# Supplementary material for: Transcriptome profiling of tobacco (Nicotiana tabacum) pollen and pollen tubes
Source: BMC Genomics. 2017 Aug 7;18:581. doi: 10.1186/s12864-017-3972-3 (PMC5545845; doi:10.1186/s12864-017-3972-3)
Supplement: Supplementary file 1 — Sequences of all unigenes in FASTA format. (ZIP 16486 kb) [file 12864_2017_3972_MOESM1_ESM.zip]

Archive with 1 entries (1 files):
- De novo assembled isogroups from tobacco pollen tube transcriptome.fasta
