# Supplementary material for: Transcriptome profiling of tobacco (Nicotiana tabacum) pollen and pollen tubes
Source: BMC Genomics. 2017 Aug 7;18:581. doi: 10.1186/s12864-017-3972-3 (PMC5545845; doi:10.1186/s12864-017-3972-3)
Supplement: Supplementary file 1 — Sequences of all unigenes in FASTA format. (ZIP 16486 kb) [file 12864_2017_3972_MOESM1_ESM.zip › De novo assembled isogroups from tobacco pollen tube transcriptome.fasta]

>Contig1
GACAGAAACTTTAGCAGCAACATGATGAGAAGGCAACAGGATCCACAATCTAAGCTTCTG
TACGATCTTTCCACTATGATTCTTAACATTCTCCGATCTCCAACGACGGTGCCGTTCGAG
TTTTCCGACCAGCTTACGGCGCCGGCGAGGCCGCCGATGCAGCAGATTACTCCGGCGGGT
TTCGCATCCCTGCTGCTGGGTATTTCTATGGCTTTGATGATCTGTGGATCTGTAACGTTC
TTTATTGGGTTTTTCATGTTGCCATGGATTCTTGGGTTGGTGATGGTTTGGTATCTTGCT
GGGATTGTTTCTACTTTGTCAATGATTGGACGCGCCATTTTCTGCCCTTTGCCGCCTTCC
TCTCAACCGCCAAGAAAAGATGTTCAACCTTGTAAAATATTGTGAAGCAATTTAAACGTT
TGTATTGGACACAACAAGGGTGAGGAGTATGGTGCAGCTGCCTGCT
>Contig2
ATATTGCAATGTCGGCATTTGATAAATTCCAGATAAACACTACTATATACGATGGGAGTA
AATAATATGCATTGTAAGGACGGGAAAGTTAGTCACTGCAACTGAGAACAAACTAC
>Contig5
GATAGGAATGATTTCTCTTCTCATTTTCAAACTCAATGCTTCGAAGTTCGGACTTAGAGC
TCTTTTTTTTNTTTTTGTCTGAAGGTATTTTACTTTTTAGGTAAATTTTAGGA
>Contig6
ATTGTGGTGTTCAACATTCTTCTTCTTGTTCAAGATTTTGACTGGAAAATTGACAACTTC
AAATCAAACGATTCCAATGTATCAACCGTTATCAGATCAAACGATTCCAATGTATCAACC
GTTATCAGATCGGAGTTGATGCATAATCTTGAACATTTTCTCATCTGAAGGAGAAAGGCA
TTGGGATCCGTTTAATGGCTCGGATCTTCGAGTACTTCGTAGTATGTGGAATCGGGCCAG
AGATTCGGACCTTAGATGGGAACAGAGGGTACCATGGCTCAGGAACTATGTATTTGCCTT
CTCTTCTTGATCAGTACCCTCCTTCCAATCATACTCTCTACCCTCCCCCTCCCCCTCAAC
TCCCTACTTGTGTTCTACCTGCTGGAGTGGAATTCTACGGGTCGGGTTTTGATTCATATG
ATCCATCTACTTTTCCCAGGAGTTATCCTATTGTTTTGACTGAGGGTGATGGGTCAAAGA
TCTACGTCAGCTGCATCGCATTTCGGGATCCTGTTTGCGAGGATATTGCTGAAGCTTACC
GCATTCCTGCAAATTCATATGCTGACAAATGCATCTGTCTTGTCTCACGTTCTCCCAGTT
TTGGAATCCTTCGAGATGCACTGGAGGAGATTTTTGTGCTTTGTTTTTCCTCCTCTGGAA
GCAGCAAGCCATTGTGGGATGTTGTAGCATATTCAGTCTCCAATGTACCTTTGCCTATAC
CTGGAAAGGATAGGGTGCTATTTTCTATTGAGAACAGCCTGCTCTCTGTTGAAGTTCCAC
CAAAGGAGGGCCTTCCTCATGCCGATATATCATTTCAGCCTTTGCTTCAGTGTTTGGATG
TGGACAATGTAATCCAATTATTTACAGCTGTTTTGGCTTGAGAGAAGGATTTTGCTTCGA
TCGAACATGTATTCTCTGTTAACACTTGTATCAGAAGCCATATGCCATTTAATTTATCCA
TTTCGGTGGCAGCATGTCTACATTCCATTGCTGTTTTTCAGTGGAGTAGACTATATTGAT
GCTCCTACGCCTTACATGATGGGCCTTCACTCTGGCGTGGATACCTATGGGCTTACGATG
GATGGTGTAGTTATTGTGGACCTTGAGCATAATCGCATTACCACAACTGAGGAGATTCCT
CCCATACCAGAGCCAGAATATAGTTTACTGCGTGGTGAGATTATGAAGTTGTTATATCCA
AATGTTGTTGGAATAGACCAAATGAAGGCTACTCAAGGAAATGTCTCAGATCAGTACCCA
CGAGGTGGCAACAGACCATGGGGACAAGAACACGACCTCCAAATTAGATTTACATTCTTA
AAGTTCTTCGCATCAATACTTAGTGGCTACCGCAATTTCATAGAAAATACTGCAACACAG
GTCTTCAACTCTCAGGCTTTTCTGAAGAAGCGCTCTCGGTCAACAAACCAGCCACTTGAT
CCAATGATAAGTCAGTTTTTAGATTCCCAGGGTTTCTTGGATTATTTGGAGAGAGGTCTT
GGTTCTGACGAAAACAATTATAATCTCCTAGATAAGTTGCAAGATGCAATTGGCAGGGGT
CAAAATCCTCTTTCAGTTCTTCCTTCACTTATGGACTAGAGGCAGAGATCATAACTATAG
TCTGAGTCCTGGTGTGGGAATTTCAGGATCAGGTGCCAAATACTGTTATGACAGGTTTCC
TGCAAATGTCAGAACAGAAGAGCAAGAGGAAAAGAGGAAGCAGATTCTAGCAGCAGCAAG
TGGAGTGCTTGAATATTCTGGAAGGCATACTCCTAGTTCACTTTCAGTACTTGCTGGTAA
CGATTCAAAGGCCGAAAGTCTAAGCCCCAGAGAGCGAGCTGCAGAGAGAGAACGTATGGT
TTTGGACATAAAAGTTAAGCTTCAGGGATTGTGGGTACGCCTTGTGAATTTGGGACAAAC
TGATGATCCTCTTTCCTCCTTTGAATATGGAACCATCCTTGCATTGATTGAGTCAGATGC
AGAAGGAATTGGCGGTAGTGGTTTCGTTGAATGTATAAGAGAGCACATTCATTCAGGTTT
GAACTGTCAATTGTCAGAGGAGCAGTTTATTGCAGTCAAAGAACTGCTGAAAACAGCAAT
TAGTCGTGCTACATCTAGGAATGACATGGCAACCGTCAGAGATGCCCTGGAAGTATCTGC
AGAAATGTACAAGAAGGACATGAACAATGTCTCAGACTATGTTCAGCGACATCTTCGTTC
TCTTTCTATCTGGGAGGAGCTACGTTTCTGGGAAGGATACTTTGATTGTCTACTGGACCG
CTATTCTAGCAAGTCAACTAATTATGCTACATTGGTGACAACGCAGCTCATTGTTGTGGC
TACTCACATGGCTGGCCTTGGACTTCATGACACTGATGCATGGTACATGATTGAAACAAT
AGCTGGAAAAAAATACATTGGGTATAAGCACAT
>Contig7
GATTTGACCTTCTCCTCCGACTATTCACGAGGTTACCGTGATCCAAAAAGTAGTACAAAT
TGTACAAGGAGGAGACAGAGCGACACAGTTAGGACGTTGGCGGAGGAAAAAGAGAAATAA
AAATGGCACCTGTTTAATGCGGCGGCAGTTGTTCGAATGGCAACGAGGTGTCATTCGAAC
GGCCCCGTCCCTCGGCCTCGGGGGCGGAGAAATAAGCATTTGGGTACGGGTGTCATGGTT
CCGTCTACGCTGGTAGTCTCTTGTTTCTTAGTACTCTTCGTCCGGCGATTATGTCCGGTT
TCGTACATTGGGTCCGTCCATGTCTTTGGGTTCGTCGTCGATCTTGAGATCCTTCAACGA
AGTGGCACCCCTCCTGAGAAAAACAAAGCTGCTACAATACTTCCTCGTTGTTCTAGAAGA
CACATCAGCTTCTTGTGACTCTACTTCTGTGTAATGCTGCTGCTATGGA
>Contig8
TTTGGTTATTATCTGTCAAAGACTTGTGTAAATTTTCTTGATGGAGAATGAGACAAATCT
TCTTGAGGCTGGGACGATATACTGTTTAAACTTAATTAGATGCATGATACCAAAACTTAA
AGTTAGGTGGCTTTCCTACTGTTTTACTAGGTTGGTTCTTGTATGAATCCCACCATAGTA
TTGTG
>Contig9
ATTGAATATGTCGAACTTTGCCAATAGGGACGAGCTTGTCTTGGTACCGACGAAACAAAA
GGACGAGCAGATGCTATGAGCAGAACT
>Contig10
GAAGAGAAAAGAAGCAATGGAGCAGCAGCAAAGGAATCAGAAGACGATGCAGCAAGAGCA
GAACGAGGAAGGCGATGATGTTCAACATGGCCCTTTCCTCGTTGAGCAACTTCAGGCATC
AGGGATTGCAGCCCTAGACGTGAAAAACCTCAAGGATGCCGGTATATGCACGGTTGAATC
TGTTTGTTATGCCCCAAGAAAGGAGCTTCTGCATATAAAAGGAATTAGTGAAGCTAAAGT
CGACAAGATAATTGAGGCAGCTTCAAAATTAGTGCCTTTGGGGTTCACTAGTGCCAGCCA
ACTCCATGCACAGAGGCTTGAAATTATTCAGATAACTTCTGGATCAAAAGAGCTTGACAA
GATATTAGAAGGAGGAATCGAAACTGGATCCATTACTGAAATTTATGGGGAGTTCCGATC
TGGAAAAACTCAGCTGTGTCACACACTGTGTGTCACTTGTCAACTTCCGTTAGATCAGGG
AGGTGGTGAGGGGAAAGCAATGTACATTGATGCTGAAGGTACTTTCAGGCCGCAAAGACT
TCTACAAATTGCAGACAGGTTTGGATTGAATGGTGCTGATGTTCTGGAGAATGTAGCCTA
TGCTCGAGCTTATAATACTGATCATCAATCAAGGCTTCTGCTGGAAGCAGCTTCAATGAT
GGTGGAGACCAGGTTCGCTCTTATGATTGTGGACAGTGCTACAGCCCTTTATAGGACTGA
TTTCTCAGGGAGAGGAGAGTTGTCTGCTAGGCAGATGCATCTTGCAAAGTTTCTTAGAAG
CCTTCAGAAGTTAGCAGATGAGTTTGGTGTTGCTGTTGTTATTACTAATCAAGTCGTTGC
TCAAGTGGATGGTTCTGCTGTTTTTGCTGGACCTCAAATAAACCGATTGGTGGCAACATC
ATGGCACATGCTTCTACAACGAGACTAGCTCTGCGGAAGGGTAGAGCGGAGGAGCGGATT
TGTAAAGTAGTCAGTTCTCCTTGTCTAGCTGAAGCTGAAGCAAGA
>Contig11
ATACGCCATATCTCTTTCATTCATCTCCTGTACTGCAGCTCTCTCCCTCTCCTTCGAGGG
TTTCTTTTCTTTTCTTTTTTCTTTCCTTTTTCTTTTCTATTTTTTCTTTCCTTCTAATTT
TTCTTTTCTTTCTAATCAAAACCCTAACTTATCCCTTCAATTTCTTTATCCTTTTTTTCT
TATTTAAATTCCCCTACTATTTAGTAAAGATGATGCAACAGCAAAGGCTGAAACAACAGC
AACAGCAAGCATTGATGCAACAATCACTTTATCACCCTGGTCTCTTAGCACCTCCTCAGA
TAGAACCCATCTTGAGTGGAAATCTGCCTCCTGGATTTGATTCAAGCATTTGCAGGAGTG
TGTATGTGGGAAACATCCACCCACAAGTCACAGAACCACTTCTTCAAGAGGTTTTCGCCT
>Contig13
GCTGGAATGCAGACAAATTAAAATTCTTTGCGTGGTTTGCTGGATTTTCCATATTGTAAG
ATGTGAATCAAGGTTATGTATTCAGAAGCGTGGAGAACATCCGTAGGAATTTTCTCATGT
TGAATGAAGATGTAATAGATGCATAAATTGATCGTCTGACCTAAGTGCAAATTCTCAACG
AACTATATATCCTTAGTTCGCAGCCCATCTCAGTTTGTGCAGTTAGCGCTGTAGTGGATG
GCGAATGCGATCTCCCATCTCCCAAAGTGTCGGACATGAATTTCATCACAGTTGTAACCC
CAAAATTAGTAAACCAATTATCCTGTGAAATTGCTTAGCTACGGTATCCACGTGAACTTA
TCTATCTAATCAGCTAAGCAACTTCTAAGTCGGTTGTTTGTACATTGGCAGCTGGACCTC
AGGTATGCATTGTAGGCTTGTAATTTTGATTTTGCCCAAATTCACAACTAATAATGCATG
TAAGACGCAGAAAACTAAATAATGTATAGTGCTTTCAACTTGATGCGTCTATAATTTGAT
AAAGCGAGTTACCTACATACAGATGTGATCTACAGACTTGAATTTTAATTGCAGCAGAAT
GAAGAGCCGAATATCTGCTAGTTATAGAGTATCCAAACTGGTATTGATTTTTCCTTTCAA
TGTTGTCAGTTATCTGACACTTCTGCATTAGAGGTGTCATTGCTCTTCTTTATCATTCAC
CATATATTATTATGAGCCCTAGTGAATTTGTGATGAATCTTCGGAACAAAGAAAAGAATT
GCGATGAATCTTGGAGAATTTCAAATATTAGTTGGAGGTCTGCAATGGTTAGAACTTTCT
GCAACNNAAACTAGAGAGTTCACCTGCATCACTTTGNAANTCTGGTATTGGTGGCCATCA
TTCTGATTT
>Contig14
CTTCAAAATCTGTAAAATAAATAAATAAAATTGTAGTTCACAGTGCTTGTCGCATAATGC
TTCAAGTCGACATTGTGCCATACACCTCAACTCGTTATGGTGGAATTGGTGCCAACCTCA
TGAAGCTTTTGGTTCTGATTACTTGAGTGTTGCCAATGTCACGGAGTTTTAACTCAGCAA
GTATCGGTGTCACCGACACAACACTTCAATGCGGATGGTGAACATTGTGACATGCACTTC
TCTGCCAAATCTTATGGATCATATGCTTCGTGCACCTTTTCGCCTACAAAAAAGGAAAGG
AAAAGAGAGTGTCGATCATCCACTTATTCTCATGATGTAATTGGAGAACTCACCATGTAT
ATCTTCTCCAAACCTGCAAAAAATAAAGAAGGAAAAAGAAGTATGTTGCCCGAACAATCT
TCTCGATTTTAGCGGCTGATTCAAAGATTTGTTGCGACTGGATCAAAAAGGCTGGAGCTT
CGATTTTTATAGATGTTGTATCTCCCCGAGTCTTCTTCCCAACAGTGCAAACAACTCGTA
ATTTGTATAATTCTATCACGAGATATGCTTTTTTTAGCAAGAGCGTGCAAAGCTGAAGGA
GCCGAT
>Contig15
CTATACCAACATACAATCAACTATATTTAACCTCCAACATTAAGGAACATAATTAGCTGC
TCTATTTTTTTGCATCCTATGACAAAGAAAAAATAATCATTTCCTCCTCCTCTTCTGCTC
CTCATCACCACCACAACCCTTTCTTCTTCAATTCATTACCAAATATTATTGGAAAAAAAT
TAATTAATTAAGGTGGTGATCAGAATGTCAGCTGTGGTTGAACCAATTTCACCAAACAAG
GCCTTAGTCATTAATGATTCTAATTTGAAGATGGTAAGGAGTAATGATGGATTTGATGAG
CAAGAAGAGGAAGCAAATGAGTGCAAGAGATCACCCTTGAATGAAGAGGATGGTGGAGCT
AATTCTGTGAATTTTGAAAGTGAACAATTAGAGAAAGAAAATAAAGTATGTTATCCTTGG
TATAATACTCCATGCATTATAATTTATGTGATGTAATTTAACTCGATACAAATTTTAAGA
AAGTAAGAACATCCTTTGAAACGTGATTTTAGGGCCCGT
>Contig16
GATACATTACATCTCCATCACTTCTGAGCAAATCCTCTTCAAATTTACCCCTCAAATTAA
AGGCAAGGCAAAGCTAGCCGTTGTGGCCTTTCCTCAATGTCTTCAATAGTTTGAATGTGC
CGGCTCCTTCCATTAATGAGGGAATTGACTCGACTAGTTCCAATAGAGAATGTTGGAACT
GCTTTTAATGACCCAAGGGAGTTTAATACAGTCAGTCTTGATACTTGGAGCGACTGTAAT
GATCTCAACTGACTTTGGCCATGGGTTTGTGGACATTGCTCGAGGGCTGCTTACTTCTTG
CAAATGCACTTGCGATATTGAACGAAGATCGTTTCCTTGCTCCAAGAGGATGGAGCTTCC
AGGAATATTCAGGGGTCAGAAGAAATTCATTCAAGGGCCAGCTACTTGGTCTTATTTATG
CAACTCAATATCTGAGAGTTCTTCTCATACTCTTCAACACACTTTGTATTGTTGTAAAGT
TTGTATCTGGATGATGATTCTAGCGTGAGACACTGAAGTTCATAGATGGAAGGGTTCAGA
AAGCTTCCTTGAGGAAAAACACCAACTCTAGTCGCATCTTGGTAGATACCCTGATAC
>Contig17
GAACAATTAGAACCATGATTAATTTGTTTAAAGTAAAGGAAAAGCAGAAAGAAGCAGCTG
AAAATGCAGAAGGNAAACCACCAATTAAGGAGCAAACTGCATCACAATTAAGGCTTCATA
GAGATATTGGTGAATTAACATTACCACCAATTTGTACCATTGAATTTCCAAATGGAAAAG
ATGATCTTATGCATTTTGAAGTCACAATTAAACCAGATGAAGGATATTATAAAGAGGGTA
CATTTCCTTTTACTTTTGAAATTCCAATACTTTATCCACACGATGCACCAAAAGTTAAGT
GCAAAGTTAAAGTTTATCATCCAAATCTTGATTTAGAAGGAAATGTTTGTCTTAATATCC
TTAGAGAAGATTGGAAACCTGTGTTGAATATTAATGCAGTAATTTATGGTTTGATACATT
TGTTTACTGAACCAAATCATGAGGATCCACTCAATCATGAAGCAGCTGAGGAATTAAGAG
ACAAACCAAAGTCTTTCGAGCAAACTGTTGGTAGAACCATGTGGGGAGGACATGTGCATG
ACGTATATTTCGATCGCGTTCTGTAATTTTTCGAAGCGAATCCAGAATTTTGAAGTTTAT
GAGACTGTATAACGACGTCCGCAAGTTAATATTACATGGGGTAAATGATTGGAAGAATTC
TTCTTTGGATAATAGGTATTGTAAGTGGTATTCTTGAAATCGATTTAATATGTATTTTCT
TTTATGGTTCATATTCTGGATTGGGCTCATCCCTGTAGTAATCAATAACAGGCTATTCAC
AGTCAAATATTGATAAATATTTAGTAATTTTTTTTATATATATACAAGGACGAGACAAAA
GTTATTAGATTTACGTTAATCTCAAAAACTTTTAATGATGGATGTTACTGATGTTGAATA
GATTAGGGAAGAATTCAAGATATGAAGATTAATATTTTGTTAAGATTAATTTTCTTGTCT
CCTGTGTGTTAT
>Contig18
CTCTCTCTCTCTCTCACACACACACACACTTTCCATCTCTCTCTCTCTGCGGCTGGCTGG
CTAGCCGGAGATCGAGTCAATCCTCATTGTTTGACCATGGCTTCCATGATCGAATCTGCT
TGGACGTATCTGATTACAAATTTTAGTGACTTTCAATTGGCTTGTCTTGGTAAGTTTCTT
TCTTCATGAAAGTGTCTTCTTCTTGTCTGGACTTCCTTTCATTCTTCTCGAAAGGCGAGT
GTGAGCAATACAAGATTACAGACAAAATAATAAGACCAGCAGCTCAGGAAATGAACATCA
CTCGTCTGCTGCTGTATCATTTCTGTGTTAAT
>Contig19
GATTTCATCTCTTCTACAAAACCAAACGAATTTTGCTCTTATTCAAAATTCCTACCTCCA
TTAACGTCTCTGATTAGCTTGATTTCAATGAAGAAGAAGATATCTACGTAAAGCAAAGGA
ATTCTCTCTACACCTCTCTCTATCTCTCAATCCCTAATTCCAGTAATGTAAAGCAAAGGA
AAAGATAGCAGCAATTCCACCATTGACAACCATTAAAAAGTTTTAAAATTTTGAATTCGA
ATTTGGGTTTTCAAAAATTATTATTTATTTGGATTGGGTGTTGTTGCAAACAATTGGAAT
ATGGTTTGGAGTTTATATATCAATTTTGAGGGGTGTTTTGGTGAAGATTAGACTTAATTT
TGGCTGAATTTCAGATTGAAACTCAAAGAAGAAGAAGAAG
>Contig20
GATCACCATATGAAATTTCTTGCGGTTACCATAATTTATAAATCCTGGTGATCACCATAT
GAAAATTTCTAGCGATTACCATGTTATTGTAGCAAAACCTGAGGATCATCATATCAAAAA
TTCTGGCGATCGTCAGGAGCGCTTCTCAAAATTTCGGCAGAAAGAATTCTCCAAGACTTT
TCTTATCGAGGTCAAAAAATCAATAATGATGTGTAACCAAAAGAAATCTGTAGAGGTTAT
AATAGGTCAGAAGCATAGAAGAAAATGAATAGAAGTTGTTGGACCCAATACACGGCAATG
GCATGGGCAAGCCAATTATTGGACTTCGGCCAGAAGCATAGAAGAGAATGGAAATGGTGT
TTGAAGCT
>Contig21
ACTATGCCAGCTCTATTTAACACAATATTCAAAACTCTTTTTCCCTAAACCTACTGCTCT
TGTCCTTAAACGGTTTACGTACATTTTCTGCGAGGTTTTGTTGTAATTGTGTCGTCGTAC
TCTCAACATGTCTTTGGAAGAAGAAGAAAATGCAGCCGAACTCAAAATTGGCGACGAGTT
TTTGAAGGCCAAGTGTCTAATGAACTCCGAAGTTTCTTTGATTCTTGAACACAAGTATGA
GCAGATTCAGCAGATGTCTGATGATCCGAGCAATCAAGTTTCACAAGTGTTTGAGAAGTC
ACTGCAGTATGTGAAGCGTTTCAGCCGGTACAAGAATCCTGATGCCGTTAGACAAGTTCG
AGAAATCCTTAGCAGATATCAACTTGCTGAATTCGAGCTGTGTGTCCTGGGGAATCTTTG
TCCAGAAACTGTTGAGGAAGCTATTGCCATGGTCCCATCTATAAAGAATAGAGGTCGCAT
GCTTGATGAGGAGGCAATCGAGAAAATGCTGAATGATCTATCCCTGATAAAGAAGTTTGA
GTAGTCTCATTTAGATTTATATCTGCATTTGATGTCTGTAAATATTTCTGCGACTTGTAC
AAGTACTGCTGCCAAGTTTTCAGGACTCAATGTTGTTGGTGGCAGAATATAACTACTGAA
GGAGAGAAGAGTATGTGGACCTGCTTCTTTCTACAACCTAAATTTCTACAGTTGGTAAAA
AAAAATTGCTGGAGT
>Contig24
AAATAACTGATGATTTTTCAGCAATGCCAGAATATAGAAAGACAACATGTTGAATGGGAA
ATTCCTGACTTTCACTTTGCCCTTTTCCCAAAGGATCGCGAGTTTATTTCTGGGTGAAGC
GGACAGTGGTTATATTCAGAAGTCTAGACATCTTTACTTTCGGATCTATCTCTCTTAATG
TCTAGACACAATGAATTGGTGTTCTGATCTTGAATGGATACTTTTTATTTCAAATAAATA
ATTTGTTTCTATTAAGTATGTCCACGAATTTCCTATTCCTTTATGCAAAAGTATAACAAT
TTTTGCTTGCAGAAACTTGTAGCTTTCCCACCGCTAGTCCCCTGTTTCTCTATTCTGACT
TCTGGGCATATGATCAAACACACATGTCGCTGTTGATGGTGATGATTATATCTGTGGTGG
TGTATTCTCTTTGTAGATCAAATAGGTATGTGTTGCAAGTTCATAAACCATCCGGACCAC
ATGCCAAGGACCGT
>Contig25
ATATATGAAACCGTGGTGGTTTATAGGAATTTACAGCAAGACTCAGAGTATTTCTACAAT
TGGAACAAAGTATTTGTTAGATACTGTGATGGTGGAGCGTTCACAGGAAATGCTGAATAC
GTTGATCCTGCTACCAATCTTCACTTTTAGGGAGGCAGAGTTTAAGTTACAGTAATAGAG
GAGTGTTCTTAGCAAAGGAAAGTTAGTAGAACGACGCAGAGCGCACT
>Contig26
GGAATATCTTTTGTATGAAATTTTACTATGTACCTCTTGCCAGTCTTTTGTCTTTGTTGC
CTTGCAATATTGGGTCAAATCTCATTTTCATTGGGAGGTGTTCCTTTCTCTAGCATCTGT
TATGGAACACTTATCCTTTTGCTAATCTTTTCTTCCATCTATTCATACCAAACCAACAAT
ACTAGGATCATCTCATTCATCAAACAAACCTATGGCTGGTACTGTATATTTGAAAACTAA
TAGATTTGAGGTTAAACTAGAAGGCATTACCTTTAAGGCCAAAGAGTTTGAATCTTTATG
CACAGTTGATTTTCTTTTCCCAGAAGGTAAGATTTGGGTTCGCCCGCCTGTTGTTGGCCT
TGATGTCATGCACCACCCTCGTGATCCCTCCATAATTTTGGTTCTCTTTTGTTTCGGAGT
AGGTTGTCTGATCCTCAGGTTCCATTCTGGAGAACAACTACCTGATCCTGTCCTAAAATT
CCTTACGGATGAGAGGATCCGTTTTGTTGGTTTTGGAATTCCAGAAAAGAAAGATTTGTT
CCCATTTGAAGAATTAGGCTTGACTAAAGATAAAGTAGACATTGGCTACCTGGCCACCTT
T
>Contig27
TGATGCTTTTCTTCAGTGCCTTGCGGTGTCGTGCGTTTGTATAGCTTAAATTTTTGAATT
ATAGCAGTGTTGTTTGTTTGTATAGCTTAAAAGTTTTCAATTATACTATTCTACATTGAT
ACAGACCATGCAAAGTGTGTCCTATTGTCATGTGAGCTTAACTCCATTTCTTTTCCCCCT
AGTTATCTCAACGTTGCTAAACTTCCGAAGGATGTTTAATCAAGCCCTAGAGGAAAATCG
CAAGCAGATTGAGTTTGAGAGAAAGAAAGCAGAGAAGGAAGCATTGGAGAATCAGAAAAC
GAGTCATTCAGAGAAAACTTGACCCATTCTGCATAGTCTGAAATAATGTACTCTTATATG
GAAATATCATCATGGCAAAGCTTGGCCGAGATCGAAGATCCTGGGGAGCGAGAAATCAGT
TATCTGACTGTATAAAGACGATGTACATTTTCTGTGGAAACACCGGAGATACGTTGGTGT
AGGTTTGAATGCTTCCCAGTGCTCCTCTTTTATTATTGAGAGAGAATCGGGGAGTATGCA
GATGGAATTACGTTGGGGC
>Contig28
AAATGTTTGTGTTTCTAGAGCATCAAATTTAGTGGTTGCTGGTGTAATGTGTTGTCTACT
ATTTGGATTTTGTTCTTTAATTCCTTCTTAATTAGAAAATATTTTTGGAATGGGTAGTTT
GTAAATTTACTAAAGACATCAAATTTAATTTTGTTTCATGATTTTGTTTGCTTGGGTACG
AATAAATTTGTCCACGTTAAAATTTAATCAAGTTTAGTATTCTTTTAAGTTGAGTTTTGT
AAATAGGGTAGTATGATGGATTGTGTTTTCTAGACCATCAGATTTTTATTTGCTTTTCTT
CTATCATTTGTAATTTGTTTAAATAGATAGAGATTGATTGGTTTGGTGTGTTTTCTAGAG
CATCAAATTTGACAGATTCGGTATACAAGCTGGTTCTGACGCTACATGAGTAGCAATGAT
TACAGGGTCTTAATCCACTTTGGGTAGCATTTTGTATCCTCATTGGTGGTCTGTTTCTGG
ATGTGCTAATATCCATTACGCTTGGAATCTCTACACTGCATGTGAACATCATAATCGATA
TTGGTTGTTGTTGTTGCTGCACTCGATGGTTGCCATATTTGAAGATGTACCTGCGTTCCT
ATTGTAGCTGCCTCTTGTTCATGGTAGCCTTAGATTCATAAAACTCTGTTTATGTACTTT
TCAAACAAATGATGTAATTATTTCATACCAGTTTTGTATACTCTATTCTTAGAAGCTCAT
GATTTGTACTACCAGTTCTTGGGGAATGTATAAGGTTAAGAT
>Contig29
CTAGTAGGTTATCTTGTCTGAAAGATGTCAGGAGAAGAAGAAGAAAATGCCGCTGAGCTC
AAAATCGGTGATGCTACTTGGAGTGCCATATTTACGGATGAGAATTTTAGGAAGCAAAGA
GGAATGCTTGTCAGTCTTGTGCAAAGAAATGGGAGAGGATGTTGAAGATTCTCATCCGTG
GTGAATGGAACTTGTGCTGAATCCTTTGGCCATGGCTAGGTAATGCCAAATTCTCTGGAG
GCATTATTTGGGGCCCTGAAAGCAGAAGAGGGTGAGGAGGAGAACTTGGGTAAAGTACAC
TCCTTGAGCAGTTATGTGGATCACGTGAACGGAAAGAGATTGAGTTGACATGAAGATACT
CTGCTAAAGTTTTTAGTAAGGCCAAATGTCTAATGAATTGTGAAGTCGCGTTGATTCTTG
AACACAAGTACGAGCAGCTTCAACAGATGTCTGAAGATCCAACGAATCAGATTTCACAGG
TATTTGAAAAGTCACTGCAATATGTGAAGCGTTTCAGTCGGTACAAGAACCCTGATGCTG
TTAGACAAGCTCGAGAGTATCCTCCTACCTGTGGCTTATCGTGAAAAAACTTCAGTATAT
CTCTTTTTGACATTCATGCATTTGTGAAAATACAAGAACCAGTCCTTTCATAGAATGTAA
ATCTTAACCTCAATTCAGGATCCTTAGTAGGTATCCACTTGCTGAATTCGAGCTCTGTGT
TCTGGGGAATCTTTGCCCAGAGACTGTTGT
>Contig30
ATTCCTCTAAAATACATCAGAGAAAGCTCCATTCCATTGGAGCCTCTCAACAAATAACAT
TCACATAGGGAGAGAATAGGAACAGTTTAGGGTCCTGTGAAGTTTTAAGAAAGAGGGGGT
TAAGTTAGTGTCAGGTTACTGAACAATGGGTGCTGGAGGTCGAATGTCTGTTCCATCTGA
GGGCAAGAAGTCCCAGTCTGATGTCTTCCAAAGAGTACCCCATTCGAAACCACCCTTCAC
TGTTGGTGAGATCAAGAAAGCCATCCCACCCCATTGTTTCAAGCGATCTGTCCTAAACTC
TTTCTCCTATGTTGTTTATGACCTTACAATAGCCTTTCTCCTCTACTATGCCGCGACCAA
CTATTTCCATCTCCTTCCTTACAATCTCTCATACATAGCTTGGCCGCTTTACTGGATCTG
CCAAGGCTGTAATCTAACAGGAGTTTGGGTCATTGCCCATGAATGTGGTCACCATGCCTT
CAGCGACTATCAATGGCTTGATGATACTGTTGGCCTTGTCCTACATTCCGCTCTCCTTGT
CCCCTATTTCTCTTGGAAATACAGTCATCGCCGCCACCATTCTAATACAGGTTCTATGGA
TCGCGATGAAGTATTTGTACCAAAGGTGAAGTCGGGTATTAGTTGGTTCTCCACTTATCT
TAACAATCCACCAGGCAGAATCCTTATACTTCTTGTTCAGCTCACTCTAGGCTGGCCTCT
ATACTTGATGTTCAATGTTTCAGGCCGACCCCTATGACCGGTTCGCTTGCCACTTTGATC
CTAATAGCCC
>Contig31
CTCAGGCTATTCGATTACATTCAAGGAGAACAGTACTACGAGAAATAAGAGATGACAGCT
CCACGTTATTCACTCAAGTAAAACCAAACGTGATGGACCGACTTTTGTTGCATCTTCATT
TGTTGTGAGCTTCTATGTACCAAACGAAGAACCAACCAAATACCTCCTCCAGCTAAAGGC
CTTCACGTCCAAAAATAGGAGCAATACTTATGTGGCCGTCAGGCAATTCGGCGGATTTGT
AGCTGATGTTGATGTTGCAAAAGAAGCTGCTGCTTTGAGTGCTAGTATTGCTGACACTAA
ATGGGCAGCTGCTGTTGAAAAAAAGCCATGCTGCAT
>Contig32
ATATTCAATTCACCAAAGCAACAAATAATCAAACACAAATTTTTAATAAACAATTTTTTT
TTCAAAACAACAAAAATAGGAGATGAAGAAGATTGCTTGTGTCACCCTAATTGTTGCAGC
CTCAGTTAGTGCAGCTATGGCTCAATTGCCCCCAACTTTCTGCACCTGCTCCTGCACCAG
CTAGTGATGCCACTGCTGCATTGCCTGCTCTGGGAACTTTGGTTGGGGCTACTTTTTTGT
CCTTCTTCGCTTATTACATGCACTAATTAAATTTGTTGACACAAAATGAGGGGGAAAATG
GATTGTAATCATAGTGGGAATTAAGATCAATTAGAAAGGTTAAAAAAAGGGGGGAAGAAG
GATGAAAAATTGAAGGAAATTCTCTTTGTGTAACAAATTATATATATGATCATCACCAAC
AAATAAAATCATTATTTTGTGGTATATTATTATAAAATATTGTTGTCAG
>Contig33
AGCAATTTCCTGTTTGGTGCTGTCTCGGGAGACTCGAATCATCATTTTCTTCTTCTGCGT
TTGCTCTCTGCCTCTGTCTTGATTCGTGAAAGAATGGCGTTTTTGCTCAACAAAACAGCC
TTGTCTAAGCTTCGACACAATCCTCAGAAAGCTGATGAAACTTTGATGCGATCACGACGT
GGAATCCATATCGAACCCGGGGCGTCGCGAGAAGGCTGATGTTCAAGAAGTACCAAAGCT
CTTGGCAGCGGATCCCTCCTTGAAACGCTTTAAGTCGCATAAACAGAGTGTGCGGAACCT
TAAAAGGGTGGGAGATGTTCTAACTATTGTTGTTGTAGCAGGATGTTGTTATGAGATATA
TGTGAGAGCTGTTATGCGGGAAGAAGCAAGGAAGAACACAGAAGGAAGCGCATAATGGCA
GATCATTCTGTTTTTGCATATTTTCACTGCCTTTGTTCTTCGAAACATGGGG
>Contig34
GGTTCTGGGTTGTTTAGGGTTTTTCTTAATCAAGTTCTCAAGTAGGGTGATTAAGGTTAT
TATATGCTGACTTGATTCAAGTTGATTTTGAACTTGATTAAGCTTGAGTTGGATACATCA
AGGCAATCAACTTCCCAATCCAAGCAGAAAGAGGAGGTGAAGCAATTGCTAGACGGGCAT
AGTAAGGGAAGTGTAGAGTCCAGTACTCGAGCAATGGATCATGGTGAAGCATTTTGGGGC
AAACTAAAAGCAGCTGCTGAGAAAAAGATGGGTCCAGCGGAAGCGGAAACTTTTTGCAAG
GCATTTCAACAAGTTTACAGGAAACTTGTGAATGAAGAACTGAGTTTGGAAGCTGCTCGG
AGCTTGCTGAATTCATGATTTTTTTCCCTGAACTGTTGTTACTTTTAATCACTTGATGTT
CTGGATATAGCTATTGTNTNACTNATNAATAATAGGACTGCTCTGCACTAAGCAACGAAG
GGTCACTCTACATCTTTGTTGTGGCAAATGGCAATGTCAGTACCACAAAATCTTGATGTA
TCAGCATCTTTTCCAATGGATCCCTCTACAATTTGGTTGGCAGTAGCTTGGTTAAGGGAA
TCCA
>Contig35
GGTGGCGAGTCAGTCGCCTCTAACACTAATAAAAGCTTTTAAGAAAAACTACTCTTATTA
AATGAAAAGCAGCACACATTGATGTTGGTCCTCTTCTCTTGCTCATCTCTCTATAGATAT
AGAAAATTATCCCTCTCAATTTCCTCTTTGCTCAAATCTCTCAATTCAAACCGCTCAAAT
CACAAATTTTGATCCATCTGATAGCAACACAAAAGCCCTAATCAGAAATCGTGACTCCAT
CAGATCCATGAAATGGCAATGGTCTCTGCGGTCCAAGAAGCTCAGAAGGATAACCTAATT
TTTTTAATGATTACATGATGAAAGTTCTGGAGGAGTATTTCGTATTGACTATTGTAGGCC
GCACTTGGTGGTGCTGTTGGTTATTTGCAGCGAATCCGCGCATTTCTCAGGATCCGTCTA
AGGGACTATGGGATCCTTGATTTTGATGCGATTGATGCCCGTAGACAGCCTCCTGTTGAT
ACCACATGGCAGCAGGGATGAGGCTCTTAATCAATCACAAATGTTGTCGATCGTGGAGGA
GTTTGGAGGCCCTAAATCCTAGTTATTATTTTTCTTATCATATGTTTATGGATACATTGA
CAATGAATGATGAATTATTGTGTAGTACATATTATTTGACATTTTGGTAATGGAAGCATC
T
>Contig36
GGTATTCTAAGTCCAAAATTGCTGTAATTTTGGCTAAGTGTTGGAGCAGGCTGAAGTCAA
GTGTGAGACTTGGCTGCCGGCGCAGCCTGTTTTTCGGCGGACTGAAAACGCGCCTGTGGC
AGCTAAGGAACTCAAGATCAACAGCAGCAACAGCCGCCCAGGGTGGCGGAGGGCCCGAAC
CC
>Contig37
GACCAAGGAGAGAAATACAAAGACTTGGGAGTTCGGAGTAATCTACAGACGAGTCCGGCC
GAGAAGATCTGACTCCATATTATAGGTTTTTAGAAATGGCTCAATCAGCAAAAACCTATC
TCGAGCCCAGTACCCTGAGTCGTTGTACCCAACTCTAGCCGTGTTCATGCTCGCTAATTG
GTCTTGTCGTAACGGCTTCTTTCCTCATCTATGAAGCTACTTCTTCAAGGAAGAATCGCA
GCCTTGCAAAAGAGCTCACGAGTGGGGCAGTAGCATCTGTTTTCTTGGGTTTTGGATCAA
TTGTTCTTGCTGCTTGCGTCAGGCGTGTAATGTTTGATTTACAGACATGGATAGAAACGA
GATTTTGTATTCAGCTTCAAAATGAATGCCATTTTGACTGTTGTAGAACTTTATGACAAA
ATCCTTAGAACGGATCGTCACCTCCTAGAACGGATCGTCACCTCCTTGAGTAGCCTGAGA
GTTCAGGAACTGAATGACAATCAGGACT
>Contig38
AGTGATACATTGGAGTGCGAAGAAGATGCTCTCTTCCCACGCCAACGAAATGAAATTAGT
ACAGTAGCGTGGACCGACGTGACCGACCCTGTCTCTCTGTAGGGACGTAAGAGAAGACTT
CCCTACGACTCTAGATAACGACGTAGACCATGCAGCTGTTGCGAGACACTACTTACTTTT
ATTGACAGATTACAGACTTCCATGCAAAAGACTAGCAAATAAAGAGTGGACTCAAGGGAT
CACGGAACTCCTCTTTGATTTAACTGCTTTTTAAGATTATCAAAAGTTAGTTCCTCTCTG
GAGAAAATCTCATGATATGATTGAGCTTCAACCCAGTCGTGACCTGGTAATGACCGGGTT
CGTAATAGATGTAGAATGTGT
>Contig39
GAGAGGTCTCTAAATATAAATACTTGAAATACAAGGCGACTACATTCCCGATTATCATTT
TCGTTGGCATCTCCAACAGAGTCCGTCGAGAGAGATAAAAAGACATGGCGAAATCCAGCG
CCGACGATGAGGAGCTGCGAAGAGCTTGCGAGGCCGCCATTGAAGGCACAAAGCAGAAAG
TTGAATTGTCGATCCGTGTAGCCAAAACCAGCGGCATCTTAGGCATTTCCGGAAAATTGA
GCCGGGGTGCTATGGCTAAACCGCGAGTTCTCGCTATCTCCACAAAAGCTAAAGGCCAAC
GGACTAAAGCTTTTCTTCGTGTCTTAAAATATTCTAATGGAGGAGTCCTTGAGCCTGCAA
AATTGTACAAGCTTAAGCATCTTTCAAAGGTGGAGCTGGTAACTAATGATCCAAGTGGTT
GTACGTTCATGCTGGGTTTTGATAATCTCAGAAGTCAAAGTGTTACTCCACCTCAGTGGA
CAATGCGTAATGTTGACGATAGGAACCGTCTTTTGCTTTGCATCCTAAACATCTGTAAGG
ATGTCTTGGGTCGTCTCCCCAAGGTTGTTGGCATAGATGTGGTGGAGATGGCTCTTTGGG
CAAAGGAAAATACTCCAACAATTACCAAGCAACAAGCAAATCCTCAAGATGGGCCTCTTC
CTGCTGTAGCAGAAGAAGGTGAGATGACAGTAACTGTTGAAAGAGAACTTGTATCTCAAG
CAGAGGAAGAGGACATGGAGGCTCTTTTAGGCATTTATGTAATGGGTATTGGTGAGGCTG
AGGCATTCTCTGAGCGGCTGAAGCGAGAGCTTCAAGCTTTGGAAGATGCTAATGTGCATG
CCATTTTGGAGAATGAGCCATTAATAGATGAGGTCTTGCAGGGGCTTGAATCTGCTACCA
ACTGTGTTGAAGATATGGATGAATGGTTAGGCATCTTCAATGTAAAACTTAGACACATGA
GAGAAGACATTGAATCAATAGAAACCCGCAACAACAAGCTGGAAATGCAGTCAGTAAACA
ACAAGGCATTGATTGAGGAACTTGATAAGCTTCTTGAAAGACTGCGTATCCCTTCTGAGT
ATGCAGCGAGTTTAACAGGTGGTTCGTTTGATGAGGCAAGAATGCCTCAGAACATTGAGG
CATGTGAGTGGCTAACTAATGCTCTACATGGCCTTGGATCGCGTAACTTGGATCCTAGCT
TTGCAAACATGAGAGCTGTGAAAGAAAAACGAGCAGAAGTCGACAAGTTAAAAACGACAT
TTGTTAGAAGAGCATCTGAATTCTTGAGAAACTATTTTTCCAGTTTGGTGGATTTTATGA
TGAGTGATAAAAGTTATTTTTCTCAGCGTGGGCAATTGAAGAGGCCTGACCATGCTGATC
TCCGATACAAGTGCAGAACATATGCTCGTCTATTGCAGCATTTGAAGAGTCTTGACAAGA
ATAGCTTGGGCCCTTTAAGAAAAGCTTACTGTACCTCCCTCAACTTGCTTTTGCGCCGAG
AGGCTCGTGAGTTTGCAAATGAGCTCCGTGCCAGTACAAAGGCATCAAAAAATCCTATTG
TATGGTTTGAAGGTTTGACAGGTTTGAATCAGAGTGTGAACAATGCAGACACTTCTGCAG
CCTCGGAGGCATATGCTAAAATGCTGACAATATTTATTCCACTCCTTGTTGATGAGAGTT
CTTTCTTTGCACACTTTTTGTGCTTTGAAGTTCCTGCACTGCTTCCACCAGAAGGTGTTG
CTAATGGCAAAAAAGTTGGAGATGATAAGGATGACGCGGATGATGATTTAGGCATCATGG
ATATAGATGAGAATGACAATAAAGCTGGACAAAATTCTGCAGATCTAGAGGCACTAAATG
AATCACTACACGATTTACTTGAAGGGATCCAAGAAGACTTCTTTGCTGTTGTGGATTGGG
CAGGAAAGATTGATCCTATGTGCTGCATATCAATGCATGGAGTCACAGAACGTTATATTC
CTGGTCAGAAGGCTGATGCTGCAGGATTTGTGCGCATCTTGCTTGATGACTTGGAATCAA
GAATTTCAATGCAGTTCAGCCGTTTTGTTGATGAAACATGTCATCAAATTGAAAGAAATG
AGCGAAATGTTCGGCAGATGGGAGTCTTATCATTTATACCGAGATTTGCTACTCTTGCAA
CCCGTATGGAGCAGTACATTCAAGGACAATCAAGGGATTTGGTTGACCAGGCATACACGA
AGTTTGTAACTATAATGTTTGTTACTTTGGACAAAATTGCTCAAACAGACCTGAAATATC
AAGACATCATGCTTTTAGAAAACTATGCAGCATTTCAGAATAGTCTGTATGACCTGGCTA
ATGTTGTGCCCACCTTAGCAAAATTCTATCACCAAGCAAGTGAATCTTATGAACAAGCTT
GCACACGCCACATCAACATGATTATTTACTATCAATTTGAGCGACTTTTTCAATTTGCTC
GAAGAATTGAGGATTTAATGTACACAATTACACCGGAAGAGATTCCATTCCAGATCGGAT
TGTCAAAAACGGATCTTAGGAAGGTGGTAAAGTACAGTTTATCTGGGGTGGATAAGTCCA
TCACTGCAATGTACAAGAGATTGCAGAAGAACTTAACCTCAGAGGAGTTGTTGCCTTCTC
TATGGGATAAATGCAAGAAAGAGTTCTTGGACAAGTATGAGAGTTTCGTCCAACTTATAA
ATAAGGTTTACCCCACCGAGACCATCCCTTCCATCTCAGAAATGCGCGGGCTTTTGGCAT
CGATGTAAAGCAGCTCCAGTTTTGATTCTTTTTCTTCTGGTGGGAGGACAGAGAGTTGTA
CAGTTGTCTTTGTGGTTAATATTCATTTTATTCTTTTACATCATAAATTGATTAATTCTA
AGACTCACATTTATCAGATGAAAACAGGCTGGGTNGAGT
>Contig40
GTCATATTAATTGTACTGGTTTCTGTCTTTGTATATTACATTGTTTTTGTTTAGATCTCT
GTAATTTTCCCTACTTCTAAAAAACGG
>Contig41
TGACAGCTGCTCCTGCGCAGGACATCCATCAACGGTCAGCGAAAATGACTAAGAGGACCA
AGAAGGCTGGAATAGTTGGGAAATATGGTACCCGTTATGGTGCCAGTTTGCGAAAGCAGA
TTAAGAAAATGGAGGTTAGCCAGCATAGCAAGTACTTCTGCGAGTTTTGTGGAAAGCACT
GCTAGTGCTGTGACAGTTAGGAGCACAATCCGAAGACTGAGGGAGCAAACCGAGAGTTAG
AGCAATCATCTGCCTTTCCTTCTATCTGCTTATGATTTGTCTATGGAATTCTGAAATCAG
ATCCATTTTTCAATTTTAAGACCATTTTAATGTTTGTGAACGCTTTCAAATTAGTCATTA
GCTACTGTTTGGGAAAGTGATCTATTCTGATGGTGTTATTACTTCAATATGGTCTTTTGC
TTATCCAATATTCGGGCTAAATGGTGTATT
>Contig42
GCTTTCACGCCCTGTTTCCTTCTCTTTCTATTTGGTAGAGTTTGTCTTCATTTCTTATCG
TTTTAGTAAGCTTCTATCGCTCGCCACCTTGCCCAAACTAGGCGAATTACGGCGTCAGGA
ATA
>Contig43
TCAAAGATGCTACTAAAGCTGTTGCCAAAATTATTGGCAAAACCCGAGTCATATGTGATG
ATCTTGTTGAATGGAGGAGCTCCTATTGCATTCGCTGGTACTGAAGCTCCTGCTGCTTAC
GGAGAATTAATCTCCATTGGGGGTCTTGGACCTGGTGTGAATGGAAAACTCAGTTCAACC
ATTGCCGAGATTCTTCAGACAAAGCTGTCAATAGACAGCAACAGATTCTATATAAAGTTT
TATGATTCTCCGCGCCAATTTTTCGGGTTCAATGGCTCAACTTTTTGATGAGCCTGCTTA
AGAATAGCTGCTCTGGAGAAGGCACTTATTGGTAGAAGAGCACATTTAAGGTGGCTTAAG
ACTCCATCTGCACTCAGCTGTGACCGTATCATTGAAGAAGAAAACTTTCTGACATGTTAA
TGGTTATACTTTTGTACTTGACTGTACAACTGGTCTCTATGATTTTGTACTTGATTGTGG
GATTCGTAGCGGT
>Contig44
TCGGCAATCGGAAACTCGTTCCATCTTCTTTTCTCTGTCGATTGTGTTCTCTGGTGAGCA
AATTAGGGTTTGTTTTGTACGCTGATTCAGGTTCTTTTTTTTNTTTTTGTATCGTTACGT
ATTTATTC
>Contig45
GATGGTGAGGCTGTTGATAACTGCTGTTTCTTACATAGGCGAAGAGACTGCTGCAGAGTA
TGGTGGAAGAAGAAAATGCTCTAATTTGCATAAGAAAGGGAAATGGAAGTCAGTGTCAAA
AGTCATGGCTGAAAGGGGTCATTTTGTTTCACCTCAACAGTGCGAGGATAAATTCAGTGA
CCTAAACAAGAGGTACAAAAGACTCAATGAGATCCTTGGCAGAGGAACTTCCTGTGAGGT
AGTTGAGAATCCTGTTCTTTTGGATATGCTGGATCACGTATCAGAGAAAGGAAAGGAGGA
AGTTAGGAAAATCTTAAGTTCAAAGCATCTGCATTATGAAGAGATGTGTTCCTACCATAA
TGGGAACCGCTTACATCTGCCCCCAGACCTTGAACTGCAGCGTTCATTACGCTTGGCTCT
TACAAGTAGAGATGAGCATGATGACAATGATGTTAGGAAGCACCT
>Contig46
GTAAGTCATATCTAATTCACTATAGCTACAATTGTTAGGGTCAAACGAACAGGCAATTAT
ACGTGGTCGACTGATGAGTAGAGTATCGTCCTCACAATGATTTATGATTAATTATGAACT
AAATTAAATTATTTATGAATTTTCCCCAAGATATATATATATATAGAGTTTGTTTTTTTT
>Contig47
CAAACTCACCTGCACTCGATTTTCAGAACCAGACCCATCTCCACCGTTTTTTCCCTCTCA
AAACCTATTCCTCAAAATCCTCTCTTTAACTCCTAAAATCCAAATTCAGAAATAGATTCA
TCTCAAAATTCTCACTTTCCCTGTAGATTCATCTCCTTATAGATTCATCTCAAGGATAGA
CCAAAATCCCCAAATTCCAAAATCCATTTTATGGTCGAGTCGAAGAAGCTGTCCAAACGA
AGCTAGGTTTTCGTGAAACAAGCGCGATTCTTGATTGTAGAGGTTCTTAAAAAAGAGAGA
CTGTTGTTGCATGTCTTCTGATTATTCTGAGAGGTGGAGCAATTGAAGAAAGGGAAGATG
GAGATTGTGAAGATCTAGACCTTACTTAAGAACTTTGAATTGTTGTCCATGTTCTAGGAA
TCTTTTGTTATCAACATTTTGAACTCTAACTCTTGAAGTGTTGAAAATGTAAAAACTTAT
GTGATTGGGTGT
>Contig48
ATCCAAGCACTGCAAGTGCTTACAGCCGAAACTTGTGCACTGGTAATCCGGACGCGTATA
AGATACAAGACTTAAATCCAGGGGATGTTATAGCAGTTATGCTTGATCCAAAAGAAGTAG
CAGAGTACAAGCCGCCTCCGCCCGTGCATTTGTAGACAAGAACTTTAGTCACTCCACCAC
TTGCCTCCTCGTAGCTGATATTGTCC
>Contig49
TCAGTTATGGGCGTACAAAAAGTTAAAGTCAGAGGAGTGTAAAGACTACAAAATAGTGAT
CCTCTGTGCAGATGGCGACAATACACCTTTACTTAGTTTTGTTTCTTGTTGACAAAGAAG
AAC
>Contig50
GGAGGTACAAACACCGAAATTTCCCAATAGATTCTAATGAAGAGGACCTGTGAGATGTTT
AGTAAAGAGATCCGCAAGCTGAGAATCAGATCGAACAAAGGAAAGAGAATTAAGCGCAGC
AAGAAATTGTTGTCGCACAAAGTGATAGTCGATTTCGACATGTTTGGTTCGTTCATGGAA
TATAGGGTTTTTGGTGTTATGAAGTGCAACTTTACTATCGGAATGAAGAGGAACAAGCAA
AAAGATTAAGGATTGACAGATCTTCAAAAGGGCGAACAAACAAAGTGAGTTCAGCTACAA
CTCGTCGCATAAAACAGTATTCCGCCTCCACAGAACTAAGTGAGATGGAGGTTTTCTTCT
TTTACTTCCAAGAAATAGGAGAAGAACCCAGGATCGACAATCTTTTGTTGTTCAAGATGA
GCGGTTAAGATCTCTTCTGGCGATTACGCAGTCATGACCATGAGAGTTTTATGAAAAAAT
AATTTTTTCCAGTTCAGTTGTTAAGAGAGACTCACACTGACTCCTAAAGCCTTAGACGTC
AAAGAAATTAATGAATTTTTTGTCTTGCTTATGATTCAGCGGGCTTCGCAG
>Contig52
AGGCTGTGATGATGATGTTTCTATATCTGGGATAACCAATTTGGGCGTGGAGATTATCCA
GCCCGTATCTTGGCTTGGCAACCCAACATGGCTTGTGACTGAGATTTCTTTCTCTCACAT
GCAATTGGTGTTTGCAGCCATGGCGTGGCTGGATTCTCTTTAGCTTTATCTTAACACGCA
TCTGAGCCTTTTTCTTTATTTGGTATGATAATGACATGGGTTGAGCTTAAATGGAGGAAC
ATGGTTAGTGGCGATTCATATAGCGGATCCCAACTTCTGGGAATCAAGCTCAGGTCTTTT
GAGTGAGCCAAATATCCTAACTGACTATACTACAACGGAAATGTAACTACAAGATAATTA
CAGCATTGAAGGAGGCTTATAATTCCTCTACACATGGAATTTTAAAGAGGCCCACCTCGT
GGCATGGCAACCCGATTTCGTTGGTGCCTTAAAGTGTCAGATGCAACTTGGGTTGCAGCC
ATGGCTGTTCAGCTCATTGGCTCTTGCCTGAATATTCTAAAGAGGTGTGGGGCTACATAG
AGATGAGAAGTTCTAAGGGTGCAAATGATGGCTGTGATGATGATAGTGTCTGTTATGAAC
CCACAGGAGATACTAGAGGGTACTAGACGCAGTGCACGTGCCATACACCCTCCCAAATAT
TTGGAGAATTTCGTGGTCCCCAATCTAAAGAAATGACAAGGGTAAGGGAGCGCGGTTATG
GATTCGATGACCTGCATGAGCAGATATAGTCAACTTGGTCTCTAGTTCACAACTGTTTGT
TGAATCGGAGCAGGAGTAATGCGTCATCAGAGGTCTTATTGTCATATGGTTTTTGCTTCT
CTGCTGAGCAAACAAAATCAATAGCCCATCCAATGACCTCCTCTTGAAGGTTGCACTCCT
CTAAAGCTTGGCATTTGCGGTTATGGTATCGGAAGTTCCTTTAAGCAGTGTTCAGGCATA
ACATATACAACAACCAAATTTGTACGGGAAAAAGCAAATGGAGGTTGCAGTACCGGATTT
ATCTTGTGCTCTTATATTTGGGATTTGTTGCAAGTCTTCTACTAGATTAAATTCCCATGC
TCCAGGTGGTTCAAACTTAATATTCTGATTATTCAAGGATCATTTTAATTACCTGTTTTT
CCATATCCCTAAATAAGTGTTCAAAAATGTGTTTTGGGATATTTATATCGAAGTATGTGT
TGAAGATTCAAGGGGTATGCTTTTTGTGGTGTTTTTCCATGGGTTTCAAGTAGCTTGACA
ACAGGGAATTTGACAAGATTGGTGGCCCTTTCTCTGCTATGTTTAATTCCTTTTCTGAGC
AGAAGAAACCAACAGGTCCTCTTTTGGCTGTAGGCTGTGATGATCTCTAATCTTCAATTC
GCAAAACCCCGTAGAAGGCTGTGATCATCTTTCTTTCTGTTTTCAATTTCTCCAAGCTGA
CTGTTTGGACTGAGTGTAGTTGTATATTCTGAGAAAGTTCTTAGGGACAA
>Contig54
GATCACTTTCCTCTAAATAAAAATACAGGAACTCTCCTTGTAGATTTTATTTAACTTTTA
TCATTTGCAATCTACAGCAAGAAAAAAGAAAAATGACAAAATCAGGTGCAATTATTCTAA
TTGCCAGTGCTATTTGTTTGTTTTCCCTTATTGGGATAACTCAGGCTCAAGCTCAGGCTC
AGTTTCATGTGGAAGGAAAAGTTTATTGTGATTTTTGCCGTGCTCTCTTCGAAAACCGGC
TCAGTAAGCCAATGCCAGGCGCGGAGGTGCGGTTGCAATGCAGAAACAGCACAGACGACA
GTGTCACCTTGACGGTTGAGGGTCAAACCGACAAGAACGGCGTCTACAGCCTCCTCGTGG
AACGCGACCACGAGGACGAGATCTGCGAGATGATATTAATGAAGAGCAGCAAGGAAGATT
GCTCTGAGATCCCAAATGAAGGCCATGCAAAAGAATCTGCAAGAATTACTATCACTGGCA
ATAATGGCATGGCTGAGACGATTCGTCACGCTAACCCTTTATTTTTTGTGAAGAAAGAAG
CTGCCCCTGAGTGTGCTGAAGTCTTTAAAGAACTTGAATTGTTGCCTGAAGAAATTGATC
AAGCTTAAGTTACTGAATTAATTAACAATTTCCCCATGTTAATTTTTTTTTTAATGTAAT
TGTTAATATAACATATAATTATTCTAGGACTTGCACATATGCACGTTCTAAGAGAAGATT
TTTAGTATATGTTGTTTTAAATGTCAATTTGGATCCGGAGNTATATGCCTT
>Contig55
TAGGTTCATCTCTTTCTATTTTCAGTTGTGACAAAGGTGGACAGCTCTATCTGCTTTGAT
ATGTGATGCAGACACAGGGAGCAAGAAAACAGCGTGAAGCAGTGAAAAGAGCCCCTCGAA
AGCAGTTGCAACCAATTTTTAAAGTTCATGAACCAATGATTAATTCAATCTTAAATTTAG
AGATTGTGTTTNTTTTGTTTGCTCGCATCATGAAAATTAAGACACTTATTCCTTTTTATC
TGTGTCTAGGCTCTTGATACTCTGGGATGTAGCAAAGGGAGGATAAACAAAAGAGTACTT
CCTGCTGTTGATAGAATATGGGATAGTGGCGGTCGTCTGCTAATTTGGTAGCCCATGATG
ACGTTACTTACTATATACATCTACTATCCTGTTAAGATTCAAAAGGTCCTTTGCCAAAAA
GAACCAGATATCGGAGATGGTGTAGTACTCACGAAGTGGAATTGGATAGTAAAATCTATC
TAGAAAAGAATAGAGAAACTTGTCGCAACGTTGTGACGTCGAGCTCAAACTTCTTGTATG
TTCCAATTGCTTCCCTGTTTTATCTTTTAAGATACTAATATGTATAATATTATNGGGGCN
CGT
>Contig56
GTAGACACAATACTGCAGTATCATCTCCGAGTACCGACCTCCTAGCGTTAAGTCTTTTAG
TAGTAGGTCCGGAAGTACAATTCAATGCTATCGTGGAAGATCTCAAGTCAGGAGCTCAAT
TAGCTTGCCCAGAAACAATCAAAGTGATCAAGCAGATTGAGTTTGCTAGCTATGGCAATC
CAGATGAGCTGTGAAC
>Contig57
GTTCAGAAAATTAGTCAATATGCATGTCATTCAGTGGCGTAGCTACCTTATGCCAAGGGT
GGTCAAGCGTAGAGGCGGATCAAGGATTTTAGTAGAATGGGTGCACTATTAAAAAGAAGG
TGGATCTAGAATATAAATTTTACAGGTTCAACCTTTAGTTCTTACGATTGTGTATCCATT
GCACTTTAGGAATTATAAGTTCAAAATTATTA
>Contig58
AGGTTTTATTTCAACAATTTTTATCCTACTTCGATTGCTTAATGCGTGGCTTTATGCACT
GCAGGAAGACTTTGGAGACAAAACTGAGATGGCAGCCAGGAATGCTTTCAGGTATGTTTC
TCGTAGGCTCTCCAGCAGTGGCAAGGTGCTAGGCGAGGAGGAAAGAGCAGCTGAAAATGT
CTACATCAAGAAAGTTGAGAAGGAGAAGTTGGAGAAGCTTGCACGTAAGGGTCCTAAGCC
AGAACAAGCTGCAACAAGCTCTGGCGGGTCAGGATCAGTAACTGATGCTACTGCAAGTGC
ACAGACCTCCTCAACGCCCGGGGTATCTGACGACAAGTATCGGAACTATGCTGTAGTAGC
TGGACTAGTAACTGGTGTTGGTGCTCTCGGTTGGTATCTTCTGTCAAAGGACAAGAAGGC
TGAAGAAGTGCAGGACTGAAGTAGTCATTCATAGTCAACT
>Contig59
TTTCCGTCCTACGGTAACTTACCGTTTTCCTTTTACCCTACCCTACTAACGTTTCGTACT
TCGTCCAAACGTTTTAATTCGGTACCTTTAACTTTC
>Contig60
ACTAAAATAGTTGTTATTGTGCTTTTTGTATTTCGTAAATTAGAGGACACAAAATTTCAT
GGTTTTTTTCCACTCTCATTTTTCATTATATAGTTGGAGTCTGGATTTATTTCAATTTGA
ATCTGGCTGGCAATCTCTATTGAAGCCAAAACCAAACCATCCATTTGGTGATATAGTTAT
AAATCTCACATTCTTGATTTCGAGTCTCATCGTCAACAAAATGTTTTTACGTTCTTGACC
AAAAAAANTTATCTTTCAACATTTTGTACATAACATGACATCAAAATTAAATTCCATCTA
AGATTTCCTTTACCTCATCTAGAATAAAATAGATCTCGAGTTTTTCTTTTATCAAAGTAG
TGATCGATCAGATGGCAGATCGTTACCTGGCCATTTTCTTTGTATCTCTTTCTTGTGTTT
TTGGAGCATTTGATGCGAGTGCTGGAGATGTTGATCCATTATACAGGGCATGTATTTTGT
CAATGTGAAAAAACTAGGATGTGTTGGTGAAACATGCTTCACACATTGCAAATACTATAT
AGATGGTTCTTTCTCTGATAGCCAGAAAGAGCCCCTATACCGGCAATTGACACAAAGCGA
TTGCCCAAATGACTGCAAGTACCACTGCATGCTCGAAAGAGAAAAAGAACGAGCTGCACT
TGGATTTGGACCTGTGAAATATCATGGTAAATGGACATTTAAACGAGTGTTCGGACTTCA
GGAGCCTGTTTCTGTTGCTTTCTCTGCACTTAACCTTGCAATGCATATCCAAGGATGGCT
GTCCTTTTTCAAGCTACGATCNANGACGNNAAATAANAGGATATCCTATGATTATGCTGG
TCTGTGGNACATATACGCNCTCTTGTCTGTGANTTCATGGTTTNTGGAGTGTTGTCTNCC
ACAGTCGAGNTGTGGAAATTNACAGAAAAACTAGATTACTCATCTGCAGTGGCATTACTT
GGATTTTCGCTTATAATATCGNTACTAAGATGTTTCAGTATAAAGGATGAGGCTACGAGA
GTATTGATGTCTGCTCCACTGCTTGCCTTTACAACCACCCATATTTTGTACCTGAACAAC
TATCAAATGGACTATGGAATAATAGATGCACATTCTCTTTGGCATGCTACAACAGTTCCT
CTGGCTTATATTTGGTGGAGTTTTATCCAAGATGATGCAAAGTACCAAACAATTAACCCT
AGAATGATTCGGGAGCAATTTGGGGCAAAACGTGAAAGATTTGAAGCTAAAACGAACAAA
ATCGGGAAAGGAAGCAGTTGGGCGCCACAGGCAGTGCCTGGCGCCACCTGTGACGCTGAA
AACAGTAGGCATCAAAAATTGGGGCGCTATGGAGGGCGCCTGGCGCCGGGCTGGGCATCG
GTGACGCGAATCGTGTCCTATTTTGCCCGGGACA
>Contig61
ATCAATCAAATATTATTGGACCTTTTCCCATTTTTCCCATCATGAAATATAAGATCAAAC
ATAACAAATAAGCCTGATCATGAAATCGCAAACCAAAATTGCAGAAAAAAAGAATGAAAA
ACAACAACAACAAGAAGAACAATCAATCAAAATCCAGAGAAAAATAATAATAAAAATCTC
AGACCCAGATGCTACAGAATCATCATCTTCAGAAGAGGAACAAGAAAATAGACCATCTAG
AAAGCAGCAGCCAAAGCTCACTGTTCATGAAATTTTTCAAGATAAGGTAAAAACTACAAC
TTTTTCTAGCAAATTGCCTTCTGGGGTTCGAAAGAGAAAATGGGGAAAGTATTGTGCTGA
GATTAGAGAACCATTTAACAAGAAAAAATTTAGGTTGGGTACTTTTAATACTGCTGAAGA
GGCTTCTCAAGTTTATCAGTCTAAGAAACTTGAGTTTGAGGGAAAAATAAAAATAGGCTA
AAATTGCAAAAACAAACAAGGGTATTTCTGAAAAATCTGAACTTGAGAGTAAGACCTCAG
ATTCATCAAATGGGGTTGAAGGAAAAGGCAATAATTCTAGTGCAGGGGAAGAACAAGAAA
TTGGGAATAACAGTGTTGAAGAGTTGTTGAAGGGACAGTGGATACAAATTTCAGATGATA
AAGAAGTTTATATTTCATTGAAATTGGGGGTTCCGATTGTTGATAATTATGGATTTTTAT
TAGGTGAATTTAGTGAATTGGATGATCTTAGTATTTCTGTCTGTGATATAGAAAATGATC
TCTGAGATAACTATTTTTTACAAAAATAGCCATCTTGTTATTGTAAGTCAATGATTTACT
TCTCAATGTGATATTCCATGTGAGAGTGGGGGAAAATAGTGAAATTGCTACTACAAATTT
AATTGCAGCAATACAAATTTGTTCCTACAATGGAAATTTTC
>Contig62
GCAGGTGCTGTGTGTGGACCGGCAAGTCTAGTGAACTCAATGATGGATCTTCGTCAAAGG
GGCGACTGATGCGTACCTTAAGGCCCGAACCCAACTGAACGACGAAGGTACGGCGTTCGT
AACTAGTCAGAAAGAACTTCGAAAGACTTCCTCACTTAAGCTTAAGAATGAAAGAGCATT
GCAATCGCGCTCTCATTTTCGCTACTAGAATGACGAATCTCGGGCTCAAAGTACATTTAC
CCTACGGTCTAGAAAATACACCCACGATAATAGCCCTTCCTTCAAGTACCACTGGCCGAA
CTAAAAGAACTATGGCGTATGGTGGAATTTTGTTGTCTGGACATGGGAACGTGAGGAAAG
AAGCGAACCGTTTACGTATGAATGTTTTGTCAAAATTAGTCACACAATTTAGGGTTTCGA
TGGCAGTGAGTTTGGGTTAGTTATGAGACACTTATGTCATGTTCGGGTCGAGTAGTACTA
GTAGTGAAATAGAATAACCAAGAGAAGGNATTGGCTGGGAGTTTCGTCCTGGTTTGGTGA
GAATGTCAGTTGGATATAATGGTACGTTGGTAGCAGAAATGGACCCAGCTCGAGAAAGCG
TTGTCCGAAATGCAATAGAAAATAGGGGC
>Contig63
GATTTTCATACATTACTCCATTATTCAGTGAATAACCCAGAACAAAGACCGCGAACACGT
GCGGCGAAATAGGCGAACGACGGAGGAGGCGAGTGGATTTCGAGCCAGAGGAAGATGATC
TGATGGACGAAGACGTTGACGCTTCGTCGCCTAGGGCTCCCATTCCTAAGCTCAAATCAG
CCATCACTAGCCGCGGCTCTTCTGCTTCTAAGAAAACCAAAGGCCGTGGTTTCCGTGAAG
AAGCTGCTGAGGCTGAACGCAATGCTCGCCTCTCTGCTCGATTTGATTCTCTCGACACTG
ATGGTGGCCCTGGACCTGAACGCTCCATTGAAGGATGGATTGTTTTAGTCACTGGAGTTA
ACGAAGAGGCACAAGAAGATGATCTTCATAATGAATTTGGTGAGTTCGGGGAGATCAAGA
ATTTGCATTTAAATCTGGATCGTCGTACTGGATTTGTCAAGGGTTATGCACTTATTGAAT
ATGAAAACTTTGAAGAAGCAGAGAGAGCTATCAATGAAGTGGATGGGAAAGAGCTGCTCA
CTCAGCCAATACATGTTGATTGGGCATTCAGCAAAGGTCCTTTTAGGAGGAGAAATGCTA
GGAGGAGGTCGCCACGCAGTCATCGTTCTAGAAGTCCCAGGAGGAGATTGTAATGCAACG
TCCCTCTTTTGCAAGGATTGTGTTGCTTCTTTGTTTTAAGTATTAGAAACCCAAGCTCTG
ATAATTCCCAGTCTATGCTGGGTGATTCCATGTGTATCATTGTTGCTTTGCTGAGTTCTC
ATATCTATTTTCCTAATTTTCTGTTTCCTTAACTCAACTCTAACTGAATGCTTTTCAAGC
TTTTCCAGTGGTGTACACTTCCTGCTGGCGTTGTGAAAACTTAGGTTCTTCATTTTCCTT
TTGTTTTCCAAAATATTTAGAACTAGGGATGTTCATCGGTC
>Contig64
GATGGATACTGGAAAGAAGGCAGTAACTAGAGACTAAGATGTTGCAGAAGCTTGGCCATC
AGACCTCTGATGTTGATCTTCAGATTCTCATGGAAGCTGCCGATGTTGATGGAGATGGAA
GTTTAAATTATGCAGAGTTCGTTGCTGTATCTGTTCATCTTAGAAAGATGGCTAATGATG
AACACCTGCACAAAGCATTTTCATTTTTCGACAAAAACCAAAAGTGGTTACATAGAAATC
GAAGAGCTGCGTTGTGCCTTAAGTGATGAGGACGACAACACTAGTGAGGAAGTCATCAAT
GCCATTATGCATGATGTTGACACGGATAAGGATGGTCGAATTAGTTATGAGGAATTTGCT
GCGATGATGAAGGCTGGTACGGATTGGAGAAAAGCATCGCGACAGTATTCTCGTGAACGG
TTTAACAGCCTCAGCTTAAAATTGATGAGGGAGGGCTCGTTACAACTTGAAAACAAAGCC
TAGGATGAACAAATCCAAAAGAAAGAAATGTTAAGAGGAAAAAGGAAAAATTTTCACTAA
TAGATATCTGCCTCCTTTTTTCTTTTTTTTTTTTATTTTTTTTCCGAGTATGTCTTCTCA
TTTATTGTTTAATTTTTTTTATTCTGCCATCTAAATCCATCTTAGCATATCAACTTGTAA
CTATTAGCCAAGCTTTAGGACT
>Contig65
GGAGGTAAATAGTATCCATCATAAATGTTTCAACAAGATGCTAAGATTTGATATATCAAC
TTCGTTCAGTTCAATTTTCTTTTGACAAGCAAAGTGATATAGTGAAAGCGAATATTAGAT
GCAATTATATGCCTTAGTTGTAGTGGCAAGATGTCTCTTAAGATTGGGTTGCCATTTTGT
GGTCACGATGGGAAAAGATTTCTACAATCAAAGGCAGAACTTTTGGAATGACATGGGAGA
TAGACACATGAATGTAGGAAACGTTATATTACATACTGTTTTAAATAATGATATGATGAT
TTCTCCAACCATTCAAAAAAATATTGTGGATGCTTATGATAAAGAAACAATCAAAGTTGT
CATCAAAGACTTGGATGGTGATTATTTTAGGATATTAATTGATAAACCAAAGGACATTTC
ACGTAAAGAGCAAATAACCCTAGATGTCGATATGTTAACAAAAATTGAATGGTGATCGAG
TGATCTTGGCTATTGTCAACGTGAGTGATGATACATTTGCACTATCACTAAAGGAAGCAA
TTTATTTTTTGCTTTTGGTCTCGTTAAGTCCATTTGGTATATGTGCACAATGTTACGAAG
AAGCTAGTAATATGTAACGGGAAATAAATGGCCTCAAGTCTTTGATCTTGCAAGATGCTG
CAACTACATATTATATTCATTTTTTTTTGCTCTTGCAATTAACACTTGTATCTTTCTAAA
AGCATTTGGATGTGGATACTGCAGGAGCATCTTTTGAGCGCAAGGACTTTTCCACAACGT
CAAGTAGATAAGTTAAGAATTGCTTAAAGTTGGAGATGTCAAATCGGGCAAGGATTGAAT
AAAAAACGCGGCTGCAATGACCGGGTGAAACTCACAGAGAATCTCATTTTAAAAATATTT
AGAAGAGAGTCTAAGGTTAACCGGTAAAGTTACTATCATGTGACCAGGAAGTCATGTGTT
CAAGCCGTGGAAATAATTCTTGCCAAAAATCAAGGGT
>Contig66
AATGTCTGAGGTCTATAAGGAACATGCTTTTTCTGTATCTGAGTATCCTGTTGTGATAAC
ACTTGAAGATCATTTAACCCCAGATCTTCAGGCAAAAGTTGCGGAGAATCTCTGAAAAGA
CGTGTTCTGATATCAACTAAGCCACCCAAAGAGTACCTTCAGGCGAAGGAAGTTAAGGAA
AAAGACTCGAAGAAAGGAACGGAGTCACCTGATACAGAAGCTTGGGGAAGGGAAGTTTCA
GACCTTAAAGCCAGATACAATGATAAGCAGGATGATTCTGATGACGGAGCAGGTGTGGAA
GATGATGAAAGTGATGAAGGAGATCCCAACTCGCAGCAAAATGTCGCACCAGAATACAAG
TGTTTAATTGCCATTCATGCTGGAAAGGGAAAAGGTGGATTGTCAGATTGGCTGAGGGTT
GATCCTGATAAAGTAAGACGACTTAGCTTGAGTGAACAAGAACTTGGAAAGGCTGTAGTT
ACTCATGGAAAAGAAATTATCAGGTTCACTCAGCGGAACTTGCTCAGAATATACCCAAAG
GGCATACGTTTTGACTCATCCAATTACAATCCTTTTGTTGCATGGACGCATGGAGCTCAA
ATGGTGGCATTCAATATGCAGGGCTATGGAAGATCACTTTGGTTAATGCATGGTATGTTC
AGATCCAATGGTGGTTGTGGATATGTTAAGAAACCAGATATATTATTGAAAGCAGGTCCA
AACAATCAGATCTTCGATCCTGAAGCAAATTTGCCAGTCAAAACTACATTGAAGGTGACC
GTATTTATGGGTGAAGGGTGGTATTATGACTTCAATCACACGCACTTTGATGCATACTCG
CCTCCAGATTTCTATGCAAAGATAGGAATTGCCGGAGTTCCAGCTGATNATGTAATGAAG
AAAACAAGGACTCTTGAGGACAATTGGATACCAACTTGGGATGAAAAGTTTGAGTTCCCA
TTAACAGTTCCTGAGTTGGCTCTACTTCGCGTCGAAGTTCATGAGTATGATATGTCTGAA
AAGATGATTTTGCTGGCCAAACTTGTTACCTGTTTCAGACTAAGACAAGGTATTCGAGCA
GTTTCACTACACGACCGAAAGGGAGAGAAATACAACTCTGTGAAGCTTCTTATGCGTTTC
GAATATGTCTAACTCTGAGTCGAGCAGTTTCGAATTCTGTATCTTTGTCAATATATGGGG
GTGAGATGTAAATAATATATGTAAAAATGTGTGCAAATATTTTTTTGGAAAAGTCGTCTG
TCTCTTTGTAACTTCTGTAATTGACAACATATGCTCTGAGATGTAAATAGATGTATGGTA
ATATGTGTGAAATTAATTTTTGG
>Contig67
AGAATGGTTCTTTGACACTTCCGCAAAAAGATCCGATCTTTAATGTTATTTAGCAAAAAT
CTATTCCTTGGCAATAAAGATCGGTTCTTTAATATTGTGGATTTTGGCTTAATTAGCCGT
GCTTCAATTGAATATTTTCTTCAATCCTACTGTAAGATCTATTTCAGAAAGGTGAAAACA
AGTTGAGTTTGGGTTCTGATTGTTATCTGTTTTTGTTTATTTTATTTGGATTTTGACTTT
TAAGATCTATTCAGTAATTCTAGTTCTATGCTATTTTCCTGAGTATCTGCTTTGTTTTCT
TTGAAAACCTTCTCTAGTATTGACAAGATCTGAATTTCCTTTCTTACACTTTGTTGAAGA
TTGGTTCTTTTGCAAAAAAAAATCCGTTTTTTTGGCAATCTTCTTTTACGAACATTTCGG
TACTTTGGCAATCTTCTTCTATCTTTGGCAATTCTGGAAATTCTGGGATTTTGCTTGATT
AGCCTATCATGTGCTTCAATTGATTTTTTCTTCAATTTGCTGTAGTAGGAAAAGGGGCAT
GAAGAAATTGGGATGCTGGCCAAGATGCTGTTAATTAGTGTCAACCTGCCACGGGGAGAT
GTTATTTCAGCTACATATGGGAGAGAGATATTTGNCTNTTTTTCTTCACTATCCAAGTCT
TGTCCTCAAACTTCAAATCTTCTGGTAGTAGGGAAAAGGGGCATGAAGAAAGTTGGGATG
CTGGCCAAGATGCTGTTAATTAGTGTCAACCTGCCACGGGGAGATGTTATTTCAACCACA
TATGGAGAGAGATATTTTCCTTTTTCTTCACTATCCCAAGTCTTGTCCTCAAACTTCAAA
TCTTCTGGGCTCTGATTCAGGATTTTATCTTCATCTCTAATAGTCCACTACAACAAGTTT
GAAAGAAGTTGTCAGATTCAGAATAAGTCAATATTACTCAAA
>Contig68
GCTTTTCTAAAATCCGTTTTAAAATAAATTATCTCTGTCCGGTCTATGTGTTGGACGAAG
CGTGTACTTGGCAGAATCGGTGGTCTTAGACTAGCCGCAAATATATTATTGTATGAAAAA
TACAAAATAAAAATAAATATTATTTTATAAGTTGTTTGATAGTTTGATACGGCTGTGAGC
CATGTGTTGAGTTTGATACGGCTGTGTGCCTTGATGTTGAGTTTGTATAGTTTGATACGG
CTGTGTGCCACGATGTTGAGTTTGATACGGCTGTGCGCCATGATATTGAGTTTGTTACGG
CTGTGCGCCATGATGTTGAGTTTTGATACGGCTGTGCGCCATAATGTTGGGGCATTTGTG
TATGCTCTATTACATATTTGAGGCATTGTGGTGCCGTTGTGG
>Contig69
ATTTTCAGATCTTCAGACTTTCAAGAATTCTTTTATGTCTCTTGATTTTTTCTTCTATCT
CTTGCAATTTCAGAAAAGGCTTGTTTGGTCGATCAAGGGCATAAATGACATTTGCTCTGC
CATTAATTATTTAGGAGTTACACTTCCCATGCATTTGGTGTATCATTATGCTACCATCAA
AACAAGTGATGTCCGGAATCTTAGTGATATCAAGGATGTTGCTATATTATTCCTGTAGAG
CCATGCTGGGATAATAGTAGTTAAGATCTAGATGGAACCATTGCTCAATGCAAGATTAAT
CAGGGTAGGAGCTTGCTTTCAAGAGAAACTGCAGTAAATGGAGAATAGAAAGAACTTTCT
CTCTTACACAAATTCTTGAAGAAGTCCGCCCATGTACCTGATTCTGTTAAATGGAATAGA
AGTACCTATGGTTTTTCTCAGTTGTTGAAGTCCGTTCTTTTCAAAAAAGTACTGGCGCAT
CTGGAACAAGAATTTCGAGGTGTATTTGGAAGAGCAAAACAACACCAAAGTTAATTTTCT
TGGAGTGGACTACATGTCATAATGACCTAACTCGAGCAAACCTTTCACATGCTGGTGAAA
TCATATGCTTAAGATGTTAGGTGTGCTTAAAGGAAGCTGAAGTCCATTTGTTCTTCCATG
TATCATTGTTTCTTAGCTTTATTGCATGTTCTTGGATTATAGAAGTAACAATAGCTGGAT
GGGCAAGAAAGTAAAGACCATGTCAAAAACATATGGAATACAATTCCGACCTGCATTTTT
TAAGTAGTTTTATGTGCAATAAAACTTTGTATTTACCTACCAAAAGAAAATCATGAAACT
CTTAAGAATGTGTTGAACACATGATTATATTTTTTCAAGGAAGTTGACCCATCNCATATT
TCCTACACTTTGTTGTTGTAAATTTTCAATTTTTGTAGGTTCTTATCACCGT
>Contig70
GGTAAGCTAACAATTTCCTTCGGAAAACAAAATAAATCTAACCACTTCTTGCTCCCAAAA
ACAAAAAAGTGGTTAGATTGTGAATTCCTTTGGAAATTCTCATTACCATTCATTCTCAAT
ATGAGTTATTCCAACATCAAAGCAGCTTTCCTACTATTCATATTATCCATAAATATTTTA
CAAGTAAGAAGCAACAAGCTAAAAGATTTTTTTGTTACAAGAAAATTCCATGTTCAAGTT
GTGAATTCCCTTCCTATAAACTCACCTATCTTGAGGTAGTCTATTGGTCTCTTAAACTAA
AAGTGTAGTAGTAATTAGGTTAGGTAACCTAACCTAGTACCGTTACCGTTTTAAAGGTTA
AAAAGTAGGTCCGGAAACCTAAAAAGTAAAGTAAGGTTCGGTACTTTACGTTTTCGGTAG
GACGAACGTTTTAAGGTTTTTCGTTAACCTAAACCTACCTTTTACTTTTTTTTAGTTTTT
CGTACCTTTTACGGTTTTTGGGGGGTTTCGGGTTAAAACGAAAAAGTAAAGTAAACGTTT
TCGTTTTAAGGTAAGGTTTTAAGTTTTAAGTCGTTTACCTTTAACTAGGTAGGTAGTTAG
TTTAAAAGTTAAAAGTTACTTACCAAACCTTAACGTTAGTAGGTTCGGTACGAACGTACC
GTTCCGTTACTTAGTCGACGAAGTAGGTTCGGTACGTAGGTACGGGAACGGTAACTAACG
GAAGGTTTTTTTTAGGTTTTTTTAAGGGAAAGTAGTAGTAAAAAAGGTAAAAAAAAAAGG
TAAAAAATTAATTAAGTTTTACCGTTTACCCTTACGGTTTGGGTAGTTTAAATTTTAAGG
TTTGGGTTTTAGTTTTTACTTTACCTACCGTACGTACTTTACTTTACTTTACTTTTTAGG
GTTAGGGTTAGTTAGGGTAAGGTTAAGTTACGGTTACGGTACGGACGTAAGTTTAGGTTT
TGGTTTTGGTTTTGGTTTTCGTTTCGTTTAGTTTA
>Contig71
GGTGTTGGTAAGAGTACGTTCTCAGCTCAACTTGCTTTTGCATTGGCGGCTATGGATTTT
CAAGTGGGTCTTCTTGACATTGATATATGTGGCCCC
>Contig72
ATAAAGCAAAAGGATTTAAGAGTCCTATTTCACCCTCAAAACTAACAGTGTCTCCGTTTC
GGTCGATCATCTGCAGGCGAATTTACCTACCCTAAAACTTTACCTACGCAGATCTGAAAT
TCTTCGTTTTCGATAATTCGTTGTATACTTCATTTTTGTTGTATGATTTTTCAAATCATT
TCTCGCATCTGTACCCTAGGGTTGTTACTTTGACAATCGTGATATTATATATATACACTG
ATTTGGCTAATTATTTGATCTATTGTTGCAATTCGCTAACAGGTTTCGAAGTTTCACATC
ATTCCTAGTGCGACCTCCAATCTCTGCTAGCCATGAATTCTCGAAGCAACAGAGCAGCAC
TATTTGATGGAATTGAGGAAGGTGGTATAAGGGCTTCGTCGTCATATGCTTCACATGAAA
TTGATGAACAAGAGAATGAGAAAGCAATGGATGGGTTGCAAGATAGAGTTAATCTGCTGA
AAAGATTATCAGGTGATATACACGAGGAAGTGGAGACACATAATAGGATGCTGGACAGAA
TGGGTAATGATATGGATTCTTCAA
>Contig73
CATCAGAAGTCCGCAGCTTCCTAGGGCTAGCAGGATATTATAGGCGGTTTGTAGAAGGAT
TTTCCTCTATATCATCACCATTGACTAAGTTAACACAAAAAGCTACCAAATTCCAGTGGT
CTGACACTTGTGAACATAGTTTTCAGGAGCTGAAGAATCGACTGACATCTGCACCAGTGC
TCACTCTTCCTGAAGGAACAGAAGGTTATGTGGTATATTGTGATGCCTCAGGTATAGGTT
TGGGGTGCGTATTGATGCAGCATGGGAATGTGATTGCTTATGCATCAAGACAATTGAAGA
AGCATGAAAAGAATTATCCAACCCATGATTTGGAATTGGCTGCAGTAATATATGCTTTGA
AGATATGGCGGCACTACTTATACGGCGTCCATGTTGACATCTACACAGATCACAAGAGTT
TACAATACATCTTCAAGTAGAAAGAGTTGAATTTGAGGCAGCGTAGGTGGCTTGAATTAT
TGAAAGACTACGACGTCGAGATATTGTATCATCCCGGTAT
>Contig74
AATGCCCTCTCTACCTTCTTTGTTCTATAGTTTTTATTTGAAACAATATCTCTAATTCCC
TGATAATGTATTCATTATTTACCCACGGCATACTTACTTTACAAATCATGAACTATTCGA
CGAAAAACAAAATCAGGAATCACAAACTGCTTCGGTGCACCCAACAAATTTTGGTAGGTG
TGGACGCACAAGGAATACGAGGACAAATAAACTTGTCCGCTCAACAAATATAGGTGTTGA
CGTACAAGGAATACGAACAGAAAATGCCATTACGAGATTGAGTTTCATTGCTTGCAACTG
AGCCTTTAAGTTAAGTGTTCTTCTTCTCATTTGTAAGGTATGTCTGTTCATACCATCCTT
CGTTCCCGGCTTTCATGCTTCATTTGAATTTACTTATTTTTTTCGATCATATAAATTGAG
TACTCCATTGTTAACCTTCTTAATTTTTTAATCTTTTAGCAGTTTAATGTTGTTTATAAT
TTTTGTGCACAAAAGCAAAGTACTTAGGTAATGTACAACTATGGCAGGCGAACCAAAAAT
TCAAGAGTTTTTCCTGCTCTCTTACGAGATTGAACACACATTGACATTCGGCAATGTCAA
TAGCTTAACATTTTTGGAGTATTTAGTGAATATTATATAATGTTTGCATTTTTGAATGAG
TTTTTGGCATAAAGCAAGAGAAATCTTGATCCTTTGATTTTC
>Contig75
GTCTGTTTTGCCGGTGACCTCGTGTGTGCCATTTTTATTTGCTTGCTGCTCTTGCGCAGC
TCTGTTTAGTTTTGCTGGACTGATTAAATCTCCATTGTTAAAGCTATTTTAATCTTGATA
TCTTTTTTGATTATCTGGGGCTTTATTCCACCTGGGCTATGAACTCTATGTCATCGCTAC
CTTGACCTGTGAAAGGAAATCTTATTTCCTCTGCTTTTGAAGTCTTCCTGGCGTGCTATC
TTTGGACATATTGGTGCTGAGAATTTTGGACACTAATTATCCTGTGCCTCATATTCATGG
ATCCGTTTGGTTTCGCTTCATAGTCATACCTTCACAACTGTGATGTCCTTGAAATTGGCC
GCGTGTTCTCTGTTGGTTTAGGGTATTTCCCTTTGCCCCCTATAGTGATCATGTTCTGGT
TGAATCCATCTTTTGTTAATTGCGTGCT
>Contig76
ATCTCAAGGAACAGGTACTTCCGATGTATTCCATTGGTGTCGCCTTCTTGTTCAACCTAC
TTTTGTTCTTAACCATTTATTGTAGCTATGTAAAATTTTCTTGACTTTTGTAGATACGGG
ACTTGAAAGTTTATGTTGAAGCTCAGAGAAAACTTTCAAACATGGGAATTTCAGATGGGA
AGGAGGGTCGAGTTCTCTCTGTAGAATCCAACCAATCTTCCAGCAATTCTCGAAGGCGAT
CAAAGCTAGGTCGAAGAAGGAACTAGTAGCGATGGATCATCCTCCGCACCTGTATTATAT
GTGTTTGAGCAATGTAGATGGCAGAGTAATTCAGTTTTGGTGAAGAAAAAAAAGGTTAGA
TACCTGTAAATTCATGAAGTTGGCCAGTGTAATGAATTCTTCCAGCCAAGTTCTGGAAAG
AGGAGGT
>Contig77
ACAAACAAAAATACACTTTAATTTTCAACACTAGTTTAAAAAGAAAACAAAAATAGGTTG
GACAAGGAAGCGTGAAGTCAGCCGGAGTAAGGCGAGCGACCACCACCCGGCCGACGCCGA
CCAC
>Contig78
GATACTCTATCATTTTCCTCCCTCTATTTCGTCTGATCACTTCTCTCCGGAAAACCTAAA
ATTACTCAATGGAAGTTACCGGCAAAGATCAATCCTCTGTTTCTGCGAATTCAAAGAGAT
CATCATCGAAGCTTCTTCGATATCCACTGCGATCGGCCGCTAAAGCCAACGAGGAGAAAC
CACCTTTGACTGATTCTTCCAACTCTTCGGCTCCTAGAAGGGGAAAACCTGCATCAAGTG
TTACTGTTAGTAAGAGTGTTAGTGTCCTTGATCTCTCTGGCAAGGAAAAATCTGCTGCTA
AACCTCCAAGAAGGCTGTCTATTCAGTCTAAGCCAAGTGCCAGCCCTGCATCCTCAAGAG
CAATAGGCACTATCACTCCTATTTCTGAGGCTAGAGCAAAGAGATCCGGGATCAACCAGG
GGAAAACTAATACACCGCTTTCAGCAGTTTCAAAGTCATCAAATGGAAAGGAAGGAAATC
GTCTATTCTCCGCACTCTATTGGCTATCCCAGATTAAGCTCTCTGAATCTGCTGCTAAGC
ATTCCATTTCTCTTGGTTTTTTCAAACTTGCTTTGGAAGCTGGCTGTGAGCCTCTTCAAC
GTTTGAGGGATGAGCTGAAATCCTATGTGCAGCGTCATAGCCTTGTAGATCTCGGGGAGC
CAGTGAAACAACTGTTTGAAGGCTACAATATTTCGCAAGGTTTTGAGCAGTTGCAAGTAT
CTGAGACTTGTTCCCATGCGCCTGAAGATGGGACACGTTCATCTGATGATGAAGTGCATA
GCTCTTCATCTGTTGCTGGCA
>Contig79
AAGATGTAGAGTATTTGAGTTCTGAAATTGAGTTGAGGTCGTTCGAGTTATCGACTGCTT
GTTAACTGAAGTTCATCTCTGGTTGCGGCTCTTGTGGAATCTCGACTTTCAGTAGTTATT
TTCATTTCAAGTTTGTCGTCAAGTCCCATTTTCTGCGTGTATTCTCTTATTCTGGAAATA
TATTGGAAAGGTTTCATTTCAGATTGGTGTGAAGGGAATCATGCTGGAATACATATTCTT
TGGTTTACAAAAGGGGGTGTGACATCTCTGGCGACTCCGCTGGGGACTTGCAGGTGTGGA
CCCGCTGATTCGATCCAAAGTGTTGATGGTAGTAAAGATTCCCAGGAAATTGATCAAGTG
GTAGAAAATGTTTTCATCGTTAGAGCAACATAAGTTAATACAGAAATTGGGCACCCTAAC
TTCTCTTCTTGATATCACACCTCGCCCAAACTTAGTGAAGGCGATGCGAACTTATTGGGA
TCTGCAAAATTTGATTTTCAGATTTGTAGAGTGTGAGACGACTCCTACCTTGGCGGAAAT
GTCTGGTCTCACTCGTTTAAGCTATATAGGGAAGGACATGATACTTCCCCGAGACCACTC
TAGGACAAGATTCCTCAGCGACCTGGGCT
>Contig80
ACCGCTCTTATTTTTCCGTATTACCTTTTCAGATGAGCTCTTGTTACTCTTTATCTATCT
GTGGTTTCGGCAGCCTTGAACCTTTCTAGGTTTCAAATCTCAATCTTTTACAGATAACAA
TCCATGGTCCTCATCTTTCTACTTCGTCGGCTGATGCCTTCAGAAGAAGCTTTACAGAAT
ACTAATAGTCAATTGAAGCTAGAACTGTTTACATGGAAGCAAGAGAAACCAAAGATGGAG
CAATTATTCTTCAGTTTTAAAGCATTTGGTTAATAATTGGATAATATTTTGATACCAAAT
CCAGCTTTAACTATTCTTCTCAACTTGGATAATTGCAGAAGTGAGTAATATGTTGCTTGT
AAACTGTAATGGTTTGGGTTTTGACACTTTTGTTAGTGGCATTGGATTCTACTTTTAGTA
GGGGTTTTTTTAGTGCTTAATTTGATCTTACCAAACACCTTGCAAGTAAGCATGAGAATT
TTGTCTTATCAGGCTCNNNTCCCGACACAAATACTCATGCCCTTCAAGATGCAAGTGGGA
GATTCAAGCCATTCTGCAGAAAGAACCGATGCATAAGCATTTCTGTCTTGACTTGCATCA
AGTTTCCCAAGCTAAAGCGGGATATACTATGCTGCGATGGTCTTTTCATTTTTATGCTTT
AGCCA
>Contig81
GAGCATCATTCTTCCTGGGAGATTGCTTGTGGCTTAAGGTGACGTTTGTTTGAGATTTTC
TAAAATTAAATTTGCAAAATCAGTTTTTTTTAGGTTTCTGAAAAAGTAGTCTCTAAGAGT
AAATTATTGTTTAAAGGTTTAACTCAGTTTGAAATTCAGAGTATTTTTTTTTATATCACA
CTTTTTCAAAAAATTCAAAAACCGAGTTTGCAAACTCAATAGAAAATAAACAAATGCCAC
CTAAGTTTTCAGAAGATTGACATTACAATATTAGTGATATAGGAAGACATTGTCAAAGCT
CCTTGACAAAATTGCAGCAACTCGTGTATTTTATTTTTGCTCCAAAGGTTTATCCTTCGG
TACTGCTGTTCTGTGCCGCT
>Contig82
GTATGTTAAGGCTATCCCTTCTTTCTTTTGACAAGATCCATACGATACAAACGAAACGTG
CAAATGCACAAATTCCATGAATGACTCTATTCATAGAAGTATTAGAGATGTCTATGTTCT
TGAACTTCTGTGGGTCATAATATTTTATCATCTGTTCATGGGTCTCAATAAAGAAAAAAT
ACGAAAGCTGAAAAGAGTTTACTTTATAACATTACTCAAAGGTAAAATGGTCTTATGAAG
CTCCGAAAGATTTTATTACGTATTTTTCATGCATTTCATACATGTGCATTGACCCATGAC
CAGATGGCATTATATACGCGTATATATATAAATATATGTATATGGGATATGGGAAAAGGT
TACGGTGTTATATACGTACCACCACCTGATAAGCTGGTATATGATGATGATGTTTCCCAC
AGCGGCTAAAATATGATTCAGACGACTTTAGATACGCGTATATATATATATATATATATG
TATATGGGATATGGGAAAG
>Contig83
ACAGAAATTAAACAAGCAACGAGTTTCTCTCACTCTTAAAAAAGGTGATGAAAAAAAATT
TAAAATAAATTATTTAGCCAATTTCCCAGTCTCGGAAAAAAAAAAGAGAGAGAGAGAGAA
AGCTGATAGTATAAATTTTAAAAACCTAGGGGAAGTGCGATAGATACTCTGATCATTCTA
CATGGGCTGCAGAGGAAGATGGATAATCAAGAGGCTTCGGAAGCCATTAATGCTCTCTCT
TTGAAGGATTCCTCATCTAAACCTCCAATTTCCACTTCCCAGATAATGAATAATCAAGAG
GCTTCAGATGCCATTGTTGCACTCTCATTGAAGGCTTCTTCATCCGACACTTCCATTGCC
ACTTCCCAGATGAGTGTGGAGGAGAGGTTCAAGATTATTAGGAGTATTGGGGAGGAATGC
ATACAGGAGGATGAGTTGATGAATCTGTTAGCAAAGAAGCCGCAGCCCGTCTGCTATGAT
GGTTTTGAGCCATCTGGTCGAATGCATATTGCTCAGGGAGTTTTGAAGGCACTCAATGTC
AACAAACTGACTTCTGCCGGCTGCAAGGTGAAGATCTGGATTGCAGATTGGTTTGCGCAG
CTAAATACAAGATGGGTGGTGATTTGAAGAAAATTGAGGTTGTTGGCCAATATTTGATTG
AGTTATGGAAGGGTGTGGGAATGAATCTTGAAGGGGATCAAGTGGAATTTCTGTGGTCTT
CGAAAGAGATTAACTCCAGAGCTCATGAATACTGGCCTCTTGTTATGGACATAGCTCGAA
GGAACAAGCTTCCACGGATTTTAAGGTGTTGCCAAATTATGGGTCGGTCTGAGCAAGATG
AGCTGACCGCAGCCCAGATTTTTTACCCATGCATGCAATGCGCTGACATATTCTTCCTTA
AGGCTGATATCTGTCAACTAGGCATGGACCAGCGAAAGGTTAATGTACTTGCAAGAGAGT
ACTGTGATGATACCAAGAGGAAAAACAAGCCTATTATATTGTCTCATCACATGCTCCCTG
GTTTGCAGGAAGGTCAAGAGAAGATGTCAAAGAGTGACCCCTCTTCTTCTATCTACATGG
AGGATGAAGAGGCAGATGTAAATCTCAAGGTAAAGAAGGCTTTTTGTCCACCGAAGGTTG
TAGAAAAGAATCCATGTCTGGAGTACATCAAGTATATCGTCATCCCTTGGTTTAATGAAT
TCAAAATTGAGCGAAGTGCTGAGAATGGTGGCGACAAGANCTTNAAGAATTTTGAAGAAC
TGGCTGCTGACTATGAAAATGGGAACTTGCATCCTGCGGACNTGAAACCTGCANTATCAA
AAGCAATCAANAAGATANTANAGCCGGTGCGTGATCATTTTAAGAATGATCAGAAAGCCA
AAGACCTTATGAAAAGGGTGAAGAGTTTCAAGGTAACGAGCTGAGGTTTTGATGAATGAA
GTGGGATTAGGAGATGATGATTATGATGGCTGTCCGAGAAAATCCATTCTATTTTGTTTC
TGTTGCATTCTAATACCTTGGTTTCCCACACT
>Contig84
TTGGACCGTAATGTGAGCTTTTGGATAGGGTTAGAAAGAAAGGACATCATAAAGGTTCAA
AACAGCTTGAATGGGTTCAAAATTATAACTTTGAAATCAGATCTTTTTACAAAACCGCAA
CTTCTGCCCCAGTTTCCTTGCCTGGGGAATTTTTATTTTCCGAACCGTGAGGCTGCCTAT
GTATCCTTAAAAGGAATCAAGTCGAACGTAGTTCATGGCCAGGAATTACTTTGTTGTTTC
TTTTCTCTTTCTTTTTCTTTCTCTTTTTTTTCTTTTCTTTTCTCTATTTTTCTTTTCCTT
TCTTTTTTT
>Contig85
AGGTGGGATTTCTGTTTTCTGAAATTTTTTCTCCATCTGGGTCTGATCCAAATTTATTGG
AATTGTCATCAAATGGATAATAATGAGAAATACTCGGAGGAGTTAAATGTGGCCGTCAGG
GTTGTGCATATGGCATGTGCTCTCTGTCAAAAGGTGCAAAAGAGTTTGCTCTCTGCCACT
TTTGATGATGATGTTAAGTCCAAGGATGACGATTCTCTTGTTACTGTTGCAGCCAGGCTC
TGGGAACCTCCATAGGGGAAGCAAAGTTCCCTTCTCTACGTCAATCATCTGATTACAAAT
GAGAATCATGTGGAAACGAAGGGTTGGCTACTTCTAAATTTTGACACAACAAAGAGAAAG
TAAGAAGTAGCACAAGAATGAGATAAGCATCTATTTTTGGTACACAATATTATGTAAAGA
ATACTCATTACTCTGAGATAATTTTGACTTTACGTTCCGTGTATTTATATGTCCCCTTAT
ACTAGCTTAACCACATGAGCTACATTGCTGTTGGTCTGATAAAATTTAATGTATCTTTGT
CCGGTGT
>Contig86
GTCAGTACTTTCTCCTTTTCTCTATTCTAGATGATAAAATGTGACTAACTGGTAGGCTAT
ATTTTATTTCTTACGATGGTGAGACAGTATAGTAAGGTATTTGGCTTATTATGTTTTGTT
TGGTTATTGAATAAATATTTCCATGTGTGAAAGTTTCATTAGAAACATAACAAGAATAGA
TGTCATGCTCCTAGGATTGAATACTCCCTTTGACTTAAGTCACATATTTGAATTTTGTCC
AGTATGTTATGTTCTGGATATATTAAGGGGAAAAGATCTTTTTTTTTTAATTTTATTTTT
GAAATCACGCCTTAGAAATCATGTTTCAGGCTTCTAAAAAAATTGGAAGGACGGTTAAGT
TAGAATGAGAGGTTTGAAGTTATAAGTCAGATGTACATGTATTAAGTCAGTTCTTGACTG
CTTAGAATCATGTTCATAAGATATTCCACAGTCTATAGCTCTTGAACATTTTAAGATTAA
TCATTGTTTTCTTTCTTGAACGGTGTATAAAAGAAGTTTACTCTATTGAAATGTTGATAT
ACATGTATTAAGTTTATTCTATAGATCCTGTTAATAGGTTTGGATATTCTATTCATTCTA
AATGATCTGGAAAGCATATCTCTGACCATTCATCTGAGCCCTATTGAATAACCGTCAACA
CTTTAGAATATTATTTACCCCAAAGAGCGAAATTCGTTTAATTTAGAGCACTGCAGTAAC
TAGTTTCTGCTAGCAAAGACTAGGCATTTTATATTCATGGGTAGCATGATGTGTGAAGGG
AGAGACTTGCTAAAGGAGAGACTTGTTGAATTCGTTTGCAACAAAGTTCCTGCCTGATAA
AGTTAGAACATTCTGTTTTTTTGAAAACCAACAATTAAAATCAAAGTTGAGTATAAGTTT
ATGTTGCTTATGGCATAAACTTAGGATTTCTTTATATAAAAAGCACTAATTCTAAGAGGC
TTCAAGTTCTGTCTAAATGTCATATAATATTTGAATGTGGTTTTATATCAGAAGGCATAC
TTGTATCTTTTCTTACTATCATTAGACTAAAATATGCATTTCAGTTTATGTAGTAAATTT
TGTTGCCACTAATTGTTGAAACCTTAAATAAAGAAATAGTTCTTAACTTAAGAATCCGTT
T
>Contig87
GGTAGCACTGCTCCGCTTTCCGTATACGGTGCTGCCAAAATTTGGGTTCTCTTCCATTTC
TCAATTCAATTGCTTTGCTGGTTTAGCCATTATTGCGTCAATGACAGAGTTGTATTCTCA
CTGTATGGAGACCTGAGAAGGGCTCGATTTCAATTTCTTAAGGGATTTAGTTCAATTTAT
ATTCCATTAATGTTCGTTCCTTTATTACCGACTCCCAAAGAAGGTACCAAATCTGCTTAG
GGCTATTCAAGAAATTCCTGTGCCTCTGGCTCTTATGTTAACTGATTCTACTCATGCATT
TGAAGAATATGGACAAGAGAGAAACTATTGACACCAGGTAACTATAACATGGCTATCTTA
GACACAAAAAAAATGGTAGCAGCTGAGGTTAGTATAATGTATACTTCTACCACTTCAAGA
TTTTTTATAATGTAGTTTGATAAAATTAATTATTGTATTCGCACAAGATTCTTCTATTAT
TCCTTTTAACTATACTGTTTTGTAGACCAAATTCTATTTGTCAGAATATCAGGCATTACT
CATAGTCTCATGTGTCATTTTTCTCTTACTGGCACATATGCAATTTGTTTGAAACCGAAA
CTTTTGAAATATTTGGTGTCTCTAATCCACAACTCAACAGCTTAACTTGTTCGTACTTCA
TTCTTTTCACCAATATTCAGTATACAAATCTAAGTTTGTTCTGCCTGCAGGGGTGTGTTG
AATCTTATTGTCCAACAATATAGAGATATTTCAGTCCTTGATATTCTTGACTTATTTGCG
GTAAACTTCAAAATGTTTCAAGAAACTTGACAAATTTCCTTCTACTTTGTTCCCAGTATC
GTAATAATGAAACTTGTAAAATGGCGTAAAATGGTAACATTAGCGTTTCTTGGTGCAGTA
GAAATTTATGTTCTGCCCGGCCAGTTTCGTCTTTAAATAAATTTGTCTCTAGAGATATTG
TTGTTTTTTATTCTATTG
>Contig88
ACTAGTCTTGCTTTGAGCAAGTCAGGCACATTGCAGAAGAGTGAGATACTTGCATCACTA
AGCAATGCAGGACTTCCAGCAAATGAAGACAATGCTATTGCCATGATGCGCTTTCTAAGT
GCGGATGCAGAAGAATCTATTTCCTATGGACATTTCCGGAACTTTATGCTGCTACTTCCA
TCAGATCGGCTTCAAGAAGATCCTCGAAATATCTGGTTCGAGGCTGCTACGGTGGTTGCT
GTTCCTCCACCCGTAGAAATTCCTGCTGGAAGTGTCCTAAAATCAGCATTAGCGGGAGGC
CTTTCTTGTGCATTGTCGACATCCATAATGCACCCTGTGGATACGATTAAGACACAAGTA
CAAGCATCAACACTTACCTTTCCACAAATCATATCGAAGCTTCCCGAACTTGGAGCAAGG
GGATTATACAGAGGTTCTATTCCTGCTATTCTAGGGCAGTTTTCAAGTCATGGCTTGCGT
ACTGGAATATTTGAAGCAAGCAAAGTTGTGCTGATTAATATTGCTCCTACACTTCCAGAA
CTACAGGTTCAATCTGTGGCATCATTCTGCAGCACTTTCTTAGGTACTGCTGTGAGAATA
CCTTGTGAGGTGCTCAAGCAAAGATTGCAAGCTGGTCTTTTCGACAATGTTGGGGCAGCA
ATTATTGGCACTTGGCAGCT
>Contig89
TTCTTTTTGAGAAGGTGGGTGATTGACGTGAATGGTGCTCCTGGAACGCTATATGCTAAT
GAAACTTATCAGCTGCAAGTTGATTTCCCAGAACATTATCCTATGGAAGCTCCCCACGTG
GATATTTGTTGCCTCCACGCTCCCACTGCACCCTCCATATCTATAGCAACGGGACGACAT
CTGTTTAGTATATTTTGTTATGACTCGTGGTCGACCTGCCACTGACTGTTAGTTCTATAT
GCATTAGTCCTTCTCTCCATGTTGTCAAGTTCAACTGCGAAGCAACTCCCTCGACGATAA
TGATCGTTATGTAAAGAACTGTAGAAATGGCAGATCACCGAAGGAAACCAGGCGGTGGT
>Contig90
GGAGAGAGTTGCTTCAACTTGATTGTATTGAAGGTTATCAAGCTCATAATAAGAATTTCT
GCTCTCATTAGATGCTCTGCTTCAGCGTTTTAGTTTAGGGGTTGTGATTTTCGTTTTGTT
TAAACCTATCATGGATGAAGCTACGTGTAGCACGAATGCGCTGCCTCCTTTTCTTACAAA
GACATATGAAATGGTGGATGATCCATCCTCTGATGCCATCGTTTCCTGGAGTTCGAGTAA
TAAAAGCTTCATTGTGTGGAATCCTCCAGATTTTGCAAGGGATTTGTTGCCTAGATACTT
CAAGCACAATAACTTTTCCAGCTTCATCAGACAGCTAAACACTTATGGATTCAGGAAAAT
TGACCCTGAAAAATGGGAATTCGCTAATGAAGATAATTTTGTTAGAGGTCAGCCACACCT
TTTGAAGAATATCCATAGACGTAAACCGGTTCATAGTCATTCTGCACAGAATCTTCATGG
TCTGTCGTCTCCATTAACTGAATCNGAAAGACAAGGGTATAAGGAAGATATTCAAAAGCT
GAAGCATGAGAATGAGTCACTTCACTTGGACCTACAAAGACATCAGCAGGATCGCCAAGG
ACTTGAATTGCAAATGCAGGTTTTCACTGAACGTGTTCAACACGTGGAACATCGTCAAAA
GACCATGCTCTCTGCTTTAGCTCGAATGTTAGATAAACCAGTAACAGATTTGAGTCGCAT
GCCACAACTTCAAGTGAATGACAGAAAAAGAAGGTTGCCAGGAAACAGCTGCCTTTATAA
CGAAACTGACCTGGAAGATACTCGAGCGATTTCATCAAGGGCTTTGACTTGGGAAAACAT
GAATCCATCCTCTCTTCTTACAATCAACGCAGAACTGTTAAATCAGTTGGACTCTTCTTT
GACCTTTTGGGAGAATGTGCTACAAGATGTTGATCAAGCTTGGATACAGCAGAATTGTTC
ATTAGAGTTGGATGAATCTACAAGTTGTGCAGATAGCCCTGCTATATCTTACACACAACT
AAATGTTGATGTTGGGCCTAAGGCTTCTGATATTGACATGAATTCTGAGCCTAATGCAAA
CACTAATCCTGAGGTTGCGGCACCAGAAGACCAAGCAGCAGTGGCAGGTACAACTACCAA
TGTCCCAACAGGGGTAAATGATGTATTTTGGGAACAATTCCTAACTGAGAATCCTGGTTC
AGTTGATGCGTCTGAAGTACAGTCGGAAAGGAAAGATATTGGCAACAAAAAGAATGAAAG
CAAACCAGTAGACGGTGGAAAATTTTGGTGGAACATGAAGAGTGTAAATAGCTTGGCAGT
ACAGTTGGGACATCTTACTCCAGCAGAGAAAACTTAATTTGGTTCCTCCTTGTATGGGTC
CTT
>Contig91
ATCATCTTCTCTCAGTCTATCCCGTAGAAGATCTAAATGACTTTTCAGGGGCTGCGGCTT
AACCGCATTCATTTGCTTTCATCGATGGATCAAGAATCATCCGGAGGCAATAGGGGGCGA
AAGGTGCAAGATTAGAGCCAAAAAGGAGAAAAAGGTTGAAAATGGCCATTGTAGCGCCAC
GGGCAGCGTGGGGCGCTACCCGTGGCGCAATTTCCAGAAGCTTTATTTTTCCGGTGCCAG
GGATAGCGCCCCACGCTACCCTGGGCGCTGGTGACGGGAAACATCTCATACTTTGCCCGG
GACAAGGTTATATCGGCCCAAGACCTACCAAACGCATATAAAAGCAAGACTAAGCCTATT
TTGGGAGGAGAGACGCCACTTTGAAGGGAAAATACACACAAGGAATATCCGGGAGCAAGG
ATATCTCAGTTTTCTTTATCTTTTCTTAGTATTTTAAATTAGTCAACACTTGTGACTTTG
TTTTGATATTATCATGAGTGGCTAAAACCCATAGTTCTGAGGTTGTGATTTAGCCATGAA
TATTATTGTTTAAAGTTGACTTAACCTTGATTACAATTCACCAATATATGGTTGTTTCTT
CAATTCTGTGATTAATTACTTAATTGTTTGGCNTCGCAG
>Contig92
ACAAAGCTGCGAGTGAAACAACAGAGGAGCAAAACTCTCTCGAGAATATCAGCCCCTCTC
TCTCTAAAAATTAAATCAGGTCTTCATCTAAAATTCATCCAAATCAAAACCCCTCAAATC
AAAATGTGAATCTCATTTGTTAGGTATGTTCAACTCCCTAATCTTTTCATTTTTTGGGGG
AAAAAATTTGATAATCGATCGATTTCGTGTTGTGGCGGAAGAATCAGAATTCTAGAAAAC
GCTACTTTGTTCTTCACGATCACCTTCTCAAGAACTTTAAGTCAGACCCTGTTTCAAACA
ACGAGGAATACCAAAAAAATCACACAAAAAGAATCCTTTGAAGCGTATTTGGTGTTGTTA
TTGTCGATTCTTGGTCTTGACAGAATCTCAGCTATCTCTTTTCCTAGAGAAATCCTATTA
CTGGAGAAATAGACCCACCT
>Contig93
GTGAGTCAAGTATTGTGTTTCAAAAGATGAGCTCTGTTAATTCTAAACCATAAATGGGCT
TTCCACAATGCACCAGACCATTGGTGATCGTGCCTTTCATAGGATGGGCTTGGTCAACCT
GGGATGTGATTCTTTTGGGTAGAGAATGCCTTAGTAGTTCGCTCATTTGAGTCTTAGTAA
CCCTCATTTCATATTTAAGCACTTCGTTATGTTGAAGACTCATTTTATAATTAAGCACTG
GGATATTTTTGTTCGATGTGTCTTACTTACTCTGTGGCAGAAGCTACAAAACTGTAAGCA
GGCCGATGTTGACTTCAGAGGGCATGAGGAGATCTACTCTGAATCTGGTGGAGTGATGGA
TTATGAGGAGGACCGAGGTCGACCGAAGAGGAGACGACACCCTACTTGGTTAAGGTGATG
GAGTAGGGCGTATGTTAGGATGAATTAAAGAGGCTGCATGGCCAGTTTTTTTGTTTGATA
GCATTCCGACCATAGATGCTTTGTTGCTTTAGTCGGATGGTTTCGTACCTCTTTAAAGTT
TAACCTGCCGTGAATGGAACTTGTAGACTCAAATATATTTTGTACTGAACTCCATTATTT
TTCATCTTGTTTGTCCTTTGAGTTGGTAAGATCTTCAAATAGGATGATGCGGCTGAAACT
TGTGGAGCTGATTTCCTTTTACATTCTTATAAGTCGAT
>Contig94
TGAACCTTTCGCATTCGCTCCACAAAAGCAGAGAGAAGAAAGAAGAAGAAGGAGAATAGA
ATAGAATACAGAGAAGATGGCTCGTACCAAGCAAACTGCTCGTAAGTCTACCGGAGGAAA
GGCACCTAGGAAGCAACTTGCTACTAAGGCTGCTCGTAAGTCTGCTCCTACTACTGGTGG
AGTGAAAAAGCCTCATAGATACCGCCCTGGTACTGTTGCTCTTCGTGAAATCCGTAAGTA
CCAGAAGAGTACTGAGCTCCTGATCAGGAAGCTCCCATTCCAGAGGCTTGTTCGTGAAAT
TGCTCAGGATTTCAAGACTGATCTGCGTTTCCAGAGTCATGCTGTGTTGGCTCTGCAGGA
GGCTGCTGAGGCTTACTTGGTTGGTCTCTTTGAGGACACAAATCTTTGTGCCATTCATGC
CAAGCGTGTCACTATCATGCCAAAGGACATTCAGCTTGCTAGGCGTATCAGGGGCGAGCG
TGCTTAATTTGATCAAGTGTGGTAGCTTTGGTGGTGCTTTTAGATCTTTTTTTTTTTATT
AGACCATGATGGTATTAAATTTAGTAATAGGGATGATATGCTATGTTGATCTTATTTTGT
TGTGGTGGATGGAGGTGTGCTGTAATTGTTGTTCTGTTTTGGGTAAGTGGTAGAAGCATA
GTATTGTTTGAATCTTTCTAATGTTTTGTTGTCACACCACTGGT
>Contig96
GATACCTTTATTTTTCCACCTTTTTATTTATTTACTTATCTTAAAATTTTCATCTTTTTG
TTGTTTTCTCTTTTCTGGTTCTCGAATTTTATTGCGCTATTAACTATATGCCCGTGAATT
AAAATTGGGTTTTTTGTTTTCCTAATTCAGAGATGCTGAAGTGCTTAAATCCGTTACAAG
GGTCAATCAATTGAAGGATCTTGCACAACTACTAGATACTGCATCCAAAGTTTTGCCTCT
TGTGGTTACGGTATCTGGAAGGGTTGGTTCAGATACACCAATTAACTGTGAGTTAAGTGG
TTTACGAGGCGTGATCGTGGAAGAAACAGCCGAGCAACATTTTCTGAAACACAATGATGC
AGGTTCTTGGATACAGGATTCTGCATTGATGCTCTCGATGTGTAAAGAAGTTCCTTGGTA
CCTGGATGATGGCACAGGCCGTGCTTTTGTAATTGGTGGTCGTGGTGCCTCGGGATTGGT
ACTGACAATTGGAAGTGAAGTCTTCGAGGAAGCCGGACGGTCATTTGTGCGAGGGACATT
GGATTATCTCCAAGGTCTTAAGATGCTTGGAGTGAAGAGGATTGAACGTGTGCTACCAGT
TGGTACTTCTTTGACTGTTGTTGGCGAGGCTGTTACGGATGACATTGGAACAATTCGGAT
CCAGCGACCGCACAAAGGCCCGTTTTATGTCTCTGATAAAACTATTGACCAGCTCATTGC
AAATCTTGGGAAATGGTCAAGATGGTACAAGTATGCTTCAATGGGCTTTACCGTCTTCGG
CGTATATCTACTTCTGAAGCATGCTTTTCGTTATATGATGGAACGAAAGCGTCACTGGGA
ATATCGCAGGAGAGTTCTTGCTGCTGCTGCTAAAAAGGACAGGACATGAGGATAAAGGTT
CTAATGCTACAATTGAGAATGGAGTGGATACTCACCATTTAATGCCCT
>Contig97
ATGACAAGCTCGGTGCTCTGTGCATGCAATGGCTAAAAGACAAGGTTTATTCTATTAGAG
ATGCAGCAGCAAACAATGTTAAGCGCCTTGCTGAGGAATTTGGTCCAACTTGGGCAATGG
AGCATATAATTCCACAGGTGTTGGATATGATTAATGATCCACATTATCTTTACCGGATGA
CAATCCTTCATGCAATTTCTCTTCTTGCCCATGTAATGGGCTCAGAAATTACTTGTTCCA
AACTTTTGCCAGGTACCGAATATCAAGTTCAATGTGGCTAAGGTGTTGCAGTCTCTTATT
CCAATAGTTGAACAATCTGTCGTGGAGACAACAATTCGACCATGTTTGGTTGAACTCAGC
GAGGACCCAGATGTTGATGTTAGGTTTTTCGCCAACCAAGCCCTACAAGCAACCAAGTGA
TATCTAGTTAGGCGATTGAGTAGTTCAAAGTAGTTTTCTCCTTCTCCATTGTCAAGTGTG
AACAAAGATGTACAAGAGCT
>Contig98
ATCTAGGAAATACTCAAACAATTTGAGATGGATAATGCGAAGACAATTGATAGTCCTATT
GCCATTGCTCCTTGGCTGGATATGGACGAAAGAAACTGGCTCGACTGTTGAAGAAAAAAG
CATAGGGGTTTTCGTCAAATAACAAGGAGTCATATTTGAAAGATGTGAAGAGGTCTTGAG
GAATCTGAAAGTTACTCAATACCTGGTTCTTTGTATCTTTCTGGTGGTATTTTTTACTTA
TTGGTACATGTTGATACAAATTATGTTGGGTACCTGGTAAATGAAAGAGCGCATTGAGGA
TGGCTCACTGTCTGGGTTGGTGTTTGATCTATTGGACGATAAATAAGCGAAGTATTATGG
ATTTATCAATTGTAGAAGCAAAATATGGCGTTGTTGCAATGTGTTGTGCATAATTGTTAT
GGATCAAATGAAAGAGCGCATTGAGGATGGCTCACTGTCTGGGTTCGTGTTTGATCTCTT
GGACGATAAATAGCGAAGTATATGGATTATCAATTGTAGAAGCAAAATATGGCGTTGTTG
CAATGTAGTTGTGCATAATTGTATGGATCAAACATAATCAAAGTATCTGTATGATGATTG
ACAACTTCTGATATTCTACGATAATNTAAGTGTGTTGAACATAACAAGTAATCCGATTCA
TCAT
>Contig99
AGAACATCTTTCTACTTTAAATTTGATCCAAGCAAATGAAAATCTACGTTTACTTGGATT
AGTTCAATATTCGTAGATTTTGTTTTGCTTAGAAAATCATAATCTCTTAGAATATTTTCC
GTAGTAATTGTCAATTGAACCAATTTTGGGTTTTCTCCCATTTTTCTGCCAATTATTTGT
AAAAATTCGATTTTTGGAGGATATGGGGTCGTATTTCGATAGGTGGGAGAAAGATCCGTT
TTTTTCTGCTGCAGAAGAGGTTCAAGAATCTGCTGATAGGATGGAGTCAACTTATAGAAC
ATGGATTCATGCATTGAAGGATACTTCTGGTCGTTGGAATTCGGATGAGCTATGCAGAGA
CCTAAGGACTACCCTTGGCACTGCTAAATGGCAGTTGGAGGAATTTGAACGGGCAGTTAG
TTCGAGCTATGATAATGCTTCAACTGATGATGCTAAAGAAAGGCACCGTGAGTTTGTTAT
TGCAATAGACAATCAAATTAAGAAAGTAGAGAAGAGTCTAAATGAATCAGCTACTTCACA
AGGAGATCAATGGGTGCGCTTAGATGAGAGGGAACTCAATGAACTGGCTGCGTTTCTCTC
AGGACCGCCGGCCTCTTCCTCTTTTGCAGAGAAAAACTCTGTAAAAGTTCATGAAGCAGA
GCAGAAACCAGCATTGTGGGAAGAGGATTGTAAGCAAGGAATGCCAGAGTATTCAAAGAG
TTCGTCTCATTTAGTGGACGCGGGTCACATTGAGGATGAGAAGTTCTCAGGGCACAGGAA
GACAGCAAGTGCTTGTGCTGACGTTGGTGCTTGGAAGATCGCAGTTGCTGATGACATTTA
CGGCAAACAACCTGCACCATCCACTCGCAAGATCCCCAGTATTCAAGGGCTGTTGAATTG
CATGGAATCTGCAACGAAGTTGAAGTGGTCGAAGAATGGTTACAGGAAGTTGAAATTCAA
TCCCGATGATGACCAAGAAGCTGATAGTACATTGCCGCAGTCTCAGCCATTGACAAGGGG
CATCAACACATGTTATGAGAGGAGTAAGATTTGCCTTGATGGATGCGATGAAAATTATGA
GAAGCAACTCAATGGTTGGTATGGAGCAGTGCAACGACAGCTGCAACGGTCTCAGTATTA
TATGAAATATAATCGACCTGTTCAAATGCTTTCTTCTGTGGTTCTTCTAATTTTCTTGAT
TGTTCTATTAGCATTCCATATTTGAGTGATGAGCCTTTGTTCCTGCAAAAGAAGAAAGTG
TGTAGGGTTGAAAAGATCAAGGAACAATTGCCTATCAGCTGTTTTGGCAAGGTAGGTGAT
TTTTCGAGTCATATGAAGCTGAAGCTGATTGCACAAGAATTGTCGCCATAATACCTTAAC
CTCTGTCCTCCCCGTTTAGGTTCCATTGGTGGTGGCTAAATGCTGTTGTAATATAAGATG
AATCCTGTGGACTGCAGATAATGTTGTTCCAATCTTGCATCCACAGAAATGAACCATTTC
AGGTCTATTTGACCTGCTAAATCTTGTATAGTGTGCTAATGCTCATGATTTTACTTGTTA
GTCTAAGCTTCCGCTTCTTTTTCTTGTCCAGGCTTCTCTCACCATTCTTTTGTCGGTTGC
AGTAACACTTCATTTGGTATGATGGATAAACGAAATAATCTTGGGATT
>Contig100
GGGACGTCCATTTTTTCCCTTACCACCTCCTGCGCCGTTGTGTGCTTTCACACGGCATCA
GCTGGTGGTGATCGATCCTTTTCCCTCCACCGGCCGCCTGCTTCCTCCGCTTTCCTCTTC
CCTTTTTTTTTTTTTCGTTTTCCGACAATGTGACTACCAAA
>Contig101
TGTTTTTGTTTCATAGGGTGCTTTCACCGCTTGTGATGATATGTGAAGCTTTATTTCTTC
TTAATTAACATCGTCGTCGCTTGTACGAGTAGTTAAATCAAATTTAGGAAAGATATCAGG
AAATATTATGGGAACAAACACAAACTCGGTCTGATATTGATCAATGTAAAGCATATTATG
AAGTCGCGGGAGGGAAAAGAAGAGATATATAGTCTGGTATTCTAAGAAAATTACTACTAT
GAGCCGAATCTTGTTGGCGTCTTCTGGATCAGATGCTTCATCATCAATACCACCTTCAAG
TTCTCAATCAGCATC
>Contig102
ATCATTCCATTCACAGCAAAGAAGAAACCCTAACGCCGCAGTGCTCATCGAGTTCTTTCC
TCCAAAGCGAAGATGCAGATCTTCGTCAAAACCCTAACGGGTAAAACAATCACCCTTGAG
GTTGAATCTTCCGACACAATCGACAATGTGGAAGCCAAGATCAGACAGAGATCCCCAGAC
CAGCAGCGTCTGATTTTCGCCGGAAAGCAGCTCGAGGACGGCCGAACCCTAGCCGATTAC
AACATCCAGAAGGAGTCGACTCTTCATCTCGTGCTCCGTCTACGTGGTGGTGCTAAGAAG
AGGAAGAAGAAGACTTACACTAAGCCTAAGAAGATTAAGCACAAGAAGAAGAAGGTTAAG
CTCGCTGTACTTCAGTTTTACAAGGTGGATGATTCTGGAAAAGTTCAGAGGCTTCGTAAG
GAGTGTCCTAATGCTGAGTGTGGTGCTGGAACTTTCATGGCTAACCACTTTGACCGTCAC
TACTGTGGTAAGTGTGGGCTCACCTATGTTTACAACAAGGCCGGCGCT
>Contig103
TTGCTTATTCCAAACTGAGGTTTAGCATTTACATCTATAAATTCCCATCCCTTTGAATCT
TTTATCTGTCTCTTCAATTCAACCCAATCCCCTCTTTCTTGTTGGTTCATAATTGTCCGT
CCGTACGTCGAATCTGTGCTTTGTTTCAGTTGCACTTGAAAAAAACAAACAATTTTTTCT
CCGTCAGCCGTTTCATTTTCATAGAGATTCATCAAATTCTGAAGCGTTCTTGAGACCCAT
TTTGAAGATCTGGTGTTCTGTTCTTAGTTTCTTAGTATATGGACTATGAACTTTTAGACA
GCAGTGTGTCTGCGTGGGCCAATCAAAATATGCACTATTAGCATCTCGGATATTTATCTC
GGTGAGGTACTGATGATGATCTGCCTCAATCACAATATAATAGAGCCCCTGCAGGAAGTA
TTATCGCTGGAAACGGAAGGTCTAGCATAAGTTCAGCCCTATACCAAAGGATGTATGTTG
ATATGGAACCCCAAATTCACAACCTTGAGCAGGAAGCATACGGTGCAATCCTTCGAGCTT
TCAAAGCACAGTCTGATGCTCTTACATGGGAAAAGGAAAGCTTGATAACAGAACTCAGGA
AAGAGCTAAGAGTATCAGATGATGAGCACA
>Contig104
CTTGGAACCGTCAGAATTTTCTTTCGAGACTTGGCCTTGTGAATTCGAAATCAACATCAG
TTGTTTGCTCTTCATAAGAGCAATCAATTGATGATGAGTTCAATTCCCATTTTTTCCGTC
GATTGGGTCTTCGAGCGGAAGCTTTTAGGCGCCCGACCCAGGTCATGTGCACCTGACCCA
GATGATTTTGAAAAAGAGGATTAAGGGAAAGAATCAACACGCAAAAGGGCATCTGACATT
TTCTTTTCGTATATATACCTCTCACAAATCTGGATCTAACGGAGATGTCAGAATCCATGG
CTTTTTCTCCTTCTTTGTATCTCACACCTAAGTGTATTCGTCTGACCGGATTTTTGGTAG
ATACAACATGATAGTATATTCTCAGATCTAGCCGGATTTTGTTCGTCTTCATTTTTAATT
TTAATACAATGTAATGGTATTTTGCTTTGGTCGAAAATACCATCTCCTGTGAACTTTTTT
CTCTTATTCGCTATTGAGTCACAT
>Contig105
AATTTAATTTAAGTGCCTTGAAGATTTATATTGGGTTACAGAACCCATATCCATTTGTGC
AACAACAGATCTTTATTCAATGTCATGAGAACCGGACAATATTCATTTTTTGGTTCTATT
TGTGAGGAAAATATAATCCCAGCTTTCTTACTCTTCTATTCTTGAAAACACCATCCTAAT
AAGATTCAGCGCAACAATAAATATAGAAATAGAAAGGGAATTTGAACTAAATCTAAAGAG
CGACCGTAGTTTGAGAAGGCGAGACACGAAGGAAGAACTACGTGAGGAGTCAGCTCCCTA
TGACTAGAATCTCCGAGTGAATCTATCTCCATTGGATGCCATCGTCAGATAAAAAGTTTT
GAAAGAGAAAAATGAAAGAACGAGAGAAGTGTTGGGTCTACTTTTTCTGTATAAAGACAA
AAAAGCCCATTTATTAATATGTTATACTTAGTGTTGTCAAAGGCGCT
>Contig106
TGTAGAATTAGGATTATTGACAGATGCAGCTTTGTTCCATCTCAATTCCAATAGATTTTG
TGGAATTATTCCAGAGAGTTTCTCTAGGCTTAGATTGATGCATGAGTTAGATCTTAGTAA
TAATCGTCTTGTTGGCCCTTTTCCTAAGGTTGTTCTAAACTTGCCTAACCTTAAATACTT
GGATTTAAGGTTTAACAACTTTGAGGGAGAGTTGCCACCACAATTGTTTGACAAAGATCT
TGATGCTTTATTCTTGAATGACAATCGATTCGTCCACTCTCCACCACCCGTCCACTCTCC
ACCACCCGTCCACTCTCAACCACCTCCTCCAAGGTTGTCTCCACCTCCACCCTTTGAAAA
TGTTATCCTTCCACCAAACATTGGTTCAATTTATGCATCACCACCTCCACCACCTTTGAA
ATCGTCTCTGCCGCCACCTGTTCATTCTCCTCCTCCTCCTCCTGTTTCCTCTCCACCACC
ACAAGTCTTTTCACCACCGCCTCCAGTACATTCACCACCACCACCTCTTCGCTCTCCACC
GCCACCTGTGCATTCCCCACCACCACCGCCAGTCCACTCTTCACCACCACCACCCGTCCA
CTCTCCACCGCCACCTCCGGTTCACTCTCCACCACCACCTGTGGCATCATCTCCACCTCC
AGTGCCAAGTCCAAAACCAAGCCACCTCCGGTTCACTCTCCACCACCACCAGCGGCATCA
CCTCTACCACCAGCGCCAAGTCCAAAAACCACAGCCGTCTACGGTTCAGTCTCCACCACC
ACCAGTGGCATCACCTCCACCACCAGTCCCAAGTCCAAACTAAAGCCACCTCCAGTCAAC
TCTCCACCACCNCCAGTGGCATCACCTCCACCTCCACGTCGCCAACGTCCAAACCAACGA
CC
>Contig107
TTTGGTATTATTGTGGAACCACCACCCACATATATATATTGGGGTGAGGCAGCATAGCCG
CTTTGGGTAGGTATTGGTATCGTTGATGCATTTTCATCTGCAAACATTAGGGTGAGGCGG
CATAGCCGCTTGTGTAGGTTCTTGGTACTGTGGTTATACATCCACCCGCATACATCGGGG
TGAGGCGGCAGGGCCGCTTGAGTAGAGTTGTGGTATTGTACTTACACCTCCACCCGCATA
CATCGTGTGAGGCGGCAGGGCCGCTTTGTGTGAAGATGGTTACAGAGGATCTGATCTTAA
ATCCTATAAACGTTATTGATAGTTCTTAATAAGCTTGCTCTGATTTAAACGGTTATCTAT
ATTATATTATTGCCGCATTGGTTCATCATATTCATCTTATATTTCTGAATTCTTAAATTG
GTGTTTAGTTTTCATACTAGTACTATTCGACGGTACTAACGTCCCTTTTGCAGGGGGCAC
TGCATCTTTAAATACATGCT
>Contig108
GAGCGGTAAATTAAATCTCCTCCGTTTTATTTACTTCTTCCTCCAAATTCACAAATTTCC
TTCCTTGGACCCGTGCTTCATTGGTTACATATGATGATCAACCTTTGAAAATTAATAGCC
AAAGGAAGATTATATCGTCTCTATCCATTCATTATCCCAAGCACTGCTGAGGTCAGTCGC
CTATTAGACTTGATTGTTCACAGCCTTTACAGTCACAAGGAGGTTTTCTTGCGAGAGCTT
GTTAGATAAAAAACTTGAAGCCCGAAGAACCTATCCTTGAAGAAAGTGTAGAGCAAGTTG
AAGTACAAGAGGTTTTTGGTTCGTGATGGTTTAAAAACAGTCTTATGTACATATATATGT
TACAATTTTACTTTTTTTCTTTTAGGTAATTATTAAAATGATGATTAACTCATCTCATTT
TATGCTTCCAGTTGTCTCTTGGATGGGTTTGCGTT
>Contig109
GAGGCTCTTGTTTCAATCCATGTTCAAGTTGTGAGTTGTGTATTTACTTTTGGGACTACG
AGGCGATACCTCGGGAGATCCCCTGTTGCATATTTATTTTTGGGACTACGAGGCAGTACC
TCGGGAGTGTCCGTGTTATTATTCCTATTTGCTGTATAGTTTCCTTTCTGTATTTCTCAT
TATTAAATTCTTAGTTGTTTCACCATGTTATATTAGCTCTCTTGCCTTGTTTCTTTTATT
CCAGTAGGGCTATGACCTGACATCGTCACTACTCTACTGAGGTTAAACTTGACACTTATT
GAGTACTGTTGTGGTGTACTCATATAACTCTTCTTCACATCTTTTTGTGCAGATCCAGTT
ACCTCCTACCAGCCTCGCTACCAGTGAGCAGTGATTCGTGGAGATTTCAAGGTATATCTG
CCAGCATCCGCAGACCTTGGAGTCCCCTCTACCTTTTTGATGTCGTT
>Contig110
AAAGTTTGAGATCCTATTTCTTGCTCTGCAATCCTCGTGAATCCTTTGATATCATCTACA
TCCAAAATGGGCAGAACTTTCTTCGTCGGCGGCAACTGGAAATGCAATGGAACCAGTGAA
GAGGTCAAGAAGATAGTATCAACACTCAATGCCGGTCAAGTGCCATCACAAGATGTTGAG
GTTGTTGTGAGCCCTCCATTTGTATTTCTTCCTCTGGTCAAGAATGAACTGCGACCTGAT
TTTCATGTTGCTGCCCAGAACTGTTGGGTTAAGAAAGGGGGTGCTTTCACCGGTGAGGTT
AGTGCTGAGATGCTTGTTAATCTGAGCATTCCTTGGGTCATTTTGGGTCACTCTGAAAGG
AGGGCTATTTTAGGTGAATCAGATGAGTTTGTTGGAGACAAGGTAGCATATGCCATTTCT
CAAGGTTTGAAGGTTATTGCATGTGTTGGGGAGACTCTTGAGCAAAGAGAATCAGGATCT
ACCATTGATGTTGTTGCAGCACAAACAAAGGCTATTGCAGACCGAGTAAAAGATTGGACA
AAAGTGGTTATAGCTTATGAGCCTGTTTGGGCTATTGGAACCGGAAAGGTTGCATCCCCT
GCACAAGCCCAGGAAGTACATGCTGAATTGAGGAAATGGCTTCAAGCAAATGTTAGTGCT
GAAGTGGCTGCTTCAACCAGGATCATCTATGGAGGATCTGTAACCGGTGCTAACTGCAAG
GAGTTGGCTGGACAGCCAGATA
>Contig111
AATTGCAAGGCTCTCGTACTTCTATAAGCACGAGAGCTGTGGTCAATGTACACCATGTAG
GGAAGGCACAGGGTGGCTTTGGATGATCATGGAAAGGATGAAGGTAGGTAATGCAAAGTT
GGAAGAGATTGACATGCTCCAAGAGGTGACTAAACAGATTGAAGGGCATACCATTTGTGC
GTTGGGAGATGCTGCTGCTTGGCCAGTGCAGGGTCTCATTAGGCACTTTAGACCAGAGCT
AGAAAGGAGGATCAGGGAGCATGCAGAGAGGGAGCTACAACAGGCTGCTGCTGCTTGATT
TCAGTTAAAGTTTGCTGTTTGATACCATGGAATAAATTTTGAAGTACCAGTTATATGGAA
GTCGGAGGGAAAGCAGGAAGCAAAGATTCCCTATGGAGCTGTTTTTTTTTAGGTTGTTGT
CAAGCTTGTGTAAACTACTGTTACATTGTTGGTGGGTAATTCATGTTTCAAAGCTAATAC
ATCTAGGGGTCGTTTGGTAGCCTGTATAAAGATAATAATCCTGGAGCCTTCAAACCAGAG
GCGTCTATTCTACAGCATCTGGATGAGATTTGGTCTGTTCTCTCCGTTGCTAATTTTTCA
GTACTTAACTAAGGTCTTTTGTTGTGTGTAAGAGTTCAGTTCTTATGTCCGACAATATCG
ATAGTTGTGTCTGATCAATTTGACCGATGCATTCCGTCTTGTTTGTTAGACGTTGATGGT
TCACCTCAACTTGGATTTTGATGATGGCAGGTTGAGTCCCAACTGGAGAATCCAGCAAAA
AAGCAGAGGAATAGATGTTACGTTCTGTTACTATTTATAGCATGTTACCTCCCACTAGTA
CATGTCCCAGATGACTCTGGCCCCGAAGGGTTAGCCAGATGGTAATAAGGCCATGGTTGT
TTTCTTAGTGCTTCTTACGCTGATGCAGTCTTGTGTAACAGTCGGTTTAAGTCCCCCGTT
CCAATTTCATACCATTGCAATTTCTCTAAGGTTGTGTTGTTGACATACTTCATATTCTGC
AAGAAAGTGAAGAGTGGAATTTGTGGGGTATATGCATTTTGGGAGGATGAGAATATATGC
AG
>Contig112
GGATTTATCTCAGATTTTTCACCCTCCAGATGAAAATAAGGAAAAATAGGGAGCGTTAGA
TTAGATTTGAACTAATCTACTCCCTCCATTTGTCTCTCTTTCATCAAAAACGGGGTGAGA
AATCTGTTTTGGGAGGAGGATTTTTGTTTTGGGTATTTCTTGGAGATAAAAGGAGAAGGT
TCGAGAAGCCTGGAGGTATATATAAGAGTCGGAAAAAGAAATAAAAATATATAGGCAGTT
CAGTCATCTTCAGTTTGATTTTTGAATTTTGGTTTCAACATGGAAATCGATTAAGCCGAA
AATTAAGTTCGACATTTGAAGTTGGGTCACTGATTTGATTCCTGTTTGTCCTCTGTTGTT
GCTTCGAATATCCATTGTTGGATTTAGCTGGGTTTAAGCGAAGAGTTTCACAACTTCAGG
TAATGATTTACAGGTTGATGATTCAGAGCGCTAGGATTCTCGTACCAGCTACCTGGTGAT
CCCCAATTCTTATGGGGCATTATCATTACCTTACAGTCGTTAGTATTTTCAGACAGTCAG
TGTTTTTAGTACTTCATTAGAGGCTTTCATAGACTAGAGTAATAGTTAGACAGTGTCTCA
GACATTTCATGTTAAGTCATGTTGGC
>Contig113
GGTGACTTCACACAGATCAGATCCAATTCTCTTCTGTCTTTCCCTTCTCTGCTCTCAAAT
TCTTCAGATCTACAAAGTTTTCTTCATTTTCAGAGGGCAGACATGGAAACTTTCTTGTTC
ACCTCAGAGTCAGTCAATGAAGGGCCACCCCGACCGAACGAACGTCCTTCGTCGGACCCG
AACCGGTACGGTTCCGGCGCGGTAGTCGAACTTAACTTTTCGTTAGTAGTCGTTCGTTCG
TTACGTTAAACGAAACGGAAGGTACCTACCGAAAAGGAAACGACGGTTAAGGGTTCGACT
AGTTGGTAAACCGTAAACCGTCGACCAAAACGAAAACGAAACCAAAACTAGGTTTAGGTT
TAGTTCGGTTTTCGGTTTAGGGAAGGAAGTACTACCAAACCCAAAACCGGAACCGGACCC
TACGTTCGGTACCGTAACTTAGTAGGAAAGGAAAGTAAGTTAGGTCGGTCGGTACGAACC
AACTAGTCGACGAAGGGACGGACTACGGGTTTCCGGGTTACCC
>Contig114
GGTTATGTAACGGTTTCAATTATCGTTCGGATCTCTTCCTCTTCTTTTTCCTCCCTCGTA
CTATAAAGAAAAAGTAATAATATATAAATGAAAAGACTATTACCCGTTGAGCAATGG
>Contig115
TTGTAGCCACATGCATCAAACTCCTCCTCATTCCAGCTTACCACAGCACAGATTTCGAAG
TCCACCGTAATTGGCTTGCAATTACTCACTCCCTTCCCCTTTCTCAATGGTACTCTGATC
AAACTAGCCCATGGACCCTCGATTACCCTCCCTTTTTTGCCCATTTCGAGCATTTCCTTT
CTTTCTTTGCTTCTCTTGTGGACCCCATCATGGTCCATCTTCATCATGGGCTCAATTACA
AATCACTCCCCACAATTTATTTTCAAAAACTTAACTGTTATAATATCTGATTTTGTTGTT
GGTTTTTGGTTATTTATAGATTGACAAGGAATTTGGGGTATAAAGAGAGAGTCTTGATCT
GGGTTTTGGTTATTTTTTCGTCCTGGGTTGATGATTGTGGACCATTTGCATTTTCAGTAT
AATGGGTTTCTTCTGGGGCTGCTTTTGATTTCGATTTCAGCTTTGGAGGAAGGGAAGGAT
TTGCTAGGTGGTTTTGTTTTTGCAGTTTTGTTGTGTTTTAAGCATTTGTTTGCTGTTGCT
GCTCCTGTTTATTTTGTTTATTTGTTGAGGCATTATTGTAGGGGTGGGTTTATTAGAGGG
TTTGGAAGATTGGTTNTTATGGGGAGNGCTGTTGTNGCTGTTTTTGCNGCTGCTTATGGG
CCTTTTCTGTATCATGGACAGATACAGCAAGTGTTCCATCGAATGTTTCCATTTGGTAGG
GGACTGTGTCATGCTTACTGGGCTCCNAACTTCTGGGTATTCTANATAATTCTCGATAAA
GTGTTNGCATTTTNGNTTGTAAAAATGGGTTTCANCGTCCAAGCACCGGCAGCTTCATTC
ACTGGTGGACTAGTTGGGGACTCCTCTCCTTTTGCTGTGTTACCTAGAGTCACCCCCATG
ATTACCTTCGGTTTTGTCTTGCTTGCAATAGCTCCATGTCTTATAAAGGCTTGGAGAGAA
CCCCAACCAAGGATGATTACTAGATGGATAGCCTATGCTTACACATGCGGCTTTATGTTT
GGCTGGCATGTTCATGAGAAAGCTTCACTTCACTTTGTGATTCCNCTTGCCATCATTGCC
TTGAAAAGTGTGGAAGATGCAAAACACTATTTCTATTTGTCNATAGTGTCCTGCTATTCT
CTTTTCCCGCTATTATTTGAAGCCCAAGAGTATCCAATTAAGGTTCTNTTACTGCTGTTA
CATGCTTCACTGATGTGGATTGGGTTCTCCTCGCATTTTGCCACAACTGCTAGAAAAACA
GCTGAATCTGAACAGAAAAGATATGACAAAACGAGGTTCGTCATTGGATGGTTTGGGAAG
TTATACTTGGTAGGTCTCCTGGCTGTTGAGATATATGGACAATTAGTTCATCCCATCCTC
TTCACTGAGAGGCTTCCTTTCTTGCCTCTTATGTTGATCAGCATATACTGTGCCTTCGGA
ATGATGTACTCTTGGATATGGCAGTTGAGGCAGATTATTAAATTACATTAACACAGGTAG
GATACAAATACCAGCTGCTTATATACATATAATTTGATACACGTAGCTAAAATGCTAAAT
CTAGATTGGCTTTGTAGCATCATCTGTATCTGTAGACAGTTTCGAGAATTTCAATCTAAT
AGCAGAGTTTCTTAGACGGCAATAGCTTTATTATTGACTTGTATCAGAGTTGTTAATGCT
CATTTCTTTTCTTAAAAGATTTGCAGGAAGTTGTGTGTTAAAATTTATTATAAAGAAGAA
TCTACCTCATTGGTTTTTGGTGCT
>Contig116
GGACCACTGATAGAGGAAAACATCGGCAAACCTTCCTGAACAAGGACCCTCCATCTCCAT
GTCGATCTTGAACTTGTTTCAAGAGTCAGGATCTCATAGACTAGTCGATTGGCAACCGTT
TTGACTTTAAGCAATTTATACACATTATCCACAGGATCAAAACCGAGAGCATACCAAACA
CTACGCCCTTCACCGTATAAATTTGAAGAGGGAAGCCTCATAAGTTCACGAGTAGATATA
TTAAAAAGTGAAACTTGATCACCCGTGTAAAGGCAAGCAAGCCCGTTTATAACTGGAGTA
ATATCCTCATAACCAAAATAAGGCAAACTTACCCGTTGAGCAAACACTTCATTCTTGTCA
TGTGTGGACGCATAATGGAGGCCTTTCATTTGATCTGGGATGTCGTTGCCCGGGCAGGGA
CACTTAACGGGCAAGACATGGATGAATATACCGCCGCAAGGCTTATGAGCTTTCGTGAAT
TCAGGGTGACAGATCATTGAAGAGCAAGACTTTGATACGCACTTGAATTTGTCCATGTCC
TTGAGGGGTAGCCGAGTAATCACTTTGTTTTTTT
>Contig117
GGTATGCATTCGAATCGGTTTATCGATAAATCGAATAGATTATTTGTTATCGGTTTATCG
ATTTATCGATTTCGATTTTGAAATTCCTTATCGAGTTATCGATTTCTATTTCGATTTTGT
CCTCTTCGGTTATCGATTTATCGATAAACCGATAAGATATACTAAAAAGC
>Contig118
AAAAGGAGCTATGTATGGAAAGTATGGGAGATTTAGAAGGAAAGATTTTGGCGATACTTG
GAGACGAAAATTGTTGAGGCTTTGCTGCTGAGATCCACAAAGCTTGTTTTCTACAAATTC
AAGGAAGTATAGTTTTTGAGGAACTTTGTTGTGATGGAAAGAAAAGACAGAGAAATTCTA
GTCAAGAAATGCTTCTACCTGATTTTTCGGAGCAACAAGAAGAATAAATGGGCGGTGCAG
TGATGCCTCAACCACCTCAAAATTGGCCACCAAATGAAGAACAAGCTATCTGATCCGGTA
AATCAAGAAATGATTCACATGAAACAGAAAATTTCCTAAACTCTAGTACTAATGAAGAGC
AATCTAAGCGACCTAGGGGTCTTACTATGATGCACTCAGGATGGGAAAAAGATGGTGGCA
TTTTACATGTTGAGTTGAATCATCTTAATCAAGCTATTGGACCTGATGCAGCTAGATTGA
GTTCAAAACTTGGAGTCATAGCACGAAATGGAAAATACTGATGCAACTGAGGATATGAGA
CGTATGTTGATAATATCGGTTGGATCTAAATGGAAAGAATGGAAAGAATAGATGATATGA
CAAAGAAAATGGTGTAAAACCAAGTCGTATCGAGGTATTCAAAGAAACACATACGAGAAA
GAATAAACAACCAACAAATGAGATAGCTGATGAAACTATGAAAAAATGGATGAACTTGCT
AAGGTGTATCCCGAGTTAAATGTCCCTGGAAGTGCTCCCAATGATGTGTATGCACAGGTT
ATGGGACCAGACACTCATGAAAATGTTCGAACTTTAGGAAAAGGAGCAGCTCCAAGTTTT
GTTTATGGCCCTGCATATAAGCGATCCTAGGCTGAGAAAAGAGATTTTGATAGAAGGGTT
GAGATAGAAGTTGAAAAAGCTACCTCCGCTATGAGAATTGCAATGGAAGAAAAATTGTCT
GAAGCAAAAGAAGAAATGGAAGCGACGGAGAAAAAGTTATTTGAAGCAAAAGAAGAAATA
AAAGTGATGGGGGGAAAAATGTTAGAAGCATCAAAGGATATGGATGCAAAAATAGAAGAT
AAAGTAAAGCTGGGTATAAATGCATATCTAAAATCTCTNGGGTATTACTATTGGCTCAAT
TAAGAAATTATCTGGTGATGAGCAGGTTTCTGATAACTCAATGGACGATCACCAACAATC
ACTATCACCTGTTTCACTTGTTCACACAAAGATGGTTAACATAATCAAGAAGACTGGAGT
TAGTGAAGTTGGCACAAAGAAAAAGAANCGANATTCTTGAAGGAAGTGATGTCAATTACT
GGCAGTGAAAAGCTTGACTTGTGGAGAGTTGGTTTTATAAGATTTAGTCTAGAAGTTGAG
GAAAATTAATTTGAATTAGGAGCGTT
>Contig119
GGAGCTAGGGTTTTCGTTCCTCCTGACCAACGAGAGGTCTCTGCTGCGCTGCTTGCTGCA
CTCTCTCTCTCTTGGAAAATTTGCAACAAAGAAAAATGACGACGGTGGTCCCTACTTCAG
AGGAAGATCCCGTGCTCTCCGTCGTCCGGTTTACGGCGGAGATGTCATGGTCTGACGCCG
GCGCCGATATTGCAGAGCCTCAAGTTAATAGATTGTGTGTCGAGGCCCAGGAATGCATGA
TTGAAGGAAGGTGGTTGGATTTGGCTTCGTTGATGCTCACTTCCGCAGATTTAATATTTT
CTAAAGCTTCTGAAAAAGATCTTGAGTGCATTTTCACTATCATTTGCAACCTTGTCAAGA
AGCCTGAGAGCTTGGACCAAGTACATGAGATGGCAGACCTCATATCTACTAAAATCATTC
AGCAACCAAATGATAAACCCGCTTTGCGCTTGAAAATCTTGTTCAATCTCTATAACCTGT
TGGAGAATCCATACAGCCGTTTCTTTGTTTACTTGAAGTCCCTCAATTTGGCCATTCATG
GAAAGGTCACTGAACATATTTTGCCATCGGTAAAAAAGATGGATAACTTCTTGAAGGAAT
GGAATCTTGGAGTCAAAGATCAGAGAGAGCTCTTCCTTGCAATCTCCAACGTTTTGAAGG
AAAACAAGGGCTCTACAAAAGATTCTTTCATGTTTCTAACAAAGTATCTGGAAACCTTTT
CGGCTGAAGATGCTTATACGATGAATGAGGCTAAGGAAGAAGCTGCCCGCGCAATTATCG
ATTTTGTCAGGTCACCTGATATGTTCAAGTGTGACTTGCTGGATATGCCTGCTATATCCC
AGTTGGAGAAAGATGCTAGATATGCTCCAGTATATCAGCTTCTGAAGATCTTTCTCACTC
AGAGGCTGGACGCTTACTTGGATTTCGAGGCTGCAAATTCAGCATTATTAAAAAGCTATG
GACTAGTCCATGAAGACTGTATATCAAAAATGAGGTTAATGTCGTTGGTAGATCTTGGCT
TGAATGGATCTAGTCAAATTCCTTATTCTATCATCAAGGACGCATTGCGGATTGACGACA
CTGAGGTAGAATCTTGGGTTGTTAAGGCAATTACAGCTAAGTTACTTGACTGTAAGATTG
ACCAGATGAATCAAGTAGTAATAGTGAGCCGATGTACAGAGCGTGTATTTGGGTTGTATC
AGTGGCAAGAGCTCCGCACAAAGCTTACTACTTGGAGGGGTAACATTGCGGGTGTTATCA
GCACGATTCAAACCAACAAGATAACAGAAGATAGCGCACAACAAATGCAAGGATTAGCTA
TCCGCTGAATTTAGCTATTATTTTTTGTTCATCTTTTTTGTTTCGGGGTCGAAAGATATG
CTTAGAAGAAGCACTTTTATTTTGTCTGTCAAGGTTTAAGAGCTGTAGTTCTATGTGATG
ATTGTTTTCATTTTGTACTATCAAGCTGATTCCAGTATTTGGAAATAGTTAACTTCATCC
TATAGTTTCACTTGTTAGGATATTCTCATAAGCAGAAGGAACTTCTTCTAGGCT
>Contig120
GGAGAGGTCTGCAAAAGAGAAAGAGGATGAGATTGGGAACAAAAGAATACGGGGAAAGTA
GGACGTAAAATAAAAAACGAAAAAAAAGAGAACAAAAAGAGAACGAGGGATCTGGGGAGG
AGGACGAGAGAAGAAAACAAAAAACAAAGAGAATAAGATAGAGAGGGAGGTTGGTAGTCT
ATATAAAACGAAAAACGAAGGGAGTCTCCGACGGAGGCGATGCATCTCTATTTCTTATCT
TCGTTACAATAGTGCTCTTGCGTGGTTGTG
>Contig121
ACAGACATCGTTCCGTTCATCGTATCGATTTTTCCGACGACAAAAACTAGAAATGGCGGT
GAAGAAGAGCGTGGGATCACTGAAAGAAGCAGATCTGAAGGGAGAGAGTATTCGTGAGAG
TTGATCTGAACGTTCCATTGGATGAAAACTTTAACATCACTGATGACACCAGAATCAGAG
CCGCTGTACCTACCATCAAGTACTTGATGCAACACGGTTCTCATGTCATTCTTGCCTCTC
ATCTTGGTCGCCCTAAACGGTGTTACCCCAAACGTACAGCTTAAAGCCGCTTGTGCCTAG
ACTTTCAGAACTATTGGGAGTTGAGGTCAAGATAGCAAATGATTCAATTGGTCCAGAAGT
TGAGAAATTGGTCGCTGAAATACCGGAAGGAGGAGTTCTGCTACT
>Contig122
GTTAGTCTGAAAATATTATTTACATGTGTTTGGTGCTGTGAAAATGATTTTTTGAAAATA
TTCTCTCTCAGATATTTTTTTTAATAATTTTGTGGAAAGTGAAAATTATTTGATTTGGAT
TTTTTCTTAAATTAAAGATTGATAATATGTTAGCAAATGGGAGAGCGATTTGATGCATTT
CTTGAGTAAATATGATAGTTCTAACTTCTAAGTATCTCTAGTGATGAGATAATTGTAAAA
GAAAAAATTTCCACCGAATAAGTGAAGTCTAAACTTTTTTTTTCCTATAAACAAAGTGAC
GTCTAAATTTTTTTACCCTTTCGATAAATAAATACTAAAGGATGACTTATTTTCTGAAAA
ATATTTCTCCATACTAAACACGCCCCTTCGCAGTGGGT
>Contig123
AGAGCCCTCCCATCGAACAGATCTGGGTTAAAGAAGAAAAACAAAAAAAACGAAAAATAG
GGGCTCTCCATCATATCTTTCTCTAAATTGACAGACACCCACACAGAGAACAGGACAAAA
AATAAATGCTAGCAATTGTCTTCTTCATCTTGAATATAGAGTCCCAGCAAAAGGGATCTT
TTTCTGTTTTTCTCCATTTTTATACTAAAAATTAGCAAATCAATGCCATCTTTTACCCAT
GTAAGTAATATAAACACCAGTTGAAACAAATTCTTCTTCTAAGACTGATTCCAGCCGAGA
CACTACCCTAATCTCTACGAAAATCCGTTGCCAAACACTAGCCAAAACCTGTTGAAAAGT
AGCCCCAAACCAGCCTATCAAATGAGCCAAAAACCAGCTCAAAAAAATACTCAAAAACTG
CAGCGAAAAACAGCTAAAACAAACAGCCCAAAATAGCCCCCCTAAACAGCTACGTTACTG
CTGAAAATTAGCCATAAAAATAGCCACAAACCAGCCCAAAACGTAGCTCCAAAACCAGTA
AAAAACTAGCTTTTTCCGTCACCATTGAAACCCGGTTGGAGTTCGATTTCGAGTAGGTCG
TTTGAGTTTGAGATTTACCTGTCAATCGAGCTCCGGTTGAGATGTTTG
>Contig124
AAGTCTTGGAGGGAGAAGAAGAAACTCGGCGTGGCAGATTCTAGACGGATGATCATCTAT
ATTTAAATCTGCCACCCTACTCAGATCTGATTTCAATCTATGATATTATTCCCTATTGAT
CCATCGTTGTTAACAATGTTACATGTATGTTTTTATGTTATTTTTCAATAATTATTTTAA
GCCTAGAAGAAAAAAATAATTAGGGTGATGTAAATCTTAGTCCCTTCGGGGACATCCGAT
AAAACAACACAAATCTTGATTATGATGTTCATAGTTTAAGATTTTGCAAAATACTTTATT
TATGATGTTTACTCGTACCATGAATTTATGTCAAATACCGACATCAACTCTTGGTCTAAT
TATTGTAGAAATAAGGGCCATCT
>Contig125
GGTCGCAAAAAGAAACACAAAGCAACAAGCACATCAAAAAAAGTAATAACAACAAAAAAG
CGAGAAGCGAAACGCCAAAATAATTCAAAACAAATTCTAAAAAATGGAATCATCAAAGAA
GCTTGTTGCAGTGTTTCTTGTGTGCATGGTTATGTTATCATCATCTGTGCATGTTTCAAA
GGCTCATGAACAAGAAAAAGTAACGTAGAAAAATTTAAAGAATCTGTTGCAAAGGTTACC
GCTGAATATACAAATTGCTTCAACGAATGTGAAAAGGCATGTATTGATCAAGGTCTTGGA
TACACTCATTGTGAGATGAAGTGTGACAGTGACTGCAATGCCAAGTTGCTAAAAGAGAAA
TTCGTGCAATTGTAGAATTTGAAGCCTTGAAGATGGATCAAAGGATGCAAAAATAGCAAA
TATATATGGAAAAAATATAAAATAGTGGTTTATTATTTCTACTAATTAATTCATTCATTC
ATTTCTTTGCCACTGTACTCGTATTCGCATGTTATAGAAAATCAATAGTTATAACATGAT
AGTTACCATTTTTATTCTATTATAGATATTAACATTTATCGTAGAAATTTATATATAGTA
ATTACTTTATAAATATCTAGATTGTATAAATCTATTTTTTATATTATTCATATATAAAAC
TAAAAACGATTTTTACCATGTTATCACATTAATGTTTATCATAAAAATTTAACTAATTAC
CTTATAAATGCATGATTGTATAAATGCACTTTTTTATTTTCACCGCATCGAACGTCTTAA
TTAAACCCAGTTTTTACTACTTGTAAAGTCCTTTCTACAATCCTTCATTTTTTTTCTTTA
ATTCAAATATATAGTTGGTGATTATTCTTCCATTTTCTAATACAGTTACTTCTGTGATAA
TTTTCTAACAGAGAAATTCGTGCAATTGTAGAATTTGAAGCCTTGAAGATGGATCAAAGG
ATGCAAAAATAGCAAATATATATGGAAAAAATAATAAAATAGTGGTTTATTATTTCTACT
AATTAATTCATTCATTCATTTCTTTGCCACTGTACTCGTAATTTTCATGAATTAACAATA
TGTTTGCTTTTTCAACTCAGTCGCAACAAATTTCTTAATTTTATTAATCTTTTTAATCTT
CTTGTAATGATAAGATCAGTCGTTTTTAGAGTTGTGGCCCCGTTCCCTCATTTACTGCTC
CTTTTATACTTTACAATTGTTAGATGACTTGCCGAGCTAGTCGGTTTGGGTCCGGAGGGA
TTTCAGAATGAATTGAGACACTTAGTCTCAAGGTTGGAAACTTGAATTGAAATGATTGAC
CGNATATTGATTTATTTGTAAATGACTTCGGCATGGAGTTTTGATGGTTCCCCAT
>Contig126
GTTCCCAATTTTGATGGCAAAGGGACTTATTTGGTATTCAATGTTGGTGACACGATTTTT
ATTTAGTGATTTGAATTCCCGAGATAAGGATCCTATAAAGTCAATACACTTTAGTAACTC
AAATCCCGTTTGCCATGCATTTGATCCGGATGCAAAGGATGGACATGATTTGCTCATTGG
GTTGAGTTCGGGAGACGTTTATTCGGTATCTCTACGACAGCAATTGCAAGATGTTGGGAA
GAAGCTTGTTGGGGCACAGCATTACAACAAGGATGGTTCTGTTAATAACAGTCGATGTAC
TAGTATCGCATGGGTGCCTAACAGTGATGGGGCTTTCATTGTTGCTCATGCGGATGGAAA
TTTTTACGTCTATGATAAGAGCAAAGATGGTTCTGCCGATCCTTCATTTCCAGTCATCAA
AGATCAAACTCATTTTTCAGTTGCCCATGCACGTTATAAATCCTATAGCTAGATGGCATA
TTTGCCAAGGGTCCATCAATAGCGTTGCTTTCTCGACTGATGGGGCGTATATTGCAACTG
TAGGGAGGGATGGTTATCTGCGTATATTTGATTCAAAAATGAACAGCTTAT
>Contig127
GGAGGAAGGAAAGAGTTTGAGCTCAGATAACTCCACGTTGATTCTGCCGGCGCTATCGGT
AGGAAATGTAGGGCAACTAGCGGTGGATCTTCTGGTAGCTTCTTTGAGAGTGGAGAGAAT
TGGATATTTGGACGATCCAAATGTAGTTCCCTGCGTTGGGAATGACGCCTATTGGCCTTC
TCCACCTGGTGAACTCGCTCTTCCCGTCGAAGTATATGAATCATCTCCTGATGCATTGGC
TCTGGTACAGCAGAGGTCTCCGGTTGTTAAGGAACTTGGCGAATTTTGCTGCTGCCAATG
GGAAGAAACATGTAATCGTGCTCTCAGGCTTGGAGTTTGGGCGTTGGCGAAACATTGATA
TGTCAAGTGGATTGCAGATACATTACCTTTCCAGTTCCAACTCAGATGGAACAGACGATC
AATGTGAAAGCCAGGGCTGGAAGAGATTACCAGAGTATGATCCTACGCAGAGAATGTGGA
AGTATTTAAATGATTTAGCCAAAAATACTGCCTNTGAGGTGGAGGATTTGCCTTATGAAG
AGCTNGGAGATGAGGACTACGANGCCAGTTTGCCTTATGCTGCNTTGTTCTCTTGTCTTA
AGGCCAAAGGTCTGAAGGTCACTTGTCTACTGTGTTATTGCTCGGAGGGAGACAACATTC
CNGATGCTTTCAATTTGGCTGATGCAGTGTCAAAAGCTCTGGGGCTCCGACCTAATAGTT
CTCAAGGTAATGAAGGTGGAAGCTGGNNTGTGCCGTTNTCGTGGAAGAGTGTNTATGGTC
CTCCNCCAGATATGTCTCTTTTCTAGGCCACTTTGGAGCAATTTTATATCGGTTGTTATA
TCTCTCTCGGACTTTTTGGCCAAGTGAAATTTATATCTATGGTTCACTTTGGCTGTACAA
GTTTCTAGTTCGAAAGTGTTTGTCATAACAATTTTAAGGGAAAGAGTAGCTGTGT
>Contig128
TCCATCTTCTTTCTGAAATATCTGCGATTTTCTATATTATATAATCTCTAATATACTTTA
ATTGTATATACAAATTGTATTTTTCCAGCTCATAATACATTCATCTACTATTCTCTCTTC
AGATCTCCTTCTTCCTTACGTAATTCGTCAACCATGTCGTACGCCTATCTTTTCAAGTAT
ATCATCATCGGCGATACCGGAGTCGGAAAATCTTGCCTTCTGTTGCAATTTTACGGACAA
ACGGGTTTTCAACCCGTCCACTGACTTGTACCACTTGGGGTTTGGAATTTGGGGTCGTAG
GATGATCACAATAGACAACAAACCAAACTAAAACTAACAGATATGGGACGACGGCGTGGC
CGAACGAATACATTCTAGATCTATCACTAGATCATACTACAGAGGTGCTGCTGGGCGACT
GCTTGTTTATTGATATTACTAAGGAAGGGAAACGAATTTAATTACACCTTCGTCTAGNTG
GTCGTGGA
>Contig129
ATGAATGTGATAATCCAAAGGAGTCCGAATCACCTCGCTTTCAAGCTATACTGCGGGTAA
CCAGTGCACCTAGGAAAAGGTCTCCTGCAGATATAAAAAGTTT
>Contig130
ATCTCTCTGTGAAAAATCATTAGATTCATTCCGTAGATTTTGATCTGCTTTTTGTTGCTA
AGTAATTGAGTTTTTGTGTTATTAATTTGATCATTTTCTGTGATTCCAGAGGGGTGTGTG
TGTGTAATATCATATACGAATTGATTGTTCAATGGCCGCACCACCGGCAAGGGCTAGAGC
GGACTATGATTACCTCATAAAGCTTCTTTTGATCGGGGATAGTGGTGTTGGTAAGAGTTG
CCTTCTTTTACGTTTCTCTGATGGTTCCTTCACCACAAGCTTTATCACAACCATTGGAAT
TGACTTTAAAATTCGGACCATTGAGCTTGATGGAAAAAGGATCAAGCTTCAGATATGGGA
TACAGCTGGTCAGGAACGGTTTCGGACTATCACTACTGCTTACTATCGTGGAGCCATGGG
TATATTGTTGGTGTATGATGTTACTGACGAATCCTCCTTTAACAACATTAGGAACTGGAT
TCGTAACATTGAGCAGCATGCCTCAGACAATGTCAACAAAATACTTGTAGGGAACAAGGC
CGACATGGATGAAAGCAAGAGGGCTGTTCCTACTTCAAAGGGACAAGCACTTGCAGATGA
GTATGGGATNAGTTTTTTGAAACTAGTGCAAAGCAAATCTT
>Contig131
GTGCATCTTTTTCTTTTCTCCTTTTCTGTATTGAAGTACTTTTAGGACCTCTGATTTAAC
ATGGCCAAGATGTAGATATACATTAGCTTTACTGCTTTAGCCATCACGGTTTCCTTCTAA
TGCTTCTCAACTCATTTTTCAAATGCTTACTTTATGTTTCTCGATAACATTCTTTTCCTC
CAAATTGGGCTCATAACTTGTTTAGGTTAGTCTCGAAGAAGTGCTTCTTCAATGAAGATC
AGAAGAAAAAGGGGCAATTTAGTTTCAAGTAGTGCTTCTTTAATGAGGGATAACGCTTTC
TGTTTCTTGATGTCTACCTTGGGAAATCCTGCAAACATATTCTGGCATGAATGTCCAGTT
GGAAAGGCAGAGAGGGAAAAGCTGCTTAACCAACAGGGATGTGTTGTATGGATTACAGGT
CTCAGTGGATCAGGAAAAAGCACACTTGCTTGTTCCCTAGGTAGAGAATTACACACAAGG
GGTAACCTCTCTTATGTTCTTGATGGTGACAACCTTAGGCATGGTCTGAACAAGAATCTT
GGATTCTCGGCAGAAGATCGTACTGAAAATATACGTAGGGTTGGTGAAGTTTCAAAGCTC
TTTGCAGATGCTGGATTAATATGCATTGCAAGTTTGATATCCCCTTACAGAAAGGATCGT
GATGCTTGCCGAGCATTATTCCGGAATAAAAGTTTTATTGTAGTTTTTATGAATATGCCT
CTGGAACTGTGTGAAGGAAGAGATCCAAAAGGCTTGTACAAGCTTGCTCGTACTGGAAAG
ATCAAAGGTTTTACCGGAATAGATGATCCTTATGAACCGCT
>Contig132
CGACCAAACTTGTCCATAGTTACAGAATATTTATCAAGAGGGAGCTTATACAGACTTCTT
CATAAACCTGGTGCGAGGGAGGTTTTGGATGAAAGGCGTCGGTTGTCTATGGCTTACGAT
GTGGCAAAGGGGATGAATTATCTACATAAGCGCAATCCTCCCATTGTTCATAGAGATTTA
AAATCTCCAAATCTTTTAGTGGACAAGAAATATACAGTGAAGGTCTGTGATTTTGGTCTT
TCTCGTTTAAAAGCGAACACATTTCTCTCATCAAAGTCGGCTGCTGGGACTCCGGAATGG
ATGGCACCTGAAGTTCTTCGTGATGAACCATCAAATGAGAAATCTGATGTATATAGCTTT
GGTGTCATTTTGTGGGAGCTCGCAACGTTGCAACAACCCTGGAGTAATTTGAACCCAGCA
CAGGTTGTAGCAGCTGTCGGCTTTAAGGGGAAAAGACTCGAAATTCCGCGTGACTTGAAT
CCTCAAGTGGCAAGCATTATTGAGGCTTGCTGGGCCAAAGAACCATGGAAACGTCCCTCC
TTTTCTGTAATCATGGATATGCTGAGACCACTAATTAAACCTCCTGTAACACCTCCTCAA
CCAGGTCGTACAGACATGCAGTTGCTTACGTGAATGCGTGTATTAAATGTATGAATTCTG
CACATATTTGACATTCTTGTTAATCACTTTCTGGGAGACAATGCTTCAGTTACTTCAGGC
GTCTGTTCTGTACATATCGTTCAGAATGTC
>Contig133
AACAACATAGCAAATAAGGCATAGAGACAGAGCATCTTTGTTCTCTGGATAATGGAGTAG
TGAGACGGACAGAATAGGCTTCGCCAATTACTTGTAAACTTCATCTGTTATTTTTCTTCG
TACAACTTTTTGTTTCTCAAGGATTCATTCACGTGTACTTCTGCAGTGTCAAAATAATTT
TTAAGTTTTAACTGGTCTTTGTTCGTCTTTGGATTCCTAGCTCCATTTTGTTGGGTAAAT
CCTCTGGTTCTTCCCTTGTTGATGGGGCGTGGTAAGTTCCGTAAGTACTCATTGTACTAG
TGTCTGCTGATGTACTGTGTTT
>Contig134
ATATAGAATGACATCAACGGCTGGGAACTTTCTGTCTATATAGACCCTGAACTATCAGCA
AACCGGCAACTGCTTGGTGTAAAATCGGAATGTATACTCCTTAGGGATCATATTCTTGTC
AGATTTTAACAGTCTAAGCCGCCAACTGGGATTGGACTCATTATGTTGA
>Contig135
CCATCTTCTTTTCTCTGTCGATTGTGTTCTCTGGTGGGCAAATTAGGGTTTGTTTTGTAC
GCTGATTCATTTTTTTTTTTTTTTTGTATCGTTACGTATTTAT
>Contig136
AATATGGTGCACTGGCTTGCACTGTGGAAGTTGTTGAAGATGTGAACGCTGCAATAGATC
ATATACATCGTCACGGAAGTGCTCACACTGATAGCATCATTACTGAAGACAAAGAAGTTG
CTGAACTCTTTTTACGTCAAGTTGACAGTGCTGCTGTACTTCATAATGCAAGCACAAGAT
TTAGTGACGGCTTTCGTTTTGGACTTGGTGCTGAGGTGGGAGTTAGTACAAGTACGCATT
CTATGCTCGTGGTCCGACGTTGGTAGGTGGAGGGAGTTGTCTGACAACTAGATGGCGTTG
TCAAGGGGAGTCTGGACGAAGTCGTCGATGGTGATAAAGACATTAGTCTACACTCACAAA
GACCTTAACTCTGGAGGCTTGTAGTGTAAATAGTGTACAAGTATTATTATTATTGCTATT
ATTATTATCCTACTCTGGATCTTGGTAAGATGTGTTGTGCACTTGGTATTTGGTTAAAGC
GCCATTTGTATGCTTATCCTGGATTC
>Contig137
AGCAGGGAGAGAGACTCTGCCAGCAACATCCTCTCTTTCTCTCTCTCTCTCTCTCTCTTG
CTTGCGGCCTTGCTCATCTGAAACCATGAATTGAATCAAGAAAAGTTCGTTCATTTCTTG
TTAAGCCCAATCGATTTTACAATCACACATCAACACGTATTATTAGCACACAAAGAAAAG
AAGCAGAATTTGAGAGAAACAACCAACACAAACTCACATGGAAGAGGAAAATACTCAAAT
TCTGGAGATCAACTTGATCTCTGCTCAATCCCTCAAAACCCCAATCACTAACTTGCGTCG
AATGCAAACTTACGCCCTACTCTGGGTTAACTCATCCAATAAACTCCGTACTAAGATCGA
TCATTTCGGCGGCGAAAACCCTACCTGGAACGACAAATTCCTCTTCCGTGTTTCGTCCGA
AATTCATTTCTGGCGATACCTCCGGTGTCTCCGTTGAAATCTACGCCGTTGGTGNCNTCA
AGGATTTCCTCGCTCGGTACTGTGCGTCTCCTGTTAAGTAGTTGTTTCAAAGGAATGGTG
AATACTGCAACTCCGGCTTTCACAGCTGTACAAATTAGGCGGCCTTCTGGAAGGTTCCAA
GGAGTTCTGAATATCGGTGCCGCGGTTTACATTAGTACGGATTTTTCGTTGTTGAATGGA
TTATCTGCTGTGTGTTTTCGTGATTTGATGGAAGAGAAAGAGAGCGGTCGATGGCGGCGA
CGGCGGCTTAGCCGTGGAGGATCGAAGCGGAGTGAGCAATCATCAGGCGGT
>Contig138
AGGGTAGAAATTGCAAAGTATTCTTTAGTTAAGTCAGCATTACGTCTCCACCGTGCAAGG
AGGAAAAGGAACGATCCAGATGAAGATGTGGATGCAGAGGTTGATTGGGCTTTAAAGCAA
GCAGGGAGCCTCGCCCTTGATTGCAGTGAAATTGGAGACGATCGACCCCTTCGGGTA
>Contig139
GACTACTGTGACTGAGACGCCGATTTGAAGTTGCCACTGGATCCGCTTGATGCTGCTTTA
TTATCCGGAGCTTGCCAGACTGTTTCTGGAGCAGCTGGAGTTCAGCAGTGGTTATTGATT
CCTGGATTTCTTTTATTCCATATAAGCTCAAAGGGTTCTGAAGGCAGTCCTTGTAATTGC
TCAAGGCAAGATGGAGAATATGCTGTATGCAGAGGAGCTTGTCAGGGAATTTCTAGTATT
CAGAGGCTTTACGAACACCCTGCAGGCTTTTGACAAAGAGTTGGGTACTGATATTGGCAA
AGGATTTCAAGTTGATAAGATATTAGACTTAATTTCTCCATTTACGTGCCCAAATTCCAA
GCTGAAAACCTGATTGAACTCCTTCGCTTTTTCAAGCAGTGCTTTTCTCTTATGAGACAG
AACTTATTTCTGTCATATCAAACTTAGATGTCTCAATTTTACGGTATTATATCGTTTATG
CCATACAAGCTGGCAGAAAGGGCAAAAGTGATAGAGCTGTTTGACATACATGGGAGTGAA
TTGCTGCAAAAA
>Contig140
AAAGAAAACCAAGACACTCTTATTCTGCATCACACAAAATACATTAGTTCATTTTTCTAT
AAAACAAAACAAGAACTATAATTCTTTGTAAGTCTTTTTATTATGTCTCTGCTTTCAGAT
CTCATCAACCTTAATCTCACTGAATCCACTGATAAGATTATCGCTGAGTACATATGGATT
GGCGGATCAGGCATGGATCTCAGGAGCAAAGCCAGGGTCCAGTTAAAGATCCTTCACAGC
TTCCCAAATGGAACTATGACGGTTCTAGCACGGGGCAAGCTCCTGGAGAAGACAGTGAAG
TCATCCTATATCCTCAAGCAATTTTCAAGGATCCATTCAGTGAGGGGTAACAATATTTTG
GTAATGTGTGATGCTTATACTCCAGCTGGTGAACCTATTCCAACAAACAAGAGACACCAT
GCTGCTAAGATATTCAGCAAACCTGATGTTGTTGCTGAAGAAACATGGTATGGTATCGAA
CAAGAATACACTTTGCTGCAAAAGGAGGTTAATTGGCCTCTTGGATGGCCTATTGGAGGT
TTTCCTGGACCTCAGGGACCTTACTATTGTGGAACTGGAGCGGACAAGGCTTTTGGACGT
GATATAGTCGACTCACATTACAAGGCATGTCTTTACGCTGGGATTAATATCAGTGGCATC
AATGGAGAAGTGATGCCCGGACAGTGGGAATTCCAAGTTGGGCCTGCAGTAGGAATTTCA
GCAGGAGATGAGGTGTGGACTGCTCGCTACATTCTCGAGAGGATTGCTGAGATTGCTGGA
GTAGTTGTCTCATTCGACCCAAAGCC
>Contig141
GGTTTTCGTTTTTATTTCCTTTACTTCCATACTTTTTATTGAACATTAATTATTCTTTCA
CCTAGTAACTTGTATAAAATCAACAACTACTACTCCTCAATTCTAAACTAGCTGGACTTA
ATCGGCTTGTTAAATATTCAGTATCCGTTTGGTTCTATTTTGAAGATTCTTGCTTTCAAC
TAGCAGCTTGTACTTGACCAAAATTGGGGGTCCGAAGTTAAGGAAATGGTATGGGGCGAC
CTGACCTCCTTCCAAAAGATGGATCCCTTTCAAAAGAAAATGAGTCTACTGAAGAAGATG
AAGTCAGGGATGCAGTTTTAGTTACCGATGGAGATAATGAGATTGGTCAGTTGGTTATAT
TGTCTTTGATAATCAAACGAACTCGGATCAAAGCTCTGGTAAAGGATAAGCGGGTTGCCA
TGGAAGCTTTTGGTACTTATGTTGAGCCAATAGCAGGTGATGCAAAGGACAGGTCATTGC
TAAAGAAGGCTCTAAGGGGTGTTCGTGCAGTTATATGCCCAAATGAAGGTTTTATATCAA
ATATAGAGAGTTGGAAAGGTTTACAACATGTGATCCTATTATCTCAGCTGTCTGTTTATA
GAGGTTCTAGTGGGGTTCAAGCAATTGTTACTGCCAATGCAAGGAAAATGGCAGAACAAG
ATGAATCACTGGTTATGGCTTCGGGAGTCCCGTTACACTATTATTAGAGCTGGCTTATAG
TAAATGCGCCAGGTGGAAATCAAAGGTTTTAACTTAAGAGGGCTGTGCATCGACAGGAAA
GCTGAGCAA
>Contig142
AAGGCTTGCTTCAGGTGCTACCATTGCAAAAGTACTCTCAAGGAACTCCGAAAGTCACAA
AGCCAGAAAAATCTGTGGAGAACGAGAATGGTAGCGGGAGGCAAGTACTCAAGTTTAATT
TGTCAGGCGACGAGGGAAAAGTAAGTGTGGGCGTGCACTAAAACTAGTCTATCCGATTGA
GAAGGTTAGTGTGAACGGGACGAGCATACCACTAAGGGACGTGCTTCTAAATAGCAGTCA
TGGAGGGCGTGTACAATAAAGACCCACTCAAATTAACATTGTCACATGA
>Contig143
GGCATTAATTACTACATTGCGACACACAGGAGTGATGGCAGGAACAAGCGATCCACAGAT
GGCTGTTCCTGCAAATCCTGTGGCAGTAATAGGTTCCCAGTTTTGTGTTCCATACCCTTC
TGATCTCAACATCGTGAAAAAGTCATGACATTAAAAGATGGTGCTTTTCAAGTTGTTGAT
GCTGATGGAAATGCTTTGTTTAAAGTCAAAGGCCAAGTCTTTAGCTTACGTGAACGTCGA
GTCTTGGTTGATGGTTCTGACAATCCTCTCGTTACTTTCCAACAAAAGGTCATCATTATA
TATATATTATTTGGTTTCATGGTCAGATCGTTAATTTAATAATTTATCCTTGTTTTTGCA
TCAATGGGATAGGACAAAATAGGGCTGAATGTGTTGGGGTCGAAATAGCATGGTGTATGC
GGAAGCTAACAATGCAAAGCTGATAGACGATAAATCAGAAAAGAAAGAAAATATATTAAA
GAATAGGACATTATAACAGAGTTTGGTCAATTGATCTACATATAAAAAAAGCTAGTATAA
AAACTATTGAGAGAAAAATCTCCCTAAATACGACTCTTTAATAACTACATTGTGGATATT
ATTGTTGTTCTTGTTGTGAGTGCAAAACATCAATTTATAGAAGTACTTCTTGTCCAAGGA
AAGGATAAGGCATATGAAAGAGGTTTATTTCTTTTAGGAGTCTTCGTTCCTTTCTTCAAG
AAAAATAGTTTTAATAAATTAAAAATTTAGGGCAAAATTCTAACAGAATATATGTAGATG
ATTTATATAACCTATAACCAGTTTGTTTATGATTGAGGTATAGTAATTAGTTTACGATAA
ACCTTGGGAATAATCCCCCTTTAATGAGTCTACCTAGCAAATCTGAATTAATTAGGCCAA
TAAAAAAAAAGGAGCTATAATTGATTGATTCATTTTCTCTGAATAAGAAAAGAGCTATAG
TTGATTGATTCATTTTCTCTTCAACTATACTCCTATAACAATAATATAGTAACTTTTTCT
TCCATTTATTTAAACGACCTAACTATCCTAAGATTGAAGTGTAATTGATTGACAGTCAAA
AGGAATCTATTATGACCAGGGGCGGCGCTACCCTTGTTAAAAGGGGAGTCAATTGACACT
TTTTTGCTGGGAATTTATATTATAGAGATAGGTTTAAAAAAAATTATTGAATTTATATGG
TTTCTCCGTATATTTAGTTCTTTATATTTTGACTCTCTTTTAATAAATATCTTAACTCCA
TCACTGATTGTGACATATGCTCATGTGTTTCCTTTTCTGATTTCATGAATATTTAGCTAT
TGAGTGCTCATAATAGATGGCAAGCATTTAGAGGAGAGAGTACGAACGCTAAAGATTTGC
TCTTTAGTGTCAAGAAGTCTGCACTTTTACAATTCAAAACCAAGTTAGATGTATATCTGC
CTGCGT
>Contig144
GGTGGCAGGACAAGGTAGGAGAATGTGTTGTCTTTTTAATTAATTTAATGGGTTAGGGAA
GGGCAGGGCAAGGTCGGAATAATAGATGGGTCGGGTAAAAAATAAGTGACCGGCGTATTT
TTACTCTTTTTTCCCAATCCCTTCTTTGAATCCGACAAACTCTCTTCGTCTCTTCCGAAC
GATGAAACCCTAAAACAGTAAAACCTTTCTTCGTCGGTTCTTCAATCTTCCAGCCTCCAT
CCAAAGTTCAATCTCCAACAACTCAACAAGGTACAAGGTTCTACATTAATATTGTTGTCA
GATTCTATACTATGCAATATATTTGGAATAGGTAATCATGGCATCTGAAATGAAGAGAAT
CTACCGGGTTTATCGTCTAATGTTATTTCGTTAGAGGATGGGAGTCGAAGGCCTTCACAA
CCTGATGAAGTTGTTGAATTGGAAAAAAAGGAGATATTCCAAATCGACGCATTTCAATTT
GGTGGCT
>Contig145
GAAAAATAAGGGACGAGAGAAGATGGGATGTCAGCTGCAGTGCAGGACTTGTTACAGCAA
GTCTTCCACGGCGTCGTTTTATTCGTCTCCTTCTTCTTCGCGTCTTCTGCATCTCACAGT
CCTGCGAATTACTGCTTCACCAATTACCCACCCAGGTTGTTCATCATATGGTTTTGGATG
ATAATTTAGCATCTTCGCTTCATATTGCACATCTTGATGGATTATACACGATCATCCTCT
GGGCCTGGTGAAGATAACATCGGGATTCCTGATGATTTGCGGTGTAAGAGGTCCGATGGG
AAACAATGGAGATGCACTGCAATGTCTATGCCTGATAAGACTGTGTGCGAAAAGCACTAC
ATACAGGCTAAGAAGAGGGCTGCAAATTCTGCAATGAGAGCCAACATGAAAAAAGGAAGA
GAAAATCATTGGATGAAAATGATGTATATTCGGAGAGTAAAAGTGATGATATGGATTTAC
CAGATGCGAACCAGAAAATTGAGGATTATTCTGGTGCAGTCTCTGGGAAGAGGCATAGGA
AAAGGTGTCAAAGATCGGATGAGTTATTTATCTGAAACACCTCAAAGCAAGATGTTTTTA
GTTCGCAGCATGAAGTCTGCTGATGATCTAGACATGGAAGGTATGCAGTATGATGAAAGC
CATAGAGGTTACAGGACGCCNCCCC
>Contig146
GGAAGGCTTTGCTCTTGTCGCCTTCTCTTCTTCTTCCTCCAATCCACCATTCCATTTATG
TACTTCTAATATTCCTGCAAGGAGAGAGGAGAGAAGGTTTAGACAAGGGCACAACGTTTT
CCCCTTCAACAAAAATAACAATAATCACGCCTCAATCCTAAGAAAAATTGGGAGCCATCA
TAAATTGATTAGTTTTGTGTTGGATGTTAACCTACCGCGGGCGTACGTTCCTCCTTTACC
CAGGCTTGGGAGCGGCAACAATTTATGTTGAGTAGCAACCAAAGAAAATATTGTGTCACC
ATTTGGAAAGAATCAGGCCAAGGCTAATTTTGTCCAATTTGGGAACAAGGAAAATTGAAA
TCAGCCAAAAATGAATGACTTGTTCTCTAATTCGTTTAAAAAATACCAGGACCTTAAAAA
ACAGGTCCAAGTGGATGATTTCCAGGCTTTAAGGGCAAGAATGAATGATGAATATAAGGA
GACTGTTGCAAGAAGATACTTTACTGTGACAGGAGAGAAGGCTAATGATGAATTGATCGA
GAATTTGATATCGAGTGGGGAGAGCGAGTCTTTCCTTCAGAAGGCAATTCAAGAACAAGG
TAGAGGCCAGATAATGGACACTATTTCAGAAATACAAGAAAGACATGATGCTGTGAAGGA
GATTGAGAAGAATTTGATTGAGC
>Contig147
AATTGCAAGAAAAGTGCGGCAAGTGCCATTGATTTCTACCTCTTCTACAGCACAAGGAGT
ACAAGAACAAGTGCGGCAAGTGCCAATGGATTCCATCACTCCTACATCACAAGCTGTGCA
TGAACCATCTGAAGATTCTACCAATCATGAAGCAATTGAACAATCCGAGGAACCAGGCCC
TTCCGCGCCAAAAAGAAAAAGAGGCCCTACTCAAATGCAAAGTGTGCACGGTAGGAAGGA
CCATAAAATAATCGTGCTAAATGAGTTCGATCAACCCATTGGTCCTACTGATGAAGTTGT
GAAAGAGTTGGGTAGCTTCCTCGGCACATTGGGAAGGAATGAGACCTTTTGTCCTCTTAC
TGTATTTGATTGGAGGAAAGTAGATACAAAAAATGATATTTGGAGATATGTCAAGGTTTG
AAGTTCCTAATGTTCAATAAGCGTTTATTTGCTTGTTTATTTGCAGAAAACGACTGAAAC
CAATATCGAGAATCGAAAAAAAGTTGAAGCATCCACACACTGCTGGCAAAACAAGTTTTG
CTCGAATCATCGAGGAAAAAAAGAAGGAAATGGCTGATAAGATACTTTGGATACTCTATC
AAGTAAGGACATCTTGTGGCTACAAGAAAAAGAAAACCTGGTCGAGTATACAAAGACTCT
TATGAGAATACAATTAGTAAAATTGCTGAAATGGAGAGAATACAGTCAACTCAAGAAAGT
GGAAATGGAAGTGATTCAGTTGACGCGTTTGCATCAGTCATAGGACCTGAGCACCCAGGT
CGGGTAAGATTGTATGGACGAGGAGTTAACAAAACTGTCTTAAAAAAGAAAAAGGAGATT
TTGGATCCTCCGTAAATGCTACTGATGAGAGAATGGAACAAAAAATGGAGGAAATGGAAG
AGAGGATGCAACAAAAATTGACTGGAAAAGCTCAATGCACAAAAGGAAAANTNGCTGGAA
GAGCTCAATGCACAAAAGGATGCTATGGAACAAGATATTACGATGAATGTACGTTACACT
ACTTCAACGTCTNNACCCCGATTTAAGACTTGATCCTGACATGCTAATATTCGGTGCACG
CACTTGGCGAAGCTGCTTCTGCACAACAAGGTGTTATTCAACCATCAATCGTCCATCCGC
TGGCAGTAACAATCAAGGTGGAGTAGATGAAGTAATGGAAGGCGGAGGCAATAATGAAGA
TCTTGACCTTACTTAAGAGATTTTTAAATGTTGATTGTTGTAGATGCATGTGGCGCTT
>Contig148
AGATCCAATGGCAACTTTAGAGAAGCTTCCCAATCTAAGGCTTCTAGTACTCAAAGATGA
TGCTTTTCTAGTTAAAGAGATTATATGTTCTGCTGAAGGTTTCCCTCAACTCGAACTTTT
AGAACTCTCTGGTTTGTTCGTCTTGGAGAAATGTAGGGCGGGAGATAAGGCGATGCCCAG
GCTTTCTCATCTCAATATTGAAAACTGCGAGAAAGTAGAATTGCTCCCAGATGGTTCAGA
ATTTCATCCTATCTTCAAAGATTTCTTGAGCAGAAATAACCCTTGAACGTTAACACAACT
GTGTTAGTTCATGAATTAAATTTGAATTCTGTAAGAATTTGAATTGAACCGAGGGTCTAT
TGGAAACAACATCTCTATCTCCACAAGTTAGTAGTAAGGTTGCGTACACACAACCTTCCA
TAGACCCCACTATGTCA
>Contig149
GGAGCTCAGTTTGGGCCGACAATTTCCAAAATTACTAATTGATGCTCAGACGTTCTTCGT
CACCAGATTTGATTGACCGACCACCACTCTCTTTGCGCTGCGAAATTGCTATTTTCTCCG
GCGCCGATCTATTTCTCCGGCGAAATCCAGTAGTAGTTGTTAAGACGCCCATCGATTTGA
ACTTCGTCCATCTCAATCCCAAATTCAAATGGGGAAAAACGATTTCTTGACCCCGAAGGC
AATTGCCAACCGCATAAAAGCTAAGGGCCTTACAGAAGCTGCGAATGGTACTGCCAGATG
TGCCAGAAACAATGTCGAGACGAAAATGGATTCAAGTGCCACTGCATGAGCGAGTCCCAT
CAGCGTCAAATGGAAATCTTCGGTCAAACCCTAATCGCATTGTCGGCGGCTATTCGGAGG
AATTTGAGAGCTTATCCTTGAACACATGAAACGCAGTCACCGCTTCAGTCGTGTGGCCGC
AACTGTTGTGTANNATGAGTATATCGCTGATCGCCACCATGTCCATATGAATTCCACTCA
ATGGGCAACATTAACTGAGTTTGTTAAGTACTTGGGAAAAACCGGAAAGTGTAAAGTTGA
GGAAACGCCGAAAGGGTGGTTTATTACATACATTGATAACGATTCAGAGACTCTCTTCAA
GGAAAAAATGAAAAATAAGAGAATTAGGGCTGATTTAGCGGATGAAGAAAAGCAGGAAAG
GGAGATTAAGAAGCAAATAGAGCGTGCCGAGCAGTTGATGGGTGGAGGCCATGTGGATGG
TAGTGAGCAGCAATTAGAGTTGCAACCAAAACCCTTGGATAAATCTGAGACTGATCAGAA
GATCAAGTTAACGCTAGGGTCATCGTCGAAATCATTTGTTAAAGAGAGAGCAGAAAGCTC
AAGGCTCGTTTTTGATGAGATACATAATGAGAAGAGCGTAAAGGGTAGCAAGGATGGGGG
AAAAGGTGGTAAGAATGGTATAGGTGGAGGTAAATCGGTGTTGGATGAGTTAATGAGAGA
GGAAGAGCAAGCGAAAGAGCGGAGTAATAGGAAAGATTACTGGTTATGCGAGGGGATAAT
TGTGAAGGTAATGAGCAAGGCTTTGGCTGACAAGGGTTACTATAAGCAAAAGGGTGTGAT
TCGTAAGGTTATTGATAAGTATGTTGGGGAGATTGAGATGCTTGAAAATAAGCATGTTCT
AAGGGTTTGAT
>Contig150
TTTGCACTGTGTATGCTGATGTATTTGTCAGAAGTACAATCGAGTTTACTTTGTTTCACC
TATACTTATTACTTATGGTATTGCAACATCTTCCTCGCATTGTCCCTCGCTTAATTTACA
TCATTATCTTTTTTTTGGTTTATATAGAG
>Contig151
AGGCAGGGAGATTACTATGTCTGCAGTTAGAGAATGGGCAGCTTCTCAGGGTGGTAAACT
TTCAGAGGCTGTTGCTGTGAATAACTTGGGGAAGGTGGAAAACGAAGCCACCTCAGATGA
TTGTCATTGTACCACTCCTCCCTCGGTTACCGTACGAGATAGCAGTGGTCGTGGAAGTTT
TTAGTTAGCGTCCGGTGTGATCTTGCTATATGTTTCTAGCGTGGCTTGCTGTATGGTCTC
TGGTCGTGTATATGAGAAAGATATGGAAAGTATTGTTGATGTAGAAATCATGGCCATTAA
TTGCATTTGGCTCATGCTACTAGCTGTGGAGGAGCAGGTTGTACACAAGCAGATCCATGA
TTAGTGCAAGAGGAAGCCGCCTTTTTGGAGCCCT
>Contig152
ATCTACCTGTAGCATCAGCTCTTTTAATTGGAGGATTGACCGTGACCACCATCACGATAA
ACCAAGCAGGACGAAATACAAATACCTATTTGTCCTCTGTGCTCTGTGCTGGTGTAACTG
CTGGAGTTATGGCAATTGTCAAAGCAAATGGAAGGCAAATCTGCTCAAGACCTCGATTAT
GTGGACTGCTTNGCNNTGAAAAATTCATATACATTTGGACCTACTACAAGCAGTACCCGA
TGGGAGACATGGGTGTTACATTCTTCATTTGTCTGAC
>Contig153
GGCGCTTATGAGTTCCTAAAACCAAAATTTCTCTCATTTTCTGTTCCTTTAATTTTTCAC
ATATGGATCTTCTACCGGGTCTTCCCAATGATATTGCTCTTGAATGTCTCATTCGTCTTC
CTCTCGACCAATTCTTTAAAGCTGCTTCTGTATGCAGCAATTGGAAAAACGAGATTAAGC
ACCCTGCCTTTCGTCAACGACGAAAATCTTCGGGCTTTACCCGACCCGTTTTTGCTTTGG
CCCAAGCCATGGTTACTACCATCAGAAAACCTCATGGTGTTACGACTCTCTCGTCTACCC
AATTCTATCGCCTCTCTCTTTACGATCCAGAAAAAGGAAATTGGTACGATTTGCCGCCCA
TACCCGAGTTAGTCGAGGGGTTACCCATGTTTTGCCGGGTTGTCGGAGTTGGGTCGGATT
TAATTGTGATCGGCGGGTGTGACCCGGTTAATTGGCGGGTTATGGACTCTGTGTTTATCT
ACAATTTCATATCAGGTTCGTGGCGTCGTGGGGCCGACATGCCCGGGGATCAAAGGTTGT
TCTTCGGATGCGGTTCGGATTTTGAGAGATTTGTGTTAGTCGCCGGTGGACATGACGACG
GGAAAAATGCATTAAAATCGGTTTTGTTATATGACGTGGCAAAAGACGAGTGGGTTACGC
TGCCGGAAATGGCGATGGAGCGAGACGAGTGTAAGTGCGTATTTCACCGAGGGAAATTCC
ACGTCATTGGCGGCTATCCTACGCATGCACAAGGTCAGTTCCAGCGTAGCGCTGAGGTGT
TCGATCTCGCCACGCAGCAGTGGTGCCTCGAAGAGGACTTTCTAGGTGCTGACACGTGTC
CTCAAACTTGCTTAGAAGGCGATGATGGGAGATTATACATGTGCCAAGATGGTGACGTGA
TGGTAAAATGTGATGCCACGTGGAGACACGTGGCTGAATTGCCTGCTGAGATTTCTAACG
TGTCATATTTGACAGCGTGGCAGGGCAAGTTGCTAACCGTGGGCAATGCCAGATTCGATG
AACTCCACAGAGGTTATGAACTTCATTTGAGTAATATTAGTACTAGTAGTAAAGAAAAGA
CATGGACCAAAGTGGACATACCAGATGAATATTGTGGCCATATTCAATCAGTTTGTTGTT
TAGAGATATGAAACTTTCAAAGAGCAACGTGTACTTCTCTCGTGTCTTTTTGTTTCGTTT
GTGAATTTTTTTAGGTCAGGGTTTCGAGCAATAAATGAAGCTATTAATTTGTTTTAAGTT
TGACTGTCTACGTTATCTTTTGGGGTCTGATTTTTTCACTGATCTTGCCTGAACGTGAGA
TCCTTTGTGTATCAGATTGTCCGTTTTGTAGTAGACGTGAGCAGTGGCA
>Contig154
GGAAAGGTTAACTATCAACATGATCATTCCCAAAACAGAAGAATGGACCTGTAAGATCCA
AGCAATGGATAAAGGTCGTCCCAAAGACAACAAAGAGAAAACCAAAAATATCAACTCATG
ACTCTACAGGATAAAGAGGAAAATCAAGTTCAGGCCATCATGTATAATGTTGATATAACG
CATTTTGAAGATCTATTTGATCCTTTCCACACTTACTTGGTAGTTGCCCCGGTAAAGGAG
TCATCTTATTTATATGGAAATCCACTTAATAAATTCACTTGGACAATTGATAGAAGCACC
ATTGTTGAGCCAATTGAAAAGGTCACTCCTCCTGAGGATCCATTACCTCCGCCAACGCGG
CTAACTATCACTGCGTTTGACACTTTCGAGTATCAACCTAAAGAATCTGAATTTGATGTC
CTTGCTATTGTGATTAATGGCGGTCCTTCAACATATGCTGCAAATGGAAGAAGAATTCAA
GAATTTATCATTATGGATAAGCAGAAAAAAACAACAAAATTCACACTCTGGGAAGATTTC
ATTGATATTTATGGGAATAAACTTTTGAAACAACTGAATGAATACCCGGTTATTCTTGCT
AGAAAAATTGGCAGATCATCATCAGGAAAAAACACAAAATTCACACTCTGGGAAGATTTC
ATTGATATTTATGGAATAACTTTGAAACAACTGAATGAATACCCGGTTATTCTTGCTAGA
AAATTGGCAGATCATCATCA
>Contig155
ATTAAAGACTCCTCACTCCGCTTATAGATCTTAGATCTGCTACGACTATATAAAGGAGGT
CCCCGCCCTCTTCTCTTTCAGATCCATCTTTTTCCTCTTTCTACTTCTCCTAAATTCATC
ATCTCTCACAGAGTTAATAAAGAAGAAAGGAAAATGGTGAAGATTTGCTGCATAGGAGCT
GGATATGTTGGTGGCCCCACCATGGCCGTCATTGCACTCAAATGCCCTAACATTGAAGTG
GCTGTTGTTGATATCTCCGTGCCTCGCATCACTGCCTGGAACAGTGACCAGCTTCCCATC
TATGAGCCAGGCCTTGACGATGTAGTTAAGCAGTGCCGAGGCAAGAACCTCTTCTTCAGC
ACAGATGTGGAGAAACATGTACGTGAGGCTGATATAGTTTTTGTTTCTGTCAACACTCCT
ACCAAGACTAGGGGTCTTGGAGCAGGCAAGGCTGCAGATCTTACTTACTGGGAGAGTGCA
GCCCGTATGATTGCCGATGTCTCGAAATCTGACAAAATAGTTGTTGAGAAATCAACTGTT
CCAGTCAAAACTGCTGAGGCAATTGAAAAAATCTTGACCCACAACAGCAAGGGAATTAAC
TTCCAGATCCTCTCAAACCCTGAATTTCTTGCAGAGGTACCGCAATCGAAGACCTCTTAA
ACCTGACAGAGTCCTAATTGGA
>Contig156
AGTCATAAAGCATAATGTCTTGCTCATCATCGTCGTCGGCGTCGGAGGATGAAGTTGAGG
GATTCGATTCTTACCGGAAAGGAGGATACCATGCGGTGAGAATCGGCGATTCATTCTCTG
GTGGCCGATATATCGCTCAGCGAAAACTCGGCTGGGAGAGTTCTCCACTGTTGGTCTCGC
TTATGATACTCGATCATCCTCAGAGGAGCCGACTCATTGTAGGAGTGAGGCCGGATGATG
ATGATGATGAAGATGATGACGATGACAAAGATGAAGATGATGCTGAAGAAGATGGAGATG
CTAGTGGTAGGTCAAAGCAGAGCAGGAGCGAGAAGAAGAGTCGAAAAGCTATGATAAAGC
TCGGAATGAAGCCAATCCCAGGGGTTAGCCGTGTCACTGTCAAGAAGAGCAAGAATATTC
TATTTGTCATCTCGAAACCGGATATTTTCAAAAGCCCTGCGTCAGACACATATGTTATAT
TTGGTGAGGCAAAGATTGAGGATTTGAGCTCACAATTGCAGAGTCAAGCTGCTGAGCAGT
TCAAGGCTCCTAATTTGAGCAACGTTATATCAAAGCCAGAGCCATCAACAGTAGCTCAGG
ACGATGAGGATGTAGATGAAACTGGCGTAGAACCCAAGGATATCGAGCTGGTGATGACTC
AAGCAGGCGTTTCCAGAGCTAAAGCTGTCAAAGCTCTCAAGGTTGCAGATGGTGATATTG
TCTCTGCCATTATGGAGCTTACAAACTGGAAGTCTCTACTATGTAGTTTTTCCAAATATT
TTAAGCTGCTTATGGATATTAAAAGGCTTCAGTTGCTCTGCCCTTCCTATTCATTTTACT
GTTCTGTTTACTGTCTTTCATTGTATACCAGAGACATACTGAGTTATGCAAATGAAAGAT
TCTGAGT
>Contig157
AGATATGATGTCTTACCTAAAATAAAAATAAAAATAAAAAATTAGACGTGATGTGGTAGA
CTTCCGAATTTGATCTCATAAAGTTTAAATTCTGGATACGCCTTTGGGCGATGCGGTCTA
ACAAACTAAATGCTAAATCCCTTAATGCTTTTAATAGCATAAGAAATCTGACAAAAGAAA
AAACTTAGATACTTAGATTTGATTACTGCAAATATTCCATTGATTGGTTAATGGCAAGAA
AAAAATCGAAAAATTTCACTGTTCTGCATGCCCTCAGGTATCTAAGAACAAATATGAGGG
ATAAAGAGCCAAGAAACTTAAACTTATCGGTCATTTTTACACACACAAAAAAAAACGAGA
TACGAGACGGATTAGAAGGAAAAATTAACCATCAGACAGTGTTTGCATCAAAACCTAGCT
AATCTTAAAAGCTACAAATTAAGTGAGACCACATGTTACTTGACCATGGGTAGGTATTAA
ATCCTTATGTAAATCACACATGTTATGTGTTTATTGGTTTGATTGAAACATTGGGTGTGG
GTAAACGTTTTTCTTGGGGCTT
>Contig158
GACCGGAACAAATGATGGGACACTAGTGAACTTTTTCTTAAGGCAATTGGGCAGAATGTC
GGAACAGTCCCTTTGTGTTGTGCTACTGGTTTTCCAGGCCATTTGCTGCTGCTTCTGTTT
TCTGTTGAGGTGGCTCCTTACAGGATGGTATAAATGAAGCTAACACTAGAAGAGCTATTT
CATTTTCGACGAAAACCAGAGGAATGAGTAACTTAATCCTGCATGAATATTTTGAAGGAA
GTGGTAGCCTATATATTCATGCATGGAGTTCAAATGAACTCATGCTGTTGGATCTTGTAA
CCTATACCAAATCCGTAGGAGAACTTCGTTAGCTACCGTGTTGGCTAACGGTTTTTTTTT
ATTAAA
>Contig159
AAGGAATCGAATCCTCTAAAGTGTTTCACTCAAAAATTAGAATATGAAAATGTCCCTAAG
TATTGTCGGCATTGTAAATTATTGGGACATTCATTAGCAACATATCGAAATGTCCATAAA
AAGAATAATGCAGAAGTGAAAGAGGGGCGAGAACATATGAATACTTCCTACGCTGATCAC
ACAACATATAACAATAGCAATAGCAAAACTTAGTAAGTTAGTAGAAAAAAGAAATGAAAT
AAAAAGAAGAAGTACAGGGGTAAAGTAGAAAGGACAAGGAAAGAATGCACAGGTGCCATA
TGAGATGCACAATGTTTGGGTAAGGAATGAGGAACTAGCAAGAGAGACAAGAAGGTTAAT
TCTATGAAACATGTAAGACAAGAGTCTGACCACAGTACCAATGTTGAAATTTCAACACAA
AAATTACTGGAAAAAAGAANNACAAAACAAGGAACCTTTGAAGGGGAGATGATGGATATT
GTAAGTAGATTAGAAATGATCTCATTAGCAACAAGGCCAAGAATGAGGAATTGGAAAAAC
ATAGCAAAGAGGTCACAACTGTTGTAATGAAGAGGACGCCNACNTAAAAAAGGACAAGCT
TTAAGATGAAAAGATG
>Contig160
AATGAAAGAAAGGTTTCCCTTGAAAAACAAATGATACGTCCATTTTGAATAATCGATAGC
CAGAGAATTTCTGAGCAAAAAGAATCTGCAGTAAATAGGATTAAAAAGTTCACATTACTT
TTAATTATCAAATACAAAGTTCCCTATATAGGGAAATCACTTATATTTATGACAAGAATT
TGACAGGTAGATAGATAAATAGGAAGGAAAGAATCGTTGTGCATCCGTTGAATGGTAGCT
GAAAGGAAAATACTAGCTTTCAAGAGAATTTGATTGAGTTTGGAAAAGTATTTGGAGAAA
AGAAAAAAGGGTTTCCTTTTCATGCATGCATGCATGAATAGGGTAGAGGAATAAAGAAGG
GCAAATTACGCCCGAGGGAGAATAGGTAGAGGAATAAAGAAGGACAAATTAAGCCCGAGG
GAACGGATTTCTTTTGATTCTGTTTCTTGCTAGAAAAGAAAATTAAAAATGATGGGAAGT
AGAAAGAGGGAAATTATTGAGGATTTTGCAATAATAGGAGGGTTGATAGGGGTACAATTT
ATGTATGCAGGAAATTCAGTGGTTTCTAGTTATCTTATGATGTTAGGTTTCAAGCCTTCA
TCTCTCATTATCTTGTCTTCCTTGGCCACATTTCTCATCCTTTCTCCATTTTCCTTTATG
TTTGAAAGGAGTCAATGGCCTAGGGGCATGAGTTTGAAGTTGTTGATTGAACTTTTTTTT
GATTTCTTTTGGAGGGGTTACATTGTTCCAATCTTTGTTCATGAAGGGAATCAAACTTAC
TTCTCCTGCAATGGCAACAGCTATGCCAAACCTTGCCCCAGGACTTATCTTTCTCATTGC
TTGGGCTTTTGGATTAGAGAAAGTGGAGTTAGATGCAAATCAGCAGAGCTAAAAATGCAG
GAACATT
>Contig161
ATGGTCAGCAATTGTCACCTACTAATTATATTCAACAATTATATTATTGTTTGAATATTC
ATTTATCCAGCTCAGGAACTTTCTTTGTACATAATAATATTGGTGGATCACTTTTTTATT
TTAATTTTATTTTACATAAAGAACAAACAAACCCAACAAAGGTTACTTTCTTTGTTCAAA
CCCTACGACTTTCTACCAACTACTTGTAAAACTTAAGTCAAGAATCGAATACTTTTTTAT
TTTTTTGTTCTGTCCAACTAAATTAC
>Contig162
GTTAGCTAAGAAAGAGAAAATTCGGTGGCGTGGGTAGGCTGGCGATTAGCGAACCAAAAC
CCAACGCTATCAAACAAACGAACAAACTCAGCCCTCTTTTTCTCTTTCTACATTTCGGCA
ACCAACTAATCTCCTTTTGTTTCGTCAATCATAATCCATGGCAGCAATAGCAAGTCGATT
AGATCTATAGCCTTTTGATTTTCCTATATTCAACCCTAAACATTCGCCCCATTCTAATTT
TCTTTGTATTCAGTAGTCATGGCTTCCGTAGAAATCCTCTCGGTCAAGAGCACACGCGGT
CACTCCGTCTAAAGGATCAACAAAGAAGCGGCACCAAGCTCGAAGAAATCTCAACGTCTT
CAAATCCGATAATTTCGATGCTGATGCCTTTGTTCAGTCCAAATGTCATTCTCTCAACGA
GAAGGAAATAAGGCAGTTGTGCTCGTATCTATTGGATCTGAAAAGGGCTTCTGCTGAGGA
AATGCGCAAAAGTGTGTATGCCAACTATACAGCTTTCATTCGCACATCAAAAGAGATATC
AGATTTGGAGGGTGAGCTTTCATCCATGAAAAACTTGCTATCTACTCAGGCAACTTTAAT
TCATGGTTTAGCTGAGGGGTTCGTATATTGTATTCTTTGTTCTGATGATGCTCCTCGAGT
CTACCTCCAACGGCTCTTCTAATGATGAAGTTAAGGAGCCTACGGACCTAGAGAAGTGGC
TAACGGAGTTTCCTGATCTCCTAGATGTTCTGTTAGCTGAAAGGAGAGTAGATGAAGCAT
TGTCGAGTCTTGATGAAGGAGAACGCATTGCATCTGAAGCAAAAGAGAAGAAGACGTTAG
GTCATGCTGTGCTTTTGTCACTACAAACTGCCATTGCTGAACGTAGGCAAAAGCTAGCTG
ATCAGCTCGCTGAAATTGCTTGCCAACCTTCTACTCGTGGTGCAGAGCTTCGTGCTGCTA
TTTCAGCTCTTAAAAAGCTTGGGGATGGGCCCCGTGCTCATAGTTTACTCCTTAATGCTC
ATTACAAGAAATACCAATTCAACATGAAAAATCTCCGTCCATCTAGCACCTCTTATGGAG
GAGCTTATACTGCCGCCT
>Contig163
AACTTGGAGAGTAGTTCTGTTGGATTCTGACTTTCTTATAATTCAACTTTGGATAAGCAT
GTGGGTATAGATTTTCTGGTTAGGAGCTCCTGGTTATGGATTATAGCTTTAAGGACATTG
CAGCCAACATAATAAGTAGATTTGGGCCGTTAAATAGTGACGAATCAGTGGTGGAGTCAT
TGCTGGTAGATGTCCATTTTACTAAGTTACATGAACTAGCTCAGGTCAGGAATATCGAAA
GAAGATAATTTTTTTTTTGTTTTTGGGGAGTTNTATCTATATAGTCTTATTTTTCTTATT
GTTTTGTACTACTTTTCCGTTTCGGGTGGCCTCG
>Contig164
GTATGAATGTCATAAATTTATAGTAATTTCACTTGTGTTCATTCAACTTTCAGTTTATTG
CATCCTAATCGTAAAACTAATGTTCTAACAAAAATAACTCAACTATGTCCTGAAAATGCT
TTAAGCTGCAATGTGTACAAATTTTTCATGCAAGTATAGCCACTTCACCACCTAACCTTA
CATGATATTTAAATAGCACCACTTAAAAATACAAATATTCTATTTTCCAACTAAACCTAA
TATCTTATGTCTTTTATCATGTGGGACAATTTTTTTTTTCTTTTATTTGCGGAGTCGAAA
ACTAAAGTTACGTTTATTATTTTGTAAAGTTTAGTTCACATAGATATTATTGTAAGGTAA
GTTAGTCTGAAGTAGATTACCTACCATATGTTTCTAAGATGGTTTTAACGTATTTTCTTC
CCCGTTCCGT
>Contig165
GAGCAGGCGCTGGTCACGTTAAACTTTTCTTCTGCTAATTGCTTTTTCTTTTTGTCCCTA
AATTCGACCAATTTTTCAATTAAGATGAAAGAAGAAAGGGCTATTTTAGGGAATAGTAGA
ATTGAAGATGTTCGATGGCTTTGTTCTTTAACCGAGTCTTAACTTGTTTGAAAGTGTTGA
TACAACAACGTGCCCAAAAAATTGGTCATGAATCTTTAGCTAACAACTTTGATTTGAAGA
CCATCCGAGCACTCAACGAGACATTTTCCAATATGGGGATTGAACAGCTGAGCTCCTACA
TTTGCAGTGATAAGAGAAAGAAAATGATGGAAATGTTTTTCGAAGACTTGTCTCCAAATG
GAAAGCAGAGAGCTAGCAGTTACAGCAGTAGATCTAAGTTTTGATAAAAATAGATGATGA
GTTCTCTCCTATCACCTATCAGTTAGTGCTAATTACTATTGTTAAAAGCCATTGTTTCGT
CACTTAAGCGAAAATGCAATGCAAAGCGAGGGTT
>Contig166
GGTAGGCTTTTCGATTCCAACAGTGAACTGGTCATTAAAATAACTGATTTGCTTTATCGA
GAGCAAAGAGTTCAAACTCCGTGAAAGTGCCAATTCGTCCATCCACACTAGCCAACTAGC
CAACCAGCCAACCACGATATCCATTCGACATATAATATTGTTTATGATGAAATTATCCAA
AGACGTCCATGTAAGTCTTTCACTATCTCCAATTTGGATGAATTTCTGCTCTATTTCGTC
CTTTTACTCATGTTTATTTTGCTTAATCTCTTACAAATATTCACATTTGTTTCTTTTTGT
CAAATTGTCAACGAGGTTGAGAATGGACTTTTACTTACCTCAATTTCGGAAAGAAGTTCA
GTAAGAAATAGAACAGCCAGCCTACCATACAACTGGTGCCAGTAAGAACTTCTTAAATGA
CTGAATGAGTATTTTTGAAATACGGTCGCGATGT
>Contig167
TCGGATCCTAAACCTAAAAAAGGGTTGTTCAGTTCAAGCCTCCTGCCAACCCTTTTTCTG
TCAAGTCTAATAATAGTGTAGATGAAGATGAGGATGATGATGATGAGGGGNNGAAGGAGA
AGCAGAGAAAAAGGTCTGAATCTTTTACTCAANCACCTTCAGTTAAGTCATTTTTGTCGA
GCATTCCTGCTCCAAAAAACTCGACCTCGTTGGGTGTTTTAGGTTCGGGTTCTGGAAGAA
GATCCACCATCGAAGCAGATGTCCCTGTTCCTAATTCAGCTACCTCAAATACTCAGAGCG
AAGTTCTAGTTAGTTCAAATACAGGTTACAATGAGAGCCAACAAGTTGATGGATCTTTAG
AGAGTTCAATGGGAGGTATTGGCGGTCCCACAGAATACAGTGCTAGTTTGGGTGTTGCAG
GCGATTACTCCTCCAATTGGGGTGCACATGGTTATGTCAACCCTGAAAGCTGTGCTAATG
ATGGGACTAGTGGTTATGAGAATTATCCTGGCTATGAAAGCAATAGTGGGACTTACACTG
GCTATGAACAGTATGATCATAAATGGACTGATGGGTCTAGTACAACAGCAGCAGCAGCAG
CAATTACCGAGACGGCTGAAGTTGCATTGACATTGCCTGGGAAGAGAGGCAGGAAAGATG
CTCCACAGAAATTTGTTGAGGTGAACCAGGATGAGTTGATGAAGAATCGGCCTAGGGAAG
ACCAGTCAAGGCTTACTGGAATTGCTTTTGGGCCATCGTACCAGCCTGTTTCAAGCAAGG
GAAAGCCTTCTAAGCTGCTCAAAAGAAAGCATCAAATAAGTACTTTGTACTTTGACATGA
AACAAAAGAAATGGAGCTGCAAGAGCGACGTGCCAGGGGGATGCTGACAAAAGCTCAAAC
TCAGGGGAAGTATGGTTGGTGATATTTAAGTGAGGTTCTTTGTGGTCTCCTATTGACTCG
GTGAACTAGCAACTTCCCTTTGTTTGCTCATCAAATTTCTGATCTGTATTCCTTCCCCTT
GTTTAAATGTCCTTTTATTGGCTTTGAAAACATTGTAGTGCTGTAATATTTCTGCAATTT
TAGTGCGAATGCTAATGGTTCTGTAGGTTCC
>Contig168
AAACGATAGGTTGCTTCAATTTCTCATCTCTACGACTGCTTTTTCTCTGTCTTTTATTTT
TTGCTTCTCGAATACCGGGCATTTCTTCCTATTTCCTCGCATTTTAGCACCCACTAATGA
ATGATTCTGTTGTATTTGCCATCTTGGAGGTTTGTTTCGGTGGATCAACTCTTGCAAGTC
TTTGTCATCTAAAATACCATTTTTTGAGAAATTGTGTTCTTAGATCTTTACAATGATATT
CATCTTGGCAAGGGTTACAAAAGAGATTGTGGATTTAAGATGAATTAGTTCAGGCATTAT
ATGGAGAAGACTGCACTGCTTGCTCTTTGATGTCAACTACTTGACATCTTTGACTAAGGT
CTTATAATTCTACTCATTCTGGGGGGAAATTACTCAGTCAACCCAAGCAAGGTAGCAACA
TTCTAATTCTCCAAAATTATATGGTAATTCATCAACTATATTATTTAGTTGTTATGATAT
TACTTATGTTGAGTTTATGGATCTTTATTTTGATAATATTGGATTCCATTTGATACCAAC
TGCTTATATGTATGTAACAAAAGCTTTGAATATGGACAGTTTGATAAGGCTAGCTTATTC
ATGGGAATGTCCAGTAGAGCCCTGTACTGTTGTCTTGAACTATGTACAATAATTAATCTT
TTTTTTTTACATATTCGACCAAAATTTATAACACAACTGAATCATGCGAAGAACATTTCA
CAAAATTTGATTGAAGCAGGGTTTGGTTTAAGGTACATAAGCACATAGAAGAGAGAATCT
ATTTTGCCCTCATTAGAATGCACATTGGTGCTGAAAGAATATGTATGATATGACCTTACC
TAGATCTTGCAATTATTATCTAATATTGTGTTCATTCTTGGGGTTGAATATTTACAAATT
CATCCTCCTGAAAATTGTCCACTGTACGAAGGTATTGGAGGCTCTAAGATTTTAGACATG
AGGCAAGTAAGTGATATTTGTATGTGATGTAAACTAGATAAATGAGTTACCAACGT
>Contig169
GTGACGCATAAATGTTAGACAAAGAAGATGCCATCTCTCACCTACCGTAGAAAGCATAAT
AATCACAAATTCTAAACGTTCTTGATTGTAATTAATTGAGCATCTTTAGTCTTTAGACAA
GATTTAAGTAGGTAGGTTTTCCCATCCCTCACCCTCACGGGTTTCACATTCGGATGTTGA
TATAGTGGATCCTCAATCATTGAAATAAGAGATCTTTATACAAATAACCGTCCATATTTA
TTGTTTATTTTTTCTAATTAGATACATAGTTTATACATTAATTATATATAATTATACACA
TATAATATATAAACTATACTTATATTATACGTCCACCGGTTATTTTTAGTTTAAGCGGTT
GGGTGGACGGCTATTTAAGTTAATTCTTCTTGAAATTCTTGAAATAATACAAAAAACACA
ATAGAAAGGTGAATTGTGGGCCTTTTCTAAATAGAGAAAGGTGATTAAGTGGACT
>Contig170
CAATCCCTTAGTAGAAGCAAAAAAGAAATAGAGATTTTAAGTACAAAATTTTAGTTGGGA
GTCCATCCCCACTTAGTTTGGGTCAAAGTTTAGTCAATAGGCTTGTGCCTATTTTTGTCC
ACTTAGGCAGAGAAAAGACTTTGCTGAAGATTTTTCTTTGGGGCCGAAACGTAATCAAAT
AGTATGGTGGGACAATTTTGTTGAAGTTTTCCTA
>Contig171
GGTATGCGATAAAATTTCCTTCATTTCCCCTTGGGTATTATGTGATATATCCAGGCTTCA
ATGCTGATTAATTAAACTTTTACCTTAGATATTAGGTTTAGTTGTCTTTACGTTTGTGTT
TAGTACCTAGTTCTTATTTCTTATACTTATGATATCAGGGATTTCAAGCAGGTTTTGTAG
TCAATTATTTAGTTTGAAGGGGATAAACATCCCTCCCATTTTCACCAGCGTTGTTAACTT
TAAATCAGATATCTGCTTTTGGAGATGTCGCAAATAATGACGACCTCTCTAGAGAGTGAA
AACATGAAAACTGCATTTGATTATCATACATTCAGTTCATCTGGTAAATTGACTTTCTAA
AGAGAGTGAAAACATCAAAACTGCATCTAATCATCATACATTCAGTTCATCTGGAGGGTA
TATGCTTAAGAAAGGTCAATTTACTAGTGGACAAATTACATTGTGGAGCTGGTATTGTTT
GGTAAATGTAATTCATTCCTGAGCAATGAGGATACTGTTAAGGCGCCCT
>Contig172
AAAAGGTGTCATCTTCTTTCTTTCTACTTTCTCTCTATTTTCTTTATCTTTCTCTTTCTT
CTTTATCTTTCATACTCTTTACGATAACATATGTTCATAACGAATCATATTCATTGTTAA
GAAAGAAAAAGATTGATATTTCATTCATTCACATGTTTACATATTGAGAATGATGAGTTG
CATGTTTCTTGTGATTTCTTAAATGATAAATGCACTTTTTTTTTGTTTAAAATTAACTTG
TCTTTTATTCTTTAATTGAACAGGGCGTCATTGTTTTGGGTAGGAACGGCGAGGGTTTAA
ACGGTAACGTGTTTTGGTCGATAGATTGT
>Contig173
GGACCAAAAAGGTGCTTTCTAGTTTCAATTTTGCACCTGCAGAAAGAAATAACGAAAGCC
CAACCAAAAAAGAATAAAATTAGAAAAACAAAAGAAGGGAGAAAATGGCAAAATCAGCAG
TAATCTTCTTTGTTAGTGCTATTTGCTTGTTCTCCCTGCTAGGGCTTACTCAAGCCTCTG
AAAAACCTCAATTCATTGTTGAAGGAATTGTCTATTGTGATCCTTGTCGTTCAGCATTCA
AAACCAATCTTAGTCAGCCCTTAGCAGGCGCGGGTGTGCGGTTGCAATGCCGACATCCTG
AAACTGAAGAAGTCACCATCACAATCGCTAGCGAAACCAACACCACTGGATATTATCATC
TGCTGGTAGAAGGAGACCACGAGAATGAAATCTGCGAAACTTATTTGACAAAGAGTTCAA
AGGAAGATTGCAGTGAGATTCCAGATGAAGTTCATACAAAAGAATCATCAAGAGTTACTC
TCACTAACAACAATGGCATTGCTGGAAATTTACGTGAAGCCAATGCTCTCTTTTTCTTGG
CCAAAAATGCCTCATCAGAGTGTGCACAAGAATTCGAGGATATGCAATATATCCCCGAAC
TTAAAGATGTGAACCAGGCATGAAGATTTTATTATTCTGGGGACTGTTGAATTAATTATA
AACAAGACAAGTCTTACATTTTGACATGTTCTTATTTACATCTACTAATAAATTACTTTA
AGACATGCTCGTTTTAAAAGTNNTTTTTTGTTTATAATCTGGATCTTGATTTTTGAGGCN
TGAGGGGTTTGTAAACTTGTGTTCATTCAGATCTTTGTAGCAAGGATTTACATTCAATAT
AGTATTTCTAGGCTCAAAATGTATGTTTGAGCCAGAAAATTTATTAATAAGTGTCAAAAG
TGGGAATTACACGGGTAGCAATAACGAATAAGGCCGTACATATGGACAACGGTAACAGAC
TAGGTGGGAGGCT
>Contig174
AAGACTGCTGAGGAGGCTATGACACCCATCGAGTCAACATTTTCTATTGGATGTCAATTC
AAAGACTGGACGTGGGAGGGCGAATGGGAAAAAGTTACTTGCTCGGGGTCGATAGTCGTG
TTCCTCGTCTACTCTGGCGAATACCAAACGAAATAGTTA
>Contig175
GGAAATTAGCATTCATCAGTTCTTCCCTCTTATTCCTTACGTTCAATTCAGCAAATCAGT
GCTCCCAACGGCATTTGTCGCTTTCCTCTGGCGTGTCCTTTTCTCTTTCTGGCATATATA
CAAACAGATACCAGAAAATGGCTAGCTTGGTGGAGAGGCTTCGTGTGCGATCAGATCGCA
GACCTGTCTACAATTTAGATGAGTCTGATGAAGAAGCTGAGAAGCCTGGAAAGTCTGGGA
CTAAGAAGCAGGAAAATGAGAAAATTGTTCGATCTGATGCGAAAGACGAGTCTTGTCAAG
CTTGTGGAGGAGATAGTAACCTTTTGTACTGCGAAACATGTAACTACGCTTACCATCCCA
AGTGTTTAGTTCCACCACTAAAGGCTCCTCTGCCAAGCAGCTGGTGGTGCCCTGAATGTG
TGAGTCCCCT
>Contig176
AAAAGAAAATCAAACTCTTCTTCTCTTTATAGCTTTTGACCTTCGTTACGTCGTAAGATC
TCGTGAATTTTTTGAAGAACCTAATTGATGATCATGGAATACCAGAAATAAAGAATAAAA
TATGTCCCATCTTTTAAGCAAACATAACACCTATAAAGTCTTCTTAGTTTTATTCTTTAA
CAGGGTCCTTATACTTTCTAGCTTCGGCTGTTCCATATTTCAGTCACGAGATGTTCATGG
CATCCCACTCGTGGCAAAAATTCAGAAGTTTATCTCTCAGAAACAGCCAAACAGGTGAAC
TGGTATTACTGGTTCATTTTCTAAATATTGTAAAGCTTAAAAGTACTACAAGAAAGGTCA
TATTAATGAAGGCAGATTCAAAATTTGAAGGTTCCAGGTGCCACACCATTCTGAACATAA
ATGTATTAATATTTACACGGTCCAAGGTAGATGCTGGAAGCTGTCAAAGAACTTAGCATT
CTCCAATGTTGTAGCATGCTTCGCCAAGGCATCAACTTGATTTGCTTCTCTGCAACAATG
TGAGATCCTTACTATATCTTGATCTAAAATCTGTGTTTTATCCTCAATGATCTTCCTCAT
CTTAGCATTGTATCCTCGGATTCATAGTTGTAAGTGTGTATGTTTAACTAAAATTAGTTT
TCCTCCATGTGACAACGTCTTCCCTTGCCATCCATTAAGTCTTTTTGATATCTTAGAAAC
TAATCCGTCAAAATAGACTATCCTTTTCCTCCCCACAAATATAGGACATCCCATATAAAC
AAATGGGAATTCTTTATTAAGAATCTTGTAGCATTTCTCATTTTGTTTATTCTAGATGGT
GATGCCTTGGGTTCTATTAGAAAAAAGCTTTTATCTTGGTTGACTTAACTGTCCTGATGC
TTCCTCGTATTTCTTCACCACTTTTATGATCATTCTTACTGATTTAGTGCAACCAATTGT
AAAGATCACAATGTCATCTGCATATGATAGATGATTCACCCGTGAGCCCCTAGAACTCAT
GGAAAAATGAGTAAAGTTACATTCATATTGAAGGTTATTGATCATTCTAGAAAGAACCTC
AGCAACCAATACAAATGATGAAGAGATAGACGGTTGCCTTGCTCGA
>Contig177
AAGGTGAGGTTCCAACTTGGTTTTGGAACTTATCTTCTCAAATTGAGTATCTCGATCTTT
CTCATAACCGATTTTTTGGTGTGGTTCCAACCATCTCAACACCTTATATTTTGTTAATGT
TATTGGGTTCCAACAATTTCAGTGGTCCACTACCTCAGGTTTCACCCCATCTATTTGTAG
CTAGACCTCTCGAACAATTCCTTTTCTAGGAGGTTTATCTCACTTCTTGTGCGAAACAAA
TAAGAACGGATCCTACATGTTGGAGATCTTAAACCTTAGAGGGAAATGATTTGTCAGGAG
AAATTCCTGATTGTTGGATGAACTGGTTAATGTTAAGCGTTTTAAACTTGGGGGACGAAT
AACTTGATTGGAGGCATACCGAGATCCATGGAGGTTTTAAGTAATTTGAATTCTTTGGAC
TTCCGAAGAAATAGACTTACTGGTCCATTACCTTCATCATTGGCAAAATGTAGAGGGTTG
CTGAAACTTGATTTAGCTGAGAACGAATTCGTAGGACAAGTACCACCATGGTTAGGAATG
AAGTTTTCAGATTTGATAATCCTTAGCCTTTGCTCAAACAAATTCTATGGTGAATTGCCT
CCAGAAATTTGTCACCTCAAAGATCTTCAAATCTTAGACCTTGCAAACAATAGTTTCTTT
GGAACTATACCAAGGTGTATTAGCAATTTAACAGCAATGGTCGCCGGAGATAAG
>Contig178
ACTAATGGCTTCTGATTAGGCCTAAAATTTTCAAACCCTACCTTTTTCCTCTTCATCCTT
ATCCCATACTTATACGTATACATAATATAAAAGGGTACTATAGTAAATTGAAGGAATCGA
GACGATTCGAAGGGGATCTGAGGATTTCCCTGGATCTGCTCTAGGGATTCCGATTGAATG
TGTTGCTTTTAAAATTACTTTAAGGGGCCTACTTATATCTGCTTGATATATGATGGCCAT
TCCAATGGATAACAGTTTAGTATCATTACGTCGCGGGAACGACGTTCAGCGCCTCTTCAT
AAGAATGCGGATTTGG
>Contig179
ATATATATGTTGTTCCCCGTTCCTATAAATTCTCTCCATATTGTTTTATCCGAATCTACA
TCTCCCTTTGCACTGCGGTCGGAAAATAGCCGCAGTGTTTGTTTCAGACATTCAACTTAA
TCTTGGGGCAGGTGATTCTTTGCTTGGAGCCTTGTACAGGATGGAAGTAACAGGAGGTTG
AGACCTTTAAATTCTATGGCATTGGAAGGTATTTGGGAAATGCTTGGGGTAGCAGAAAAC
TTGCGGAAAATAGAAAGTGCTAGCAGCAAGGGTTGTCCGTCTAACAAGTTTTACCATAGA
ACCCGAAGAAGTGGCATGGAATTTGACTCTGATTGGACCAAGCATAGAAAATCATTGACC
TTTACTGCACAAGTCATCAGTTCTTCAACTTCTTTTATCCCTTGGTCTTCTAAGATTGCA
ATTAGTGAAGGATATCATGAATTTCTTTAGTCAATTGTCAATTTATTCAGTTACTTTGTC
AAAAAATTGTGGTTTTAGAAAATTGCTGGTGTTGTAAGTGGAAACAAGAGAGTCACTGCA
TCAAGTATGTGTTCCACAGATTTGAGCCAGCAAGATAGTCTAGGTTTTGATTCCCTTTTA
ACTTATAATTATGTGTCTGATGGCCCCATCTTGCCTGGACTGCCAGATGATGTGGCAAAG
TATTGCCTTGCACTTGTTCCCCGATCCGATTTTCCTGCTATGGGTGGTGCCTGCAAGCGG
TGGAGGTCATTTCTGCGAAGCAAAGAGTTCATCAGCATTAGAAAGCTGGCTGGTCTGCTT
GAGGAATGGCTTTATGTCCTGACTGTGAATGCAGAAGGAAGAGAAAGCTACTGGGAGGTT
TTCGACTGCTTAGGAAACAAACACCATCAGCTCCCACAGATGCCCGGTCATATAAAGGCT
GCTTTTGGAATTGTAGTTCTCAATGGTAAACTTCTTGTTATTGGTGGTCATTCCATGATT
GGTGAATCTGGGTCGGTCTCAGCCGACGTTTATCAATACGATTCTTACTTGAACAGGTGG
AGCAAAATGGCTAGCATGAACGTGGCACGTTATGATTTTGCTTGTGCTGAGGTGAATGGA
ATGGTTTATGCAGTTGGTGGTTTTGGGATAGATGGCGAATCTCTTTCTTGTGCTGAGGTT
TATGATCCAGATCAAGATAAATGGACTGTGATCGAGAGTCTTCGCAGGCCAAGGTGGGGC
TGCTTTGCATGTGGATTTGGGGGAAAGCTTTATATTATGGGTGGTCGATCAAGTTTTACA
ATTGGGAATTCAAGGTCTGTTGATGTGTATAATCCCAAGAGTCACACTTGGGGCGAGATG
AAAAGAGGTTGTGTTATGGTTACCGCTCATGCTGTTCTGGAAAAGAAGCTCTTCTGCATA
GAATGGAAGAACCAGCGGAAACTATCCATTTTCAATCCGGAGGACAATTCATGGAAGATG
GAGCCAGTTCCAGTGACAGGGAGTTCAAGCATTCGATTCCAGTTTGGCATACTGGATGGG
AAGCTTTTACTGTTTTCTCTACAAGGCGATCCTGGTTATAACACCCTGCTATATAATCCT
AATGCAGCTTCAGAATCACAGTGGCAGACTTGTGACATAAAGCCATCTGGTGTGTGCCTT
TGTACTGTTACAATCAAGGCATAAAAATCAAATTGCAACAAAGAGTTAGACATCAACGCA
CAAATATCTGTATACTCAAAGTTTCTCTTCAGGTCATCAAAGTCTAAATCATATTTTGGA
GCAAATGATAGCCTCTCCTAGTCAGTAGAAGTGGGCAGCCAAGTTGATGGGATATGACTA
TGCCATTGTCTATAAAAAAAGGAAAGAAGATGCAGGGTTGAGCACAAAATTGCACTTTCA
TTTCCTGGTCACTCCCAACTATTACAGCAGGTTAAAGACTCGTACTAATGACGATATCCA
GTACTATCACAATGAATTAGAGGAAAATATTAAAGACTCATCCTTATAATATGACATGAT
ATCCAGCTATCAATAAATTGGAGGAAAATGCAGACTCTAAGCCAGGGTATGAATGGAGAA
ATGGTTTCTTATACAGGAAAGGTAAGGTAGTGATTAGTAAGTATTGAGCTGAGCTAAAAT
TAATTTTGATGATTAACAAAGAGTGATTAAAGAACCGGGTCTTTTGAAGATATTTTCGGT
GCAATAAACAAGGTTGATGACTTGTCAAGCTGATGTTAAAGAATCAGGTTCCTCGATGAG
TTGATCAAGAGCTAGCTGCAAATCGATTCCTAGTGCAAATAGTATTCTTTAGAGGTTTTT
TTTTTTCGCAAGCTACAGGTATTGTACTAGCCAGAAGAAGTTGTGTTCAACAAGGATTCT
ATTTATGGGAATACTTGCATAGAAGAAAAGGCGTGTNAAGTTGAAAGTATTTAAGGAAAT
CAAGTTCAGTTGGGATTATTTTCCTTAACCGATATATTTTAGGTTTTGGTAGCAAATATT
TGAGAAAATTTTCGGCCCAACTCTATGCCTATATAAAGCATCT
>Contig180
ATTTGGTCAATTTTCCTTCCTCATTCTATTTTTCACTTCTCTTTTTCCGTATGCTCATTT
TCTTTCTCTTTTTACTCATTTTCTCATGCATTTTGTTTCATTTGCTCCTTTTCTGCTCTT
GCTTCTGGTTTTCACGTTCAAAAATTTCAATTTTTTTCTCTTCTGATTCTTTTTAGAAAC
TTTTAATTTGTTTCGACTTTTGCTCTGGCGATGTTGAGCTTCTGAGTAACAGAAATCAAT
AGGCTTGCAGCAGGGGCAACGAGGCTAATGGAAGTCAAGGCGAGCAAGGTGAAGAGTACA
TCATTCGATGCTTGTATACGGTCGAAACTGATTTTATCGGACCCTAAAAATTCGAGGGCC
CTACGAACCAAAGCTGCTCGATTCACACCTACTGTAGATGGAACATTATACCGAAGGACA
TTCGATGGACCGTTAGCAGTTTGCTTAGGTCCAGGAGATACCGACTACATCCTACGTGAG
ATTCACGAGGGTACTTGTGGAAATCATTCCGGTGCT
>Contig181
GCTTCACCTTTACAATACCAATTTTGGTTCATAAAGCTTCACCTCTAATTGTCACATATT
GATATACCAAAAAGAAAAAATACAAAGAGGAACAAAAGAAATTGTAGAATTTGAAAAGGC
TTTTTTTGTCAATGGATAGTATTTGTTTAACGGGAGGGATTCAAGGTATGGCGGGGCCGA
TCGCCGTCGCCGGCACCGGAGCCTTAGACGTCCGTGCAACCCAATTTAGTACATCCGCCG
TTGGCCGTTCGTCGGCGGCGTCTATGTCGGTTGAAAAGCCATCTTCTTCTCAGAGGAATA
AAAATACATCATGGGGTTTTTCATTTAGGTACCCACTTAGATCCTTTTGGTCAGGGGGTA
AAGGAAGGTACGATGCAATAGCTGTAGACGACGCCGTATTGATGGATGAAAAGGAGGAGA
AGAAAGATGAGGAGGAGGGGCAAAATGGGAATTGGGTATTGAAGATTTTGCATGTTAGGT
CTCTGCGTAGTAAAGATGAGGATGATGATGTAGGGGACAAGGGTGGTGGTGGTGGTGTTG
AAGATGATGTTCAAGAAAACAGTGGACGGCAAAATAGTCAATGCGGTGGTGGGGATGAAG
AGTGTGATGTGTGTTCTGTAGATGATGATGAAGAAAAATTCAAATTTGATAGAAATTCTT
TTTCTAAGTTGCTAAAAAGGGTGTCATTAGCTGAAGCTAGATTGTATGCTCAGATGTCTT
ATTTGGGAAGTCTGGCTTATTCTATACCCCAAATTAAGCCAGAAAATTTATTGAGGAATC
ATGGATTGCAGTTTGTCACTTCTTCATTGGAGAAGAAAGAACAGGCATTGAAAGCTGAGA
AAGAGAAGGCAGAAGCTGAAGGCCAGGAGAAGAAAGAGAATGAAGTTGTTCAAACTCAGG
TAGAAGAAAAGAACACTACAAATTCAGTAGAAGGGGATATGAAGACCAGTGGGAACAGGA
TAAGTGCATCTACTGCTTACCATATAGCTGCCTCTGCAGCATCTTATCTGCACTCTCATA
CAAAGAGCATTCTTCCGTTTAAATCGTCCAACTCTGTGCCAAATAAGATTCCTCTGAAAC
AACCATCGGAAGCGGTGAAAATGTAGTTGGAAGGAACAGGGAAGTTGCTTCTTTTATGGC
GACCAGTGACTCAGTTACATCAGTAGTTGCTGCAAAAGGAGGAAGTAAAGCAGGCTGTTG
CAGNCGACCTGAACTCGAATCATTC
>Contig182
CAACTAATAAATTCTGCCAAAAGAACAAAGAAAAGGAAGGAAAAGAGGGGAAATATTAAA
CCATCGATTTCTTAGAGTTTTCTTCTTCTACTATATAAAATTACTCATTATTTAATTTTG
TATTTTGTTAACATATATGAGTTCCAATAGTACAAAATACAGGAAACTGGGAGGTGGAAT
TGATATTTGGGATGTAGTTCGTGATAACAAGAGCAACAAAATAATTCTAGGGCATCTCCT
TCTTGATTGTGGGGAAGAACAAGGAAGCAGAAAAGATCGTTGCTGGTAACTATTACACTT
GATTGCATATTTCCTTATACAGTATACTCGCTCGGTTTGTTGCCTAAAAAGACTTTTTGC
TGCTAACTAAAAAAGTATATATTTCATTTGTATCTTT
>Contig183
TTCCTCACCCAAACAACATCCCTCTTCCTCATTTTCACACCACCAAGAGACCCCATCTCT
GACCAAACCAATCCACCCTCCACCACACCCTTTTCCTATACACAAACGAACCACCCTCCA
CCACTAAAATACAAACCAACGCGGTAGGACCCCTCCTGACCTAACCACCACTTCTAGCCG
CCGCGGCGCCTCACTTGCACACAGAGACATAGCTGAAATAATGGACAGACCTTAGAGAAC
AGAGAAATAAGAGAATGGATTGAGAGGGCGACGAATAGAGAGAAGATATTAGGAGAAGAA
ATACGCTAATGTCGCATCACTCATTTTTGTAACAGCAATTTAACGAACCTGTGGAGACAG
TCATAAGCGAGGAAATCCGGTTAGAGTTTGACAAGGTTTCTAGCGAGGTTTTCCGTTTTA
GATTTTGTTTGCGGGTTAGATCTCTGGTCATTTATGGAACAAATACTCGATTTTCTGAGT
AATCCGAGCCTGAGATTCTATCGATTAATTTGAAAGTGTGGCTGCTTGAGAATCTTCAAG
TCTTGCCATGGCTGAAGCTCCTTAACATGGTATCAAAGCTTGGTGCTCGATCTCCTTAAG
CTCAGCCGTGAGAGAACTTGAATCATTCAACTGTATCGAAGCATCCTTTCACCGGTTTGA
TCGAGATATTCTTCAACACAGAAATCTCTCTGCTCGGCCTTAGGTTTGGGATTTTTTGAT
TTTCTGGTTGAATTGCGGTCT
>Contig184
AAAAGGAGAAAATCGAGTGGCACCGAAAAGGAGGAAAGAAAAAGCCACCTGTGGCAATCT
TGCAACAGCAAGGCAAACCCAACTTCCAACACCTGTTAAAACTTGAACTCCTTCATCTAT
TTGTATATAAAGGAAAGACCCAATGGGATCATTGTTCAGTTCACCTCAGATTAGCAAAGA
ACAAATGGAGATAGCCCTTACCAAAGCCAAACAGATCGTTTCCTCTAACCCCGTCGTCGT
CTTCAGTAAAACATATTGCGGATATTGCACGAGGGTGAAGCAGCTTCTTTCCCAACTTGG
TGCTACTTTCAAAGTTATTGAACTTGATCAGGAAAGTGATGGAAATGAGGTGCAACAAGC
ACTACTTGAATGGACCGGGCAGAGGACTGTACCAAACGTGTTTATTGGGGGAAAACATGT
TGGTGGCTGTGACAGCATAGTAGAGAAGCATCAACAGGGAAAGCTACTTCCCATGCTCAA
GGATGCTGCTGCTGTTCCCAACACTTCTGCCAAAGTGTAAACACATCTATCTATACAGTG
TAGTTAAGCTGACAATAAAAATGAAGTTGAGGTTGCTGTTGCTGTAACTTTAACGGCCTC
GGGCCTCCTCTAGTTGGGGTTGTTTAATAAGGCATTGGATTTCAGGTTTCATTTTCTCTT
TTGTCCCAAGTTTTCTAAACATTTCCTTTACCTTTTCCTTTCAACTTACTGCTGCAACAT
TACCATCTGTGTGAGAAGTATATACTGTAGATTTTCGCGT
>Contig185
GAGTTAACGATTTGTGTCATATTCTTCTTCATTATGTGCAAAATTTAATCTTTTTTTTCT
TTCTTCAATTTATTTTTTCTTGCTCTAAAGTTCAGAAAGTTGAAGAAAATGATGGATTAA
TATCATGGCTTCGAACAATGCATTGAAATCATCTGTTCTGAAGATCGTTGGCTCCATTAT
ATCGCTTCTTCCCCTAGTGGTGCTGATTTCAGGTGTTATTCTTTACTTTGCTTCAATTTT
CCTTTTCAATGATTCCAATTGTTCATCTTCTGATCTCTTATATTCCTCAAGATCTAAAAC
CTCACAATTTGGTCATGATTCTAACCCTACAAACCTTAGCCATTTACTATTTGGACTTCT
TGGTTCTGAAGAAGCATGGCATTATAGAAAAGAATATATTGAATCATGGTGGAGACCAAA
TAAAACGCGCGGTTATCTCTTTCTTGATGTAGCTCCAACGGGCGATGATCTTTTTCCATG
GTCCTCGTCTTCCCCGCCTTATAGAGTATCCGATAACATAACAAAATTAATCCAAGAAAC
TAACCATGTCGCGCCAACTATGGCACGAATGGTACATGGAATAATGGAGGTGTTTAGAGA
GGAACATGAAGGGGTGAGGTGGGTGGTAATGGGGGATGACGATTCAGTGTTTTTTGTGGA
TAATATGGTTGATGTTCTTGGGCAATATGATCACACGAAATATTACTATTTGGGGGGTCA
ATCAGAGTATCTTTTATCGAATTATTGGTACTCATTTAATCAAGCTTTTGGTGGAGCTGG
ATTTATTTTGAGTTATCCATTGGCAAAAGCAATGTCTAAGTATATTGAAAGTTGTTTGAG
GAGATATCCATTCTTGAGATCTGCTGATCAAATTACTATGGTTTGCATATCTGATGTTGG
TGTCAATCTTACTCCTCTTAAAGGTAGCCACCAGATAGATTTGCGCGGTGATATATCGGG
TTTGTTATCATCCCATCCAAAAGCTCCATTGATGTCTCTTCACCATCTAGATGCTGCAAA
CCCCATCTTTCCTTCAATGGAAAGACTTCAATCTGTACACCACCTTATGAATGCGGCAAA
ATTCGATCAATCTCGCATGTTACAACAAGTTATCTGCTACAACAGGCCGAATAACTGGTC
ATTTTCTATATCATGGGGTTACTCAATACATATTTATGAGAACATTTTGCCTAGGAGCCA
TTTACAAATCCCTATTGAAACATTTAAACCATGGGGAGTTACACCTAAAGATCCTCCATA
TTACTTGTTAAATACAAGGTTGCCTACAAATGATTCATGTCAAGCTCCTCATGTTTTTTT
CCTAGAATCTGCAGAGAAATCGACGAAAAATGAAATTCTTACTATGTTTTCGCGGTCATT
GCCTCGAGGATTGCCAGCTTGTTCATACAGTGGTAGCCATTCTGCAGATCAGATCTCCCA
GATTGAAGTTTACTCCTCAAGAAGAAAGCGAATAGATATGGATAGATGCGAGTGTTGTGA
TGTGACACACAACATTGGAACAAACAAGGCAAAGATTAAACTCAGGGAATGTCATATGGA
TGAGATAATTGCTTAGTGAAATATTATAATCCTTATTTTTTTTTCCTTTTCGGGTTTNAG
TATAGTTATTATATTNTTTTTTGGTATCAATCAATTTTGATTGCTTTGTGCATACCAAT
>Contig186
GCTAATAGAAAGAGGAGCAGCTAGTCGTAGCACTTGTTCTTCAGCATTTTCATCTTCGCC
GCCATTCGAAGATGAAGTTCAACATTGCAAATCCGACCACTGGGTGCCAGAAGAAGCTCG
AAATTGACGATGACCAGAAACTCCGAGCCTTTTTTGACAAGAGGATCTCCCAAGAGGTCA
GCGGAGATGCCCTGGGTGATGAATTCAAAGGTTATGTGTTCAAGATTATGGGAGGATGTG
ACAAGCAGGGGTTTCCAATGAAGCAGGGAGTTTTAACTCCAGGCCGTGTTCGCCTTTTGC
TGTACCGCGGCACTCCTTGTTTCCGGGGTAGTGTAGGAGAAATGGTGAGCGCAGAAGAAA
GTCTGTCCGTGGATGCATTGTCAGCCCTGATCTTTCTGTTCTGAATCTGGTTATCGTGAA
AAGGGTAGAGAATGATCTGCCTGGACCGTTGGCTGT
>Contig187
TAGGGTTTCCTGATTCTTCCTTTTCAGCTTTCTGGATTGAGAAAGCTTAAAAGAGGCTTC
GATTCCTCGCTGTCTTTCCCTCTCTCTTTAATTTATCTTCGGATTTTTTTTTATTTTTTA
TTTTTATATATTTAATTTAATTTGTGGATCGAGAAAAAGTTGGAGGTGAATCTGATTCCA
GATATACTACGATCTTCTGTGCTTGCCTTTTTTCATCATTCGATTCCGATTTCTGTAGAC
CTGAACCTGCATGTTTTACACAGATCGATCTGTTAATATTCATTTTTTTACCTTATCGTG
GAATAAAGGCTGATTTATAGGATCTACCGTTCGAGTTATGTATTCGAGATTCACGGAATC
TACTCTTTTGATTGTTCAAGTTCCGGCAGTTAATGCGGCAAATTCAAATTTAGATGTTAT
GCAATAGCTGCGTAAGTGTATATACAGCAAGGAGAACGATGATGGTGGATATTGGTGCAA
CTGCTAAAGGAGGACCTGTCGTTGATGTTTCACCAGAGAAGGATGATAATAATGGTGGTT
TCGCAAGCGGAGGATGGAAGAGTGAAGATGGAAGACTGAGTTGTGGTTATTCAAGCTTTA
GAGGGAAAAGAGCCACCATGGAGGATTTTTATGACATTAAAACTTCCAAAGTTGATGGAC
AAACAGTTTGCTTATTTGGGATATTTGATGGCCATGGTGGTTCCCGAGCAGCTGAGTTTC
TGAAGAAACATCTCTTTGAGAATCTAATGAAACATCCAGAGTTCCCAACGAACGCCAAGT
TGGCCATAAGTGAAACATATCAACAANCAGACATGGACTTCTTAGATTCTGAAAAAGATA
CCTTCCGAGATGATGGTTCCACTGCTTCAACAGCAGTTCTAGTTGGTAACCATCTCTATG
TTGCCAATGTTGGAGATTCGCGGACTATAATATCGAAGGGCGGAAAAGCAATTGCTCTTT
CTGAGGATCATAAGCCCAATCGAACTGATGAGAGGAAGAGAATTGAAAGTGCCGGAGGTG
TTGTGATGTGGGCTGGTACCTGGAGAGTTGGTGGTGTATTAGCAATGTCACGTGCTTTTG
GCAACCGTATGTTGAAGCAATTTGTCGTGGCTGAACCTGAGATTCAGGATCAAGAGATTG
ATGAGGAATTAGAACTACTCGTGCTTGCCAGTGATGGGCTCTGGGATGTTGTACCAAATG
AGGATGCTATTTCACTTGCACAAGCAGAAGAAGAACCAGAAGCAGCTGCTAGGAAGCTAA
CAGAAACTGCATTTACTCGAGGTAGTGCTGACAATATTACCTGCATAGTGGTGAAGTTTC
ACCACAAGAAGGTTGAACCAGAGGGGAGCCAGCAAGGTTGAAGAATTTGTTGATGCTGCA
TCTGCCTTTTCCTGGAGGAAGGCTGCTTCAATGCGACGATGCCAGTGCAAGTTGCTGACG
ATAGCATCAACAGGGGCTGTCATTTTTTCATTCATTTCTTTGCATTGTTTTTCCCCGTCA
TCCTGTTTAACTGTTGTATTTAAGGTGTCTGCGTTTGTGCGTCTGCTTTCTCCTTTTCTG
TAGAGGTATTATCTGGATAAACTTTACTGTGAAACGTAGTTAAAAGTCAAAAAAAACTTG
GTAGTTCTACTTTAAGTACTACCTGGCTGCATGGAGCCATTGAAGGATTTCCATGCATCC
CTTATGATTTGCCATATNNCNNTNAGAAAGATGATTTGATGAATGGCGT
>Contig188
AGAAAGGATAAATATGGTTAAGGGCTTTATCTATTATTGGATTTACCAGCTTTAGCAAAT
TTTTTGTATATATTAATAGATATTTGAATATAAATGTCTGAATTGGTAGCTCGAACGGGT
CGGCATCAACAGCGATATGAAGAAGGTTATCGACTCATTGCTGGTTGCCGCAGGTGTATT
CCGTTTAAGTTCAGGGATATGGAACAAAATGGTGGTGACGCATCCAAAAAGATAGTTGAA
GTACTGATGATAAACTCAACAAGTGGGCCCGGTCTTCTGTTTCCGAAGGGAGGGTGGGAA
AATGATGAAACAGTTAAAGAGGCAGCTGTTCGTGAAGCCATAGAGGAGGCTGGAGTTCGT
GGGGATTTAGTGCATTTTTTTGGGATACTACCTCTTTAAAAGCAAAACACTTCAAGACGA
GTACAGTCCAGAAGGTTTGTGTAGAGCTGCCATGCTTGCTTTGTTTGTGAAGGAAGAGCT
TGACTGTTGGCCAGAACAGAACCGCCGGAAAAGAAGTTGGCTGACAATTCCTGAGGCT
>Contig189
AGAGATTTGTGGAGGTTGGAGCAGTAGATTTGAGCAACCGAGGTGTTATTTTACCGAGGA
TTCAACCGTTGGTTGCTAGAGCTTTATCGATCTGAATAGAGATGCAAGGACTATTGAATC
GCTGCTGTCGTTATTTTGAATCAAACGGTTTGGACCGGTAATCATCGATCGAGGACTGAA
ATCAGCTAGCGTGTTGGTGTATCTAAGGGTATAATAGTTTAATTTAATGTCTATAATTAT
TTGAATGGCTATGTGCATTAGTTTTTTATTTTATGCATGCATATGTACGAGAGGATGAAA
GATTGAGTGACGTTTGTGTGAGATGTGAGAGGGAAAAGTGAGATATTTATTGTTCATGTT
ACCAGGCCTTTGCCATGTTGGGTGCGCTCGCATGGCAGGTCAAAAGTACGAAATAAAAGT
ATTTATTTTGGGTGTTGGGAGATGAGAAGGCACGGGTGTTTGCCCGGCTCTCATCTCTTT
GCGTGTCTTGTGTCTTTTTTCCCTGCTCTTCTCTCTCCTGCGTCCAACAACTTTGCGTCG
ATCAGTGGTTACTTGTCATTGAATAGGCCTTGTGACTACTGTTGTGTATCTTGAGGCGAG
GCCTATTCAATGACAACTCATGTTGATTTGCGATATGCTCAACACGGCGATGGATACAAG
CAACGTTTCTACTGCAGCACACCACTAGAGCTGGAGGCGCATTGGTGCTGGCTAAAGGAA
TTTTTGGTGCTGCACTTGACTTAGATGCTCTTTCTAGTTGATGTGAAGCTTCGTTTACTT
TGTGTTCATCAAGAAATGTTGGAGCTGCTGCTGCTGTTGAAGATTTGGTAGCTTTTGTTT
GCTGTGCTCTTTCTGCACGATGTAATATTCTCCAGGATGTTACTTTGCAAGTATCAACAG
TGTCTGGTTTTACAAGCAGTTTCAT
>Contig190
AAAAAAAGAAAAACAATTGTCCGAAGAAGCAAGAAAGAACCCAAAATCAAAAATCCTTTT
ATGTAACAAAACAATGGTTTCTTCTTCTTGCTCTTCAATAATCTCTCCTAAATGTTCGTC
TTCGTTGCCATTCGCCACCTCCTGCGCACGTTAGCCAACACCACCGCACGCAATAAATCC
TTTTAAATTCCCTTTTGGATCGATATGTCAAGGGGTCTGCACTAGTGGTGAAATTATTTC
AAAAAATTTAGTGCTATAGTTATTGGCGATACAGAGAAAAAATACGCTTATGCGGATGGT
AAAAAGGAATTATCCACAACATTGTACTTGACATCATGGGGCAAAGGAGCATGTCATACA
ATAATCAAATAATTGATTTGGAAGCAGATCAGCGGAGTCAAGAGTATATCCGACCGGAGC
CTTGTGTGTTGTACAGGAGCTTTATAGCTTTTCCACATCCAAATGTCCACACTATAGTAT
CAGCTCTAGGAAACAGTGCTAATTTCTATTTGCACCATCTACCAGACCCTCGAGAAGGCG
GTTTACGTTATGGGATGTCATCGTCCAATGGGGTTCAACCGCGCCATCCTGCCACCAACG
TTGACACAGCAATTGCAACATCATCAAATCACTATAACCCTAGCGTGGCTGCTCCATCTG
CATCGACAGATGTTCCAGATCCAGTAAATCATGGGTTACATGATCAGCGTCCATTCTCCA
GCACTCACGGCATCCTTGGAATTAGTGCACACTAGTTT
>Contig191
AGTCGTAATAATGCAAAATTGGCGTATGATTCACTCGTTTGCAAGTCCGAGAAAGTCAGC
TAGTTGAAATGGAAGCATTT
>Contig192
ATTTGAATGATCTACCAGATAATGATTTCAACAGTGTGTTCAAATCAATTCCGTCATTTC
TTGAGAATTTGAAAAAAGAGAAAGGAGATAAGTTTGGAAATAATTGTTACATAGCAGGAG
TTCCTGGTTCTTTTTATGAAAGGCTTTTTCCTAGCAACAGCTTGAACTTTGTTCATTCCT
CCTATAGCCTCCATTGGCTTTCTAGCAGTCCAGATCCAAAAAGCTATGATTCTTGCTGTT
TGATGGATTTGCTAACAAAGTCACTTCTTCATTTAGCAGCCGAGGGCAAAATCAAAGAAG
ATGAAATTGATTCATTTAACATGCCTTCTTATACACCATATGAAGAAGAGATAAAGAAGA
TCATACAAATGGAGGGATCATTTACTCTTGAAAGACTTGAAGCCTTTGAGAGTGATATGG
CTGCCATTGAGAACCCTAATGGCAAACATTTCGAGGATAGTGCCAAATTAGCAGTTAAGA
CTATAAGAGCTGTTACTGAGGTTATGTTGGCTTCTCATTTTGAAACCTCCT
>Contig193
ATTGTCAGGTTTCTAATTCTTCATGCGCTGACTAAAAATTCCGATCATTCTTATTAGTAC
GAACCCAAAAAACAACCCTAGATAATTTCTTAAATTCCCAATCTTCAATTCAAATTTGGC
TTGAGACTTATAACCATGACTATGAGCAGCGGTGATTTCATCAATATTTATCCCACAGAN
CTCAAATTCCCATTTGAGCTGAGGAAGCAGAGTGCATGTTCTTTGCAATTAAGTAACAAG
ACTGATCAATACATTGCATTCAAGGTTAAGACGACCAACCCCAAGAAGTACTGTGTTAGG
CCTAATGCTGGTGTTGTTTTGCCTGGTTCTTCATGCAATGTCACAGTTACAATGCAAGCA
CAGAAAGAGGCACCTCCTGATATGCAGTGCAAGGACAAGTTTCTAATTCAGAGTGTTATA
GCGCCCAGNGGTACAAGTAATAAAGANATTACNACAGAAATGTTCAATAAGGAGGATGGG
AAAGTTATTGATGAATTTAAATTGAGGGTTGTTTATGTTCCCGCAAATCCTCCCTCTCCA
GTTCCTGAAGGGTCTGAAGAAGGTGGTTCCCCCAGGGCCTCGTTGACTGAAGATGAGAGT
AAAAGCTCGTCCCTTCCAGAAGCGGTGTCACGATCTTTGGAGGAGCCTAAAGCAAAATCA
TCCCCTTCTGAGGCTTGGTCTTTGATCTCGAGGTTGACTGAAGAGAAAGCTTCTGCTCTT
CAACAAAATCAGAAATTACGTCAGGAATTGGAGCTTATAAGAAAAGAAATCAGCAAAAGC
AATGCTGGCGGCTTCTCAATGTTATTCGTCGTGCTGGTTGGTCTTATAGGTCTTTTGGTT
GGGTATCTGATCAAGAAGACGTAGTTGGAAGGAGATTAGTTTGGGTGCCCAGGAAAAGTT
GATGGCATTCTAGAATTTTATCTTTCCCCTTTTTCTTTACAGACTTGTGCGTTAGAAGTA
GAATGTTTGCAGTCATCAAGTGTGTAAAAATGTTATAGTCTTTTATGTATTATGGGCATT
TAAAGACTTGATTCAATTTGAACTAGGGTAGGAAATGGATTTCCTTGGGAAGGATCAAAC
CTTCTTATTTGATTCAAGTGAGCAAGTAGCTGTTGCCAAGATTTGGTAGAATTTCAGAAT
GAGATAAATTTTGAAATTGAAGTTTCTCATTATCAATAGCGTCAT
>Contig194
AAAATGTCCACCTCCATTTTCCTCCTTTGGCTTGTTAGCATTCCTCTAGCCATTTATGCC
GCCCTATAATAAATTACACCCACGTTCTTCTAATATGGTGGAGTGAAAATAAGACAAGAT
TCGCTTACATATACACCACGATGACAACTTTATTAAAACAAGGAAGTAAATACAGAGATA
CAACAAGAAGGG
>Contig195
AAAAAGAAGAAAAAGATGCTCAGATTCCCTAAGAGCTAAAAACGGCGCCCAGCAGCTCTC
TTTGGGGAATTCCCATTTCATTTTCTCCAAATCCTACGCTGAAACCGGACCTCCCTCCCA
CCTTCACGCTGTCTCCCTTCACTCCCATTCAAAACACGCGCACACACGAAAAAGTTGAGA
ACCAATTTTGAATTTTACAAAAAATCATATCTGAAGAAAAGAAGCAAAGAAGAACACCCA
AAAAATAGGATGAAACCGTGATTTGTTTTTGTAATTTTTGAACTGTTGGTCGTTGTTCTG
GGTGTCCGAAGCTGTTTAATCCGAGGAATTGCTTCATTTCTGCTGTTCTCTTCTTGCTGC
GCCTAAATCTAAGAATTCCAGGCCTGTATCTTGTTATCCGCTATTATTTTCAGCTAATAA
GTATGTCCACACGCCTTCTTTGTGCTTACTGAGTCGTGAATGAGATTTGAGCTTGTCCGT
TTCTACCTGATTTTGAGATTCAGAATGTTGTTGTTTGGATCTCACTATATTGCTGGTTAG
GATATATTAATGAATTGGTGTAGGATAACTGAATTGGTGGTCTGTTAATTGTTTATCATG
ATGAATGTGATGCTACTTTCGGCAAAAGAGATGCATAGACTTATTAGTCAAGCTGGTGTT
TTAATTTCCTCGTAGATATAATTACTTTCTGCATTAGTTTTGCTAAAGAGGCATCAGGGG
AATAGCACGGT
>Contig196
GAAGTTTTTATGTTATTTCGTACTATACAATTCTTTTCTTTGTGGGATCTTTTTCCCATG
AGAGGTAATGAGAAGAATTCTAGAATGGATTGCTACCTATGCCTAGATCACGGATAAATG
GAAATTTTATTGATAAGACCTTTTCAATTGTAGCCAATATCTTATTACGAGTAATTCCGA
CAACTTCAGGAGAAAAAGAGGCATTTACCTATTACAGAGATGGGATGTCGGCTCAATCCG
AAGGAAATTACGCGGAAGCTTTGCAGAATTATTATGAAGCTATGCGACTAGAAATTGATC
CCTATGATCGAAGTTATATACTCTATAATATAGGGCTTATCCACACAAGTAATGGAGAAC
ATACGAAAGCTTTGGAATATTATTTTCGAGCACTAGAACGAAACCCATTCTTACCACAAG
CTTTTAATAATATGGCCGTGATCTGTCATTACGTGCGACTATCTCCACTATAGGGAGATT
CTGAAATTGCAGAGGCTTGGTTCGATCAAGCCGCTGAGTATTGGAAACAGGCTATAGCGC
TTAT
>Contig197
AGGAAGGAGGAGAAGCTTTTGGTCTTTGAATATGTCAACAATGTCAGCCTTGCTGTTTAT
CTTCATGGCAATAGCAAATCACGTGGACAAGCTGATGCACTCGTTGAAATGTAAAGAGTA
GCAAGGAATTTATACTCTACAATGAGCTACCAAGCTTAACTGCACCTCATGGTCACCTCA
AGTCCTCAAATGTCCTTCTAACTGAAACCTTTGAGCCAGTTCTCACAGATTACGCCTTAC
TACCAGTCGTAAATATCGAACATGCTCAAGAACACATGATCTCATACAAAGCACCAGAGT
ACAAACAAACTAGCAAAATCAACAGGAAAACTGATGTTTGGACACTTGGTATGTTGATCC
TAGAAATCTTGACTGGGAAATTTCCTTCAAATCTTTTAGGCAAGGGGAGTCATGACACCG
ATGATTTGGCGAGTTGGGTAAACTCTGTTCTTGGAGAGGATTCATCAAAAGAAGAGGTGT
TTGATAAGGAAATGAAAGGAACACAAGATTGTGAGGGTGAAATGATGAAGCTTTTGAAGG
TTGGTTTGAGTTGTTGTGAGGCTGATGTGGAGAAAAGATGGGGATATAAAAGAGGCTGTG
GAGAAAATTGAGGAAGTAAAAGAGAAAGGTGCTGCAGGGGGATGGTGTATTTCTCTCCTG
TGTTGATGCAAGTGATAGAACTGACATGCATATCAAGATGAATATCAAGATGAATATCA
>Contig198
ATGTTGTTTGGCTCGAGGATTCTTCAATCTTGATCAAATTCTTTCTATTTTTTATAGATC
TGCATATTAATATAGATCTATAATATTGAATCATGATTTTGGTGTCGTCGGACCAGGCTT
CATTCCCCTCAAAGATTGCTACCGTAATCCTTGCTCACTCATCAGACATTCAGACTAGAC
CCTAATTTTCGCGATTTCTAATATTGTTGTGTATTCAGGGGTGTTTTTCATAGATTGGGG
TTTATCTTGTCAAGAACGTACCTTTGCTAAAAATCGAGCTTTATTCTTTCTATATATATG
AGTTAATACATTCATATTAGGCTGAAACTAATATTTGTATCCATTGCATTTCTGTCTGAT
ACATAAGTACAGTCCAGACACATATTTTGCAACTGGGT
>Contig199
AGAATGGGGTAGAAGTGCATGATTTGTTGCAAGTATAGGAATGGAGTTCACCCTCTGTCG
AGGAACAAAGTTAGAGTCGAACAACAGCAGGCGAGGAAACTAACTGCGTCGCGTCCGGGA
GCGCACTCAAGGCTTGTGCAATGTCAAGCGCGCCTCGCGCAAGATGACACCAAAATCAGG
CATGCTCCCCATTTTGTCGCGGCGCACATAAATTTGGTGGGATTTAGATTGCGGCGCACT
CACTGCCTCTCAAAGCCAAGTTTTTCCTACTTTGGTTGGATTTGATTAAAATCATCTAGA
ATTTTTCTCAAACCTATAAATAATCACTCACTTTTGAAGGAAAATTTGACCTTTGTGAAG
GAGAGACATTGCTGAAGCAAATTAGGAGATGAAAATGATAGAGTTTTTCTTCTTTCCTCT
TATTATTTGTACCTTAAGCATTAATATGATTATTAACGTGACTATGAGTGGCTAGTTCTT
TTCGTTCTAGGGTTATGGGTGCTTCGCAG
>Contig200
GGATATATCTATTCATTTGAAGCCTTTCAAGGTACTTTTCTTGGAAAGTCCGAAAACAGA
AAAAACATACCCAGAATACAGGGATATCTAGCCGTGGCAGTAGAAAAAACCCTTTTATTA
GATCACCAGAGCCTTAGTCTCAGGCTTTGGATTCCAACATGACATCTTCGTGGAGGGTCT
TGTTTATTTTCTTTGTTTTCTTGCTCTGGTTGTTCCTAATGTCAAAGCTGATGCTGGGTC
ATCGTTGGATGATGAAGTTGAAGTGGTTAGATCGGATGTTGCACCCACTTCTCAAGAATT
GGACCTTCTTAAGTCCAAGATCCAATCTTTAGAATCAAACATTGAGGAGACTGTGCGAGC
ATTGGAAGGAAAGGATGAGGTGATTGCTGACAAGGAGAAGATAATAAAAGAGAAGTCAGA
GAGGGTTAAGTCATTGTCAACTGAATTGGCTTCTCTACAGAAAAAGGGAACACTAGATGC
TGAGGAGCAAGTCGGAAAGGCGCGTGCACGAGCT
>Contig201
GGAAGGCAGAAATGCTTGGTCCTTAATATTTTTCAGTCACGGTCCTCAACAAACGCTGAG
GACCGTTTTTTTTATCTAGTGGCGGGCTGTTTTTTCATTTTTTTCAAAGGGGTTTTGTTT
TCAGAGGTATGGGCTTGTTTTCTTCTGATCTTTGACAAATTAAGTGTTCACATTAAGTGT
CAAATCTTTGACAATTTCGTTACTTTTCTTGTGTTAAAAAGTGATTTTTTATACCTATCT
TACCGTGGTAGGAAGTTATTACTTACATATCTGAAAAATAGAAGAAAACTTTTGAAATTG
CAATTTTTTTGGCTGCGGAAATCTGAAATTCGAAGTCGTGTGTTTGTAGAATTCTGAAAT
TTGGAGTCGTGCGTTGATTTTAGGGATTGTATGTCCTTGATAAGGTAAGCTTCTTTGTTA
TTTCATAACAACAAACATAAACTCAATCTGATATTGATCAGTGTAAAACATATTATCAAG
CCGCGGAGGAGT
>Contig202
AGAACTCAAGCCACATTCATCACTAGTAGAAGGCTAGATGCGCTTATAAGAGCATGTGTT
CTCACACAAGGTAACATTTTGATGGTAAATTGACATATAATGTTTAGTTAAGATCTCTAA
TTAGACATGCAAAGAATGCATAGTTTATTAATGTGGCTGTCAATTATTGAAAACTCGTTT
TTATTTTTAATAAATTATTATATGTGTTGTAATATATCTTTCTTTTTTTTTTTGACATTT
TTGGTTTATTGTACTCTTTTCAATGTGTGTGTAGGCATCTAAAGTTTATTGGATTTAAAT
CCATAAAACTATTTGGACTATATTTTTAAATTGAAGATATATTAGTTCAAAAAATTTAAT
TGGGCTAATATAATTGGATTAGTTATATAAGTTCAATATATAAGGATTAAATAAATAAGT
CCAAATTTATTGGGTTAGCCCATTTAATTGGTCTACAAGTAATGAGCCTACTTCATTAGG
CCCAAGATGTCATCTTCCTAGAGGCCCCGTGCCATGTGTCAAATGACGTGGCACGCCAAG
TCAAACAGAAGAGCCAATAGAATCATGCCATGTGTCAAAATGACAAGACATGCCAAGTTA
GATTAAAAGGCCAATGGAATCGAACCACATGGGC
>Contig203
CAAAAATGACCATATTCGCTCGAAAAATTCAATATCAGAGGTACTCATGGTTGTTGTTCG
GGTTTGTTTAGTGGCTTGAAATCTCGCGGACTGGGCTGCTTAGAGTTTGTTCGTTTTGTT
TCAAAGGAAGATTGCTGTGTCGCTAATGGCTTTTCGTCTCGTAGGAGGTCAAGCGAGCTC
TGCTGCTTAGGGTTTGTTTGGTTTCAACGGAGATTGCTCTGCACTATGGCTTTCCACCTC
GGAGGAAAACAATTGGCTGCTGGTAGGGTTTTGCTCGGAGCACCAAGAACACAAATGAGG
GGTTACTGCCAGCAATTTTCTTCCGGTCAGGGAGGCGATTTTCATCCTGAGGTTCAAGCT
TTCTATAACGGGATAGTCTTCGGTGGGCTTCCCACCTTGTTCTGGGCAAATTGGCAAATG
TGGAAGATCGATCAGTCAAGTAACGAGGTTTATACTGAGAGGTCTATGGAGATTGAAAAG
ATCCTGAAGGAGCTCAGCTAAGGATTGGTTTGGCGCTTACAATGATGTATGACGCTAGCC
TTGGGATGTAGGTGTTTGTTAATTGTTTTTATTCATACTTGGTTGTGGTCATTACGGAGC
T
>Contig204
CTAACCCAACACAGACGTTTCTTCTCCTCCCTTTCCTCTTCTTCACAAAATTCCATCCTT
CCTCAGCCATGGCAGAACTTGCCATTACCATTTTTGAACAAGAAGCTCTGCACCTCATTT
AATTTTCTTCAACATCAATGTTTAAATTTCAAATAATAATTTTTCACTCAATTTCGAAAT
CCCGCCCAAACCAAGAACCCTAGAAATCAGCCTATAAATACTGACCTTTGAAGAGATTTT
CGACCAAGCTTCAGCCCC
>Contig205
AGGAGCGAACCAGGCGTTTTAGAGCCGCTAAAGATGCCGCTGAAGCTGAAGCTGAAGAAA
AAGGTTGAGGGAAGAGTTTGAGATGGAGGCTGCTAGTTTATTGCCTACAGGAAAGCCTGA
GACATCTGATTCAAATGTTATTACTCCTGGTACTCCATTTATGGCAGTACTAGCAGTAGC
TCTTCAGTATTATATACANTCGAGGTTGAATAAAAATGCAGGCTGGCGGTTTACCAAGGA
TACCCTTTCTCTCCTAACTTATTTATTCGGCTGCATTGGGTGATTATTTGAAGGTTATCC
TTTCTGATGCTAATGTTCCTGGTGAGGGTGANCACAAAATTATGTCCTACATCCGCTTGC
AACGTAACCTTCCTGGCTTCGACCCAAATACCCGTCATTGTCTTTATGGCCTAGATGCAG
ATCTGATTATGTTGTCTCTTGCTACTCATGAAGTCCATTTTTCAATATTGAGGGAGGTGA
TTACATCACCAGGTCAGCAGGAGAAGTGTTTTGCCTGTGGTCAGGTTGGACATCTTGCAG
CTGATTGTCGCGGTACAAACGGAAACCAAGGCGAAGATGGAAAGGGTGTGAATGAAACAC
CTATTCACAAGAAT
>Contig206
GGTCCTACCTTTTTCCGTTTCGTTTATCTCCACGAAATCGCTGGTACGTGAAGATCGATT
TCCTTTACAATCGAAGCTAATTGATAAGGAGGCCGAATTCGTAGATCTGAATCCTCCGAT
CGCGTGAAGAATATGGCCAATGATGTCGAAGCTAAAGGATTCAACCCAGGCTTGATCGTC
TTACTTCTTATTGGTGGGCTCGTGTTGGCGTTTCTTATTGGAAACTATGTCCTTTATGTG
TATGCCCAGAAAACCCTTCCTCCAAAGAAAAAGAAGCCACTCTCCAGGAAGAAGATGAAG
AGGGAAAGGCTGAAGCAAGGTGTGTCGGCACCCGGAGAGTAGATGTTTAGACAAAGTGGG
GGGACATTCCCCTTGTTCATGTTGAAGAGAGATTATGTCTGAGTTATTCAGCAGCACTTT
AGTCAGATGGTTGTACTTTTTAAGGTTAATACTTTCCTGTCAACATTGTCTGAATTTCAT
CAAAAGATGCTGCCGTTAATTGTGCTAGCTGACTGAGAAATTTTCCTAGAAGTTACTGTT
CTTCCTTTTTCCTTCTAGCAGAGCTATTGGTTTTCTGTTTTTATGTTTGGTGGTGATGTG
AGGTTTATGCTTGCTGCTGCTATTCTTAGGTCGCATGTTTGTGGAAGTTGTTGAGCTTGG
CTCTCGAAAGACTATAATGGCAGTGAAAGAAATGTGGCGGGAACTGAAATGTGATAATCT
TTTAGTTGTAATAATAGGCGCATACCACTTAGAAAGAAAGTTGCATTGCTTATGCATTTA
CAAACATATTGTAGTAGATGAATGTTAGAAGAAAAAAGAGGCAGACAAAAGTCCAGTTCA
GATCGCAAAAACCTTGTAGTGTTCTTATTGCCTATGAGCTATGATTGATTCAGTGGCTGT
TCAGCATTATTGTGGTTTAGTAGAGAAGAATGACAGAGTGCCGTAGTAACGCTGTATTTG
A
>Contig207
TACATCTTTTATAGGTCATTGTGACTGGTATCTCTGCATCACTGGTGGACAAGGCGGGAC
GCAGGCTACTCCTTATTGTGAGTCTTCCAGAATTTCACATAGAAGTTTCTATTTGCTGAA
AAAGAAAGCAAATTATAACTTTTCTATACTCTTTCTTCAGGTATCCTCATCCGTAATGAC
CCTTAGCAGCTTCCTTGTGGCAATGGCATTCTACCTGAAGGTCAGTTAGTTAGATTTACA
TTTGTAAGAATTGATCAACCAATTATCTGAATTTAATGAGATTTCTTTATTGGTGTTGGG
ATCGACTCTCTTTATTGTCACTCCACTATTCTTTTCTACTTAACCCAGGGTTTTACGCCT
GAAAATTGGCATCCCTTCCTTGCAGTATTGTCTCTGGTGGGCCTTGTGGTCTTGGTGATG
GCATTTGGTGTAGGATTGGGCTCCATCCCTTGGATCATAATGTCTGAGATTCTGCCAGTG
AGCATCAAAAGTCTGGGTGGCAGTGTCGCAACGCTGGCCAATTGGTTTTCAGCATGGCTT
GTTACAATGACAGCAAATTTGCTTTTGACTTGGAGTAAAGGAGGATCATTCACTATTTAT
GCACTGATATCAGCTTTTACGGTGGTTTTCGTGAGGCTTTGGGTTCCAGAAACCAAAGGG
AAAACACTGGAAGAAATTCAGCAGTCCTTCAGATGATGCCAAATAAATTTGCAGTAAGAC
AATTAAACGGAACAATTGATGCAATTGTAGCTTCACTGAGAACTTGTTTTCTTCCACATT
TACCATGTACCATTATATATTGTCACGTCCAAGAAGGGTTTCTCGTGTCAAGTGACTGCT
AATGCATGAGGAGCAAAAATAATGCAGTTTGCAATATGTATATACGTTTATAGTATCCTG
TGTTAAAGCATCAATTTTGATTCTGAACCCCGAATTATATAAATAATATTACAGAGGAAA
TACGAAGTTGTTTTCCTTCTTATAAGAAGACAAAATTACATGGTATTAGATAGTGGAATT
TGTGGTAGTGTCCTTCAGTATTTGGGCTTTTTCTTGCATGCAGGGAAGTAAGGAAGTGCT
TGAGACACCTGTTGTAGACGCAAGGTCGCTCTAGGTGAACCAGATGCCCAGCCTTCTCTA
TGCCATGAAATGTAGTCTTGTCACCTAGTTGACTGCCATCATGTAACACAAAAACATCAT
CAGGTTTTGTCAACTTCTCTGTGGCATTTCTACTAAATTTATTGATGAAATAGTTAATTG
TAAATCCGGGAT
>Contig208
GTGAAGCAGAGGTGGGAGAGATGGGATCCATTATTCGTCGTCTCAGCTTTGGATATCACA
GCATGCCTTGAAGAGCAGATAATAAGTTGTAACCAAATTGATAGTGAAGATGCTGATAAT
ATAAATCAAGATGAATCAGTTGTTGCAATGATTGAAGAGCCAAACTCAGATTTGGGCCAT
TTGGAGTCGAGTACTCGTGGCAAGAACGTGGTTTCGGGTTGACTTTTGAGCCGGTTCGAG
ATCCAGGTACCTCCACTCAGACTCATCAAGCTTGAGACGAGGCGCTTGTAGAGACTCCGA
GATCTACTATCAAGCGGTCATTGAGAATAAGGTGAAACTGAAGTGTACGTATCTGGAAAA
TAAGGAGTCACAACTATTGTTGCTGGCGTAGAACTACCGGTGACACCAGATAAACACAAC
ATCAATTCTCATGGCTTTTGTCAAACTCCAAAATTAATTCTTCCACCTGTTCTTCCAGTG
AAGAGGCATATTTNACGTTGAGTTAATACTGCTATTGGAGATAAAGAATACCATGGTAAC
ACCAATTGGCAGACACGTCAGAGTTTCAGTCTAATATCAGAAGATTATTATATGAAAATC
ATGGCAATTTGTGATTCCTTGACCTTCGCTGATTTAGTTCTCTTATTCTTTACTATTTTA
TCTCTATTCCATCGAAATTTAGATAGTTTTTGTCTTTCTTTTTCAATTTCTGATGGTTCT
GTGTAAACACATCAATGAAAGGGG
>Contig209
TGCCATTGGATCACCTCTAATTCACCCGATTCATCGAAAAAAAAANAAAAAAACAAAGAT
CAACTAGATGATAGCTTAATTGGTGAGTCAAGATATGAATATTATACATGATGAATTCAC
ATTACAAGCTTCAAAATCAATGAGGAAATCAAAAATCCATGAATGCTCAATATGTCATAG
AGTTTTCTCCACAGGGCAAGCTTTAGGTGGACACAAAAGATGCCATTGGATCACCTCTAA
TTC
>Contig210
ATAATTAAACCATACTCAGTCCTGATCCATATCGCCATGATAAGACCTCCACCTTTGCTT
CTCTGACTCTCCATTTACATTACATCACCCNCCTACTTCTTCTTCTTC
>Contig211
AGGACTACCAATGCCATTGCATATAGATATTGAAATGCTAGTTTGAATAAGAAGTGGGCT
ACACATAGACATAGGTTGTGGGATGAATTTTATAACCCGGCCAAAAGCAGAATTGAACTT
TTAAGCAATGTGCCACCGGGTATAAATAGAGATTAGTGGGCTTGTTGCAACAAGAGGTCA
CTCATTTGAAGTCCCAATTAGTAGACACCTTAACTGCACTGAAAGCTTACATGATATCAA
AGGAAGGAAGAGTTCCTGAGCAATTTGTTAGTATATTTTCTCCTCAACCACAGATAACTG
AATTGTCACGAGGAGATAGTCCTCATCTTGATCATAGCTAGAAAGCTTTAAGGAAGCATT
CGAAATTTTAAATATGGTATAATGGTAAGATTTTTCATCTAAATATCTTTTTATGTTTCA
AGCCTAGTGATGATGCAGAG
>Contig212
AGGAGGCGAGGATCACGTTTCTACAAGAGTTATGGGGACCTATGGATACTAGTAGGTCAC
CAGAGTATAGCTAATTGACTGGGACAGTCTGACATCTAAATCTTGATGTATATAGTTTTG
GAGTTGTTCTTTTGGAGATTATTTCAGGGAGAAGAGCTATTGATAATACAAGATCACTAG
AGGAGCAAAATTTAATTTCTTGGGCCAAACCACTTTTCAAAGACAAGAATAGGCTCGACG
AAATGGCTGACCCATTGCTAGGAGGAAATTACCCTGCAAAGGGACTTCGTCAAGCTCTTG
CAATCGCAAATATGTGTCTCCAAGATGAAGCCAACACTAGACCTCTAATTTGTGATGTTG
TTACTGCTCTTGAGTACTTAGCTATGCCAAAAGATGAAGACGCGAACACAACAGAACTAG
AGCTGGATAGTGCTGATGAGTTCTGTCTCAAGGAGTTAACAGAAACTAATTGCGTGTCAT
GAGATGAATCACCTTTGTACTGTTTACAAATTTTAGTCCCTGCCAACGAAAAGACAGAAA
ATAACAAGCCTTTNNGTTTATTTAGTCTGATTGTAGNNNNCTGTACTTTTTTGTTGTTTA
AAAGNGAAATGTAACAAATTTAAGAGTTTTGACTTATGATGTGAGGATTGTTGTCTTCTA
TACTTTTTGATGTTTGAGGTTTGC
>Contig213
ACAGGGAGGAAAACTAATCTGTTCGTCCTGTCGGAAATAGACAAAATACCTCTTAAGTTT
TTAAGTCCGACGCGTGTTTGTCGGCCGTCGAACCTTGTTTTATTGTCCAATCCTCTTAAA
GCTGTAAAAAGAAAATAGCTCAAACCTGAAGGACTTTGGTGAATAAATAGAGATAGAGAG
AGAGAAAGGAAGAAATAAGTCATCAGACTGTTTTTGTATCTGAAGAGAAAAGGAAGTGGC
GACATTTGGAGGGACAACACAGAAGTGTAAGGGTTGTGAGAAAACAGTGTACTTGGTGGA
TCAGCTTACTGCTGACAATAAGGTCTATCATAAAGCTTGTTTCAGATGCCACCATTGCAA
GGGTACTCTCAAGCTGAGTAATTATAACTCGTTTGAAGGAGTATTGTACTGTCGGCCTCA
CTTCGATCAACTATTCAAAAATGACAGGAAGCCTGGATAAGAGTTTTGAAGGGGCTCCAA
AAACAGTCAGGGAACGATCCGCTGATCAGGGACAATCAAACAGTAAGGTTTCGAGTTTGT
TTGGCGGAACTCAAGATAAATGTGTTGCTTGCAAGAAAACTGTCTACCCCCTGGAAAAGG
TAGCAGTGGATGGAACT
>Contig214
GGGAAGCAACTTGGCCTAATTGTTGGTAAAGGTATGTTTGATAATGTGCTGAGCGATTTA
CTGTGGGCCAAGGCTATTCTTTTAACCTCCACAACAGTAGCAACAGCAGGACTCACCATT
CAGGTCCCGTTAGCTGCAATCGTGGATACATTGACAGGAAATGCACCCCCAATCTTGGAT
TACATCGGAGCTGCAGCTGTTATGGTTGGTTTTGCAGGCATTAACATCCCTTCAGACGCA
TGTTCAGTACTAGAAGAAGCAAGCATTGAACTTGAAAATGGGAAAATCCAGTCCACAGAA
CAAGATCACCTATCACCAAGGTAGACTACCTCTTTTGCTTAATGGTGACGGGTTTGTCTG
GTGGCAGTAGTTTAGGTGTATCTTATGTTAACCTTACTCAATGTTACAGAAGGGAACTTA
ACGTATTCTTTGTTTTCTTTCCCGAGCATGTTCAAAGCTCAATGACACCCACAATGTTAG
GTTGGTTCGCTGCAAAAGTATAGGTGTGTCCAGTCTTTTACTGTCTTGTGCAGATATAAC
AATGC
>Contig215
GGAGGGCATATTACTGTCGATAGATTCAAAGAGGACCAATACAATGATGCCAGAAACAAT
AATCTTTCGAATTTCTATCAAGACCCGAACTGTCAGGAAGAAGACAACATGGATGTCCCT
GTTATAGTAGAAGAGATTATTGAATTACTGCTGTCAGGATTGCGTGACACGGGCACCGTT
GTGCGTTGGTCTGCTGCAAAGGGTATTGGCCGTGTTACTTCACGGTTAACTTACTTGCTT
TCAGATGAAGTCCTTTCATCCGTTCTGGAGCACTTTTCGCCTAGCGAGGGTGACGGCTCA
TGGCATGGTGGTTGTTTGGCGCTGGCTGAATTGGCACGTAGGGGATTGCTGTTACCTATC
AGTTTTCACAAAGTTGTTCCTGTTGTGATGAAGTTTGTGTGGCAGGCTTTACATTATGAC
GTTCGAAGGGGTCCACATAGCATTGGATCCCATGTACGTGATGCTGCTGCTTATGTTTGT
TGGGCATTTGGCCGTGCATATTACCATGCAGATATGAAAAAGCATACTTGAAAAGCTTGC
CCCACACCTTCTCACTCTGGCCTGCTATGACCGCGAGGTTAATTGTAGAAGAGCAGCAGC
TGCTGCTTTTCAAGAGAATGTTGGACGT
>Contig216
TTGACAAGCACAAGTGGAAATTGGGAATGAAGTACAAGAGCGATTGGCTCTAGTGCAAGT
GGGAGATTGTTAGGGATATAGTAGATTTGATGTTTTGAACATATTTTTATAATATATATA
TGGCATTTGATATTCTTTTATCATTGTTATTAATTGCTTGATTAATTTGATAAGGTCCTT
GATTAAATTTTGAGACTTGACATTGTGATGGAGATCATGATAATGAGGGTAAAGTTTCTT
ATAATTTAATCTAAATTTGTTCTTGATCGTAGGATTATTAATTTGGACATTAGTAATCCG
ATTAGATCAATATTTATGTGATCGTCTTTATGGGATAAAGATTAGTTGATCTCATTAACT
AAATTACATAGATAGATGATGCATATAGAGATATGATCATTGAACCGATT
>Contig217
AAAAATATCAAAATAAAGAAGAAGAAAATAAGTAAAAAGGAAATGGACGTCGGTGGCGGG
AAGTACGCCGGCGACGGTGTTTCCTCCGCCGTATCACAATGGACCTTAACCCTACTCACA
GCGGTAGTCAACAACCTCGCTGGAGTAAATACAACAACCTCCAAGTACCTCGCATCGGTG
GAGTCTTCTTCGTCAGTGATCGCTTTGTATCTACGTAATACGCGTGTTCATGGTTC
>Contig218
ATTGCGCTCTCTAAGTTCTCTAAAATGGTTCAATCAGCAAAACCCATTTCAAGCCCAGTA
CCCATTACATGGTACCCAACCCTAGCGGTATTTATTGCTTGTCAATTAGGTCCGTTACTT
CG
>Contig219
TTAGAGATTTTGTTCACTCCATTTTTCTTCACTGCCATGGTTCATTTAACTATTAATCTA
GTAGATGAAGTGATACAAGGTGGTCCAGTACATTATCAATGGATGCATTTTGTTGAAAGA
TTGTTAGGTCATTTCAAGTCTCTTGTAGGGAACAAAGCACAACCAGAAGGTTCCATTGCT
GAAGGTTATATTGTTGAAGAAGCTATGACTCTCTGTTCTCATTATTTTGAGGGTATCGAG
TCAAGGATAAATAGGCCTAAACATGTAAACAATGAGCTAAATCATAATAAGGCTTCTGAA
GTATCATCTTTGTTCCCTCAACAAGTGAATTTAGGAACCAAATTAAAAGAAATTCAAGAG
GTCGAAGGCCTTCTGCAACAGAGGCAGAGAGAAGAATTAATAAAGAGTTTCCTGATTGAT
TTCCAAAACAAAAATGCAAGACAAGCAGAGTTGCCATATTATGGGAAGTTGGAAGACATA
ATTGAGCTCAATTATTATGGACGGTTTATGGTTATGCTCTTCAAATGCCAGTGGGCTGAC
ACTACTCGGGATAGAGGGTTCAAAATAGATGTTTGGAAATTTAATTGTGTTAACTTTTCT
AGATTCATTCACACGGGTGATCATGAGGACCATGATTCTTATATTGAAGCGTCTCAAGCA
AATATGGTCTACTATGTTGATGATGAAACTGATAAAGAATGGAGTGT
>Contig220
CGTCTTTTCTTCTTTCTTCTTTCTTCTTTCTTCTCTAATTTGTTTTCCTCTCCTCCCCTC
TCCTCTTCTGCCCCACCCGCTCTATTTCTTGATTTTCTACTCTAATCTAACCGTATAAGG
AATCTGGCGGCTCATCTTCTCTCTGGTGGTGGTCCGGCAACAGATTCGTTGGTCATTTTT
CAGGTGCGTATGGCAGCCTGCACTTGAAAATCTGGTAAACGAGAACTTCGAGAAGAGAGC
ACAGGAGCGGATAAACGGATTAATTCACATCATATTGGTAGGAGAGGTGACATCAGGCCT
GATTGGATACGTGAAAATGTCTAGAATCAGCTCTTGGCGAAGTGGAACACCCCTGAGTGG
GAGAAGACGAGTGAACATGCAAAGTTAAACAGAGCTTCTACTAAGGGTGAAGTGTTGCAT
ACTAGAGGTTCTATTAGTTTTGTCAGCCCACTCGATTGAGATTGATAATTTCATTATAAA
ATATTCTTAATTTTACTAAGTATGCAAATTGAATACACACATATATATATATACTTCTTA
ATTTTCAGAAAAAAGAAACGCGGGNAGATGTGACTTATGCTGAGGTCTTTGCGGAGACCC
ACAAAAAGAAGAAAAGAAGAAGGCACTACAAGAAAGTATAGAATTTGCAACAACGTTTTA
GCAACAACTAAAATATTGTAGGCTAAAATTAATAAATGGCAACAACTCGATTTAGATAAT
AAACTTTAAATTTAGTTAATTTGGCCT
>Contig221
GGAAGCCAAAAAGACGCACACCGCAATGGTGGCAACTCCGACTGAGGACATGGGCGGTGA
TCACACGAGTACGTCGTGGAGCTCCTCAACCAACTGGACCATCTCTCTTGGCTCTCTCCA
AACTTGCATCACCTTCGAATCCTCCATTTACTCTGAATCAACTCATATATCTCCTCTTAT
ACTCGACGGACCTTCACCCGATTTTTCCCCCTGCGAAATCAAGTTATGCTTTATGCAAAA
GCATGAAATAAGGCAGGTCTATGTTCGGAGTACTGCTCGTGTTTATGAGATATACTATGC
ACCTACTCTGCAGAGCGACGATGAGTATCTATGTACCGTCCGCTGTAACATAGCTGAAAG
AGATGGAGAATTTCTCCAAGCTAGTGGGATTGACATAGTTGCCCAGCAATATTTGAAGGA
TTTTGTAGGAAAACCTACAGAAGGTAGAGTCCTAACTGAAGCCAAACTTTGCACCAACGA
CGAT
>Contig222
GGTTCCTTCTTTTTCGTTTTCTCCGATTCTTGCCATATAATTTTACATTTGGGAAGTTTG
ACTTTCTCATTTCTATTTCAGAAAGGCGCAAGCACTCTCCGTTTCCTGCGATTACTCTTG
TTTCGAAATAAGGGACGTGTCTTATCGACCTCCAGGGACCAAGATCAACCTATTGAGTCA
AGTCAATCTTTCAATTCCTGAGAAAAGTTTTGGCTTGATATTTGGACGAAGTGGCAGTGG
AAAAACTACTTTATTGCAGGGTTGAGCAAACCAACGTCAGGTTCAATATATGTGCAGCGA
TATAGTGATGATGGTGAAAAGATCAAGTCTCCTGAACCTTTACAACCCGAAAGAGTTGAC
ATTGTTTTCCAGTTTCCTGAGAGTTCTTGATGAAGTTACATTTGGATGGCCAAGACAAAA
GGGTGGCCTCCAATTAAGAGAGCTTCTTGCATCGAGACTTCAAAAGGCCATTACCTCGGT
TGGTCTAACAGGAATGTCTTTGGACAAGGATCCCCACTCATTAAGCGGTGGCTACAAACG
TCGGCTTGCCCTTGCTATTCAGTTCAAACACCAAATTTATTAATATTGGATGAGCCTCTT
GCTGGTCTCGA
>Contig223
AGCCCTAATCTCCCAAGATTTAGAGACGCGTTATTGTTCTTCTTCTCCAAAACACCCGAA
TTCACTCCCAAAAAATTGCCAAAATTCAGGCGAGTGAGCCCCAATCTCACCTCACGCGTT
CCCCTCTCTCCCCGTCACCATATTTCTAACCGTTTCTGATAGATTCCCTTTCCCCTTATA
TGCTTCTTTGATTTATCTCAGATTTTTCATCCTCCAGATGAAAATAAGGAAAAATAGGGA
GCGTTACATTGGATTTGAACTAATCTATTCCCTCCATTTGTCCCTCTTTCATCAAAAATG
GGGAGAGAAATCTGTTTTGGGAGGAGGATTTTCTTTTTGGGGATTTCTTGTATATAAAGG
GAGAAGGTTCGAGAAGCCTGGAGGTATATATAAGGTGAGGTCATTTCTTGTGTAAGGGGA
ATTTTTTTGGAGAGGATTTTCGGAGAGAGTTTTCGGAGAATTTTTCAGAAAAAAATTGCT
CGAGACTTAGGAAGTTTCAAGAGGATCTTCTTTTGAACCTCTGTTTCTCATTTTTTTTTG
GATTTTCCTCTTTGTTTAATTTCGTTTGTTTAAATTTCAGAATCAGAAAAAGAAATAAAA
ATATATAGGTAGTTCAGTCATCTTCAGTTTGATTTTTGAATTTTGGTTTCAACATGGAAA
TCGATTAAGCCGAAAATCAAGTTCGACATTTGAAGTTGGGTCACTGATTTGATTCCTGTT
TGTCCTCTGTTGTTGCTTCGAATATCCATTGTTGGATTTAGCTGGGTTTAAGCGAAGAGT
TTCACAACTTCAGGTAATGATTTACAGGTTGATGATTCAGAGCGCTAGGATTCTCGTACC
AGCTACCTGGTGATCCCCAATTCTTATGGGGCATTATCATTACCTTACAGTCGTTAGTAT
TTTCAGACAGTCAGTGTTTTTAGTACTTCATTAGAGGCTTCATAGACTAGAGTAATAGTT
AGACAGTGTCTCAGACATTTCATGTTAAGTCATGTTGGCTGCTAAATATGCTTCAGAATT
GTATTAGTATTTTCGCACTTTGATTTATGTCATCCAGACTTTCAGTATATCAGCATGTAT
>Contig224
AATGGTTGTTTATATCTGCAAAGACATCTTCTCTAGTGACATGGCATCATGATGCAAGGG
TTGATGATGGAACAATAAGGCACCCCGCTGATTCAATGGCATGGAAATTATTTGATGAAC
TCCATCCCTAATTTGCGGCCGAGCCCCGTAATATTCGACTTGGACTTGCTAATGATGGAT
TCTAGCCATTTCGGAATTCAAAAACCCCATATAGTATTTGGCCTACGGTAATTATTTCTT
ATAATTTACCACCTTGGTTGTGTATGAAATGGGAAAATTTCATTATGTCCATGCTTATTC
CTGGTCCAGATAGTCCAGGACATACAATTGACATATATCTTCAACCCTTGATAGAGGAGT
TGAATGAGTTATGGGAAATTGGTGTTGAGACCTTTGATGCATCAACCCGACAAAATTTTA
AGTTACATATTTCTTTGTTATGTACCATCAATGACTTTTCAACATATGAAAATTTATCTT
GATGGAGTACAAAAGGTAAATTGGCATGCCCATATTGCAATAAAGACACTTCCTCAATCA
GATTGAAGAATAGTAAGAAACAATGTTTTATGGGTCATCAGCGTTACCTTCCTCTTAATC
TCAAATGGAGAAATGATAAGGAGTCATTTGATGGCACAAAAGAGAAAAAGGCTTACCACT
AAAAATGCGTTCTGCTATTGAGATACTTAATCAAATGCAAGATCTTAAAGGGTTATAGTT
AACAAAGGATCCAAAGAAAAGGATCAAGACATCACATGATGTTCGAAAAGATAACTGGAA
TAAGAAGAGTATCTTTTTTGAACTTCCATACTCGAAATCTCTCTTGTTGCAACATAATTT
GGATGTTATGCATATTGAAAAAGCTATATGTGATAATATTTTGGGGATGATCATGAATAT
CAAAGGAAAGACCAAGGACACCATTAAAACTCGACTAGATTTGCAGGAAATGAATATTAG
GCCAGAATTGCATCCAATCAGAAAAGAAGAAGAATATGAAGTTGCAACTACATGTTACAC
ATTATCCCCAAGAGAAGCACAACATATGCCTTTTCTTAAAGATTTTAGAGGTGCCAGATA
GATTTTCATCTAATATTTCTCAAAATGATAGCTTGAAAGAGAACAAGATTTCTACCTTAA
AGAGTCATAATTGGCATGTTCTTCTACAACATTTACTCCCTCTTGCTCTACGTGGTATGT
TATCCAAAATAGTGTGTGAACCCTTTATCGAGTTGTCTTTAATTTTAATATGCTTGGAGC
AAAGGCATTAAGGACTACTGACTTGGATCAAATTGAAGCTCAATTCCTATAACACTTTGT
AAGTTAGAAAAGGTTTGATATGAGACCATCAAAGAATGAAAATGAGGTAGCATCCATTTG
GAAAACTAATACCAAATATTCGTTTGTTGCACCAGGTGCTATAGGGAAGGGACGAGGGAG
AGGGCTTAAAATCTCTGAGCTCTTTAGGTGTATCTAGAACATACATTCTATTTTTTCCAT
CTACTGATCAAGCTATGCAGTATAACCAAATTGTTGAAACATTTATGGTTTTTCAAATAT
ATTGTGTTATCAATTTTTACACCTAAATTTTAGTGCTATTTTTTTACTAATGTTATTTCC
TTATACTAGGTGATGTAGCAAAGGGACGAGGGAAAGGGCTTCGATATATGTGCTCTTTGG
GGNGTGTCTGGAATGTGGCCAACGAATAAAAATTCATTAGTTTTTGAGAAAGGGCATATG
CAAATTAATATTCCATCCTTTTCATTTACTGATGACGCTATGCAATACATCCAAAAAAAA
TTGAGCAACTACGGTTTCAAAAATCTATTCTCTTTTAGAATCAATTTTGTAATTATTTAG
ATTTAATTTCATGTACTAATATGATTTCCTGCANCAGGTGCTCTAGAAAAGGGACGAGGG
CAAGAGTTTAGATCTATGTGCTTCCTTGAAGAGTCTGAAAATGAAGAGCGATCCTTCCAT
CAAAATACTCATTATAATTGTCAAAGCATGTCAAGACCTTCTAAGAGTATCATGTCCGCC
GCT
>Contig225
GTGAAAAGGGGAGTTTTCGGTATTTTATTTTTATTGGTCCCACCACGATTTCTTGGAGAA
GAGGAGAAGAAGGTTCGAGAGGGGCTATATATTTGGAGTTCTTGGACAGAAATTGGGGTT
TTTTTTTNGTACAGAAATTTCGGGACAGAAAACGGTTACTAGGGTTTTGGTAAAAGGGGT
TTCGTTGTTTTTTTATTAGTAAAATACCGAATTTCAGAAAATATAAAAAAATAGGTTTCA
GTTTCTTCTCTTGGGTTCTAACTTCAAGGATGGGAATCGATTGAGGTTTGTAAGCTGATT
TGTAGTTGTCGTTCAGTGTTCGTAAACTCGCGGTTTCATGTTCGATCTAGCTGCTGCATT
TTCGAGTGCCCTTTTAAGTTTGAAGCTTTGTAGCTGATTCCCTTAACTCTCTGTTATCAA
GAGGAAACTTAAATTTCTCAGCTGGTGATTCTAAGGTATTTTACCTTAAAATGAAGGGTG
ATTATCATCGTTATTTTGGCTGAGTTTAAGACTGGTGCTGAACGTAAGGAAGCCGCTGAG
AGTACTCTCTCCGCCTACAAAGCCGCTCAGGATATTGCAAATGCTGAACTTGCCCTT
>Contig226
ACATGGAATATGCTGAAAATCGAGAAATTGAGGTCTAGCAACTATGAAGAAAGTTGATGA
AGAGATCCAGTTCAGTACTCCATCAGAGATTGTCACGGCTCTTAGATTATAACTCAGAGC
TATGATTCTCGGCTCTTAAGATCAGACCTTAGAGCTTCGTTTCTCGGCTCTTCTAAAAGA
GATTTGTTGGTCGCAGAGAAATTTCAAAGCTCGATGTGTTTGAGAGTTCTACAATCTTCG
AAGTATTCAGCTCTATGGCAGCGGTTCTTTAGCTACTGCAATGGTTTAGTTGCAAAAGTT
TGTTAATAGAATGAAGATCCTTGTGCAACGGCTTAAACCATTGCTTCAGACCATCTACCA
CAATGGTTTTATAACCATTGCGGTAAACCCGTTGCTATAGGTCCAATTTCTAGTAGTAGC
TTTATTATGTCAAATGCCTGGCTATCAGTTAAACAGAGTCGGAGTCTAATTAGCTCCTTA
ATCGAGAGCCAAACGTTCGCATGTGATAGAGTCGAATTGTTCCTTAGCCAAGCCAAAGTG
GCAAAACAAAGCCCATTCTTCTCAAACAGATAAATAAGAGGGGAAGAATGTCGGGAAACA
AATTAAATTAAAGGTCCTAAATACAACTCCATTTTGTGAGTGGACTCTTCAGAACCTTCC
TTTCTTCTCCTCCTTTAACGGTAATTTTTACGGTCGTGAGTTAATCGCTCCTGCTCACCC
TTTCCCCTTTAACATCTAAAGAAGCAGAGACTAAACATTCTCTTTCNATTACCATTCCTC
CCTGAATCTCTTGAGGATATATCGAATAATATATCTCAAGAGTTTCAACAATGGAATGGC
GTCCATTTGATATCACGGTGCTCTCTGCCGACTGCATTAAAAATGTCAATCTTTTTTATC
CTATGGATGTCTATGTAGAAGTGTCCATCTTTGGCTACGCCAAAAACAAGAAAAAGACAT
TTGTAGACAAAAAAGGTGGCACTAGCCCCAGGTGGAATTACCCCATGAAATTTACCTTGG
ATGAGCCTTCCCTTACTAAGCCTGATCTTTCCCTTTTCTTTCGCCTTAGATCTAATCGTT
TTTTTGGTGATAAGGATATCGGCATTGTCACTATTCCAATCCAAGAACTCTTTACAGATT
CCACCTCAAACGATGAAGGCAGCGCTGAGAGGATTGTTGAATATCAGGTCTTCACTTCTG
GGACTAGGAAACCTAAAGGTACCCTAAAGTTCGCGTACAAGTTTGGAAAAAAATTTGCTC
ACAACCAACATATCAATGGTTATCCTGCATTACCAGCTGGGACTCACCATGTCAACCACC
AACCTGTCACTGGCTATCCACAAACTCATATGCCACCTGTTTGGTGTGGTACGTCATCAA
CTGGAATGACATACCAGCAACATCATCCAGGAGGATATCCTTCCCCTGGATATGGTGGAT
ACCCGGCCGCAATGCCACCGCCCGGGTATCCACCTGCTGGATATGATCAATATCCACCTC
CACCAGGGTATGGATATAATCCTCCAATGCAGCAGCAAGTCCAACAACCAAATAATAATA
AGGGTAACAAGTTTGGAGCGATGGGAGTAGGGCTGGGTTTGGGTGCAGGGCTGGTGGGTG
GTGCGCTGGTCGGACATGCGATTTCAGATGCAATGGACGATGATTAAACGAGTCTCTATA
TTTTGGTTTTTTATTTTTGGGGATAATTCATAATGGTGTAAGGTATATGTCTTCTCCGGT
TTCTTGAGATTTTGTTTCATCTGAATCTAGTATAAAAGAGGTATAAACAAAAGGATTATG
TATTGCCATTTCTTTTGTATCATGTGGATATTAATTAGCATTCTTTTTAGTCTTCAACTT
TTTAGTTATTAGAAATCATCAACATATGATTTTTCCAGAAGATTCTCAATAGTATCATTC
TTATATGTCCTTTTTCTTTTCTTGGATTGTTTTAGCATATTGTGATTCACTTTGTTTCCT
AGGATACTAGATTTGTAGCGGTTNTGAAAAGGATTAAAGATAAATGCTTCTGAAGTCGTG
GAT
>Contig228
GAGAATTAGGATTAGAATTAGGATTAGGTTTTATTTAGAACAGTATTAGGATTATATTGT
ACCACTTTTTGGGTTTTATTTCATTAAGAAACTTGTAATTAGAAAAGGATTCGGATTACC
GTGGTCTCAAGCTATATATATATATTCACATATAAATGAATGTTCATTTAGAGGGGTTTT
ATGTTTGCAGTCTGATCTATGGCGAGCGACGGAGAAATTCAGACGGTGACCTGTGGCAGC
GCAGAAATTATCCCTAATTCGGTGAGGGTATTTTTATGGAATGAGAAGCTGACAAGGAAT
CAGGTATCTGAATCCGAAGGCTTATGCGTTTTTCTAATTCGGACTCAATTCATAAATACG
TTTAATCCTTGTGAATACGGCGATTGTTATTGCAATGTATTGTGGGATGATTGTTGTTCT
ACGGTCATCCCTTTTGATGTATCAAAGCTGCTGAACAAGGATCCGTCATTAGGTACCATG
CTTCTATCTGCTACTCTTCAATTTAACCCCGAAATTGTCAAAGAAATTGGGAATGAAATC
TCTTTTTCCCTTTTCACTCGATTTCAGTTTTCTGAAGATTTACAACTACCACCACAGCCG
CGACCTATATACGTGATTGCCCTTGAAATCTCACACACTTACTTTGTTGAATATGCATCA
GATCTTAATGCTTCGATGGATTTTTTACCAGGGACAATTCCCCCCATCCCATCGTTTTGT
AGGTTTGAAAAGGACTGGGATGAGGAAGAGGAGCTTCGTAGCAGCGCACACAGTGTGAGT
CCTACTGATTACCAGAACGATCCATATCATGACTACTCTGGTGATGTTCTAGAGTATATC
TTCGCGTTAAGGGAATATACTGGCGAAGGTGGAATTTGCCCAACCAAGCCACCCATTGCG
GCAGATGTACCAAGAGGATTTGTGGAAGTTAAACCCTCTCTTACGCCTATATTCCACCAA
CTCAGTGGCAACAACAGCAGTAGCAGCAGAGATCTAATGTACGACGACTANTTNNCCTGT
TTGCTATGAAGNNTTTAAAGATAAGAATGAAGCNNTAACGTACTTATTGTTTGCACGTAT
TTNNATATTGAGTGTCTCCTGTCTTGGCTATCGATGAATAACACATGCCCAACTTGTCGA
GCAATCTATCCTTTGCATTA
>Contig229
AATAAGAAAAACAAAACAAAAAACAAAAAAAGGAAAAAAATACAAAAAAAGCACTTCCGT
TTTGCCCTAAAATTTCATATTCTTATTCCTCTTCGCCGCCTCATATTGTTCCTGTTCAAA
CCCTAATCTTACAAATCGCTCTCTCTCCACACACATATATTTATTTGTATATATTTCGGC
GTTGTTGTTGCATTCATTTCAAATCATCGATTCATGGTTGAAAGTTTGAATCTTTATTTA
TTGAAAGATCTGATTTTGATTTGAGAGTTTCAAAGAGATCCGTTTTTATTCCGGCGATTG
TATGGTCGGAATTGTGAGGGTAATTTTATCATTTGACTGAAAGTAAAATCTTCGGCGAAA
ATGTCGATTTTGCCGAAAACCGATTCGATTCACATCCGAGAGGTTTGGATTGACAATCTG
GAGGAGGAATTCGCGTTAATCCGCGAAGTTGTCGATGAATTTCCATACATCGCAATGGAT
ACGGAGTTTCCCGGTGTCGTAATCCGGCCGGTCGGGAATTTTAAGAATAGTTACGATTAT
CATTACCAAACCCTAAAGGATAACGTGGATATGTTGAAATTGATTCAGTTAGGGCTGACA
TTTTCGGATGAAAAGGGCAACTTACCCAAGTGTGGGACCGACAAGTACTGCATTTGGCAA
TTCAATTTCCGCGAATTCAACCCTAACGAGGATGTTTTCGCCAATGATTCGATTGAGTTG
TTGCGCCAGAGTGGCATTGATTTTACCAAGAACATTGAAAAGGTATTGATGCCAAGCGCT
TTGGGG
>Contig230
TGTCGGTTGGTCTTTGGTTCTGAAGCTTGATACCATCGCTTCTTATCATAGCTCGATTTG
GACTCGAATTCGATAATGACGTCGAGCTCGGTATTTAATCTGACCCCGAACTACGAAGCT
CGTTCGTGCCTTCTTCAAATACTCACCTCGATATTATGAAGACGCTCTTCGGTCCATCTT
TACCAATCGTACGAAGGTCGAAAACGGTTTTAGTACTGTATACAGATAGTCCCCTCGTTT
CTCGGGAAGGATGTGGCGAGAAACGATATGATTTCCCAACGGCTCGATTGGATATACACG
TTTGCATCGAGCCCGACCATGATGTACGTGATAGCTGTCCCGTCGGTTCAGTTTACCAAG
GCATTAAATGCGTGTCAGACGGTGGTCGGCCACTGCTGATATTGAACCGTCGTTGCTCAA
TCTATAAGTAGCCCCCTTTTTTTTTTTTACCTATTATCACTTTTACGCCTTTCGT
>Contig231
ATCTTGTCTTCCATTCTTCTCTCCAAGAAACTGCAAGGAGAACCTGTATTCGTGAAGAAT
GGGAGGCGGAAAAATAAACATCTAGGTCAATATGGTTATCCAGGGCAATATCCTCCACAA
CCCGGAGCTTACCCTCCACAAGCATATCCAGGAGTTAATCCTTCGCAAGTGTATCCACCT
CTTCAAGGATATCCTCCTGCACCAGGATATCCACCGGCCGGNTATCCTCCACAAGGGTAT
CCTCCTGTGGGTTACCCTCCTCCACACCATGCAGTTGGATGTCACATTTTAGGGCATGGA
GGCATGGGATTAGTAACTGGAAGCATAGCCGCAGCGGCGGCTGCGTACGGTGCAGCACAT
GGTGCTGCAAGTCATGGACGGGGCGGCGGCTATTATGGACATGGAAAATTCAAGCATGGC
AAGTTTAAGGGTGGCAAGAAGTTTGGCAAGAAATTCAAGAAGTGGAAATAACCACTTCAG
TTTCTGTGTATATCATCCTCATTTTGCAATTCAAATTCAAACTAGATGAATTCTTGTACT
ATTGTTCCCAACAATGAATAGCACACGT
>Contig232
AGGGTATTTCTTTTCTTTGGATTCTCTTTTGACCATTTTCACATCCTAACCATTTTTTTT
GAAAAATGACCAAAAAATTTTCTTGTTTTTTATAAAAGGGAGATTCTTTTTAGACTCTCT
TCAAAAATGTTGTTTTTTCTTTTTGGGCTTTTCTAGTTCTGTTCTTTTCTTGTCATAATC
GTAACATAATATCAAAATCTATTTAGAACAAAACTAGTAAAAGCCCATTTTTTCTTTTTC
AAGAACACTTTTTTTTTTTTTTTTGTTTCGTATGTCCTTCGGTCGTGTTGGTAGGTTGTC
TGAAAGACAGCAGCAGCAAAAGAAATGGGTTTTGGTATGATAAAAATAGTAGAAGGTAAA
GTTAGGGGTCGAGCTGCAAATTACTGAGGGTAAGTAAAGGAAGTTATTGTGGGTGATTCT
GACCTCGAGATTGAGAATGAAACTAGTTGGGAAGTAATAATGATAATA
>Contig233
TTTGCAAACTTAAGGGAAGATGGTCACCAATATATGAATTTATTAGTGAAAACGAAATCC
AAAATTTAACGGCGTCGTCACAGTCGACATTGCAGGGTTTAGGCCGTGGACGGTGGTTTT
AGCTCTGTAATTGCGATGAAGCCGGTGGTAGGGAGAGTAGTGTCAAACAAAATGCAGAAA
TCAGTAGTGGTGGCAGTCGATCGGCTTTTCCACAACAAGCTTTACAATCGATATGTGAAG
CGCACCTCCAAATTCATGGCTCATGACGAGAAGAACGAGTGCAATATCGGTGATCGCGTA
ATCCATTTTTTCTCACTCTGTTAAGTTGGATCATTCAAGACCACTGAGCAAGCGTAAGCA
CTGGGTTGTTGCTGAAATATTGAAAAGAGCAAGAATTTACGTGCCTCCTTCAGCACGAAC
TACCACTGCGACAGACAACAAGACTGAAGTGTCCCCTAATGCTAGTAAGAGCTGAAAGAG
AATTATTATCTCCATCTTCTCCTTGTGCATCCAGAACAAAT
>Contig234
CTAACCCTCTACTATGCACTCAATATCTTAGTCCTAACAAGCTAATTTTGTTCTAACTTA
TACAATTACCATATAAAAACAACATGGAAAAGTTACCACCATCTTAGATGTTTAAAGCTA
CTACAAGCATTGTTCATAATATCAAGCTTTAAATTTTCAGTAGGTGAAATCAAGAATACA
CATATTGTTGATGATTCTAGGCAAATAATATTGATTGAAAGATTTGGTTTTGCCCCAGAT
GGGCATGTAACCATTTCTCTAGACCATGTTTCTTGGAGATCAAATGAACCAGCTGCAAAA
CTTTATCCTTCTTCTATGGGATTTTGTCTCGTTAGAGATGTATCGTTCCCACGACTCTTG
AACGAGTCCATGTACGCAGATAACTTCTGTGTTTATCCAGTTTGGGATTGCTATGATTGA
AAGTGTAGTGAATTACATACATGAATGGGTTACAATTGTTGCTGCGGAAGGTGCAAGCTT
GATGTTTT
>Contig235
GAAGAGGAAAAAGAAAAAGAAAGGAAAAAAACCAAGAGAAAAAAAATGGCAACTGTGTGC
CTCTCAAATCCTAAATCTTTTCTTCCTTCTCTTCAATCATCTTCTTTGTCCAATTTAATA
GTCCAAAAAATCAGTGTTAAGAGACAATTAATTGTGTGCAAAGCAGAAAATAATGTACCT
AGTTTTAATCCTTTAATTATTAGCAAAAGAAGCTTGTCAATTAGCATTGCATCGAGTTTA
TTGCTATCTTTAGCTGGTAATGGCAATTTTAATGCCAATGCTGCAATTTTAGAAGCTGAT
GAGGATGATGAGCTGATGGAAAAAGTGAAAAAGGATAGAAAAAAGAGGCTTGAAAAGCAA
AGGCATTATCAATTCCTCTACTAAGGAGAAAGGATACTTGCAAGATTTGGTATACAAGCT
CAGTATAGTAGGTCAAGCAATAGAGAAGAATGATTTATCAGCTGCAAGTTCAGTTCTTGG
CCAAAGCATTGATGCAGATTGGGTT
>Contig236
GGTTGGAATCGAATAAATGGAGGTCGTAGATTGAATCACTGTCAATCTAGATCCTCCATT
TGTTCGATTTCGAACTACAAAAGAGAAAATCAGTGAAAAATCGGACAGTCTTGGAGGAGA
AAATTTCAGAGACGGAAAGCTAGGGTTTTAGTTCTGATTTGGAAATCTTCATCTTCTAAT
TTCAGTTTCATTCATATAAAGAACGTTAGAGTTTTTTTAGTTTGTTCTTTCGATTTCCAA
ACAAAAACAAAAAATGTATACTAGCTTCTTGACTTGGAATTCAACTATGGAGTTTGTTTA
AAGTTTGCCGTGGAGTCGACGAGTCGCCGATCGAGGTCTTGTTCGTGACTGCTAGTTTCC
ATTTCTCAGCTGTTGTTACTCCTAATTTCAAGGCCGAATTCATTTGTATTGGATTCCAAA
CGAAATTAATCGAAGCTTCGCGCAATCAGCGGAGAACCTTTTTCACAGCAATAGCGACAG
TGAAATATGGCAGAGCCTAATACATCTCTTGAGACGAGCGAAAAAATAAGCAGGCTAGCT
CCTCAGTTAGTTACAGTATTAAAGGAGATGAAAGAAGGATTGGATACAGTGACTTCAAAA
GTACAAGCTTTAACTGCAAAGGTGAAAGCGGGTCACTTTCCAACACCAGAAGGAATAAGT
TACCTTGAAACGAAGCATCTGCTACTTCTGAATTATTGCCAATCGCTTGTCTATTATCTG
CTCCGCAAGGCAAAAGGATTCTCAATTGAAGGGCATCCAGTTATTCGGAGTCTAGTCGAG
ATAAGATTGTTTTTGGAGTAAGATTCGCCCCATCGACAAGAAACTACAGTATCAAATTCA
GAAGCTCACAAGAGATAGTGATGCTGCTTCTGAGAAGTCAGTTATAAGTGAGAAGGGAAC
AGATACCCAGAAGGAGGACCTGTTGAAGTATCGTCCAAATCCTGATTTGCTTGTTAGTAA
AACACGTGGCACAGAGGATGGCAGCAATGTATATAGACCCCCCAAACCTTGTACCTGCTC
CTACTGGAAGAAGATAAATAGTCGAGGCGAGAGAGAATAAATCGAGGAAGGAGACAATGG
ACTTGCGAAGGACTAGACAA
>Contig238
ATTATGATGAAGAAAGGTGGGAGAATCAGCAGAAGACAACATCATGGGTGGCCACGACCC
ACGTAACTAGGTTACGTTACAGGCCGACGAGAGTCATGCTAAAGAAGATTGTACGCTGCT
GAGCTCCGCCCACGATGCTCTTGTAACCACCAAACCTAACGACAGCACTGAATACCACTG
GTATGGAGTCAAATACATCAAATAACTCTGTCTTTGAATCTGGGGTTTTTGGGTTTACCC
GTATACCCACGTCCCCACTAGCGCATCGGATCTAACCATATGATCGAACCCAACCAAGAG
CGAGAGATATTACTATGACTTACTGCGTTTG
>Contig239
GAACCTCTTAAATAAATATTTCGCGTTAGTCTCAGGCTTCTCTCTCTCTCTCTCTCTCTC
GTGTTCTCTCACTAGACTCCCTTCTTTACCAAAGTCTTTCTTCGAGGGATCCTTAAGAAG
AAAGAGAAATGGGGCTGACATTCACCAAGCTTTTCAGCCGGCTATTTGCCAAGAAGGAAA
TGCGCATTCTCATGGTTGGTCTTGACGCTGCTGGTAAGACCACCATATTGTACAAGCTCA
AGTTGGGCGAGATCGTCACAACCATTCCTACTATTGGTTTCAATGTGGAGACCGTTGAGT
ACAAGAACATCAGCTTCACCGTTTGGGATGTCGGGGTCAGGATAAGATCCGACCATTGTG
GAGGCACTATTTCCAGAACACTCAGGGTCTCATTTTTGTGGTTGATAGCAATGACAGAGA
CCGTGTCGTGGAGGCAAGAGATGAATTGCACAGGATGTTGAACGAGGATGAGCTTCGGGA
TGCTGTGCTGCTTGTTTTTGCTAACAACAAGATCTTCCTAATGCAATGAATGCTGCTGAA
ATAACTGATAAGCTCGGACTCCACTCCCTCAGGCAGCGTCACTGGTACATCCAGAGCACT
TGTGCAACTTCTGGAGAGGGACTTTA
>Contig240
GAACTACACTTTTTTAGTTTGTACATCTGGGTTTGCAGAAAGATTTAATTTTTCTTAATC
AATGGGGTGGATTTGTCTCATAAAGAATAGGAGTTTTTGTTTTCCTTTTTTTCGTTAGTA
TTTTTAGTATGATGGGTGGTTTGTTATTTATTCTAAGGATGTAGCTGCAAAAATAAAATT
TTTACTTTTGTAATACTTTGTATCAATAAATTTTTTTAA
>Contig241
GGAGTCCTATGTGATAAGGGATAACACTATTTGGCAACAATTTTTGCCAACTTTTACGTA
TAAAACCTAAAACGAAATTAATTCTTCTCCCCTTGTGAAAATACTTACGTCCATATTATT
GTGATTCCACAGATTCTCTATAACTCTTTTATAAAGAAGAATATTTTCACATTTCATTGA
TTCCAATGAAAGTTTTTGAATTTGATGCATTCTAGGTTTGCGTAAAATCTTCTTTTATTG
CAGTTTGTGAGTTTTAAGAGAAAACATTGTTTTGGTATAACCATCTGGTATAAGAAATAC
ACTTGCCTGAGTAATCCGGATTGGCGCCGTGTAGGGCCCACTGTAGAGAGAAGCGCTCCC
TGCCAAAGACACAGTTGATATTGGGGTAGTAAGAGGAAAAGATGTTAAGATTATTGACTG
AAGTAGCTAATATTGGCAACACAAAATCTGCTGAAGAAGGCCTAATAAGTGTTGTGCTAC
CACTGCTTAAACTTCTTTCCCTTGCACTTTTCGGATTAGTTTTAGCTCACAAGAAATTCC
AAATTGTCCCAAGAGAAACATTCAAATTGCTTAGCAAACTTGTTTTTGCTCTTTTCTTGC
CCTGTTTGATCTTCACTCACTTGGGACAATCGATAACGCTTGAGAATTTCGTGCATTGGT
GGTTTATTCCGGTTAANGTGTTGTTAAGTACACTAGTTGGCTTTCTCTTAGGAGTATTAG
TAGTGATCATATGTCGTCCACCTCAAGAATTTACNCGATTCACGATTATATTTACTGCAT
TCGGTAACACTGGAAATCTTCCACTAGCTATAGTTAGCTCTATTTGTCATAGTGCGGATA
ATCCCTTTGGACCTGATTGCAAGAGGAATGGAGTTGCCTATGTTTCTTTTGCTCAATGGG
TTGCTGTGATTCTAGTTTACACGCTCGTTTATCATATGATGGAGCCTCCGATGGAGTACT
ATGAGGTTGTCGAAGAGGGAGTTGAAAAGGAGGAGGATCAGCAGACGGATAATGAAGTGA
GTAGACCTCTTCTAGTTGAAGCAGAGTGGCCGGGGATTGAAGACAAAGAAAACGAACATT
CAAAAACACCCCTTGTCGCGAAGATCTTTATGTCCGTTTCAAATCTTTCGATATCCAATA
CACCTGATATCGAAAACAATATAGTAGAAGATGCAGGAGAAAGTCCCAAGTCAATTAGGT
GTTTGGCAGCACCTAAAGTTGTCAAGAAAATGAGAACAGTTGCTGAACAGACTCCTGTAC
AGCACATCCTTCAGCCCCCGACGATTGCTTCTTTACTTGCAATAATCGTTGGAATGGTTC
CTCATGTCAAGGCGTTTGTCTTTGGATATGACGCTCCACTGTCTTTCATCACGGATAGTT
TAGAAATCTTAGCTGGTGCAATGGTTCCATCGGTCATGCTAATTCTTGGAGGAATGCTCG
CTGAAGGGCCTAACGATTCTAAACTTGGCCTTCGGACTATGATTGGTATATCAATAGCAA
GACTTTTGGTGCTTCCTTTGTTGGGGATTGGCGTTATTACATTGGCCAATAAGATGCATT
TTCTTGTCGAGGGTGATCATATGTATACGTTTGTGCTTCTGTTGCAGTATACAACGCCAA
GTGCAATCTTGTTGGGTGCAATTGCTAGCTTGAGAGGTTATGCAGTAAGTGAAGCCTCGG
CACTTATTTTCTGGCAACATTTATTGGCACTCTTTTCCTTGTCATTATACATTGTTGTTT
ACTTTAAGCTATTCTCTTTTTTCTGAGCTGAATTTCGAGCAGAGTTACATGCTCTTGATT
GTAATCATTGTACGTAAATGCTTCACTTGAAAGGGC
>Contig242
ACAAACCCGAACCCGGCTTGCCTGACCCGAATATAGAAATCGGATCACCCTTTCTTCAGA
TTCTCAGAGCCCTTCTTCTTTCTCTCGCTGCTCTGATACAGTTGCAGAAAACACAACGGT
AATGGATCAGCAAAATTCTCATCATACTTCCCCTTATATTACTAATAACAATCCCCTCCA
ATTCCCAATTCATTATCCTAACTCAAACTCTAACCCCAATTCTGCTCCCAATTTCAATTC
TATTCCAAACCCTAATCCCAATTCCGATTCAATCACAAATCATTCTCTTCCCTTCTCTAC
CCCCAGGAAGAAAAGAACAAAGAGTTCCAATTTTTTGTAATAAAAACCTTAAATTCTGAT
GTTGGTAGTAGCTCAAGTGCAAGAACACAAGTTGTTTCTGATGAGATTATTAGCATAAAC
AAAGATTCAACTTCTGAGGCCTTAATTGCATTATCTGCTGGTTTTCCAGCTGACGTGTTA
ACTGATGATGAAATTGAAGCTGGGGTTGTTTCTGTAGTTGGTGGGAT
>Contig243
CTCTCTCTCTCTCTCTGCTTCTTCTTTCACATTCTTTCTACGATGATTCAGCTATTTGGG
CAGAGGGACAATTAGACCCGTATCTTGGCTTGGAAAACCTTGGATGCTATGTGAGTTGAG
GCTTCTTTATCACATGCAACTGTTCTTTTGCAGTCATGGCTGATTTTTAGCTGGTGAAAA
TTGCTCGAGGTGGGGGAAAAAGTGAGGCTGCTTCGACCGTAAAAGGTCAATTTCGGGCCA
CCAAACCCTGCAACTGATGAGAAGGCCCTATGGAGCGTGTATGTTGACACACCTCCTGCC
TTTCAAAGGTACCTAGAGGATAGGCCATACACAACAGTGCGATGACCGGGGAGCGAATTC
CCTACGAGAAGGGTCAAACGACCATCTCAAGGCGCATCACGATCTACAAGTAAAAAAAGC
AGTTTATTCATGATCTTCACATATCTGTGCATCTATTTGCGGTACTCTATGATTCACATG
AAGTCGCTGTCTAGGCACATTATGTTTTAATCCTGAACAGAAAAAGATCTGCTGGGGAAT
TCGGAGCCTGACAATATTTATGTTTGTATATTCTATCTCCTGGACATACAATGGCCCATC
TCTGCAGGTTTATCACAAATGAAGTTAGTGTGAGAAGTGCAAAATGGAAACTAATCTATA
AAGCTATTATTTAATGTAATGTCATATCCATGACTGCATCTAACTAGTTTGAT
>Contig244
GTGTCTGAGTTTAGCAACTTTATAGGAACAATTGTCGGGAATCCCAGATTTATCACCTTG
TTGTTCATTAGCTGGCATACTATCTCTGATGATATTAAATAACAAATGTGGGAATATATC
AACGTAAGAACGATCAATTTTCAATTATGTATCTTATTGTGTTTCTTACTATACATAGAT
AACATATGTGTTATTTTGCATAGACCAAGTTCATCATTCCAGCAGAAGGAAAGAAGTGAG
TGATAGATGGTCTTCGCGATGCTTGGAAGCGACACAAGAGAAATATTAAGAAGAATCATT
TTGATGGGTATCATACTATTGAAGATATGCTAAAAAAACGTCTCGCTGAGATACCAGAAG
TTCAATTCCGCCAATTAATTGAGTATTAGAGGGATTCAAATGTTCAAGTGAGATTAAACT
GTGCATTTCTACTCTTGAACATATTGTTGCGTTATATTTTTTTTCTTTTTGATTTATTAT
TTAATAAACTTCTTTTGGTG
>Contig245
AAGTTTCTTTCTTATCATCCTGAGATTCAAACAAACTATTTCTCTCTTCTAAATCTACTG
CAAAATGAGCTGGTGGTGGGCTGGAGCTATTGGTGCTGCTAAGAAAAAATTCGAAGAAGA
TGATGCACCACCCAAGTACCAAAGCGTAGCTTTAATCATCGGAGTCACCGGCATCGTCGG
AAACAGTCTCGCCGAGATCCTCCCTCTCGCCGACACCCCCGGCGGTCCTTGGAAGGTCTA
CGGTCTTGCCCGCCGCCCTAGACCGTCGTGGAATGCCGACCACCCCATTGACTACATCCA
ATGTGACATATCAAACCCAGAAGATACCCAATCCAAACTCTCCCTTCTAACTGATGTTAC
TCACGTTTTTTACGTGACTTGGGCCAGTAGATCCACGGAGGTTGAAAACTGTGAAATTAA
TGGGAAAATGTTTCAAAATGTTGTCAGTGTTGTTATCCCTAATTGTCCCAACTTGCGCCA
CATCTGTTTGCAAACAGGCCGAAAACATTATTTGGGCCCGTTTGAATTGTATGGTAAATT
AGTAGCCCATGATTCTCCATTTCACGAGGATTTACCTAGATTAGACGCCCCCAATTTCTA
TTACACTCTTGAGGATGTTTTGTTTAAGGAGGTGGAGAAGAAGGAAGGACTGACATGGTC
AGTTCATAGACCCGGGGTCATATTCGGGTTTTCACCGTATAGTTTGATGAACATTGTTGG
AACGCTTTGTGTTTATGCGGCTATATGTAAACACGAAGGGTTGCCATTGAAGTTTCCGGG
TGTTAAAGCAGCGTGGGATGGATACTCGGATTGCTCCGATGCGGATTTGATTGCTGAGCA
TCAGATATGGGCTGCAGTGGATCCGTATGCTAAGAACGAGGCGTTTAATGTGAGCAACGG
GGATGTTTTCAAGTGGAAGCATTTCTGGAAGGTTTTGGCGGAGCAATTTGGAGTGGAAGC
CGCAGAGTTTGATGAAGAGAATAGGTGCACTTTGGTAGAGATGATGAAAGNNAAAGGCCC
AGTTTGGGATGAGATTGTGAAGGAAAACGGATTGACGCCTNTAAATTGGAGGATGTTGGA
GTTTGGTGGTTTGTTGATCTTATNCTTGCTGGAGATTGCCNTCTAGATACTATGAACAAG
AGTAAGGAACACGGTTTCTTGGGATTCCGGAACTCGCAAAAAGCCTTCATTTCCTGGATT
GATAAGGTGAAAGCCTACAAAGTTGTTCCTTAGTTTGATGTGCGTTTCTGGTTTTACTGT
GTGATAAATTATTTGAGCTTGTTTCCTCTCTATTATGTTGTTTAATAAGAAGTAATAATA
GCAAATTGAAGCAATTTCTAGCTGAAATGATGTAACTTTTGGCTTCTATATGCTGTTTTG
CTGTAATTATCCATTTGTTATG
>Contig246
TGTGTGATTTCCCGGGTCGATGTGTGAGTTGTGATCACCTTTGTTAAAGTAAACCTTTGC
TTTTTCCACACATATTGAATACCC
>Contig247
GAAACCCTAGACCCAAATAACACAGAAACGACGCACATCCGTTACTGTTCAACATCTCCC
TCATTGAGCCCAACCTCAACTCGCCTGAAACTCAGGCGAGTTCACTCAAATGGGTCTCCT
CCTCTCCACGTCACTTTATTTCAATGGTTTTCTGTCAGAGGAGAAAGAATATTCTCTCCA
AAATTGTACGATTTTTGTACGATGGAATAATTTGCTGGATGAATGGGAGTTGTGGATGGA
TGTAAATCGATCCATGCCTTCCATTTGTCCCAAAAATCGTTCAAAAACATGAGGATTTTC
GGATATTTGGGCAGAAGCTTCAAGATTTTTGGAGGGATATATAAAAGGGTGAGTTTTCTG
TTTAAGAGCTAAGGAAATATCAGNGAAAAAAAATCTTCAGAACATTTAGTAGTAAAAATT
TC
>Contig248
CGACGATAGCTACCTCTATAGTGGCAATCATCTCTTGAGCGTTGATTGGAGTATTTGGAG
AAGCCATTCGAAGATAGTGATCAAAATATGGGAAAGAAACAAGAAGCAAAAGGATTGAAG
ATTTTTAGAGAAAAGCAACAATGGAGTTTTAATACAACAGCAATTGCCGAGCTAAGAATG
GTTGATGTACAAGTTCTTGGGTCATCTCGAGATCTAGAACCTTAGCCTAAGCTAATTATT
TCCTAGATCCAGTGCCTATTACAGCAAAAGAGGTATTTCAGGAATATCATCAAACGGGAA
CGCTTAAAACTTCACTTGGTTAAAGCACTCATACCGTGATTCTTCAACTCCCATCCCCTG
ACTAGAGAAATCATTTTTCACGTCATCACCTCTATGGTTGTCAACTTTACCAAAGCACTC
CTCCGTATTAGAGGGCAGGCCGGTAATGGAATTTAGAGTCGTTGATTATCGTACAAATCA
GAAAATCTCCCTAAAAGGGATAATGATAAACAAATAATAAATGGAGAAATTACGCTTGAA
ATTCTTTTCTTCCAAGAAAGAAAGATCGCCTTCGCTTAATATATCCCGGGTATGTATTTT
AACAAAATTCTCGTACCATCTCAGATGAGTAGTAGATAAAAAGTCATCCCCGAGGTATAC
TCATAAATTCTTTCATGAGCTCGACTCGAATTAGCATCTCTAGAAGTTGCAATTGTCCTT
GGTATTGGCCAGAAGAGCAGAGTGTTATGGTTCGCTAATGTTAACATTGACCATTTTTAA
GTTTGGGGCATTAAATTTGAATAAGATGCTTGAAGGAGAAACATTTCCCCACCTTCTCGG
CAAGGAACCTCAGGCAAGCCACTAACTGCCAACACTTGGTCCGAGCTGACCTAAGCAGAC
ATTGAATGCCTTGATAAGGTCCTTGATTACCGGATCAATGGCCTGCTTGAACCCGAGGGT
GAACGGGTAGATGAACACGAATGACAAATCTTCCCAGAGTGTGGTAATGTTCTCTCCTAC
TCTAGAAAGGGGTGTTCGACCTTGTCCTCACAGGCACAATCTCTCAACCCCTCCAAAAGA
TGCTCTACTTGTAAGGTCAAAAGAAAACTTTCAATCAGCCTTTCTAGTATTGTTCCTGCA
ACCGACAAGACATATGAGATGGAGTATGTTCAGAAGAAACTCCGAAGTTGTCGGTTCTTC
CTGTTCTTTCTTGCCTTTGCATGAGGCTTTGGCGGCCTTGACTTTCCTAGTAGGGGTTGG
CGCCAAANNCGTAGAGGACGAAGTGGTCGGAACTGCTCTGCTTGCATCGACAGGGGCGTG
ATGGTCCCTCTTCCGCCATCGTGGAAGGTTTCTGCCTCTATTCCTTCTTTTGTAGGATAG
GTGGTTCCTCCACCATTATGTCCTCCATTGTCGCGGTGGTTGCATGAAGAGGAACGACGG
ATAGCTACCTCTATAGTGGCAATCATCTCTTGAGCGTTGATTGGAGTATTTGGAGAAGCC
ATTCGAAGATAGTGATCAAAATATGGGAAAGAAACAAGAAGCAAAAGGATTGAAGATTTT
TAGAGAAAAGCAACAATGGAGTTTTAATACACAGC
>Contig249
GCAGTCGTGTTATGATAGTAATAAATATGACGGCTCAATCACAGCCGTCGTAAAAATCAC
GAGGGGAAAGTAAATATGACCTTCGTAAAATAGGCGGGGAAAGTAACCACCCACTTTTTC
TTTCTGCACTTTGTCTCTCTC
>Contig250
GTCAGAAAAAAAAGAAAAAAAATCCGGTGATCGGACAGTAACGGAGATGGGTCAAAAAGG
GGTTATATCGCCGGCGAAGAAACTGTTTTCATGGGTTCGAAGACAATCGAAGAAAGTGAA
AATCTTTTTGGGTTTAACCACAGCGCTCACGTTATTGGTTACTCTCAAGTTGGTCGTCCA
TGATCACAACTACTTCTTTGTTATGGCTGAAGCTATTCATTTGATTGGGCTTTTGGTTTT
GATTTACAAATTGACCACTCTCAAAACTTGCTCTGGTCTTTCATTGAAGACTCAAGTGCT
TACAGCTATATTTTTGGCCGTAAGGTTATACTGTAGTTTTATCATGGAAGCGGATATCCA
CACTGTGCTAGATCTAATCACCCTTGTGGCAACGTTGTGGGTAATATATATGATGAAGTT
CAAGCTGAAGTCATCCTACATGGCAGATCTGGATAACATGCCCTTATATTATCCGATAGT
TCCTGCCGCGGTTATAGCCTTCTTTGTCCATCCTACTACAACTCATATTCTCATCAACCG
GATGCTTTGGGCTTTTTGTGTGTACCTGGAATCTGTCTCGGTGCTTCCTCAGCTTCGCTT
GATGCAGAATGTTCAGATAATTGAACCATTTTCAGCCCATTATGTTTTTGCACTGGGTGT
TGCAAGATTCTTAGGTTGTGCTCATTGGATTATTCAGGTTTATGACACTGCTGGAGCATA
TATATACTTGGCTGGACGCGGTTACTTCTGGATACCAATGGTCTTTTTGGCAGAAATTGT
TCAAACGTTTATCTTGGCCGATTTCTGTTATTATTACGTAAAAAGTGTTATGAGCGGCCA
ATTGATCGTTCGCCTGCCAACGCCGGTT
>Contig252
AGTGGTGGCGGCTGGGATGGCGAAATGGCTTGATATATACAGTGGGTTTGTATGGTTAGG
GTTTTGGTCTCAGCTGGTTTCCCTAACTATACCGTGGGACAGGCAGCCGTTATCTGCTAT
TAGGGACCTTTGCGATCCTTATTTGAATCTCTTCAGGAATATTATTTCCCCCAACTTTTT
AGTTATACTTTGGTA
>Contig253
CTGTCTGTCTATATCCAATTTTTCCAATCTCTCTGCGTCTCTCTCTCTCTCTCTCCCCGC
GTTTTCTCATTCTTCTTCTTTCTCACCGCCCACACACCGTTTTCCTCGATCGATCCGTCC
CTTTCTCTTCCGTTACAGGTTTTGGAATTAGAAGCTGCAGTAATGTCTCCGGCAGCTAGG
TCCAAGTCAAAGGATAAAAAGATGAGCAAGGAACCACCCAAAGTTGCTTCAAAGCCTTCA
AGTGCAAATGCAGGCGGTGGGGTTCCCACTAGTGGATACAATCCTCTTCTCGGGACATTC
CATACACTTGACACAGCTCCTGTGACTTCGAATGCTGCTCTTCATGTCAATGGTCGTTTC
AGAAACATTGATGAGACAGATGACCCTAGTGGGCACTCTATCGGAGCTGGTGGAGAGTAT
GATGTTGTTTCCAATAATGGTAGCTGGTCTGGTGAGTCGGAGGATCATAAAGAGAGAACT
TCTAATCTTCCTTCCCGACAAGAGATATTACCTGGTGCTGATAATGACAAGCGGGAAAAA
ATCCGTCAGAAAAATGAGAGGAAGCATCAACGTCAGAAGGAGAAGCGAGCACAAGAGTTG
CATGAAAAGTGTAGTGGCTATCTCATGTCAAGAAAGCTGGAAGCACTTGCTCAGCAGCTT
GTGGCTATGGGGTTCTCCTTGGAACGGTCAACTATGGCTCTTATTCTGAATGAAGGCAGA
GTAGAAGAGTCAGTAGCATGGTTATTTGAAGGAGGTGAAGAAGCAAACAAAGACAAGGAA
CACAATCTTGATACTGGGGGTAATTTGAAAATTGACATATCAGANGAGCTTGCTTGCATC
GCACACATGGAAATTAGATATAAGTGCTCCAAGCAGGAGGTTGAAAGAGCAGTAGTTGCC
TGCGAGGGTGATCTTGAAAAGGCTGAAGAGACTTTGAGATCACAAAAGCAGGAGCCCGCC
TCTGTTCCGTCCAAGCCAGAAGAAACTGGCGATCCTCCTACTGTGGGTAATGGCAAGCTA
CCAATTGCCACCGGCCAGATTCTAACAAGAGTACCTGTAAAACCTTCATTATCTAGTACA
ATACCAGCAAAGAGAGATGAGAAAGACTTCAATTATACTAAAGTTGCTGCCGCAGCAGGG
CCTCCTTTGGATCCTGGGAGCAAAAACATACCATTGCTGAAAAGGGTTCCGCCAAAATTG
GACTGGGCCATGTCACCACAAGTGTCAGTACCTGTTGATAAAAGGTGGCCAAATGGAGGA
TCAAATCCTTCTGTTTCCTATTCTTTGGCATCTTCTTTGCAGGCATCACCTCCACCGCCC
AAGACAGAAGCTCGTTATGTGGCTGTTGGAAATGAATTGAAGAATCTACAGATAGGAACT
GTGAGAGAACCAGTTATAGTCATGCAACGACCCCAGTCTGTCAATGCCAGGCACACTCCC
ACCTCAAATGTAAGCTCATCTCCTCCAGGAACAGCAGTGTCGTGGTATCCTAGTAATATT
GCTGAAACAATGACACCCAATGGTATGATTCCACATATTCCGTGCACAAGAAGCCTGAGC
ATGAATGGCGTCAGCACTAACCAATTGTACAACCAACTTCATTATCAACAGCACCCGCAT
CCAGAACAATTTGTTTCCAGCAATGGCACACTTGAATCACCAGGATCTAGCCGGGGAAAT
AGTTTGTGGAGTAACACAGGTGCATCCCAGACACAATCAATTGCTGCAGCTTCCTCACTT
GGACTTTTCTCCGGTTTGGGCACCAATGGTACTTCTGGGTCATCGTCTCCTGTTGACTGG
AACACCGGCGGTGGCTCAATGCTGCAGCTAGATTACGCCAACATAGACTGGAGTTTGGAT
CGCGGCTCATCGCCGTTGAGAACAGGTGGTATGTGGCCAACAACGAACTCATTTATGCAA
AACAATGCTCGTAAATATGATTCATTTACCCCTGGACTTGCTGTAAAGTCTACCATAAGA
CCTGATATGCGCAATGGGATTGGTATACCGATTCCCGGGTTGCACGATGGAGCAAGTACA
GCAGAAACGTCGGCTGGCGGTTCTCGGGAGTGGACTTCTCCTTTTGAAGAGAAAGACCTT
TTTAGCTTACCAAGACAGTTTGTTTCTTCTCCCTCGCTGTAGGGTGGTGGGAGGGATTTG
ACTGAATAAAAAAGAAAAGAGATGAAAAAAAGAGAACAGTAAATGTGCTTTGGATTTGGT
GTTGGTGTTGGCTCTTATGATGCATTTGCCCTCTTGATATTGTGAGCT
>Contig254
ATTGGTGTTTGTTTACCCCTGTTTCTCGTACAGTTCCTGCCCTTCAACCCGATAAGAATT
TATTCGTGTTGGTTAAGGCATTTGCTTCCGGGGTTATACTAGCCACTGGATACATGCACG
TTATGCCTGACTCGTTCGATTGTCTTAGGTCAGACTGCTTGCCGGATAACCCCTGGAAAA
ATTTTCCCTTCACGACGTTTGTTGCTATGCTTTCGGCTATTTTAACTCTAAGCGTGGATT
CGTACGCAATGAGTTACTTCAAGAAGTATAAATTGGAAAATAATGGAGTAGGAAATGGAA
GAGATATTGTTCATAATGGAAAGATGGAGTCGCATATTTTTGACAATAATATTAGCCACG
TTCATGGAGAAGCCAAAGTTGATGATAATGCTACACAATTGCTAAGGTATCGGGTGGTGG
CTCAGGTTTTGGAGCTAGGAATAGTTGTGCACTCAGTAGTGATAGGATTATCTATGGGAG
CATCTGATAATCCATGTACTATTAGGCCACTAGTAGCTGCTATATGTTTCCATCAACTTT
TTGAAGGAATGGGTTTAGGAGGTTGCATTCTTCAGGCTGAATATGGTATGAAGATAAAAG
CAATAATGGTGTTCTTTTTCTCATTAACAACACCATTTGGAATAGCACTTGGAATAGGTT
TATCAAAAGTGTATAGTGAAAATAGTCCAACAGCACTAATAGCGGTGGGATTGCTAAATG
CATGTTCAGCTGGTTTATTGAATTACATGGCATTAGTGGATCTTCTTGCTGCTGATTTCT
TGGGGACTAAATTGCAGAATAGTATGAAACTTCAATCATGGGCTTATGTTGCTGTTTTAT
TAGGTGCTGGTGNGATGTCTGTTATGGCTATATGGGCGTT
>Contig255
AGTAATCCCCTCAAAACCAAACGATCTTACGAAAAAAGAAAAAAAGAAAAGAACAAGCCC
TAAACCTTTAGGTTCGTCAACAATGGTGGATGGGTCGAGAGACGTGGATGTGGAGAAGCT
GATCTCCTTCAGCAAAGATCTCGTTCAGTTCTTGAAGGACGACAAAGATGTCGGCTTCTT
GAAACAGTGTTTGGAGCAATCTAATGCCGTTCAATTACAGTGCCTTTCTGAATATCAAAC
CCTTCGGAGTTCCATTCAAGATTATGAGGCAAAGATAAATATGTGCAATCAGAGAATAGC
AGAAGCACAATCTGAAGCTGCTGGAGATGCTGAAATAGATACACTGCAGAAAGAGAGAGA
ACAGAAGCTTCAAATAGAACAGCTGCTAAGGGAAGAACTTAGAGTTATAACCGATGAGAT
CGATGATTTAGATCATCAAAGAGCCTCTATTGAGGAGCAAATGCAGTCACTTGAGAAACT
TGAGCGAGATCAACTTCGAGCAGACAGAAATTCCGTTCACCTTGACCCATCCTAGATATT
GTGGAAAGAGATAACAAGGTGCTTGAATATTTTGAATTGGATCCATCGAAGCTGACTGCC
TTTGACGCTAGTAACAGCATCTGGAAGATGATAACGTTGTGAGAATTGGATTCCTCTTGT
GTTTACTTGTCAATTCTCTTGCAATCTGCTTTCTGGGAGACGAAACAAATTTCTGAGCAT
CCGCACTTTTTTTTTTCTAATCTTTTTTCCCTTTTTGTTTGTTTTGGTTTACACTTCATT
GTGTGGAGGCAACCCTGAGATGTTGCTTGTTTCTTGTAACTACCTTTAAGTTGTATCGAA
TGATTGCATGTAATCAACTAACCAGCTATTTTTAACGGATAATTTTAGATACCCCT
>Contig256
TATGAACTCCGACAATATTTTACCCTAGATTTTGACAACATTTTCTTTGAATCCCTAGAA
GATCTTCTTTTCAACACTCGCTCTTCCCAGTGAAGGCCAATATAACGATGATGATAATAA
TCTGTATGAAAAATTTGGGATCACTTTGGGTGGAAGAAATGGTGGTTGGAGGAAAAGGGA
TGAGATTTCTATGCTGCCTTATAATTTCTGCAACCATTTCATAATCCAAAGAATTGAATC
CTAATAGTTTCATAAGCAGCAGTTATAGTGAGAAAAAGAGAGAAGAAGTTGAAGCCGATG
AATTTTGGAGGTTCTCTGAAAATAGAGAGGGAAGGTGAAAAATGGCGTGAAGGAGAAAGA
GAATTTAGTAGTAAAAAAGAAGATGATGATGTGGATTATGGATCTGATGTGTTATCCATG
TCAGGGCAAGTGAGATTCACACATAATAGGAGGGGCTTAAAACATTCATTTTTATCAAAT
ACAAATATTTAATGAAATCTTGTGGAATACAGGAATCAGGATGACAAACTGGAACAAGTA
TAGGGGTTNNCNAGGGTATTCTGTCGTCTTTTATAATTAAAGTTTGGTTGAAAGATAATG
AAAATTCATGTCCGGAT
>Contig257
AAAAAGGACGGGAGTCAACCGACCGGCGGCGACTTATTAGCGGAGGAAGACCGTTCGGTA
GGATTTCTACTGTTACTAGGCGATCCCCGTCCTGTTTCTAGATATAGTGCTACCACGTAG
TACACCCGACGTTCGTTTACAATAGCGAGCCACGGGTAGTTTGTATACCGAACTTATCCA
CGTGGTAATATCGGCGTACAAGTACATGAAAGAAA
>Contig258
AGAAAAGAAAGAGAAAAAGATTACGAGAATAATAAACAGCTCTAAAAGACGGTCTGCTTC
AACTTTCAACCGTCCCGATAAACCCTACAAATCAAGTCGTCCATCTATCTCCCTCCTAAG
GTTTTGATCTTTTCATAAACCTCAAATAGAGATGCAGTTGACGCTCGAATTCGGGGGAGG
GTTGGAACTTCTTTGTGATTCCGTGAAGATCCATAACATTAATGTTGACCCTCAAGATGG
AGAGAAGCAGATGACGATGAAAAACTTGCTCACTTGGGTTCGCACCAATTTGATCAAGGA
GAGGCCTGAAATGTTTATGAAAGGAGACTCGGTGAGGCCTGGGGTTCTAGTCCTTGTAAA
TGACACTGATTGGGAACTAAGTGGCCAGCTTGAAACAGTGCTGGAAGAGAAGGATAACGT
TGTTTTCATCTCAACATTGCATGGCGGTTGATGTTGATATTATACATCAGGAGCTTCAAA
AAAATTCAGACTCTAATAGAACTTTGGTCATTAATCATGTCATGTACTAGTCAACAATGA
AGTGTATTGAATGTATGATGCTAATATAAGTGCATTTTGATTACTGATTCCATTCTGTCC
TGGCACCTTGGCAGAGG
>Contig259
AAGGACAAATACAGGCAGTCCTTGTTTCACAATACCAAAAATTTTCAACGGGAGCAATGA
ACAACAAGGATTGAAAAATTAAACAATAGAAAACTAATCCATGTAAGCCAAATAACGAGG
AGCATGAGCATCAACAAGTTGGAGAAGAGCAGTTGCACAACACAAGGATGTCGTCATTGT
CTCCAATATCACAGCCGTTCAAGCTGAATGGAGTGCTCGACCTCGACCGCAGCTGAATCA
CTCGTTAGTGTATTGCTTCTCATACATGACGTCCTCGGCTTGGTTAGCTCTTGGTCGTCC
TCCCTTAAGTGAGATTCTTCTATTCAGATTTTGACCTATACAGACTGCAGATGGGAGGAA
GAAGAGGACAGCACCAAAAGCTCATCCTTAGATGTTGCGAAGAATTAACCTTCATCAGCG
AATAACATATGACAAATGAGAATGGAACTTCGGTGGTTGCAAATGAGCAAGGGGCGTGCT
GATCCATTTGTTAGAGAGGATCAAGAAGTTGTTTAGGTATCAAAATTATTAATGTTTTCC
>Contig260
TACTCTGATATCTGATTCCTTAAAGTTTCCATTTCACCGTGCTTTTTGAAATGTTAAAGG
ATGTGAAGGTAATTTTGACACCTAAGTGATTGTACTTTACGGTTAAGCAAACAAGGAGAT
GGCAGCCTTTACGAAGCCCTTTTTTTCGTTCGTAAAACTTATTAGAAAAATCTCACTGGA
ATATAGCAGTTTAATTAGTGTGCCTACAGGTTCAGCAGCAGCTGAGTTTTCTGCTGGAGC
CTTGCCAGGATTTTTGCAGAATCTCGGTTCTATTAGCAGGTTTTATGAGCTTAACTTGCT
TCTGATTGTTCTCCAATTTCATTCGTGTGTGAATGACCAAGAATTTTTTTCAGAGAGACG
AGGCACACAATTCATGGATGTTTATAACTTTGCAGTCCCTCTGATGCGCTTTTTGAAGCA
TTCATAAAGACAGATGTTGCATTCAGGACACAACTTGATTCTTGTCGCAAACGCAAGGGA
GCAGTTCAGAAAGATTGGCACCCTGGTTGTACTGCAATAGCTGCTCTTATGGTCAGAAAC
AAACTTATTGTTGCTAATGCTGGTGATTGCAGAACAGTCTTGTGTCGAGCTGGTAATCCG
TATGCTCTAAGTAGGGATCATGTTGCAAGTTGTCATGAGGAGCGGGAGCGTATTATCCGT
GCAGGTGGCCTTGTCAAATGGCAAGTGGATACATGGAGGGTTGGTGATGCGGCTCTCCAG
GTCACTAGGTCTATCGGTGATGATGATCTGAAGCCAGCTGTAACTGCGGAACCTGAGATA
ACTCTAACTACTCTTTCTGCAGAGGATGAATACATTGTAATGGCCAGTGATGGCCTTTGG
GATGTTGTTAGTGAGACAGATGTAGTGAACATAATCAGAGACACAGTGAAAGAGCCAGGA
ATGTGCTCAAAGAGGTTAGCAACAGAAGCTGCGGAACGAGGCAGCAAAGACAACATAACC
GTTATTGTTGTTTCTTACGTCCAGTTTCCACAGCTGAGAGAATTTATTAGCTCTGCTGTC
ATCATTCATCATTTTTTGCAAGATTCTTCTGTGAAGTGTAGATCAGCATACAGGAACAGA
CGCAACGTATTAACCAATAAGAGTTATTTGGATTCAGTTCATTGTGTGATTTCAGCTTGT
GGT
>Contig261
GATCCGCCAGAAAAGGATTGGTAGTATTGTTATTAACTACCGAAAATTCCTCCTCTCTCT
TTCCCTTTCTCAATTGCCCTTAGAGAGAAGAGAAGAAGAAGAAGAAATCTTCTAGAATCT
CTAAATACAGAAATAATTACAGCCTATTTCATTGTTATTATAGAAATTTTACATTTTGTA
AAGACATAAATAATAATGGATTCGATAATTAACAAAGCAGGTTCTTATTATTTTGGTCAA
AAAGCCAACAAGGAGCTCAGTTCCGTCAGCAATGATCTTAATAACTTGCAAAACAGTATT
GCAGGAGGAACCAAAAAGCTGGTGAACAAGATTAAAGGAAAAGTGCAAAAGCCATTGCCC
GAGCTGCTAAAGGAGTATGACATTCCAGTAGGTATTTTCCCTCGTGACGCAACCAACTAC
GAGTTTAATGAAGAGACGAAGAAGCTTACTGTCCATATACCCGAGATATGTGAAGTTGGT
TACAAAGATTCATCTGTAGTACGGTTTAACACAACTGTTACTGGACATTTGGAGAAGGGA
AAGTTTGCTGACATAGAGGGAATGAAAACAAAAGTGATGTTCCTTTGGGTAACAGTTAGT
GTTGTTTTATGTGAAAAAACAGAGCTTCATTTCACTGCTGGGCTGAGGCGAACGCGTAAT
AGAGCTGCATATGAGGTCTTCAGAGATGGAATCGGCGTAGATAAATTCTAGTATGATCAA
CTAACTCTGAAAACTGAGTTTGTCATATAATTTGATGTTTTTTTGAGTGATTTTAACACT
TCTTGATGTCCATGTAGCGGTTGTCGTAGTTATGACTTT
>Contig262
ATTAGAAAAACTCTCCATTTTTGGTTTCTCTGGAAGAGGCTCGATCTCCCCTGCCGGGCC
GACCAACGGGTTACGTAGGTTAGTTTGGTTGGATTCATTGTTCTTTCCCTTCGAGAATCC
ATGAAAACTAACTCGTGAACCTTCAGCTTCTCCATGTGAGATTCCGTGCAATGTCAGTGA
AGGAATCCCACGAGAAGGGGCGTTCCGAAGATGGGGCGAGAATAAGCTGCTTTTTTGTTG
CTTCCATTTCTATCTCTGCTGAAGAATTGCGGTGTCTCACTATGGCGGAAGGAAAAGTAG
ACAAGGATTCAACTGGAGAAGTTTTGGACAAGGTTCAATTTCGAGATGATTTATCTGGAA
AAGTTATTAAAGATAATGAATATGAGGAGTCTACAAGAGATGCTTCCGAAGATGGATCAG
AGTCTGAAACAACAACTTCCAAGTCCAGCACTTCAGATTCAGATGGAAAATTTCAATCTC
AGTGGAAAGGATTCATTAAAAGACTAAAGATTGGGTCTTCCATCAATTTGCATACTTTCC
ATCCTAGCT
>Contig263
AAAATGTTGTTTTTCTTTTGGGCTTTTCTAGTTCTGTTCTTTTCTTGTCATAATCGTAAC
ATAATATCAAAATCTATTTAGAACAAAACTAGTAAAAGCCCATTTTTTCTTTTTCAAGAA
CACTTTTTTTTTTTTTTTGGTTT
>Contig264
TATAAATACTTCATAGGTAAAAATATATGCAAATGCTTCCAGGAGGCGCATTCTTCAGTC
TTTTGGCTGGGCAGGAATTTCTGAAAATCTGTCAACAAACAGGAAAGATACACCTTTACA
CATATTGCCTATATCATCCTTGAAATTTGAGATGCTGGAGCGTTATTTGGCATCACAAGA
CGGACAGTACACTAGCATGTTGGCATTCCGACCAACAGATCGTTACCATTTTTTTTTCAG
GTTGGACTTACTCAGAGACCATTGGGGAGAATCTAAATTTAATAAAACCCACTTCTAAAG
GCAACATCACTATTTATGGAGTTCCATATAGTGAGCATTCTAGTTTCACAGAGCTGCAGG
AATTTGTGCAGTTTCTGAGGCCAGAAAAGATAATTCCTACTGTCAATGTTGGAAATGCTG
TAAATCGTGAGAAGATGCACTCGTACTTTCAGCAGTGGCTGAAATCCTGAAAGAGGAGCT
GTTCTTTAGGCGATTAGGAAGTGTATTAGCTAGGTTATTGAAATGGGAATAATGTTACCG
GCTGGGCAACAAAGGTGTTGTTCTGAGGTTGGAAATAGACAGTAGTGGCCCACTGTGAAT
>Contig265
ATGGAACTGATTATCCAACAAAGGATGGTACAGCGGTGCGTGATTACATTCATGTTGTTG
ATTTAGCAGATGGCCATATTGCTGCCTTGCAGAAGCTGTTTGATCCTTCGACAGGCTGTG
AAGTTTACAACCTGGGAACTGGGAAAGGATCATCAGTCTTGGAAGTGGTGTCAGCATTTG
AGAAGGCATCAGGAAAGAAAATTCCACTGGTGATGTCTGGTCGACGGCCTGGGGATGCTG
AAATAGTATATGCAGCAACAAAGAAAGCAGAACGAGAATTGAATTGGAGGGCAAAGTATG
GCATTGATGAGATGTGCCGCGATCAGTGGAACTGGGCCAGTAAAAACCCCTATGGCTATG
AAGGATCTGAAGAGTCAAACTAACAGTGCAGTATACTCCTTTAACTGCAATTCTTTTTCA
TGGTCACATCATTCCACCTGTTCGTTCGTTTATCCATACTGCTAATCACCGACGTGTAGA
CCATCAATCTTTTTTTTTTTCCTTGCAAGGATTCCACGTATATTACTAGGATTACAGAAT
GGTCGGAACATTTAAATTTTTTTCTAACTGGAGTTCCGAAGCAAGTGTGGAACTTTT
>Contig266
GCAGATTTCCTTCCTTCGTCTCAATTGTTTTTAAGTATTGTTCATTGCTTTTTCCGGCGC
AGCCACTCGTCTTCTTTTGTTTCGAGATGGAGGATACACCTAAAGAAGAAGACAAGTTGT
CTGATGGGGCTTCTGAAAATGCACCTCCGAAGGAACAAGAAAGCCGTGAGGAGATGCTTT
CAAGGCATAGGAAAGAGATTTCTCAGCTACAGGGCAAAGAAATGGCAATGAAAAAGGCAG
CAGCTAAGGGCAGCAAGGCTGAACAGAAAGCTAAGAAGAAACAAGTCGATGAAGAGGTGT
CCAAACTTTCTGCTCAGCTCAAACAAAGGCACGCGGAGGT
>Contig267
AGCCACCTTACGATTATCTATCTTCCTCATTAAACGATCTCTCTCTCCATTGAAACTGAT
GGCATGACTTTTCTCTCCATTGTAGAAAACTAATTTCTTACCTATCTCTTAATCCGGCAG
AGGACAATCAGCAAAGCCACACTTAATCTTCAACAGAGATTTCATTGTTTGGGTTGGAGA
TCCAACCGGTACGGGAAGAGATGGAGAATAATCCATTTATGGCTATGTTGTAGTCTAAAT
GGCTTTGTGACTACTTTTAGCAATACCAGTTAGAACTGCCGGTCTTCAATGAAGGGCATA
TAACCTTCCGAGAAAAATAGCGGCTAAAGAATTTAGCCCAAAAGAAAGTTGTAGTGATAA
TGTCTCCCTTTCTTCCTCTTCTTTCTCCCAGGGCTAAGCGAGCGTGTTTAGCATTCCTAA
ATTTGAGGACCCAAGTTCAGAGAAATACCAATTCCATTTGCTATACATAGCCATAAAGAG
CAGGAGTTCGCAGT
>Contig268
GTTTTTTGGGAAATTCTTTTTTTTTTTGTTTTTCGTACTTTTACTTTACCTACCTACTAC
CTTAAACCCCTAAAACCTTTTTTTTAAATTTTTTTTAAGTACCCCGAACCCCTTTTACTT
TTTTCGTTTTTTTTCGTTTTTAAACTAAAAAAAGTAAAAAAGGAAAGGAAGTTACTTTTT
TTTTCGGTTTTTTTTAGGGTACGTTCCTTTACTTTTACTTACTAGTTGGGTCGGTTTTCC
TTTTTACGTTTACGTTTCGTTTCGTTTTTTCCTTTTTTCGTTAGTAATTTAATTTAATTT
ACTTTCCTACTACTACTTTAGTTTAACGAAAACGAAACGTAACGTTAAGGTTAAGGTACC
CGACCCTTTTTACCTTTTTCCTTTTTCCTTTTTTTCGTTTTCGTAACGAAAAGTTAAGTT
TAAGTTTAAAAAAGTTTAAAAAGGTACGAACCAAACTAGGTAGGTTACTTTCGTAGTAAA
GG
>Contig269
ACCGTTTGAGAAAAAGAATCAACTTTTTTTTGGTCGAAGTGATAAAAGGAAAAAGTAGGG
AAACGAAGAAAAGGGAAGTCTTTTTGTATCTTTATTGCTGGTGATTTCCTCTGCTCTTGT
GGCTTCTGTTAGTGGTTATGAATATGACAGAAGAGGGAAAGAGATGGAAGAAGAAGAAGA
GGAAAGTGAAAGTGGATGGTTTTTATTTGCATGATTCAAAGGAAATAGTGAGGACTGATG
CTGGAGTTATGAGAGTGGTGAGAGGTGGATTTGGTGGTGGGATTTCTATGTTTCAAAGTC
CAATGCATATTGGTTTTATTACTATGGAACCTAACAGTCTTTTCATCCCTCAGTATCTTG
ATTCTCATCTCACCCTCTTTGTTCGCCGAGGGGAAACAAGAATTGGGCACATATACAAAG
ATGATTTTACAGAAAGGCGATTGAAGGAAGGAGATGTGTACAGCATTCGAGCTGGCTCTG
CTTTCTATCTTGTTAATCCCAGCTGAGGGACAGAGACTTCACATCATTTGCAGCATTAGC
ACCTCTAGCAGCTTAGGATGGCTCGGTTTCCAGTCTTTCTTCATT
>Contig270
GGTATTAGGTTTGTTCTTATCGCCTTTTCTTCTTTTTCTTGCCTACGACGTTAGCCACAT
TTTTTCTCTAGAATCCTCTTTATAGATCTCAATTTCTAGAAGATACTTCTTTCCTCATAT
TTTGAAGTCAAATTAACCGCAGATCTGGAGATATCATGGCGAATGAGTATCAATTGCCTT
TCAAGGTGGGGCAATCTGCTGAATCAAGGTCTTTCCAAAGTGGATTTCGTAGTGCATGGT
TTCGGTGTAAGATAAAGGAGATTAGCCACAAAAGAGGACATTGGAATGCGCTATTGGAAT
ACTTTGATTATCCAGATGAAAAACTGACTTGGATGAAGCTGTACCAAGTGCCCCCATATA
ATATTGGGAAGTCGAAGGAGAAAAAGCAACTAATGCTGCGTCCGCAGTATCCTCCAGTCA
AGCTTAAAAATGAAGTTTCAGGTGTTAGTTCAATTTCTGATGCTATGATAGTTGTAGATG
GTAATTGGAAGGCAGGTGATATGGTTGATTGGTGGGCTAATGGCTGTTATTGGTCTGGGC
GATTGATAAAGTTACTTGGCAACAGTAAAGCTGAGATGGCATTGACACCACCTCCTATTG
GTGAAGGTGCACTTTATGAAATTCATTTCAAGGATTTACGCCCATCCTTAGATTGGTCCC
CAAATTTTGGTTGGACTGTTCTTGCATCCCAGGATGGTGATAGTGTCCGTCGATGTGCTC
AACTAATTCAACCTGTCAACCAAGCCCTTGGTCGCTTTCCAGCTTTGGAAATGCATTCCA
TGAGTGAAGGGAGAAAGGACAGCCAAGCAACAGCTGGGTCTTCATCACATCTTTCTTCAC
CTACTAATTTATACGCAAACTCGCTCCCAGGCTCAGAGGAAACCGAAGGATTTTAAAACC
CGACAGGGTTAGTAGAACAATCCTCGATCATTGACCTTCCAAAGGAAGCTGCGAACACAT
CAAAGAAAGTCAGTCGGTCAGATATTAATTCTGGTTCTCAGTTGGGACAT
>Contig271
GGGAAGCCTACCCTTCCCGATGACCCATCCATAGCCACAACAAACCATGTACCTTTAGCA
GCAGTTATTGTACCTCGATGGATCTCCTCCGGTGCTCCGCCGTCCGTTTCCCTGATACTT
ATCTCCGGCGTTCGCCACTTCGCCCATGCTTCGCCGCCGTGAGGTCGAGTTTGAGCCTCC
CATTCCCTAAGCAGAAAGCAAAATACTATAGAGAGCTGGAAGCTGCCGTCGATGTTGTCG
AACGAGCTTGCCGTCTTTGCATTGATGTGAAGAGCTCATTGTTCTCCAATGATGATAGGA
TTCTTGAGAAAAAATGACCAAACCCCACGTCACTATTGCAGATTTCGGTCGTGCAGGCTT
TGGTTTAGCTTGGTAGCTGAATTGTTTCTCTTACTCTATCACATCCTATTCTGATAGAGA
TGAACAGACTCTTCCCTTCCCATTCCTTTGGTGGCTGAAGAGGATTCATCATTCTTGCGG
TCAACTAATCTAGTCGGATCAGTGGTTGATGTGGTTGTGAATAAAGCAACTCTCAGAGAC
GAAGTAACAGAAGATAGTGTCTTGAAAGCAATTGACAGAGGGGGAAAGGATGCCTGTACT
TTGGGTCCAAAGCAAGCCACATACGTGGTACGTAGATCCCATTGATGGGACGACGAGGGT
>Contig272
GCTCTAGAGGGTTTGAATAGAAAGAGGCTTCCCATTGTGCAATTCATTCCGTTCCTGTTG
TCTCTTTCTCTCTCTACAATCTCAAGTAGCATAAGATGGCAGATGGAGAGGATATTCAGC
CACTTGTCTGTGACAATGGAACAGGAATGGTCAAGGCTGGGTTTGCTGGAGATGATGCTC
CACGAGCTGTATTCCCTAGTATTGTTGGCCGGCCCCGCCATACTGGTGTGATGGTGGGTA
TGGGTCAGAAAGATGCCTATGTGGGAGATGAAGCTCAATCAAAAAGAGGTATTTTAACTC
TTAAATACCCAATCGAGCATGGAATTGTTAGCAACTGGGATGATATGGAGAAGATATGGC
ATCATACTTTCTACAATGAGCTTCGTGTTGCGCCCGAGGAGCATCCAGTCCTCCTAACTG
AAGCGCCTCTTAACCCAAAGGCTAATCGTGAAAAGATGACCCAGATTATGTTTGAGACTT
TTAATACCCCAGCTATGTATGTTGCTATTCAGGCTGTACTCTCACTGTATGCCAGTGGTC
GTACCACCGGTATTGTGTTGGACTCTGGTGATGGTGTCAGCCACACTGTCCCAATTTATG
AGGGGGTATGCCCTCCCGACATGCNATTCTCCGTNTNGACTTGGCAGGTCGTGACCTCAC
TGATAGTTTTGATGAAGATCCCTNACGNGAGNGTGTTACGATGTTCACCACCTCAGCTGA
GCGGGAAATTGTCAGGGACGTGAAGGAAAAGCTCGCTTACATAGCTCTTGACTATGAACA
GGAACTCGAGACTGCAAAGACCAGCTCTTCTGTAGAGAAGAACTATGAGCTCCCAGATGG
GCAGGTGATCACCATTGGTGCTGAGCGTTTCCGTTGTCCTGAGGTCCTTTTCCAACCATC
AATGATTGGAATGGAAGCTGCNGGAATCCACGAGACTACATACAACTCTATCATGAAGTG
TGATGTGGATATTAGAAAGGACCTTTAATGGAAACATTGTGCTCAGTGGTGGCTCTACCA
TGTTCCCGGGTATCGCTGATAGAATGAGCAAAGAAATTACTGCACTGGCTCCTAGCAGCA
TGAAGATTAAGGTGGTGGCCCCACCACGAGAGGAAAGTAACAGTGTCTGGAGTTGGTAGG
GCGTCTATCTTGGTCGTTCCCTTCCAGCACCTTCCCTACGCAGATGTGGAGTTGTCAAAG
GACGAGAGTATGACGAATCTGGTCCGTTCTATTGTCCACAGAAAGTAGTTTCTTGATTTT
CCTTACGAGTGACAATGTTGTATGAAAGGAAAAGTAACTTACTTCCTACTGGATCAGAAA
TGCAGTTGCATTGTTATATTCCAGCTTTATTTTC
>Contig273
GAAGGAAATAGGTACCACCACCAAATCAAAAGCAAGTTGTTTCCTCCTCCTTCTTTCTCC
TCCACCATAATGCAACCACATCCGCCGCCTTATACAAAAGGCCCGCGGTATAGCGGTGAG
TATTACTATGAAGAAAGGCCAAGAGGAGGAAACCCTTGCTTGAGATGCATTTGCTGCTGC
CATTGCATCCTGTTTTTCGTTATCCTTGTTGTATCCGCCCTCACCTACTATTTCTACAGG
GTCTACCAACCACAAATGCCACGTTACAACTTTCAAGCACTTGAGATTAAGGAATTTGGA
TATCAACCTCATGATTTTACCCTCACAATGGATATTATTGTCACTATTAAAGCAGAGAAT
CCTAACAAAAAGATAGAACTAAGTTACGGGGAAGCTAGCTCTATGAACATGACGTACACT
GATTCAACAATATTATGTTCAGGAAAATTACCAGCTTTCCGTCAGGGTATATAAGAATAC
AACCATAATCCAGGTTGAACTCAAGGGGAAAAGTCAGTTTGGATCAGGGCAATATGAGGC
AATGCAAGAAAATGAAAAAAATGGCAAAAATTCCATTATCGGTGACAGCTAAGGTACCTG
TGGAGGTTCTGTTTGGAAAAAACTCCTTTGAAGAAATTCAATGTGCTTGCAAACTGT
>Contig274
GGGAAAAAAGAAAAAAGTTAATAGAATAATGATTTGCATAAACATGCAGAGGCGATAGAT
CTATTAAATATGCATGCTCCTACTGTCTCGCGTACATGTGAATCTCTAATCAATTCTCTC
ATTCTGATCTTGAATATTTGCCGCAATTCCTTGATATGAGCACCGGCAGTTCGATGATTC
CGAGCAATGTAGGGAAGACGATCCATGATATAAAGGAGATCGCTGGTGGAAAACACAGCG
ATGATGACATTTATACTATGCTCAAAGAATGCAATATGGATCCTAATGAGACCGCTCAGA
AGCTTTTGTATCTTGATACTTTTCATGAGGTCAAAAGGAAACGAGACAGAAAGAAAGCAA
AAGCCAGCAGCCAAACTTCTGAGAATTACAGGTGGATATCAGGCATGCAGCAGAGAGGGG
CTAGGAGTGGTCGTGAGAAAATTTCTGCAAATTACATCACTAATGATGCCAGTGGCAGAG
GATACGTTAAGAAAGAAAGTAGAGTCAATAGGTCGAAGGATAGAAGTTCTAAGACCTCCA
TGCCGGTTGCACATAAAACAGAAGATACTAATACACATCCTAGCAAGAAATCTGCCATTA
AGGTATCTGCAGATGATCCTAGTTACAGTAGAGTTACTTCCTTTGTTAATGTAAACAAGT
TGGCAAAAGTTTCAACTCTACCTCCTAATTTAATAAACCATCATCCAAACTTGGATCCTG
GCCCCACTCCCTGCCCCCACCCCC
>Contig275
ATGCTTCTCCGATCTTTCGATTTCTTCGCAATAACCAATAAAATCATATACTCCATGTAG
TATATGATATATCTTTCCATTTAATTTAAACCGAAAAATAAAGTCCAAATCAGTTCAAAT
CTCAGGCGCTCAGCTACCAAACAGTCTCTGTTGCTGGTCCATTTTGATTTGTTTTATCAA
TATTCCATATAGAAACTTGGGTGTCTAATTTTATCTTAATCCTTGAATTTTTCTGTATTT
TTTGGTGGATTTTCTTGGTGGGGTTTCAGTGATTTTGATCCATATTCGAATATTTGATTT
CAAATCTCGAATTTTTTGCTGTATTTTTTGGTGGGGTTTGATTGATTTTGATTTATATTC
CTAGAGGAAAAAACTTGATGTGTTTTCCATTGAACTTATTGATTTTTTTGGATTTTCTTT
GTGGGATTTGATTTAGTGACAATTCAAGAACCTTTTTTTTTTTTGGTGGGG
>Contig276
TTTCTGGTTCTCAAGAATGGAGTATGATTGAAGTTTAAGTTGGATGTGTTTGGGTTCGGA
ATTCCGATGCCGATTCGAGTTTCCATCCGAGGTTCGTGGCTTGGCTTGCGTTTTCTGCTC
AATTGCGTTGCCGTTCTCAGTTTAAATTTTGGAGCAGAACATTAAAGAATTTTAGCCGAA
CAGATCCAGGTGCCCGAAGGGCAGAGTGAGGACTTTCTGCCGAGTCAGTATTCACTAGTG
ATTACGAGATCTAGGTGCCCGAGGGGCAGAGTGAGGATTTTCTGCGAAGTCAGTATTCAC
CGGAGATTATGAGGTAGCTGCATGGCGTCTACAACCCTGTTTTCTCCTCTCTATCCCGTT
TATTTTTGCATTTCCTAGACATGATGTACTAGATGTTCAGTTATGTATTAGAGGCTCTAG
ACTCGTGACACCAGATTTGTTGGGCTGTGTAGTAGTGGCTATGTTGATTTTCCGCATATT
TCTATTATTTTAATACTATTAATGGATTCCT
>Contig277
ATCCAGGAGCGCGTAGCTGTAAAATGCTTTCCTTTCATCAAAATCCAGAGTAAATGTATA
AACTGGATTTTTTGTCAGTCCTGGTACACCACTCCAGCGGAGACCATTCCACGTTCCGCT
ACTGAACAACTTAACTTTACGTTTCCTCATGACATCCTGAGGATATCCAGTGGGATCACA
ATGAAATGTATAGTCCCGTGATGCTGGATCGTATTCATTCTTCCATTAGCACCACACTTA
ATCCGATATACCCATTTATTCCCTACAATGTTCACATCGGGAGGTGGAGGAACTAATATT
CAAGTATGGTTTTGTAGGAGAGCCTAGGGTCCTTTGCAGCTTGTGTGAAGGAAGTTGGTT
CAGAAGGTGTACTAGAAAGAGAGACACTAAGTGAGGGAAGAACACGTGGTTTTAGAGACC
CTGTCATAGAACGAGTAATCATGACATGTGAACGAGTACCTGATTGTTCGGAAGCTAATG
GTTGAGAGTAATTAGAATTATTAGGAGATAAGGATTGTACAGTTTGATTAGAAATAGAAA
CAGGTATATTTGAAGTTGGTTGCAAAGATGTAGGAGTAGACGGTATTATTGTAGAAAGAG
GTTGCTTGTTTTGTGGAGATATGGAAGGAGATTGGAGGGGAGTTGAAGGATTTGAATTAT
GATTAGAACTTCAACATGCGTAGGAAGTTGAGCAAATTTATCACTATTTGAACGTGAGAA
AGAGAGAGTCCTAGGAGAAGTTATAGACATGTTTTGAGGAGTTAAAGAGATAGAGGGGGA
AGAAGTTATATCTGATGAGGAGATGAAATCAAAATTAGAGATAGCAGTTGGTGAACCACA
CGTTTTATGCAAACTAATAGGAGAAAAAGTAGGAGAAGGTGGCGTGGCTTTTGGTGATGG
AGAAAAATAATGATTTGAAATTGTAGTAGAGGTTCCTGGAAACATAGAAACATAGGGAAA
CAAGGATTCTATAAAATTTACATGACGTGAAATAATTATCCGATTAGTGGATGGATCCAA
ACATTTGAAACCCTTGTGTTGAGGAGATAGTTCAAGAAATAAGCAAGGTGTAGAACGAGG
CTGAAACTTATGAGCAAAAGAATGTGCAACATAAGGGTAGCACAAACACCCAAATACCTT
AATTAAATTGTAATCTGGTGGTTTACCGTACAATTTTTCATAAGGAGGAATAAAATTGAG
AACAGGAAGAGGAGTGATATTAATTAAATGAACCCCAAAAAGAGAGGCATCCGCCCAAAA
AGAAAAAGGCATTGAAGCTTGAAAAAGAAGACATCGTATCAGATTATTAACATGTCGATG
CTTTCTTTCGGCATGACCATTTTGAGCGGAGGTATATGGACAAGAGAAGCGATGAATAAT
TTTATGCTCACTAAAAAAAAGAACGAAAAAGAGAATTGTTATACTCTCTGCCTGTTGAGT
GTCAAAATTGTCCCACATTGGTTGGGGAGTGAATTGGGTGGTAATTTCACCATATAAAAG
GAGGTCTAATGTTTAGGATTTAAACACACCTCTCATTTGCCTTCTTATCTTCTTAAGGCA
TTTGTATCTTCTCTCTTTAGTATTATTTCACTTGTATTTTTGGAGTGGAATAAAATATTG
GTTGTGTCCGAGGAGTAGGCAAAGTTGGCCGAATCTCGTAAATTCTGGTGTTCCTTTTAT
TATTGCTTTATTGTCTTATTTATTATTTGGTGGCTGTCATAATTTTCGGTATAGTAGTTG
TGACTTATTCACACTATATACATTTGGCTTCCGCAACAACAATAACATGTCCTTGAGCAT
ATTCTATGCTGGAGATTTTAAAGTGTAATTGCAAGTGAGGAAAATTCGAGCTAATTCTGT
CAGTTATATTCGCAGAGTTGTTGAAGGGGAGTCTTGGCGTAATTGGTAAAGTTGTTGTCA
TGTGTCTACGAGGTCACGGGTTCGAGCCGTGGAAACAGCCTCTTGCAAAAATGCAGGGCT
GTATCCAATAGACCCTTATGGTTCGGCCCTTCCCCGAACTCCGTGCATAGCGGGAGNNTA
GTGCACTAGACTGCCCATTATATTCGCGCAGTTGCAAATTTTCAGGATTATTTTTCGTAT
AAACCAATTTTACATAAATGATAACAAGAATAACCATATAATAAATGATAAACATAAAGT
GGATAGCAAACTTAAAGACAATAGTGCTAGTCCGGTTTTTGTTTCAACATTGGCTGT
>Contig278
AAATCTCAGTCTTGGAAAAAGAAAAAAAACAATAAGCTCACTCTCAAAATCCCGAGCACC
TTCTGTTTGACAAAAGGATTCCTCCATTTCAACCACCAGATTCTCTATACCTCAAACGGA
GGAGATTGAGAGATTGAGGTTTCCGTTCAATTTTCCGGTCGCAGTTCAGAGCTCCGGTGT
CAAGTAGAAACCCCCTTATTCAATACTGTAGCAGGTTCCTATTAAAGCCAAGTCACCGAG
GTGAAAGATGGCTGCTAATGTCCAAAAATTCCAAACACTAGCAATCTCTATGAATCACTG
TTTTGAGTCAAGATGGCTCTTGCATCATTATCGCCTCTTGCACCATGGTCCAGATACTGT
GGAGGAACTATTGGATAGACACGTTGTAAAAAAGGAGAAGAGCCTTGATGATGACGAGAA
TGAGCTCCTAACTAGACAGCGACTCACTAGTTCTCGCCGCGAGGCTCTAAGTCTGTACCG
AGACATCCTCCGCGGCACCCGCTTCTTCATGTGGCCCAACTCTCAAGGCATTCTTTGGCG
GGATGTTCTCAGAGAAAATGCTCGAAAGGAGTTTGAAGCGGCCCGATTCGAAAGAGATCC
AGAAGTCATCACCAGATTGCTTATTGGAGGTCATGATGCTGTGCAAGCTGCTTTGGATAA
GCTTGTCGAGAAACAAAAGCAAGAAATTGAAAAGCAACGTCGTAATTCAAATACTCCTTG
ATATTCTGTTAGCAGAGCTAAATTGAGAATGTAGGGTGATATTTGACACGGAGAAAGTCT
TAGTTTTTTGTGTATGGAGTATATGGCTTTCCTCATGAGATGGAGAACTAGAATGGAAGT
CAAGCTTGGATGTAAGGATAATATTGAGATGTATGCAATGTACAGTGAGAGTTCAAGACA
TTAGCAAGTGTAGCTGGATGGAGATATACAATGTAATC
>Contig279
GGACAACCTTCTATCAAACTCTCAACTAATAACGATTGGATTTGGACTTTTAGCGATCGA
ACTTTTTTCCGCTAAAGTTCTTTTTTTTTTTTAGTGTTTCTCTTCTTGGTTTTGCTATCA
TGGGTATTTTTCAAAAACCTTTCCTCTATTCTATTCAAGATTCTCACAAGGACAATCCGG
ATTTAAGCGATCCCTTGTTAGAAGGCTATCAACGTCATATAAGGAGACAACGGGTGAAGA
ATATCAAAAGCAAAAGGTGTAGACGCATTCTAATGAAAAGAAGGATACGTTTAGAAGGTT
CTAGAAGGTCCGAGAATCATGAAATCGGAAGGAAGGTTAGGGTACTCAAGAAGTTGATTC
CAAACTGCGAGGCATCAATGGGATTGGAAGGGATTTTTAGAGAGACAGCTGATTATATTT
TGGATTTACAAATGAGAGTTAAGGTTATGCAAATTATGGTAAATATGTTGTTAGCTTCTT
CTGATGGTGATTAGAAAGTAAATTAAATCATGTGTTACCTTTGGTCATTTCTTTGTAAAG
GTTGATACCCAAAAACAAGAAAAAAATTCATGCATACCCATTTTTTACTTTCTTTTTTTT
TTAAATTTTATTCATTGAGTAGGAATATTCATCCACTTCTCTAGTTGTTTGGGAAGATTA
ATTAAGGC
>Contig280
GGGGAGGAGAGAGAATTGTCTAAAAGAAAATTAACTCCCTAGCTGGGGACATGCATTGAA
GAAAAAGAAAAAAAGAAAACAAAAAGAAGAAAAAAAATAAAAGGACAGAGAAGAACTTTG
TAATTAAAAAGAATTTTATTGTTCTCTCTGTCTCTTTCACGTTTAGGTCTTAGCCATTGT
TGTTCATCTCTCCGAATGCCTCAGCATCATTCAGGTCAATTATGGCGACTATTAAGCAAG
GAGCGAGGCAATCAACAGGAAAATTACTGTTTCAGAGATAGCAATGTTATTATTTGAGTT
TTGTCAGCCTCCTTTATGCGAATTTGAGTTTTTCAAATTCTCTTGTTAGAATTCATGGTG
CTACACCGATCCGACGAATCAGTTTCCACAATCAAGCACAACAAACAATGGCTGCTCTTA
TCCTTGTTAGAATTTATGGTTCTACACCGGTCACACGAATCAGATTCCGCAGTCAAGCGC
AACAACAATGGCTGCATGTATTTCAAGTGGATCAAGATATTGCTGATTTGAACCAAGAAA
GGATAGTGAATACAACAACATCTAAGAGAAGACAAT
>Contig281
AGAGATGTCTGGTTCTACCTTCAAAGAAAATTTGCTTAGACCAGAAGAAGAAAAAGCACT
TATGGATGCATCAGGAGGTTCTGATATGGGAAGCAGTGGTACTGAAGTAATGTGGAATTT
ATTGACATCAAAGAACCATGAGTGGACCAATTCACCTAATCTGGTATCTGCGTTGAGAAC
CCCTATGATGCGACTTTGTGCCAGGTACCTATTGAAAGAAAAGAAAGAGAGGAAAAGACT
CTAGATTCGGTTTGCAAATTTACCTACTTACTAAAATAGGAGCGATGATTGGTAAGGGTT
AAAACTAGGAGTGGCGTGATCGGGTTCCGACAAAAAGGGGACCCGTTTCGTCTCAAAAGT
AGAAGGCATAATGGTAAATTACATCTACAGGTTGGACAACATTGAAGATACTGCTCAGTC
ATATCTGAATGAAGGGCGACATCGAAGCTTCTTCTGATTTCTAGAAGCTACACTGAGAT
>Contig282
GCAAGGATGACACGCACAAATCGAGAAATGGTCCAAATTTTTGTTTGAAAATAACTAAAT
CCCTTGTTTCATTTATCTGAGAAGAAAAAGATGGCGAAATAAACCCAACATGTATTTGTT
ATTTTTCTCAAGTGCTTTCTTTGTTTTGTTGTCCTAGAGATATCAATGAGTGTGCAAGTC
CAATTGGAAAACGTTGTCCAAATAATACTCAGTGCATTAATACATCTGGAAGCTTCTTTT
GTGAGACAAATAGCGAGAAACGCATGCTCAGGAAACAGCTCTACATAGGTATTGTAGCAG
CTAGTAGTTCTATAATCCTACTGGCTGTTTGTCTTGGGCTATATCGACGACTTCAAAAAA
GAAAAGAGAGGAAAACTAAACAAAGGTTTTTCAAGAGGAATGGCGGATT
>Contig283
AGAGGCACCATTGTTCGGCAGATACTCAAATGGCCAATTCGGCGTCGGGGAGTAGCAGTG
AGCGATGACTGCAAGACTGAAATTACTTTGGTAAGTTAGTAAAGACAAAAAGGAAAACCG
ACCAGATACATAGTGTTCTAAGATTGTAGGAAGTACTGTGCAGCAAGTTAGTGGTTGAAA
AAGTAAGGAGGGCAGGCAGAGACACATGAAGATTTTGCTAACAGCTTGCCTCCCAATGAG
TGCCGTTATGCTGTTTTTGACTATGACTGGACTACTAACGAAAACGTCCAGAAAAGCAGG
ATCTTTTTTGTTGCTTGGTCACCAGAGACAGCGAGGGTAAGAAGTAAGATGCTGTATGCA
AGTTCAAAAGACAGATTCAGGAGAGAATTAGATGGTGTCCAGGTTGAGTTGCAAGCTACT
GATCCAAGTGAGATGAGTTTGGACACATTCATTGGAAGAAGAATGATCATAAGGGCTTTG
AAGATAACCTGTTTCTTGGAGAGCATCTGTGAGTTTTATATCCCATTGTCTTGAGGAATG
CATTATTAATATCCATCTGGAATAGAGGCTAATTTTTGGAAGCTGCAACACTGATTACTA
TTCTCACTATCACCATCTTAGCAATAGGTGAAAAAGTTTCATGGTAAGTCAACAAACTCC
CAAGTGTGGTTTTGCTCTAAAGCATCAACCTCTTGTTGCATTGCTTCAATCCATTTCTGA
TCTTGAGATGCCTCCTTGAAGTTTCTTGGCTCTGGGGGCCTGAAACAGGCTCAAATACTT
TGATAGTCAGCAGATAAGTGATCATATCCCACATAATTTACAATGGAATATGAGCACTTA
GCAGACCCTCTTTTAGGTAGTGATA
>Contig284
ACCTTTTTAAGTTGTCTATGGATGTGATCCACCTCATTTGCTTTCTTATGTTCCAGGATC
ATCTCAAGTAGATGGTGTGGATCAAAGCCTTGATTGACCGGGATCTAGTTCTGCAAAAAA
TTCGAAGCAGACTTCGACATGCCCAATAAAGCATGAAGGAGATTTATGACAAGGGTCATC
GTGATGTCGAGTTTACTCCTGATTCATTGGTCTAGTTACGGTTGCGTCTTTATGACAACG
CTTTCTGGCTGGCCATAAACACCACCAGATTATGGTCTTTTTTTCGATGGTGCGCGAAAT
TGGTCAAGTTGCTTATCAACTAGCTTTGCCACCATNTTGCAAGATTTTATGATGTCTTTT
CATGTGTCCTTTTCTTAAAACCTTTTTGAGGGGAGATGTTCCTACAAGTCAACCTACTTT
ACCCCCTTTAGTAAGATGGTAAGGTTGTGTTTATTCCGGACACCATTCTCTAATACTCGA
CTCAATCATGAAAAATTAAGGAGATTATGGTTCAATTGTATGGATTTTCTAACTGATGAT
GCTACATTGGAAGATCTGGTTCAGTTTTGTAATGCTTTTCCTACATTACAAGCTTAAGGA
CAAGATCTTTCTCCGGAAGGGGAGTGATGTTACAAATGCCTTTATTAGAGACCGGTATAA
AAGGATTAAATTGATTATCATAAAGAAACCTTACTAGAGCTTTTTTAGTAGTCATCAAGA
TCATACTCTAATCCATCACCACGAGTCATGGTAGAACTGTGTTCGCCAAGTAGAAGTTCG
TTGAAGACTATTTCATTTGTAGTTGATCGATGGGGTCAAATGGTGGTGATGGTAGTGTTG
ATGCTAAAATAGTAGGGTACCAGTAGTGGCAGCGGTGATGGAGGTGATGGCGACTGAAGT
CCCTTAGCTTTCATAGCTACGATTTTGGCTAGCCTAAGGGTTATTTGTACAAGGTTTTTA
TATAAATTNNAACCGCATAAACAAACCTTTAATTGTTAGTGAGTACATATATAATGTTAG
AAATTGTGTAACCTTTTTCAAAAATTTNTGAACTTACTCCTGTCTAATTTAAAGACAATT
GGTCTTGTTTTNNAAATAANTCCAATGTTAACTTNGCTCAGGTTCGCAGTGTAGAGTCAA
>Contig285
TGATGACGAAGGGAATGTGGTGAAAGAGGAAGAAATTGATAGCCGACTGATACGGAAGAA
CGATGTGATCAGAATCCTTCCTGGTGCAAAAGTAGCCTGTGATGGTTTTGTCATCTGGGG
ACAAAGCCACGTGAATGAGAGCATGATAACTGGAGAATCTCGGCCAGTGGCCAAAAGGAA
AGGCGATACGGTGATTGGAGGAACTGTGAATGAGAATGGTGTTCTGCATATTAGAGCTAC
TAAAGTTGGATCAGAGAGTGCTCTTTCACAGATTGTTCAGCTGGTTGAATCAGCACAAAT
GGCTAAAGCTCCTGTTCAAAAATTTGCTGATCGTATTTCTAAATATTTTGTGCCTCTTGT
TATTATTCTCTCCTTTTCCACTTGGCTGGCCTGGTATTTATCTGGGAAGTACAACAGCTA
TCCTAAATCCTGGATTCCGTCTTCTATTGATAGTTTTCAGCTTGCCCTTCAATTTGGTAT
ATCTGTTATGGTTATAGCTTGCCCGTGTGCTCTTGGTCTTGCTACTCCAACTGCTGTAAT
GGTTGGCACAGGAGTTGGTGCTTCTCGAGGTGTTCTTATTAAAGGCGGGCAGGCTTTGGA
AAGCGCACAAAAGGTGAACTGTATAGTGTTTGATAAGACGGGT
>Contig286
GGAGGCACCCAAAAGCACAATGATGGTTGGAAGGAAATCAGAGGAAAATCAGCCAGCAAA
GGGGCACATGGAAACATGCAGGAACATAGCCTCCAAGTCACAAATGGATTCAGCCCGCTG
TGTGTACATGACAACAGCATACAACTAGAAGTTGAATTTGATCATGGACAATGTAGTCGA
GATGGTGAGATGCTGAAACCCCCTGACCCAAACCCAAGCCCAACTGAATATCATTACTTT
GGAATGTCAGAGGATTGAATAAAGTCTATAAGCAGACTGAGTTAATGAAGTTTATCATGA
AGAAATGATTAGGATGATTCCATTATGGGTCAAAATGCCTAACCTACCCCTAACGTTCAC
ACAACCCTACCCTAGCAGTATTAAGGCCATGGATCCTAGTGGTACAATCTTTGATCAAGA
GATACTATACGACTGGAAACCATTATTTTGTCAACACCTGTTTGTCAAGTTGGACATAGC
TACCAAGAGCCTTCCCAAAGGCAGAAAGCACCTGCAAAACCATCAAAGCAACAGATTAAC
TGGGTACAAAAAGGGCCAACAATGAATGCCAATAAAGAAGCTGCCAATCAAGGGGTGAAC
AA
>Contig287
ACGCGGCATCTATCATTGAACAAGAATGATATTTATCTAATTTCTCAATTTTTTGAGCTT
TTTCTTCTTATTTTAGGATTCATCCATCCCGAAAAGGCGGAGCATTCACAATTTCCTGAG
CCTTTCAAACCAACACGTTTTAGAGCAAATTTCCCAAACCGTTTCAAACCAGCACGTTTC
AGAGCAATTATTCCACCGCTTCAATTGCAAGCACTTAAAGCAAAAAATGAAACAACAAAG
CGGATTCAATTTCAATGGTGCTTTATTATTTCCATTACCTTCTTAATCCGCAACTACCAG
TCCTTGATTTCCAATGAATCATATCTCAAGCTCGGATACACACCGATGATTACAAATCCC
TTACTGTTCGACATGGATATCATTTGAATGGTAAAGGTTTTTCTGATATTATTGTTTGAG
ACACTTGTGGTGGTGCTAAAGAGCAGTTTCACTACAAATATTTCAATTATTAACGCAGGA
GATGGTCCTAGAAAACATCCAGCTCAGGCTTTGAACTCGGAGTACACTTGTGATGTCAGT
AGACAAAGTTCAATTAGGAGAGGTGCGCAGTGGAATGGAACTTTACCAAGCCGAAGTGGC
TTACTCTTGCAATAGCTTTATTCTGCTTACAATCGTTTGGGTTACATCTTTATCAAGGCC
TCAAGGGCTATATATGGACCT
>Contig288
ATACTTGTTGAAACTCTATCTGAAAGCAAAACTGCCGTATTTGCAAACCCTCGTAAACAC
ACACACAAAAAAACAAATATGGAGGAATTAATTATCTTGTATCAAATGAGTTGAAGAGCC
CTTGCATTTAGGCGCTACAGCTGCTACAACTCAGAAAAACAATCCTTCTCAAGATGGTGC
ATGGAATTCTGAAGAAATTGCCGGAAGATGTGTTTATTCTTATACTTTTGAAGCTTCCGG
TAAAATCTCTTATCCGATTTAAATGCATCTCTAAAACATGGTACATTCTAATGCAATCGT
CCACATTCATCAACCTTCATCTCAACCACGCTATAAATGCGAAAGACGAATTCATTGTCT
TCAAGCTCTCTTTTCAAGAAGATCCCTTCCAACATAAAACTATCTTGTCTTTTCTATTCG
GTGATGATGATGATGATTATCTTACCCCTGTTTCACCAGATCTGGATGTGCCATATCTGA
CATCCACTTTTAGCAGCAACTATGATCAACTTATTGGCCCTTGCCAAGGTTTGATAGCTT
TGATAAATATTGTTGACACCGTCTTATTTAATCCAGCTACTAGAAATTATAGATTGGTAC
CACCATGTCCTTTTCCGGTTCCAAAAGGTTTCCGTCGTTACGTTGATGGTATTGGGTTTG
GCTTTGACTCACTTGCGAATGAGTACAAAATTGTTATGATTTCCGAAGTTTAAAATGATC
CTCCTTACTGAGATCCATTTACGAGGGAGGCAAGAGTTGAAGTTTATGATATGAGCACGG
ATTCCTGGAAAGAAATGGAGAACGTTGATCAAGAATTGCCCAGGGTTTATTGGGCTCCTT
GTTCTCTGGTATTTTACAAGAGGGCTTGTCATTGGCTTGCAATTGCACCAAAAGACAAAT
TGACAATTCTTTGTTTTGATATGAGCACAGAGGCTTTTTACAATATTAATATGCCTAATA
CTTGCAATTCCTAGAACGGGCCGCGCTATGGCCTAGTGGTCTTAAACGAGTCTATAACAA
TGATTCGTTACCCTAATCCAAAACCTGAGTATGATCCAACACAGGATTTAATGCAGATAT
GGATAATGAAAGAGTACGGTGTATATGAGTCTTGGATCGAAAAATACACAGTTAGACCTT
TTCTTATTGAATCCCCATTAGCAATTTGGAAGGATTGTTTGATGCTTTTCCAAAGCAGAA
AAGGGGTTTTGATTTCCTATGATCTTAAGTTTGATAAAGTCAAGGAATTAGATTTAAATG
GTTGTCCTGGAAGCTTGAGAGCTATAAGTTTCAAAGAAAGCTTGATACAAATTCCACGTG
GCACCGAGCACAGTACTCAAGTTCGAAATTTTTAGAGAAGNTAGCNNCTTCATTNANTTA
TCTNNNTCTGCATNNNNTAGCACTTTATTTTCGATAGAATTTTCTTCATCGAGATTTGAC
AGTATTTTTGTAGCTAGCTTCTTCATTGAGTTATTCTGGCTCTGCATGTGTTGGCCCAAG
AATAGGTGAAGTTTTGAAGAATGACAAATGAATTCAGTAATGGACCAGGTCCATCTTGTG
AAGCACAGTCATGATCAACCTATACATGCGAGATGCACGTGAAAGAGATAAGTCCTACTG
ATCAAGCAACAATATCTCCTGATCTGATCGAAAAGGTTACATATTGGAAAGGGAGAAAGT
CTCCTTATATGAAGAGAACACAATCCGGATAAAGATAGTATTGGAGTTTGAGATCTTCAA
GGACTCAACTACGATAGAAGATCAGCAATTGAGTCCCAATCAAAGTTTGATTACTAACCT
ATTAAATGACAGTGATTGTTCTCTTTTATAGGGATTGCACAAACGCGAAGTTAAATTAAA
TTGAGAGCAAATAGCAAGGCGATTTTGCAAGCAATTTATGGAAGATTTGAGGGTGCACTC
CTGAAGCTACTTGAACGAGATAGAAGAACCAATTCCATTGTGTCTTTCTTTTATTCTAGT
TCGATTGTAGCAGGTGGTTTAAAGTTGTACCTTTCAGCTTTCATAGAAGCAATTGTATTA
GGTACTTAGAGTGTTCAAGTTATAAGCTAACTTGAAGTTGTCGCAACAGTTGAGGCTATG
TGCTACAACGGGATT
>Contig289
GGGTTTGGACATCAAAGATATCAGGGTGGTGATAAACTATGACTTCCCAACTGGAATAGA
AGATTATGTCCACAGAATTGGTAGAACAGGCCGGGCAGGAGCATCTGGTCTGGCCTACAC
ATTTTTCTCCGACCAGGATTCTAAGCATGCTTTAGATCTTGTTAAAGTTTTAGAAGGTGC
AAATCAATGTGTGCCAACTGAGCTACGTGATATGGCTTCTCGCGGTGGTGGTATGGGAAG
GGCTAGGAATCACTGGGGTTCTGGCCCAGGTGGACGTGGAGGACGTGGTGGACCCTATAA
TTCCAGCTATGTTGGACGGAATGGAGGACATGGTTATGACCGGGGATCACGTGACAGTGA
CAGATATGGTCATGGTACCTACAATGCGGATGCTCCACGGAAGCGCAGTCGTAGCAGAAG
CCCCAATATAGGTTCAGGATGGAGTGGTAAAAAGAGCCGATTTACTGATTGATTTGATCA
GGTTCTTCTGTGTAATAGTGAGCCATTTGCTAATGGATCTCATTTGGTTAGAAGAGTAAC
AAGGCATGATCCGTTAGTAAGTATACTGGGCTTCAGAGTGAACTGTAGGTGTATTGTTTT
TTATTATATCCATGATATTTGTCCAGTTGGCTCTAGTGCCTGCTGGCCGCCTCATTTGCT
TTTCGGGATTAACTGAAAGAAAGAGGACCCTGTCTTCTGGTTAAACCATCAATAGTAGTA
CTTCATTCTGGCAATTTTTTCTGAGCTTGTTAGACTGTGTTCTTGAAAGAATCATGGTAC
CTCAAGTGTAGAAAAATGAAAATGTTACATGAGCGCACTCAACAGTGGAAAAGTTTCAAT
GTATGTAAACGTAAACAGTGTTAATGTTGGTTTATAATTCTTATCGTGCATTACTCAAGT
GCATGTGTAGAGGAGATTTTTGCAGGCAATTGTGTGGTTTCTCCTAGTTAAATTCTGTGT
TTGGCACTTAANGCTGTTGTAGTTGTGAAGTTTGTTCTTTTCATGCATAGGCCATTGCTA
TGGTTATTAAAGTTTCTCAGGGTATGGGAAGTAAGAGGGGGTTATCTTTCCCATATGTGC
TAAAATTGAGGTGAATGAAACTTCACCCTTTTCTGTAGGAGAATTTGAGCATCTTATCTG
TGACGCAAGACATCTTAAACAAAATTTTGAGCCGGCTCTTGGGAGATCACAACTGCCTAT
ACAAATATGACTTCCTTTAGGGATGTTGGTGTTTTCTTTGACGGGCAGAAGATAGTGACA
TGTCGTTGCTTATCCATGCATTTTTTTTTATGAGGTTTTCAAGAATTATATATCTATTCA
TTTGGTCGT
>Contig290
ACGATTTATCCGAGTACGTTTTTCCATTTATCCGAGTACGAAAAAATATAGAAGTGCATA
AGATTACGTCTTATTACACAAAATTTTATTCCTTCGCCATAGTTAATTAATGTCTCAATT
GTGGCTAGTGATTCTCTTTGAGTTATTTTCTCTTTTCGTCTGGAACAAAGACATGCTGCA
GGATTTTTTTTATTTTAATGAGTGGGTGGGTAATTCCGGCCTACTTGGTGGGCCTACCTT
GAATTAATTCCGTACCGGGATGACAAACTACCTGTAGAAAGATAGAATATTCATCTACTG
ACCAATAACAGTGTGCTCAAT
>Contig291
GTAAACTACTTTTTCATCGACATTAACGCGTACACAGATCTTTTTCTCTTCAAACAAACC
CTAGCATCAAAAATCTCCCAAAAAAAATACCCCCTTCNTGTTCGAATTTTTACTTCTTAT
CCCTTTTTTTTGTAATTAATTCAACCAAACTCCTTTTTTTTTTAGTAATTTATGAACCTA
ACTGATGATTATGTTTAGGGTTTTGTATGAAGAAAACACAGTGATGTACAATTCGGATTC
GGGTTGTTGTTCGATTTATATGGGTAAAAAGAATGCCGGAGTTGCGGGTAGTGGGGTTGT
ACGTAAGCGCGGTGGAGTCTCAAGTAGCAGCGGCGAAAAAGAAAAGAGGCGGCGGTGGTG
TTGGTGGTCGGAGTTATATTAAGGACTCGGGCTGCGAAGGCCAAAGCAGCAGCAGCAGAA
GCTAATAAGGTGGTCGAGGCGGTTGAGGTGAAGGAGAAGGAGAAGGAGAAGGAGAGACTT
GAGGTAGAAGAAGTTGAGGAGGAGGAGGAGGAAAAGATGGGGGATGAGAGTGGTGGTTTG
AGTGCTAATAATAATAACAATAATAAAGCGACTGCACAAGAAGATGAGAACGCTAATCTT
TTTCCTGAACAGGTGCAAGTAGGAGGATCACCACTTTATAAGGTTGAAAGGAAGTTAGGT
AAAGGTGGTTTTGGACAGGTGTTTTTGGGTCGCCGTCTTACTGGCGGGAATGAGCGTGCT
AACGGTCCCTTGGCTATGGAGGTTGCGCTGAAGTTTGAGCATAGAAATAGCAAAGGCTGT
AGCTATGGTCCTCCATATGAGTGGCCT
>Contig292
TGGTGGTAGAGGGAAAGGGGAGGGTACGTAGAGGTTAGTTTCTAGGTACGGAATAGTTCG
TTTAAGTACTTTATTTGTTTGTTAAAAACTAACTGCTGATATGTAAATTTAACGCTCACA
TGTCAGGGCAACTTCTCTGCGAACACCACATGTTTGATTCTATTGAGGCATTGGTTGTTC
ACTGGTTGTGCAAGTCTTTCTTTTGGGATATATGGAATTGAGTGTATGCATGTTTCTTAA
TCAGTAATGTGTATATGCTCTCTTTACGTGCAACTGAATTGTTAAGTGTCTTAACTAGCC
TTTCAATTTTCTTGAAGTTGATCTCGAGTTTGTTTATGAAATGATGTATGTACTAAATAA
ATGCTGCCAAATTCTCAAGTCGTAAAGTTGGGAGCAATTGTGCAAAGAAATAATCTTAGT
TCATAAATGGCTTGTAGGGGAGAAACCATGTTGTGTCTATTGTAATAGCTTTTTTCATAG
TTCAGAAATGTCTACATATCCTTGAGCCGGGGTTTGTTGGAAACAACCTCTCTACCTTCA
AGGTAAGGAAAGGTCTGCGTACTT
>Contig293
GATCCCCTCTCTCTCTCTCTCTCTCTCCACCGTAGCACGCAATTCCTCCGCCATCTACAA
CCGTTCTCCACCCTTTCCCATGACCTCTACCCTCCCTTCCTCCTCCCTTCGGCCCGACTT
CCAACTCTTTCGTTCGCCCCTCACATGTCGGAAAATTCACCTCAGGCTCTAGAATCCGGT
GATCGTTCCTTTCTATCTGACCTCTCCGATATCTCCTCCGCCATCACTGCCGCCACAGCT
GATGATGATGAACACCGCGCTGAAACCTCCGTTACCTCCCCTGCTGCCGCCGCTACTACT
ACTACCGTACAAAATATTAACCCTAATCCTACTTCAATTTCTCTTCCCGTTGATTCTTCT
ACACCGAATATCCTTTACCTCTCCTTCAACCAGGATCACGGTTGCTTTGCGGCGGGCACC
GATCGCGGGTTCCGGATCTACAACTGCGACCCGCTTCGCGAGATTTTCCGTCCGCGATTT
TGTCCGGTAATGCTAATGGCGGAGGTGGAATTTGTGTTGTTCAGATGCTTTTTCGTATGC
AATATTCTGGCGTTGGTTGGAGGTGGCCCGGAACCTCAATATCCTTTAAACAAGGTGATG
ATATGGGATGATCATCAATCCAGGTGCATCGGCGAGCTGTCGTTTCGATCCGAGGTGAAA
TCCGTGAGGCTAAGAAGGGATAGAATTGTGGTTGTTTTAGCTCAGAAGATATTTGTTTAC
AACTTTGCGGATTTGAAGCTGTTACATCAGATTGAGACGGTGGCAAATCCTAAGGGTTTG
TGTGAGGTGTCACAGGTATCGGGATCGATGGTTCTGGTTTGTCCGGGGCTGCAGAAGGGT
CAGGTGAGAGTGGAGCATTACGCGTCGAAGAGGACCAAGTTTATAATGGCACATGACTCG
AGGATTGTGTGTTTTGCGCTCACAAATGATGGGAGGTTACTGGCTACTGCTAGCAGTAAG
GGTACTCTTGTCAGAGTGTTCAATACTTTAGATGGATCTTTGGTCCAAGAGGTCAGGAGA
GGCGCAGATAGAGCAGAAATCTATAGCCTTGCCTTTTCTTCAACTGCACAATGGCTAGCT
GTTTCCAGTGATAAAGGAACTGTCCATGTGTTCAATCTAAAGGTTGATTCAGCAGCTTTA
GGAGTTGATAGACCAAGAGGGGCATCTGAGTCAAATGCTACATCTCCATCAGCTGTGTCT
CATCTCTCCTTCATTAGAGGTGTGCTACCAAAGTATTTCAGCTCTGAGTGGTCTGTGGCG
CAGTTCCGATTGCCAGAAGGTCTGCAGCACATTGTGGCCTTTGGCCACCAAAAGAATACT
GTTGTGATTCTTGGCATGGATGGCAGTTTCTACCGATGCCAGTTTGATGCAGCAGCTGGT
GGGGAGATGACCCTGTTGGAACATCACAGTTTCTTAAAGCCAGAGGAGAACTTCTAACTT
GGGAAAGCTAGTTGAGTCCATGCTACAGTTCTGTTTGCTACCCTTCTTGTGTCGCTTTTG
TTGTTACTGTTATCTGTTTATAAATTCAGAGGGGCGGCACTGTAGTGACTGTGAATGTGC
ATACATATATCCAAAAAAATGTAAATATATAAGAGGATAAGAATGGGTCT
>Contig294
CAGACCAAATATATGAAACTACCATTGTCCAGGTGCATATACTGACAACTCTAGAATCAT
TTTGCGTCACTTCAAATTAATTTAAAGTCTTCACTTTACTCATTTTGTGGTAAAAGTTTC
CCCAAAGAAACAATTGTTACCCGTTGAGCATATCAGAGAGCACCTGCTAGACAAGCTATT
CAAAATTTATTTACAAAAATCACTACTCAGAACACCAGATAGGCCACCTGGTACCTTTGT
CATTTTATTTTACACTCAGAAACAGACTGTCTTCGACCTGGCACAATCTTTAACATCAAC
TACTATTGGCGAGGAAAGTAAAAGGAAGGTACAATCCATCACTTCTGAAGAAGCAGATCG
CAGTCCATCGACAGAAGATGAAAACCCAGAAGAAACCTACGTACAATGACCAAGTCCTCT
GCAAAAATACTCAAGGTGCCTCGTCAGA
>Contig295
GGGCAACTTGTTTTGAAAAAAGAGAAAAAGCGAAAAAAGAAAAAGAGAAAGATGAAAAAA
ATAGTTAGGTCAGATGTTTGAACTACGTTCGACCTGATTCTTTAAAAAGGATACGTAGGA
AGCTTCACGGTTCGGTCTAACCAAATAAGAATTCAAAAAAAATTCCAAAAAATCCCCAAT
AGCTGAAACTGGGGCAAAGATTTTATTTCACTTTTGTAAAGAGTCGATTCCAAGAAGTTG
TAAGTCTATAA
>Contig296
AGTACGAATATTCCCTCAAAATTAGCACAATTTTGGGTTACAAAAGGAATGATTTACTGG
ATGAATGGGAGTCCTGGATAGATGTAAATCAATCCACGCCCTTCATTTGTCCCAAAATTT
TTCTAAAAAGAACCTGAAGATTTTTCGGTATTTTGGTCAGAAATTTGAAGATTTTTTGTA
AGGCTATATGTATATGAGTGTCGAGTTGGTTCAAAGTGGTCGATTCCTATTTTTTTGCTG
TTCGTTTCAAGCTTTGAGTTGCGGCGTTGTTCGACTTGGTTTAAGTTGTAATCACTGAAG
TTTTGTCAATTGAAAGCTACAATTTCAGGTACCTGAGCCTCTCCCATGAGGTCTTATGAA
GTGTTATGTCGTGGCCT
>Contig297
GGAAAAAGAAAAAGAAAAAAAGAAAGACGGTATAAATAAGTGCAGGGGTCACAATCGCCA
CTGATTTTGGCTACTGTCCGCTACTCCCTCACTAACTCTACCGAAAATGCAGAATCAGGG
TTTTACAGTTTGAACTGTAGAGGTGCAACAATGGAAGCCATTGAATCACAACAACACATT
CAAAACCTAAATGACTCTACACTTGAGAAACAAGGCCTAGGGCTTGATCCTCAACCTTCG
TTTTCACCGGATCCCAATGTTCAAAACCCTCCTCAGAATTTACCAGACGCTGTGGAAAGC
GACGATGACGATGAGATAGCGTTGCAATTCATCTGCGAAGAGCTTCAGGGTCTAGTCTTG
AACCAGGCTTATATTGAAGAGAGATCACAAGGAGAAAATCATGAAGAGAATGGAAGAGAA
AAATCTGAAAATGAGTGCGGAGATAATTATTATGGAGGTGGTGACTATACTTGGAGTGAA
AATGGAAACGAAAATGAGAACGACGTGGAAAATGAGAACAGTGATGTGGCGGGTTCGAAG
CAATGGGGATTTAATGGGAATAGGAGGGGTTTGAATCACCCGTTGAGACCCGATGCTGCA
GATTGTGCTTATTATATGAAAACAGGGACGTG
>Contig298
ATAGCCTGACCCTGAGGCCCTGAGACCCCAGCGTAGCAGATTCCAGATTCTGCTACCCTA
TCATGGCGCACGTTCAAAACTTTTTGGTTAGCTGTTTTCATCTCCTTCACCTTCGTCTCC
ACCTCATTCTCTCAATCTATTCTTGGAATCACCCCCGAAACTAATTAGTAACTTTAACCT
ACTCAATCGCCACCGTAACGAATTCCCTAAACGAACAATAACAATGCTTTGTTACTGTGA
GAGCTGGCGGTTCTACCGTGTAGACTAATGACGCTGGTTTAGTTGGGCGTTTTGTATTCC
CGTAAACGGTAGCGCTTCTTTTCGTCCAGGACTACATGAACGGCGATCGTTACTCTTCAG
ATTGCGGTGCGGTGGCTGACCTGTCACTGGCGTTTGTCCAATACGGTTAAGGTTTC
>Contig299
AAATTAATTAATTTCAATTTCTTATAAAATGAAAAATGATGGAAGTTTAGCTTCATACGG
TCATTTTATTTCCTAAATTAGTCTTAATTTGAAATGACGTAGTTATTTACAAGTAAAGCT
AGGGGTTTTAATGAATTGAGCTTGATTAGAGCAAAATGTTTACGCATAGTTCATGTATGA
TGCTGATTAATTTGAACAGCATTATCAAATATTGGGAATAAAAGGAGAGAAAAAAAGAAG
AAGATGAGAGTGAAGCAAGCATTAAGAGCTATTGATGCATTTCCACGTGCTGAAGATCAT
TTGTTGCAGAAAACCAAGTCTGGCGCCCTCGTTTCGGTTGTGGGTCTGGTTATCATGGCA
ACATTATTCTTGCATGAACTTAGTTACTATCTTAATATAGATACGGTTCATCAGATGGCT
GTTGACTTGAAAACGTGGAGAAACTCTTCCCATTCACATAAATATGACATTCCCCTCTTT
ACCTTGTGATGTTCTAAGTGTGGATGCTATTGATATGTCGGGGAAGCATGAAGTAGATCT
TGATACAAACATATGGAAGGTAATTGGTCTACTGTGACTGATGAAAATTTTTCGCTGCCA
ATCAAACTGAAACAAATGACCATGTTTTGCAGTACAGGCTTCGCTTAAACAGTGATGGCC
ATATCATTGGCACCGAATATTTGTCAGACCTTGTTGAGAAGGAACACGAAGCTCATAAAC
ACGATGTGCACAAAGACCATCAAGAAGATTCGGATAAGATCCATCTTCAGGGCATTGATG
AAGAATCTGAAAATATGATCAAGAAGGTTAAGCAAGCAATGACTGTTGGGGAAGGATGCA
GGGTGTATGGTGTATTGGATGTCCAGCGGGTTGCTGGGAATTTCCACATATCCGTTCACG
GATTGAACATTTTTGTTGCTCAAATGATTTTTGAAGGGTCTACTCATGTCAATGTAAGCC
ATATCATCCATGATTTGTCATTTGGGCCCAAATATCCAGGTATTCATAACCCGCTTGATG
GAACATCGCGAATTCTGCGTGGAGCAAGTGGCACATTCAAATATTTTATTAAGGTTGTTC
CAACTGAGTATAGGTATATATCAAAAGAAGTTTTACCAACTAATCAATTTTCTGTGACGG
AGTACTTTTCTCCCATCAATGAGTTTGATCGGACATGGCCAGCTGTATACTTCTTATATG
ATTTATCACCAATTACCGTGACCATCAGAGAAGAACGTCGTAGTTTTCTGCACCTTATCA
CTCGGCTCTGTGCAGTTTTGGGTGGGACATTTGCCTTAACAGGCATGCTAGATAGATGGA
TGTACAAGCTTCTTGAAGCTGTTACAGAGAAAAATAGCAGAACTATTGTGCGATAAACGT
GGAGACATTGCACTACTGATATGTTCAGCCAAGCTAAATTACAGAACTGGTGCACTAGGG
CAGGAACTTTAGCCAACAAAGCAGATCAACAGCAGGTTTATGTACACGAGAACATAAACT
CTCTTTATCCTTGTGATTTTGGTAGCACTAGAACAAATACCCTACTATACCCAAGTTTAT
TCTAGCTGGTTGAGAAGAAAAAATTCATTCACTGGTCTATGTAACAAAAATCTGAGACGT
CGCTCAAAGTTTCAAACATTTCTTCTCATTTTTGTTCACGTAGTTGAGAACTATCATAAA
TGAGTATGTTGACCACTTT
>Contig300
GTAAATAAAAATTCAATCTTGATATTACTAACCCCTCTTTCCACTTCTTTTTGGTGAATT
TTCCATTTTTTTAGCTGATTATTACTTGACCAAGTTTTGGTCTATTTGTTTTATGCACAA
AAAATGAGTTCTTGGGACAATTTGGAGGTGTTTGTTGATGTGCATTTGAAAAGCTCAATC
ATGATTTGTACTAACCCCCTTTTTCCTATTCAATTTCTTTGTGAATTACCCATTTTAGCT
GATTATTGTTCGACCTGTTTTTGCTCTGTTTGTTTTATGCACACGCAAAAAAGGAGTTCT
TGGGACAATTTGGTGTATGTTGAGGTTATCTTATGAAAACATGTGCATTTTGAGAAATTC
TTCATTTGTTGCGAACCCCTTGTTAAGAAACTCTAATTTGTCTTAAAAGATCAATTATTT
AGTATTTGTAATGAAATGGGTCCTATTTGAGCTGAATGAATATAGAGAATTTGTATAACA
GCTAGTGTGAGATTGGGATGTAGTTGATTGATTGTCATTTTTTACGCGCTCATGTGGCGT
TCTGTTATTAACAGTTGAAAATAGTAACTATATATCAGATTTTGATCTATTACGGCAT
>Contig301
AGGTGCCTTTAGTGTTGCTGCCAAAACCGGAGTGCCTGTGGTTCCAATTACTATTACCGG
AACAGGCAGAATAATGCCAGCAGGGCTGGAGGGTAGAGTATATCCAGGATTAGTTAAAGT
TGTCGTCCACCGGCCTTTAAAAGGAAATGATTCAGATGTGTTGTGTAGCGAAGCCAGGAA
TGTGATAAAGGAAGTGCTCGTTCATCGAGGCTGAGGGATATATTCAATCTGTGATTTCGT
TTATATTTTTTCACCTAAGCATCAGAAAGTTACAAGGATTTGGGGAACATGTGCAGAAAG
CAGAACTTTTACATTGTGAGCAGTTTCAGTCGGGCTGAAGGATATGAACCTGGTTCAGTA
TACTCATATGCTTGGATGATATTTGTATCAATCAACTGAGAGATCTATTCAGAGTTGAAA
GTGAACATTGGCTGTGTCTTTTTGTTGAAATTGGCAGCAGACTCCTTTGCTTGCCCTGCT
CTTCTCAATTGCCGTTACGTCAGAAGGTTGCCTTTTTTGCGGCGCCAACACTTAATTGTA
CTTGGCTGCCAATATTTCCTTTTGAGTTTATGCTCGGTTCGCAGT
>Contig302
ACCTATTTTTATCTTTTCTTTAGCGTTTAGTCATGTAATTAATACTCCTTTATTAGTCTA
CTTACTTTAGCATGACTTAGTACTTTTAGATTATACTTATTTTTATTATGGTTTTTTAAT
TAGCAATATTTATATTACATAATTTTATTGTCTTTATTGTTGAATATTTTAGGATAATGC
CATGACACATATCATATTTTGTATTATTTTCTTGAAAGATACCTTATATAGTTGTATCTT
ACTAGGATTAAAGAAATATTTTGAGCACAAGTTATATGTTTTGTGCTATGAAGATTTTAC
CTAAAAAAACCCGAAAAACTAGAAAACCCGAGAAAAAACCGAGATTGAAAAACCTGAGTT
TTATTGGTTCGATTTGGTCTTTAGATTTAATAACCCGATACAATTGATTTGATTTGATAA
TTGCAAAATCCGAACCAACCTGACCTATGTACCCCTAGCTGCTACTGTAACTGCCTAAAG
GCCAAGTCCCCGAGAAGTTTAT
>Contig303
CAGATCTGCAAAGACAGGTCGCGGAAAAGAGAGGCGACCACGCCATGGCTGCAAAATCAC
TGATTCCATCCAAAGAAAAACCTTTGAATCGCCGGGCATCCGGAGATGAGTTTGCTTAAT
CCTTAGGTCACTGGTTCGAATCCGGCCATATATGCAAAAATTTGGGTGAAACTCCATTAC
GTTTAGCTTAACCAAAAAAATATCGGAATTTGCAAAAATGGACGATGGAGCAAATGAATT
ATGTAGCTTGGTTATATGAATTTTTCAGTTGCATTTTGATTTCGGGAGATGTAATGATGT
ACTTATGAGTTATTATGATAGATCAGCCTCAAGGGTTTGGTAGCAAGTAAGAAGCTGAGA
AGAAAAGCAATCTTCACTTCGCTGGTTGTTGAGGTCAAAATTATGATACTTGTCCCTTTG
TTGGTGGTCATCCTTGGTTGAAATGTCAAAGCACTTATACAAGTTGTGCTATCTAAATAA
TACTATGTCTCATGTATCATGTTAAAGGTTTTACCTGTCTTCTTAGAGGGCTGATTGTGT
TGTTTTTTTGTTCAAAGTCAGTATACTTTGGATCTCCATTTTGTAACGCTCTCTTTTTCT
TCTTTTTTTTTTGCGGTCTTCG
>Contig304
ACCCCTATGCAGACCTTACCCCTAGTTTGAAAAGGTAAAGTTGTTTCCGATAAATTTTAA
CAACTAAAGTTTATTAAATACTCGACGATGACCAAAAGTACTTACTTTTGACAAACTTAG
GGATTAGAATTGCTTAAGAATATACTTAAGAGACTATTCTAAACCTATCCCGAACATAGG
GACAACTTTTGTCATCTTCTCGAATTCGGTGATAACCAAAAGTGCCAATTCCCACTTCCG
ACTGTAGTCAGAGAGAGAGAGAGAGCCGCTGTAACCAGCAAATTATTGGACTTTAGTATT
GAGACTAAACCCCTTTAAAAAAACCCAGCACAATTCCAAAACAGCAAATAATTGAGTGGG
AAGAAAAGGGAAATGGATCCGGGAAGTTCCGGGTACAAGGACTATGTAGCGGGTCTAATG
GCCGGTATTGCTATGGTTATTACTGGTCACCCTTTTGATACCGTCAAGGTAAAGCTCCAG
AAACACAATACAGAAGCTCGTGGAATAAAGTACAATAATGGATTGCATTGTGCTGCTAGA
ATATTACAAACTGAAGGAGTTAAGGGGCTATATCGAGGAGCTACATCTTCGTTCATTGGC
ATGGCCTTTGAGAGCTCACTTGTATTTGGTATTTACTCCCAAACAAAACTACTGCTGCAG
GGTGGACCAGATGGAGGTAAGCCCCTGCCTCGTGCAATAGTTCCTTCAGCTGCCTTTGGA
GGAGCTATTATCAGCTTCATTCTATGCCCATCAGAACTGGTGAAGTGTAGGATGCAAGTT
CAAGGTGCTGATTCTGTGGTACCAAGCTCCAGTAGATATAGTGGTCCACTTGAGTGTGCT
TCGCA
>Contig305
TTTTTAGTTTTTCGATTTTGTTTTCGTTCTGTAAATTAAGCTGATCAGATGTCAATATGT
GATTCTAAACTCAAGAGATCTCCATTTCTAGATCTGTCATTTTCACTTTTGGATTTTTAT
TATCGGGGAAATTTACGTATTGCTTAATGCATTTGATCCTTTTATTTGCAATTATGTCAC
TTTTTTGAGATCTAGTTAATCACTGTTTATTCAATTTTGAACAGTTTTTCTTTTCCTCAT
TAAATTACAGATTTACAGGGGAAAAATCATCTTTTTTTGGTGGATTTCTTTGAATTCTGC
AAAATCAAAGGCGTTTTGAGGATTAAGAAAGAACTACCCCTCAATATTGGGAGTACAATT
GAGCACAGGGCGATCGTTTATTGATTTGTTATTATGGTTACAGAGCATTTCNAATGGCAA
ATCAAAGTATATAATTCAGCTAAGAGGGGTTAAAATATGCCTTTTGGAAGTCAATCTGTG
GATAATTAGGGATTTGAGATTAACCTTGGGGTTTTAGTTTGATATTCTCCAATGTGATTT
CATTGGAGGTGTATTTATGACTTCCGGCAAGCCATTGCTGTCGCCATCTGAGCTTTCTTC
TGCACCAAGTCCTCGTCATCATAATAATTCATCGTTAGGGATCTGCTCGTTGGGATGTCT
CCCCCAGAATGCATCAACTTCCGCTGATTTGGACGAGTCACCTGGGGCCAATTTATGTGA
TTTGAAGGAGGAGGTGGTGGTGGACGGTAATCAACCACTAGAAGATACATCAGGTGTAGG
GAATTCTAGGTTGCATTCTTCTTCACTTAGAAAGGGTACAGCGGANCTACAGTCNAAATG
CCCCTCACGAGAGAGAAAACGCTTTGTGTCATGGGGTGGTACAGAAGACCATCCACACGA
GCAAACGACCTTTGNAAATATCCAGTGATATTTCAAGGGTGGCTTCATCTAGAGCAGCAT
CCACCCGGCCGTCATCTCAAGGACATTTTGATGAGTCCAGGGATTCGTCTCGTGTCCAGG
ATAAGCTAAGCAAATCCCAGAGGCTTCTTCAGAAAAGTATGCAGCTGGAGAATGACTTGT
TACATGGAAATAATGCTAGGTTGATCCATGTTAATGATCCAAAAAAGACCAATGATCAGT
TTGAATTCACTGGAAATGAGATCCGCACTAGCAAATATACAATAATAAGTTTCTTGCCAA
AAAATCTCTTCATTCAGTTCCACCGGGTTGCTTATTTATACTTTTTAGCTATTGCTGCTC
TGAATCAGCTTCCACCACTTGCTGTTTTCGGGAGAACTGTATCTCTATTTCCTCTTCTTT
TTGTGCTTTCTGTGACTGCTATAAAAGATGGTTATGAGGATTGGCGACGACACAGATCAG
ACAGGAATGAGAATAACCGGGAGACTCTAGTACTTCAATTTGGCAAGTTTCAGTTAAAAC
GATGGAAGAATATTAAGGTTGGTGAGGTTGTGAAGATCCTAGCTGATGAGACGATTCCTT
GTGACATGGTGTTGTTAGGAACAAGTGATCCTAGTGGGATTGCTTATATCCAAACAATGA
ATCTAGATGGTGAATCAAACTTGAAGACAAGGTATGCTAGGCAAGAAACAACTTCATTAG
TCAGTGAAGTGGAGTCAATTTCAGGAGTTATCAGATGTGAACAGCCTAACAGGAATATCT
ATGAGTTCACAGCCAACATGGAGTTGAATGGGCATAAGTTTCCGCTCAGCCAATCAAACA
TTATCTTACGTGGTTGTCAGCTGAAGAACACAGAATGGGCAATAGGAGTGGCGGTTTATG
CTGGGCAGGAGACCAAGGCTATGCTTAACAGTGCAGCATCTCCTTCTAAAAGAAGCAGGT
TGGAAACCTACATGAACCGGGAAACCCTTTGGTTGTCTGTATTCCTTTTCGTCATGTGCT
TGGTAGTAGCATCTGGAATGTGTATATGGCTGAAGCAACACGAGAAGCAGCTTGATACCC
TGCCGTATTACCGGAAAATTTACTTTGATGGGACACATAATGGTAAAAAGTATAGATATT
ATGGGATTCCTATGGAAACTTTTTTCTCCTTTTTGAGTTCCATCATAGTTTTCCAGATAA
TGATACCTATCTCTCTCTACATCACCATGGAGTTGGTTCGCTTGGGACAGTCGTATTTCA
TGATTGGAGACAGGCACATGTATGACACTAACAGTAATTCAAGGTTCCAGTGCAGATCCT
TGAATATCAATGAGGATTTGGGTCAGATACGTTATGTTTTTTCTGATAAAACAGGAACAC
TTACTGAAAATAAGATGGAATTCAAAAGAGCAAGTGTGTGGGGAAAAAACTATGGGAGAG
CCCTTTCTGCTACAAGTGCATCATTAAACACAGATTTTGAAGAACCAACTGAAGCCCCTT
CAAGTCGACGAAAATTGAGGCTTAAGTCAGAAATTCCTACTGATTCTGAACTTATGGAAC
TGTTACATACCGAGCTAGCTGGGGAAGAGAGGGTTGCTGCGCACGAGTTCTTTATGACGT
TGGCAGCATGTAATACCGTAATTCCAATTCTTAGCAATAGCTCATCGTCATGTGCTATAC
TGGATGAAGTGCATGACAATGCTGGCACCATTGAGTATCAAGGTGAATCTCCTGATGAAC
AAGCACTAGTTGCTGCTGCTTCTGCGTATGGATATACACTTTGTGAGCGAACGTCTGGTC
ATATTGTGATTGATGCCAATGGTGAGAAACTAAGATTGGATGTCTTGGGACTGCATGAGT
TTGACAGTGTGCGTAAAAGAATGTCTGTGGTTATTAGATTCCCGAACAATGCTGTAAAAG
TTTTGGTCAAAGGGGCTGATACTTCAATGTTTAGCATTTTAAGGAAAGACCACAAAAGCC
ATGCTGACATACAGAAAGCCACTCTTAACCATTTGAATGAGTACTCATGTGAAGGTTTGC
GGACCCTGGTTGTTGCTGCAAGGGATCTCACGGGAGAAGAACTGGAAGAGTGGCAATGCA
TGTATGAAGATGCTAGCACATCTTTGACTGATAGATCAGCAAAATTGCGCCAAACAGCAG
CTCTTATTGAGTGCAACTTAACTCTCCTAGGGGCCAGCGCAATTGAGGACAAACTACAAG
AAGGCGTACCAGAAGCAATCGAGTCTCTGCGCCAGGCAGGAATAAAGGTTTGGGTTCTTA
CTGGAGATAAGCAAGAAACAGCAATTTCAATTGGTATGTCTTGCAAACTTTTGACCTCAG
ACATGCAGCGGATCATCATTAATGGCACTTCAGAAAACGAATGCAAGAGACTTTTGTTTG
ATGCTAAGACCAAATTTGGAGTAAAGCCTGCTAGTTGTTTTAATCAAATCTTAACATGTC
AGAGCGATGCAGAAAATGGTTATCATGAAGTTCCTGTTAGTATGAAGTCATCTAATTTAC
CAGAGCAGCATGCAGGAGAGGAAGGTGTTTCTGGTGAATCTTTGGCACTCATAATTGATG
GGAATAGTCTTGTATACATATTAGAGAAAGATCTCGAGTCTGAGCTATTCGACCTTGCGA
CATCATGTAGGGTTGTGATTTGCTGTCGTGTTGCGCCCTTGCAGAAGGCTGGAATTGTCG
ACCTAATAAAGAGCCGCACAGATGATATGACGCTAGCCATAGGTGATGGGGCTAATGATG
TTTCAATGATCCAAATGGCGGATGTTGGTGTTGGAATATGTGGTCAAGAAGGGCGGCAAG
CAGTGATGGCATCGGATTTTGCTATGGGACAGTTTCGGTTTCTGAAAAGATTGCTCCTTG
TGCACGGACATTGGAATTACCAGCGCGTTGGTTATTTGGTTCTTTACAACTTCTACAGAA
ATGCTGTTTTTGTTTTCATGCTTTTCTGGTACATATTGTACTCCGCTTTTTCTACAACAT
CTGCATTGACAGATTGGAGTAGTGTATTTTATTCTCTCATCTATACTTCCATACCTACTT
TAGTTGTTGGTATTCTGGACAAGGACTTAAGTCATAAGACACTACTGAAGTATCCAAAAC
TCTATGCTGCTGGCTATAGACACGAGAGTTACAACATGAAACTCTTCTGGATCACAATGA
TTGATACAGTGTGGCAGAGTCTTGTTCTCTTTTATGTACCATTATTCATCTATGATCAGA
GCGATATTGACATATGGAGTATGGGTAGCTTGTGGACGATTGCTGTTGCGATCCTTGTGA
ACATGCACTTGGCAATGGATGTGCAGCGATGGTTAATATTTACTCACATGGCAATATGGG
GGTCAATTGTTATCACGTATGGCTGCTTGGTGGTGCTGGACTCGATACCTGTCTTTCCCA
ATTATAATACAATCTTTCAATTGGCAAAATCACCTACTTACTGGCTCTCAATTTTGCTTA
TTATAGTTTTGGCTTTGCTTCCTCGCTTTATTGTCAAGGTTATAAATCAAACTTTCTGTC
CTTCAGACACCCAGATAGCTAGAGAAGCAGAGGTCCTGAGGAAAAGCCACAGCTATTTTA
TGTCTAAGCCAGATCATGATAAAAGCTAGTGTCTCCTGTATATGTTGTCAATCACCCCAT
TTTGGTGTAGCTTCCTTGAGTTACCTTGTATTTGGCTTCCCATGGCGTGCAGGATTAGAA
GTAGGTAGATGAGCTACCCCAACTCAATGTCAGCAGGTGAAATTGGTGACAACCTGAAAG
AAATGGAGTGAACATGTAAAAAGAAAGGGAAGATAGGGTTAACTCAAAGCTAAATGTGTC
AGACAGTTGGAGAACAGCAGAAGAGGATCTGGTCGAGGGGCGGNGGAACAAATGAAGGTT
TTGGGATGGTTTTGTAATTGTTGTTAATAACCATTGGGCTGTGTCCAAGAAGTGAAAAAT
GATAGTCTGCTTGTTAGATATTCAGCATAACTCCAGTGATTCCGGTAT
>Contig306
GAAGGAAAGCTGAAGTATACGTCTCTAAGACATTATCTTCGCAGACATCTTCACAAAAAT
AATGCAATAGTGACTGGACTTTATGCATGCGACTAAACCTACAAAAAGATAAAGAAGATG
GAAAAACGAAGACAAAGAATCACAAGTCAATGAAAAAAAGACAAAAAGAACCTGAAATTC
ATTTACCACATACGACATACTGATGCACCAGTCGATGCAAAAGCTTACAGAAAGCATTAT
CCATCATTCTTGGAATAATGAAATATGATGGTTAGAAAAAGATTGCTCAAGATGTGTATC
CACCTAAACGGCTGGCTGAGAAGGGAATATCATTTGTGAAAAACTTCCTTCAGCTAAGGT
AGGAACCACATGACTTATCTATACTTCTTCAAGATAGTGTACGAGTTCTTGGAACAACAC
CTTAGAGAATATGAGCAACTAATATAAAGGAATCCTCCACTTGGGAAAGCATGGACACTA
AAGCTTTTCCATCAAAAGGACGATACTAAAGCTATGACTGGGTAGATTGTTATGGAAGTT
TAAGGGAAAAGTTATGTAATTGTATGTGAAGTAACTCTGTATTTGATTCAAATTGTTTGT
AATATACTGAAAGTATTGAAATAAGAATAGATGTTATTGTGAAT
>Contig307
AGCGGTTTTTCGCTCCCTCTTCCTCCCAGTTTTTCATCGTGTAGCCATGCCACAGGGAGA
TTATATAGAGTTACACAGGAAGAGATTTGGCCGTCGCCCTGATCACGAGGAGCGTAAACG
TAAGAGGGAGGCTCGTGAAGTTCACAAACGCTCCAAAATTGCCCAAAAGGTCCCTCGTTT
TTTATCCTTATTATAATTCAAACTCCCCTTTTGGTATGAAAGTTTTGCTTAAATTTTTTT
ATTTTTTTTGTGTCAAAACAAGCGTTGGGTATTAAGGTAAGATGCTTGCTAAGAAGCGGT
ATGCTGAAAAAGCCCAAATAGAGAAAACGATCTCACATCTGAAGCTGGAGATGCTGATTC
AATTTTAGTAGGATTGGCTATGCATGAAGAGTCATCAACCCGTCGCAAGGTTGATGATGA
TGTGCATGATGGTGCTGTCCCTGCATATCTGATTGACCGTCATACAACCGCAAGAGCTAA
GATTCTTAGCAACACAATAAAGCAAAACCGGAAAAGAGAAAGACTGGAAAATGGGAGGTG
CCTCTGCCTAAGGTTAGGCCTGTGGCTGAGGATGAGATGTTCAGACTTCAGAGTGATAAG
ATCTGGAAAAAGGAAGACCAAGCAGTGGAAGGGAATGGTTACAAAAGCCATCTTTGTCGG
AGCAGGGTTTACCAGGAAACCTCCAAAGTATGAGCGGTTCATCCGCCCGTCTGGATTACG
GTTCACTAAAGCCCATGTGAC
>Contig308
AGGGTCAATACCTCTTTTGCAGCATATTTACAATATATATATATATGTTCAGAAAAGTTG
TTTTCTTCATACAAACTGTTACATCCTTTATAAGTTTTACAGGATGGTGATGGCGACAAG
ATCTCTTCAACTTTTTTGCTTAATTGTTTGTTCTTTGGCCATCATCAAAACTGAAAGTGC
AACAGACTTGGATTTCTACGAAGTGAAGAAAACAATTGTTAAGAACGCGGTGTCAAAAGG
AGCAGCATACCATTTTGAACCAGGATTTGGGGAAGGAGTTGAAAATTGGTTTGTACAACT
TTCGGGAGGAGCATGGTGCACAAGCGTCGAAGCATGCAAGGATCGTAGCCGGGNCAATAA
AGTGGGTTCTACAACTACTATGGGGCCATACACATTTCAAGGAATTTATAGCAAGAATCA
GAGTGCAAATCCAGATTTCTACAACTGGAACAAAGTGCTTGTTAGATATTGTGATGGTGG
AGCGTTCACTGGAGATGTCGAATACGTTGATCCTGCTACTAATCTTCACTTCAGAGGAGC
AAGAATTTTTGAAGCAGTAATGGAGGATGTGTTGGCAAAAGGATTAAAGAATGCCAAGAA
TATTGCAGGCTATTCTTGCCGGAAGTTCAGCCGGAGGATATCCAGCAATGCTATATTGTG
ATCGTTTCCGCAGTCTACTGCCAAATACTCCTAGAGTGAAATGCTTTGTTGATGCTGGTT
ATTTTACCCATGCGAAGAATCAAAAGCAAGCAAGAGGCTTCGAAGATATATACAACACAC
TTGTACTTTACATGGATCTGCCAAGACGTTACCCAAATCCAATGCA
>Contig309
GACTTTCTTCTCTTTTCAAAACAACACCCGATTTTCCCCCAAGTTTTCTTAACTTTTCTC
TCAAATTCAATCTCCAAACTCAAGAGTACTATAAGGCTTTAAAAATACGGCTCCATTCCG
TTCAAATTTACTTTGAAGTTGAGATTCCATCATCAAGATAAAATGGCAAAGGGACGTGTC
AAAGACAGGTGGAAGAGGAAGAGATAAATCTCCTTCCAAAAGATCTAGCAAAAAATTAAG
ACATCTCAGGAGGATGAGCTACAAAAAATAATTGTAGCTGATGTGTAAGCCAAACCTCTT
CAGGTAGTAGAAGGAGGGAATGCTGGAGAAGAAGAAAAAGAGAACGAAAATGAAGAGGAA
ATTGAAAAACAAAATAAAGAGGAAACAAAGAATGTACTAGGAGCGAATGCTAGAGAAGCG
GAAACAGAGAAAGAAAAAGAAGAGGTT
>Contig310
AAGTTGATAGAGGTAGGTTCTATTTATGAGATTAATAATCATATAAATCTACCTCCATAT
CTACCTCGGTGGATAGTTCAAGTCAAGTTCATCAGAGTAGCAATGGTGAGAAAATAACCT
GATGCTATAGTACAACTTTTCAGTATGGTGTTAAAAGAATGTAGAAATATGCAGAGAGGA
AGCATATTCTATTCTTCTGGTTGCTGAAGGAGGAATTCCTTAAAGCGTTTCGTATTTGAT
GAAATCAGCGATGCAACAATGGAGGAGGACATGAACCTAAAGAGAAAAAGATATACTACT
AACTTAATAACTAAAAGGGCAGCCCGGTGCATTAAGCTCTCGCTGTGCGCAGGGTTCGGG
GAAGGACCAGACCACAAGGGTCTATTGTACGCAGTCTTACCCTAAATTTCTGTAAGAGAC
TGTTTTCACGACTCGAATTGATAACGACTAGTATGAAAAAGGCAAAGGGTGAATATTGGG
CTAGCTAGTATCCCTATTCCTGAGCCTCTGTTGAAAGCGATGGGGCTGAAGTTCATTGAA
GATCCTGATTTGGTTGATCATTTGCTCGAGAAAGGAGGCCAGTGTAGATCCTTATTGGAT
TCCACCACCTGGTTGGAAACACGGAGATGAGATTTCTGTACTTAAAAGAGACCAGGAGGA
GACGATGGTGCTTGAAGAAATTCGAAAGTTGAGAAGGTTAATATAACAGTAACCTGAATT
TGCAACTCTAATTTTGTTGGTGAAATAAATACAAACTGTGTATGTATATACAAGAGTTGA
TACATTTTTCTTTCTATTTGAGCAGAGAGAGGTTGAACTAAGTAATCAATCACAAGAAGA
GTTGAGGAAAGAAGTAAGGGCTTTTATAAAGGTAAAGCTGCAATTCTTGGTCAAAATGAG
GTTTAATTATAAGCGGCTGAAT
>Contig311
GGTGAGTATCACAAAGGGAAGTGCAACGGTAGTGGAGTTTACAACTATTTTGTGAATGGA
AGGTATGAGGGTGATTGGGTTGATGGGAAATATGATGGTTATGGGATAGAGAGTTGGGCT
AGGGGTAGTAAATATAGAGGGCAATATAGGCAAGGATTGAGACATGGCTATGGTGTTTAC
AAGTTCTATACAGGAGATACTTATGCTGGTGAATGGTGTAATGGTCAAAGTCATGGTATT
GGGTCTCAGTCTTGCTCTGATGGTAGCTGTTACATTGGTCAATTTAAACGTGCTGTCAAA
CATGGCCTCGGTTGTTACCATTTCAGGAATGGGGATCGATATGCAGGGGAATATTTTGGA
GACAAGATTCATGGTTTTGGTGTGTATCACTTTGCCAATGGGCATTGCTATGAAGGGTCA
TGGCATGAAGGTCGTAAGCAAGGTTACGGAATGTACACTTTTAGAAATGGTGATTCAAGG
TGTGGAGAGTGGGCCTCTGGGAATCTCAATACTCCATTGCCCCAACTTACTGATGCCGTC
CTCCGAGCCGTTCAGGCAGCTAGAAAGGCAGCAGAGAATGCAATTAACATACGTAGGGTG
GATGGTCAAGTGAACAAGGCAGTGATGGCAGCAAACAGAGCTGCCACTGCTGCCAGAGTT
GCTGCTATTAAAGCAGTTCAAAACCAGATGCATGGAAAATTTTGCGATACTAACAATTAC
TACTAAGTCTTTACTGGCGCT
>Contig312
AACTGCTCCCAAATATTTTCAGAAGCAAATCAAAAGTCACTAAAAGATGGTAGGAGAAGT
GGAGAAGATGGTGGCAGTAGGCCTTGTTTGGGGAGCGACGAATGCCCTGATGCGAAAAGG
AGCAATCAAATGGGACGAAACCATCAAATCTTTACCTCAACCAAACACACCCCAGAACCC
ACGTAATGGCCAGTCTCAAGAATTGGGTCAAACTTGTGTTGATATGGCAGTATTCTTTGC
CATTTCTCCTAAACCTGTCAACCTCAGCTACTTTCTTTGCAATACTCAGTGATACACCCA
TTTCTTTAGCTGTTCCTGTAACCAATGCCACCACTTTCGCTGCCACTNCTGTATTTGGAT
TGATTCTTGGTGAAGAGACCCGCGTTGGTCTTGCTCTTTTTGGTACCTCTCTTATTGTTC
TTGGTGTTTATATTTGTATTATGTAATCACTTCTGAATAACTGNTTCNNTTTGGATCTTG
TGTGATCTGATAGATTCATTTATAATGCTGAATAGGGAATTTTNTTTTANATATAATAAT
CCCTAGAAAGTTTTTTTGTTTTGTTTTCCTGAATAAATATAGAAAATTTGGGAATTATCT
GGATTTCGCA
>Contig313
GATAAGAATTCATACGTAGTACGAAATCCTTTCGTGGTAGCTGAACGAACACGTCTATTG
AAGGTAGCAATTTTGGAAAAAAAGCATTATGGCATTAGTTTCTGGAGGAAGATCATCGTT
GAATCCAAATGCGCCCCTCTTTGTTCCTTCGTTTGTGCGCCAAGTGGAGGACTTTTCACC
AGAATGGTGGAATTTGGTGACAACTTCAACATGGTTCCATGACTATTGGATGAGCCAGAA
CCAGGGAGAGGAATATGGTAATGATCAATATGGAGCTGGTAACGATATTGCTGATTTGCT
TCCGGAGAATATTGATCTTAATGTGGATGAGGATATCTTGAACATGGAAGCTCAGTTTGA
GGAATTTCTCCAATCATCCCGAAGTGGGCAACAAGGAATTAAGTCACCTCTCTATGGTGT
CAATGGAATTCCGCAATATGGTTTACCCAATGTTTCTGATGCACTGATAAGAACTATGCG
TTCACCAAGATCCCCCGTTGCGCCTCCAATGTACTATGAGAAGCCAGCCAAGATTGTGAG
CTCAAGGAACAGCTTCCGCAGCATCCAGCAGCCTCGCTGAATGTGATTAGCTTAGCAAAA
GCTCTTGGTTTGCATTCAGAAAGTCGGTTCTTAGTTTGCAGCCAGTAGTTAAGAAAGTCT
CGAGTTTTAGTTTTCATGTAACCTTTTGTATAGAGCAAGGTAGGCAGCACTCTTGTATCT
AGCCTTGTTCATAGTCTGATATCCTTTCTTTAGCTTAACTTGTAAACAACAGAACTATAA
AAAGGGGAACAAATTGTGAAATTTGTTGACAAAAAGTGGNANAAAGAGCAGCTT
>Contig314
GATAAGTAATTCAATATCATTTTGTTGATTCTTCAAGACCTTATTCTGGGATCTTCATAT
AACATACTTGGCGGCCAGTTATGATACGACATACAGCCACTCCAAGTTATTGGTTGACGT
GGAGGTTCTTAGTCTTGGGATCGGGGCTCCTTGTAGCTCTAGGTATTTCAGCACTCTTAA
TATGGAAGTTTGAAGGTTCGCCAAAATGGAGATACCAGGAAAGAGATAATAAGAAGAAGA
AAAGGCCGGTTGGGTTCTTGTACAAAGACGAAGCTTGGAGTACATGTCATAAAGCAATCA
GTCCTGTTTGGCTGCTTTCTTACAGGCTAATTGCTTTCACTTTTCTTCTCTCAATGCTTT
TCATGGATGTTGTAAAAAATAGTACAGATATATTCTTTTTTTATACTCAGTGGACATTCT
CTTTGGTCACTCTCTATTTTGGGGGTCTTCACTCTCCATCTATGGATGTATCCAACATCG
GCGCAAGGGTATTGCTGGTGCAAAAGTAGGTTGTATCGATGAAGAGGAAAACGACGCTCC
AACTCTTGAGAAGAATGCAAGTTTACCTGGCGTATCGAAGGACTTGAGTTCCAATGAGGA
AACTGATGATAGAGAAGCTGCAGGTCATTTGGGCTATGCCTTTCAAATAATTTTTCAGAT
CTGTGCTGGTGCCGTGGTGCTTACAGATTGCGTTTATTGGCTTCTTATCTACCCGTTCCT
CACACCCAATGATTACAGGTTACAATTTCTGGTTGTTGGGATGCATTCTGTCAATGCTAT
TACCCTGCTTGGCGACGTGATTTTGAATTCTCTACGGTTCCCTTTCTTCAGATTTGCATA
TTTTGTGCTTTGGACATGCACATTTGTCGCGTTCCAGTGGCTCGTCCATATGTGTGTCTC
AAAGTGGTGGCCTTATCCCTTCCTGGATATTTCATTCAAATACGCTCCCTTAGTGCATTT
GATGGTTGGGGTGTTTCATCTCCCTTGCTATGGTCTGTTTGCTTTGGTAATAGCATTGAA
GTATTGGTTAGCAAGATTATTCCGGTGGGTGAGTCGAAAGATATCTGGAGACACTAAATG
AGTTCAAACACCAATCAACAAGTCAAAGAATTATTATACACTAGTATTCTTAAATCAAAT
TATCTTTTTTTATTCTTAGTGCTACTCAAATAAATGAGTAGCACAAGCTATTATATACAG
TATAATTTTTACCACATCCCCGGGTTCTCGTCATGTATATAATTTTTTTCATTTATATCC
TCGAAACAAAACGAGACTAGAAAGAACACGGGAATTTTCCCATCAATTATTATCCTAGGC
AAAATGCTTTTCCTGTTTGCAAATGCTGGAAAATGTTGAAATATCAAATGCTGGAAGCAA
CTTTTGGGGCTGGTTTGACTTGGAATGTGGACATTATATGCGATCATTTACAGAAAGTTG
ACAATCATCAGATTACAAAAGAATGTAACAAGACCAGTTTGTCCTTTTTTTTCCCTTTGG
ATTTAACACTAATTTAACCCTAATTCCCTTATGTTTTATTTAGTCATTGTTTCGACCTTC
TGTATATATCTTCTCTCCGAATTATACTATCTGAATAATTTATACCTATTCTATCCTCCT
TNCGCATGATCACCAGTTGCCT
>Contig315
AATTTGAATCAAGAGAAAGTTCACCTGAGTCTTCTGATCACCCGATTCAGCATAGCACTT
CCTATGAGCAAAGTGGAACCTCTACCCAGGAAGAACAATCTAACCCGCGGTGCACATATA
ACAAGCTCAAAAAGGGTGATTGTTTTTGGGGTAAAAAGAACAGGAAAACTAAGGATCAGG
GCTCTGGAAACAAGGTTTCACAAGTAAAAGAAAAGTCGAGGTACTCAGTGCAAGAGTCTG
AAAAGTATAGAAGAGCTAGTAATGATGGATTCCGAAGGGTTCTATTTTGGCAGTTTCACC
ATTTCCGTATGCTTCTAGGAAGTGATTTACTCATCTTCAGCAATGACAAATATGTTGCAG
TTAGCTTGCACTTGTGGGATGTTTCACGACAGGTCACTCCTTTAACATGGCTAGATGCAT
GGCTAGATAATGTCATGGCAAGTGTTCCTGAGTTGGCCAT
>Contig316
ATAGGGAACAAACAAAAATGATGAATATTTTCGTTATTACTCTTGTATTAACCACACTTC
TAACAGCAGGGGTCTTTTCTCCAATCCCAGAAAAGAAAGAAGAAGTTATAGTCAAAGAAG
GTCATAGAGTTGTAGTTGTTGAATATGAGCCAAACGATGGAAATACCAAGGTCTCAATTT
CCCCACAAGAAACAGACCAAAAAGCAACAGCAGGGGTTGTTTCAGATGTCAAAGATAAAA
TATCAGATACAGCAGAGGCAGTTAAAGACAAAATCAAAGAAGCTACATCCTTTGGAGAAG
GAGGAAAAGAAAATGGTGGGGTTCATAAGCCAACTGCTAGAGAACTGGTTTGTGATGCCT
TTGGCAAGTGCAAACATAGGATAGCAAGTGCACTAGGTGGAACCAAAGAATCTATTTCTG
GAAAGATGCATGAAATTGAAGAAGATGCAAAAGCGACTGTTGAAAATGTTTACGAGAAAG
TGAAAGATACAGTTGTTGGAAAAGCGCATGAGGCTTCAGAAAAGGTAAGTGAAGTGAAAG
AAAAAACCAAAGATTCTGTTAAGGAGATGGTGAAAGAAGGTGCTAAAGAGACTGTTGAGA
AAGTGAAAGGAAAAGCTAAAGACGTGGCTGACACAACAAAGACACTGAAGGGTGATATGA
AGAGAAATGCTTCAGCAGATCTTGATATCATAGAAGAAAAAGCGAAAGCAGCAAAAGATG
CAGTGAAAGAAGATGCACATAGGCTTAAAGTGGAAGGCAAAAGGGATTATCAAATAATTC
GGAGGTTCTTATCAGCCAAGAATTTTAGATCTTTAATGGGAATGATTCATTTGCTTGGCT
TTGCATTATCTTATGGGGTGTGTATTTGGGTGACATTTATCTCGAGTAATATTTTGGCAA
GAGCTTTGCCGAAGCAGCAGTTTGCGATGGTACAGAGCAAGATTTACCCGGTTTACTTCA
AGACTCTGGCTTATGGCATCACCACAGCGTTTCTCGGCCATTTCATGAGCCAGAGGCATC
GATATTATTATGCGAACAGGGCTGAAACAATCCAGGGTTTCCTTGTTTGGCCACAATATG
CATT
>Contig317
GGTTTGCATTTTCCTTCTTTTTAAGTTTTTTGGAGTTTAACCACCCAGTTTTCGAAATCT
TCTAGCTCGACTAATCCAGATCGCACCGTAGAAAGCCCATTATGGGGAGTTAGCATTTTC
TGTCTTTTTTTCTTTTTTTTTGCTTTTTTGGGTTTAACCATCCGGTTTCCCTCCAAAATT
CACTAGCCCGACTAATCCAGATCGCGCCGTAGAAAGCCCACCATGGAAGTTTTATCGCTC
CCTACCAAATTGGGGCATTTTCCTTATATTATTATACATATATTCTCCTTTTCAACTGGT
TAACCCATTTATCTTTATGTTAATGATAATAATTAACACACTCATCATTCTTTGGATTAT
AGATGTGGATTGCTAAGGCAGAGTATGATGAGTCTGGCCCT
>Contig318
ATTGAAGACGTTCGACCAAACGGTGGAGTCAAGAAGTTCCGATCCGCTGCTTACTCCAAC
GTAAGTATCTGGATCTCTTTTGTTTAGGACCCTTGAGCCATAGATAATGACAGTAAAGAT
ATTGTTACTGACACTCATCTTTTTTTTACCTTCTTATGCAGTGCGCGCGCAAACCCTCCT
GATATTCCCTAAGCTTTCGTCCTTAACGCGTCAATAGACGCAACCCAAAAAAAAACAAAA
AAATTTACTGCTTTCAGTTTCTTTTGCGCCCTCACTCCTTTTCTTCCTTCCTTTTCTACT
TTCTGCTTTTGTGCTCATTGCTCGGAACATTTTCCTCTTTAACTTCTTTTGCTGCTGTGA
ACATTTTTCATCATGGATATGGCCTTGCCTGTCTCTGCCATTGGTTTTGAAGGTTTCGAG
AAGAGGCTTGAAATTTCTTTCTTCGAGCCTGGTCTGTTTGCTGATCCCAACGGAAAAGGA
CTTCGATCTCTCTCAAAGGCACAATTGGATGAGATTCTCGGACCTGCTGAGTGCACCATT
GTTGATTCCCTATCAAATGACGATGTTGATTCTTATGTCCTCTCCGAGTCGAGCCTCTTT
GTTTATTCTTACAAGATAATCATCAAAACCTGTGGCACCACAAAGTTGCTTCTCGCAATT
CCGCCCATCCTAAAGTTGGCTGAGACCCTGTCTCTCAAAGTACAAGACGTGAGGTATACC
CGTGGGAGCTTCATTTTCCCTGGCGCTCAGTCGTTTCCTCACCGTCACTTTTCTGAAGAA
GTTGCTGTCCTCGATGGCTATTTTGGAAAGCTTGCTGCCGGTAT
>Contig319
GTTCCAAATACCCAAAAAATTAATAATTTATGCCGTCATCTCATATTCACGAAATTGATC
GGAGTGCAAATCACATTCTCGAAGTTCAAAGTCGCACCCAATTAGCGATAAGCAAATTTC
AGTATGACGCCAAAAACTGAAAGGGAGAGCACGAGAAGGGGC
>Contig320
TGCAATGCACCTAGCTGCAGTTATCGGTTCTAAAATGACTTCAAGGGTACAAAGGTCAGT
TGACATCATCCCATTTTGTTCATTTCAACCTCTCTTTTCTTTGTTTTTCTAGCACTTCTT
AGCTCGCTCATTTTCCTTCCCCTTTTTCTTTCTGATTATCGCTCTTTTTCTTCCTTCTCA
TTTCTCACATCCCATGATTTCACCCCCTTTTTCTTTTTTTCTTCTTTTTTCCTTTTTAAC
TAAATAAAAAATAAATTTGTATCGAACCCTACTGTAGGTTGTCCTACGTATCATGACCCC
GCCATGAATCAGATCTTTG
>Contig321
TTCTTTCTCGATTCTTCCACTCCAAAACCCTATTATTTTTACTTTTCTGGATTTACTCGC
TGCTCTTTAGTCGGTGACGCCGTCCATATCCCATGGCTGCTGCAATAGCATCTCCGGCGG
CTATTGTTCGTTCAGGCCGCCGCCAGGATCAGACTTTCAGGTCTTTAGTATCAATCATCA
GGGCCCCGTCTTCTTTCGCCGTTGTTCCCTTTCAAGTGTCGTCTTCTTCTATAAAGCTAT
GCTCTTTTCTCGACTATTCCCGTCTGACCAACGATGGACTATTGACAAGCTTCAACGCCA
AAGGTCCTCACCTTCTGCAAAGGCCTCTGTGTTCTGTATCTGGTGATATTGAAGGTTGCA
AGGAGCGCGATGCCAAGAAACACAGGCTAGAATATGCCATGGAAGTAAAATCTGGCGAAT
CAACCAGTT
>Contig322
GGGGAGGACAATCGTGTCTTGTATATTTATTTCCCGACCGAGCACTGAGGAAATTTAAAT
TTTGTCCTCCCTTTTGTTTCTTTTTTTAATTTTCTTTATAGAAATAGATAGGATATAACA
CGTGATGACGTGAACAATAGAATCGGCGCATTAATAAGCATCAGGGTAGATCCCAGATCT
GGTGGAAGAAGAACATTACAACTAGAACTGAGATCCCCCAC
>Contig323
CCAAATGGTGCACGGGCTCCATCCCCTGTAACTCATCCACTCATGGGAGGTGTTCCAAAG
CCCGGGGTTTTTCCACCTCTTGGTGCTCATGGTGTAAATCCTTTTCAGCAAGCACCTGGT
CCTCTGCCAAATGCTCTTGCTGGGTGGATGACTAATCCTCCTCAAGTTTCTCATCCTTCT
GCTTCTGCTGGACCAATAGGTTTTACCACTCCAAATAATGCAGCAGCAGCTATGCTAAAG
CGTCCTAGGACTCCTACGAATAACCCAACAGTGGACTATCAAACAGCTGACTCGGAGCAC
ATGTTAAAGAGATCAAGACCTTTTGGTGTATCAGATGAAGTAAATAATATGCCTATCAAT
ATTTTGCCTGGTGGGTACTCTGGCCAAAGCCATGCACAAAGTTCGTATTCATCAGATGAT
TTGCCCAAGGCTTCTGTCATGACTCTAAATCAGGGTTCAGCAGTCAAGAGCATGGATTTC
CATCCGGCGCAGCAAATTCTGCTTCTTGTTGGTACTGGCANTGGAGAGATTATGATTTGG
GAATTGGGCGGTAGGGAGAGGATTTCTCATAGAAGTTTCAAGGTTTGGGATCTTGGGCAA
TGCTCAGTGGCTTTACAGGCATCTTTGGCAAGTGAGTACTCTGCATCAGTTAATCGTGTA
ATGTGGAGTCCTGATGGCACTCTGTTTGGTGTTGCATACTCTAAGCACATTGTGCACATC
TACTCCTATCACGGTGGCGATGATCTTAGAAACCACCTTGAGATTGAGGCTCATTCAGGA
AGCGTCAATGATCTTGCTTTTTCCTATCCTAACAAACAGATTTGTATTGTTACCTGTGGA
GATGACAGGCTTATTAAGGTATGGGATGCGGTGTCAGGGGCTAAGCAATATACATTTGAG
GGCCATGAGGCACCAGTCTATTCAATATGTCCACATCACAAAGAAAATATTCAGTTTATC
TTCTCAACTGCAATTGACGGGAAAATAAAGGCATGGTTGTACGATAACATGGGTTCGAGA
GTTGACTATGATGCACCAGGTCATTCATCAACCACAATGGCTTATAGTGCCGACGGAACA
AGGTTATTCTCATGTGGGACTAATAAAGAAGGAGAGTCATATCTTGTTGAATGGAATGAA
AGTGAAGGAGCTGTAAAGCGTACATTTATGGGTCTAGGGAAGCGTGCTGGCGGGGTGGTG
CAATTTGACACTACTAAAAATAGATTTTTGGCAGCTGGTGATGAGTTCATGATAAAATTT
TGGGACATGGACAGTATAAACATGCTGACAAGTACTGAAGCTGAGGGTGGCATACCGGCT
TCTCCTTGCCTCCGATTTAACAAGGAAGGAATATTGCTGGCTGTTTCGACAAGTGACAAT
GGGATAAAAATTTTAGCAAATGCAGATGGTCTTAGGCTTTTAAGATCCATGGAAAATCGC
CAATTTGATGCTTCTAGAGTAGCCTCTGCTTCTGTGGTGAAGCCCCCCACAATGGGAAGT
TTTGGGCCTCCTAGCACTTCTGTTGCCGCAAGCTTTGTAGATCGAGGAGTGCCAATGACA
TCCATGGTTTCCATGAATGGTGAAAATCGCAACTTAGCTGATGTAAGGCCAAGAGCTGCA
GAAGAGACTGTTGATAAATCTAGAATCTGGAAACCGACTGAAATTAATGAACCATCGCAG
TGCAGATCCTTGAAGCTTCCAGACAGTTTAACAGCGACCAGGATTTCAAGGTTAATATAT
ACAAATTCAGGATTAGCTATACTTGCATTAGCTTCCAATGCTGTGCACAAACTTTGGAAA
TGGCCCAGAAATGAGCGAAACCCGACAGGGAAGGCTAATGCAAGTATTGTTCCACAACTT
TGGCAACCTTCAAATGGGACGCTGATGACAAATGATATTACTGACACAAATCCTGAAGAC
GCTGTTCCATGTTTTGCTCTCTCAAAGAACGACTCTTATGTGATGTCAGCTTCTGGAGGG
AAAATATCATTGTTTAATATGATGACATTTAAGACTATGACAACATTTATGCCTGCTCCA
CCTGCGGCAACCTTTTTGGCTTTTCATCCTCAAGATAATAATGTTATTGCCATAGGCATG
GATGACTCCTCTATCCAAATATACAATGTCCGGGTTGACGAGGTAAAGATAAAGCTCAAA
GGACATCAGAAAAGAATAACTGGGCTCGCTTTTTCGCATTCTCTCAATGTGCTTATATCT
GCAGGAGCAGATTCTCAGCTGTGCGTTTGGAGCACTGATGCTTGGGAGAAGCAAACAAGC
AAATACTTGCAGATTCCTGCTGGGAGAGCAGCTGCTCCTCAAGCAGATACTCGTGTACAA
TTTCACCAGGACCAGACACAATTGTTGGTAGTACATGAAACGCAGATAGCCATATTTGAA
GCTTCTAAACTGGAGTGCCTCAAGCAGTGGGTCCCTAGAGAAGCGAGTGGTCCAATTACA
CATGCAACATATTCTTGTGATAGCCAGTCTATATTTGTTAGTTTTGAAGATGCAAGTGTA
GGTGTTCTCAGTGCGTCAACATTGCGATGGAGATGTCGGATCAATCCTACTTCCTACCTT
CCCAGCAATCCAAGTTCAAGGATGCATCCACTTGTTATTGCTGCACATCCATCTGATCCT
AATCAGTTTGCATTGGGACTAAGCGACGGTGCTGTTATTGTACTTGAGCCGCTTGAGTCT
GAAGGCAAATGGGGAACCTTGCCACCAGCTGAAAATGGTGCTGGGCCAAGCACTTCAGGT
GCTGCAAATTCAGATCAACCGCAGAGGTAGTTACCTCGTCCATGCTGGCAGTTTTCCTTG
AAAAGACGGGTGAATGTACTGCATATGTTCCTTCATTACAATTTTCTTGGAAGGAGAAGC
TTCTAGATTAGCCAGTGTAGTCATAGAAATCTGAATTTAGATAATGTAGAGTTTGTTTAG
CAGGGCTGCATCAGTTCACCGATAATGTTGAATTTTTGGATGTGGTGTAAATTTGGTAGA
GGGTGTTTTTGCATCAGTAATCTGGAAATCATAGTTTAGTTGGAGGTGAACAATTGCCTT
TGTTGATGGGCCTTTTGTAGTTCTTTTTAGCTTTTACTAAAGAATGATGATTTCCAAATT
GTTTTGTTCTTTTTGACTGAATATCTGAGAGTTGGTCCTCAAGTTATTTCAGCCAAGTGG
AGAATGTGAAGTAAACTTGAATGTTGTAGGGAT
>Contig324
CGGATGGTTTTGTAGTTGTGGAGGTTCGAAGAAAAGTTGGAGAAATTGATATGTATAAAG
AGCTATGGAAGAATAAAATTAAGCCAATAATTCTAGGCCAAGAACCAGCAGAGGTTTTGG
CTTAAATTTTTGTTTTGGTTATACATGATTTAGAAGATATTCAAAAAGAAAACTATACAA
CTTAGTGTGTGATTTGTACATAAATTTTAAAGGAAAAGAAGGATGTGTAAAGGGAAGTTG
TTATCACTTACCCATACTGTTAGTTACTAATTCTTTTTTTTTTTTAAATTAGTGGTTTGT
AGAATTTTGTTTGTGAGGAAATAAAATTAGTCACTCGAGATGCGAGTGTATTTGTTTTTT
GGTAGTTTATTATCTTATGTGCTGATAATGTAAAGAATTATATGTAATATCTCTGTGAAT
AGTAGCTTTTCG
>Contig325
ATCTACGCCGCCTAGGTTTTAACCCAAAAAAAAGAAAAACATTATATCAAAAATAATTGT
CCGAAGAAGCAAGAAAGAACCCAAAATAAAAAAATCCTTTTATGTAACAAAACAATGGTT
TCTTCTTCTTGCTCTTCAGCAATCTCTCCTAAATGTTCGTCTTCGTTGCCATTCACCACC
TCCTGCGCACGTTAGACAACGCCACCATACGCATATAAATCCTTTTAATTTCTCCTTTTG
CATCGATATGTCAAGATTCTTTAGAATTGGTAGTATTAAAAGAATTGTTCAATCCCTTGA
AAAAAGTCAGAGAAGTGTCTATTCAGGAGAGAAACACGGATTGCTTCTTAGGGTTGGGAT
ATGTTCTTCTCGATACAGATATTATGGGCAATACACATCTTCCTCTAGAGGATATGCTTC
ATTTACTGGGTACAGATTGCAAAATGGTGTCTATAACAATTTTCACAAGATACAGTCAGC
CACTTCATCAAGTAATTCTAAATTACATCACGCCCGT
>Contig326
CTCGATCTCTCTCTCTCTCTCTGGTCACGCTCGAGAGAGAAAGGAAAAAAAATTAAATTT
TCTTTTCTTGCTACATTTTTCTTCAAGAGTAATGTAAGGAAAATTGAGAATTCCTTACTT
TTCTCTTCCTTCTCAAGATTCAAAATCAACGGATACACATCACATCAATTTGAGATGTGG
GTTTGTGTGAATGTTGCATAAATGGGGAAGAAAATGGATCGAAGGAGAAATGGGTGTTTG
ATATTTTCGTTGTTGGTTTTGGTAGTAGCTGTGAAGGGTGAAAATTTGGTGTTCAATGTG
AAGCATAAATATGGTGGGCGTAATAAAGGGTCGATTTTGAATGATCTTAAAGCGCATGAT
AGCCGCCGTCACGGCAGAATGCTCACCTCCGTTGAATTCAAATTGGGTGGCAATGGCTCT
CCCACTGATGCCGCGCTCTATTACACTAAGTTATCAATTGGAACGCCTTCGAAGGAATAT
CATGTCCAGGTTGATACTGGCAGTGACATTTTATGGGTGAACTGTGCTGGCTGTGAGGGA
TGTCCTACAAAAAGCGATCTCGGGATAGACTTGGCGTCATATGACTTGAAGGCCTCTACA
ACTGCAAAATCTGTTTCTTGTGACGAAGAGTTTTGCATGCTTAATACTCCCTACTCGGAT
TGCAAGGTGGGAATGCCATGTGATTATCAGGTTAGTTATGGAGATGGAAGCTCAACCTCA
GGATTCTTGTAAAGGATGATATTCGGTTTGATCAAGTGTCAGGAGACCTAAAAACA
>Contig327
TCTATTATTTTTTCTTTTGGGCATATCATTCAATATGTGTTTGTCTTCTTTTAGATCGGA
TGTATGTCAAATATGTTCATGTCAAGTTCAAACGATAATTTAGAGCAGCCATTATACCGC
CGTTGCTGAATGTGTAGTGCCATTCCCTTCCATAGTATTAAGGGTGTATGATGGAACTAG
GGGTTGATGCGTGCATCTTCAATTTTTTAACTTTACGGGAAGCAGTTGTTTTAGTGATTG
CCAAAACTCACCTTATCATCATCA
>Contig328
AAAGAATCTCTTTCTGTTGGTGTGCGAGGACATAGGATTCCTTTGTGCTCTGTAGAATCT
TTCAAAAAAGTGGTTTAGGACCGCCAAATGGTGACAGATATGCACCATTCGTTGAGGAGG
AATGGGATGATGATATAGCCGTGATTCCTGGAGGAGAGGCAGAGGATGATGTGGCGAATG
GTGATGAAGCACGAGTTGCGGGCAATGACCTTGACCAGGATGCTCTACGCAAGGCTCCTC
GCTATATTGAAAACCTGATTGAACCCCAAAGTCTTCCATTTGTTTGCAAGAGGGAGAGCT
CAGAAGATGCTGAACTTCTCTCTTTAAGCCAAAGTAAGAGATCCAAGCATGACGATCCAA
GCTCTAGCCGTGCAAATGGTTCTGAAGATTCAACTATTACTAGCCAGGATCTACCAACTA
CGATGATGACGAAAACAAATTGCTCCCCTACTCTCTTAGGATTCCCCTTGTTAGAGTCTC
TTGAAACTAAGGAAGGCCAGCCCTCTAATCCCCCT
>Contig329
TTGCCAAACCATTTCCTGGTAACCATTTTCTTCTCAATTTCTCCGTAGGTATGCTCAAGG
CCAGCCATACCCAGCTTATCTTCTTCTATTCTTGTAAAAATTACTACAATTGATTTTGTT
AAATACAAAGACTGGAATGTACCTGGTGTTAGCATTTTTATTGATTGGGTCTTGGGCGTT
TGATTGATTATATTTATCTTTGATTTCTGCCGGGAGTTATGGAGAATTAGAGAAAAATAG
GAAAGAAATGTCCACAAACAAAGATACTGCATCGCGTCGAGCTGAAGAGGCCAAGGAACA
ACGACGACGTGATAGAAATCTACGACGTCGCACTAGATATGCAGAAATGTCACCTGAAAG
GAAACAATAATTTTTGTTGAAACTGCAAGCTAAGAGAGCTGAATCAAAAAAGCGTCGACT
TAATCCTCATTCAAGTAATACGATGTCCTTAATGGAAACTGGTACTCAATCTCAAAGACA
GAGTGCTCTTACAGTTGGTGATCGTCCGTTAGATTCAGAAGAAGGATCAACTTCAGGTAC
ATGTAATGCAGGAATTTCTTCAACTCCAGCAGCTACTGCACATAGAGTTCTATTTGAAGG
TAAAACCCTAGAGTTTGAAGAACCAAGGGAAGGGCTGAGTTATCCAACAAGTAAGACTAA
GGAGTTGTGACAATTGCATAGCTTGTGATTGGGGAAGTATATACAAGGCCCTAATAGACA
GGCAGGTGCAGCCCCCCGACCACAGTAGGTTGTCCAGTTCAGCAGTGATTGGCGAGATCC
CCTTCTCCGGGACTTACCGTGGTCTTGGTATGCATTTTTTGTATAGATATTATGGGTATG
TCGGGGGCCCTGTTCCGGCTATGTTGCAGCACTTATGTTCATTTAGAGGCTCATAGACAA
GTGTTGACTCATGTATAGTTTTGGTATGCCCTTGTCGGCTGGT
>Contig330
AGTCTAAAATCAAAATCTCTTCAAATATTATCTATCTGAGTTCTTTGTGGCGCAGTTTGG
AAGCAAAAATGCAGGCAATCAAGGAAAAGTTCAATGATATGAGCGCCATGCGCAAGGCCA
AAGCAGAAGCCAAGGAGGAGGAAAAAGCTGAGAAGGAAGTGGCAAAGACAAGAGTGGAAG
TAGCACATGAGGTAAGATTGGCAAGAGAGGCAGAAGCAGCAATGGATCTGCATGTCAACA
AAGCTGCAGAGAAGATTGCACAACATGAGCCAAAGCATGAACCAGGAGCCTCAGACCCTT
ATGCAGCTTGCCAACTTGACCAGCATTGACAATTCCAGTACTGGAGACTCCTATGGCCTT
GATCATGCCAACCA
>Contig331
AGCTAGCTTCTTCCATTTTCTTTTATTTTTTTCTTTTTTCTACCTTTTTTTCTATTCTTT
TTTTTTGTAATGCTTTTACTTTTTCCTTTTTTTTTCTTTCCCTTTTTTATTTTTACATTT
GTCTTCTTCCTTGTAGTATTTCGGAGAATAAGTTAATGATTTTAGCGAGAAGCCAAACCT
TTACAATTATGTTTTTTCCTTTTCATTTTACTTCTTTTTTTCTTCATCTATATTTTTATT
TTCTTTTTCCTTTATTTCCCTTTTTCTTTCTTTTTCCCGTTTTTTCTTTACAATATTTCT
CACCGGGAAAAATGGTGATTCCGGCGACATCATCTTTCTGCCAAGTTATCTCTACCATTT
ATTGTCCTGTTTTTTTTTTTTTATTTTTTAATAAATTTAGAAGTATTTAGTTTACGCTAT
TACAAAAGGCCTCACTAACTTTATCATGTCTATTATCCTCCGGCAATTCTTTTG
>Contig332
TTTGGATGTATATTTAAGCACAACAATTTGATGTTTACCATGGTTAGAAGTAGTGTGTCT
TGAATTAATTTCATTTTGTGCTTATTTTATTTTCTTAATGGTGAGGATGGTGGTGGAGGT
CGTTTGTTTTAGTAACTGATAACCATTTTTTACCTAGCAGTTCCCTACTTATGACTAGGA
TTGCACAAAGGCTTATTTGAAATCGCAACCGGTTGACCTCTCTGGTCCACTCCAGTTTTA
AAATGCTAAGACGGCAATCTGTAGAATGGTAGGGTCCAAACCCACCAGAAAGGCCTTCGA
CCTCTTTCAAATGCTTTTATTCATTTACTCCAGGAAAAACTAAGTGCATTTGGATAAGAC
TTGTGAGAAGACACAAAATTAGGAGTCATATTTCTTGAAGCAGAATTGTTTTAGAACAAT
AAAAATAGTCAATTGGTCAGATTCTGCCCTTTATCCTTATTTAATGGTCTTTGACTTATT
TGCTAGAAAATTTGCAAAATTTTCCACCCGAAGTTGATATAGCTTTAATAGTTAAGAGTA
CAATCAATTTGAATTTCATTTTCATTCTCATATAGTGATAAACTATGATAAGTCTATATC
CTTGTTTGAAACTTTTTGCAAATTGAATATCTTCATACCTTTGACACACCACTTGGTGCC
TTTTGTTTTTTGTTTTCCTCTTTCCGTACCCTTAGTCTTCTGATACTACTTGCTGTTGTC
TTGTGTTTCGGTTTTCTGATTACATTACCTTTTGCTAGTTTTGTATTTTGCTTTGGTTGT
CATATCGGTTTGCTTGTTATTGCCCCTCCCTC
>Contig333
GAATCGCCATTACCGACCTCTCTTCCTCCTTAAAACCTCGCTTTCCCCGTCCCCTCTTTC
CCATTTCTTCTTCCAACCAAACAACAAACCACTCTCTCCTTTTCTCTCTCTACAAGTTTC
ATATTTTTTCTCTCTATATATTGAAGCAAGGAAATCGAGTTGTTTGTTAATTTAATTTTG
CACACAAAAAAAGGGGAAAAATGGCTCAGAGAACGGAGAAAGAAGAGACGGAGTTCAAGG
CCGTACCTGAAACGATAACGCTTTGCGTCAATAATTGTGGAGTCACCGGAAATCCAGCCA
CCAATAATATGTGTCAAAAATGCTTCAACGCCACCACCGCTGCTACCTCAACTTCCGCCA
GCTCGCCGACAGGGTCGGCGGTCACCATTCCTCACAAGTTCGCTGAGAAATTGGCTAGAT
CTGAAAGATCGGCTCGATTTAGCTCGTTGAGGTCGTCGCCGGAGAGGAAGTCCGATCTGG
AAAGAACAAGTCAACATCTGACGGTAAAGGAGGATAAACTGAAGGAAAGCGAACCGCCGG
CTAAGAGAGAGGTGAATCGTTGCTCCGGTTGTCGGAGGAAGGTAGGGTTGACCGGATTCC
GGTGCCGGTGCGGCGAATTGTTCTGCGGTGAACACCGGTACTCGGATCGTCATGACTGTA
GCTACGACTACAAATCCGCCGGCCGAGACGCGATCGCGAGGGAGAATCCGGTCGTCAAAG
CAGCGAAAATCATTAAGGTTTAAAAGAAAAGATAACACGTAAAAACGCATCCTTTTTACC
TTTATCGTCAAATTTCAAATGATGAATTACGGAGAAACCGAATTTGCAAACTCCATAACT
CTGCTGCTGTTATTCTCGTCTCAGAGAGGGAGAGACGCACAACGAACATCAAAATAGCGA
GAGAAGCTCGGAAAAATATGTTTTCATATATTTATATAATTTGAAGTGAATTTGTTGTGT
TGAAAATTTAACTCCCTCTGTGGATTGTTATTGAAGATATAATTTTTTTTCAATGTTCGT
TTTCTGTTTCGATTATTGAAAGATAGCAACAGAAAGATTGTGGCTTAGCAATTGATTTGT
TCTTCGTTTAGTCCTTATTTGGTTATTGAGCTAAATAATGAAATGGAGGTTTTAATCAGC
ACT
>Contig334
GTATGTTCTTCTTCTTCTTCTTCTTAGCTTTTTTCTCTGCATGTGTTTAAGCTCTCTCTC
TCTCTCTCTTCTTTTTTTCTGTTGGTTGGGGCCGCAGATTGTAAATTTTGTAATTTTCAT
TAATAAATCAAAGTTGGTTTTTATTTATTTATGATGATGGCTTTTATTGTTTTTAACTTT
ACTCACCTGTTTAAATCTATGTGTTGAGATTGTTTGGGTAGTTTTTATGTAAAGATTGCA
TATTCTTTTTTTCTTTTTTTTTGGGTTTGTAAAGATTGCAACTTCTTTTAAAGGTTGCAT
TTTGATTTTGGATTTTGAGGTTATTTTAATTTGTGTAGTTTTTACGAGGAAATAGTTACG
TGTTGGATGCTTGCTTATGGTTTTAACCTTATTTAAGGCATCCCACCCTGTTTTAATCAA
AGCGTTGAGGTTGTTTGGAGTTCTAATGTAAAGCTTGCATTTTTTAGCCGTAAAGATTGC
ATCTTTTTGTTGATTTAAAGATTGCACCTCATTTTGATTTTTAGTGTTTTGAGTTTCATG
TGGGTTTTTTACAAGGTAATGTTTTACATATTGAGTGCTTGTTTATGGTATGCGG
>Contig335
GGCGGACTAAAATTGGGTTGTAGCCGACTCACGCCCACTGAATTGCGGCACTAATCCAAT
GAGTTCGCTCATTTGTCCCAAACCTCGTCGTCTTGGGGATCCCATTAGCCATTCTAACTG
CCTTCCCTTGAGGTAATTATTTCTAATCCTTGTTAATCCCAATTTTTCTAAGATTTTAAT
GACCCATTAATGTTCATGATCCTCTCTTTAATGGGTCTTTTTTGTTTTTGTTTTTGGTTT
TGTATGGTTGAAAAGAAATCAAGCTGAGGCCTTTGTTTCAAAAGGCGGAGCTGAACTTAT
TGATCTCATTCTCAAAGAGGCATGTTTCCCTTCACATTTCTCTTTACCTTGTTCCTATTT
ACATATCTAGCCACAGCACAACAACAATATACCCAGTATAATCCCACAACAATGACGTGC
CTCTATGTGGATATTTTAATAATTTAAGATAGTGTTTTTTC
>Contig336
TTTTACCCAGACCGATGACCCTTAATTCAGGTTGTTACCTATGCGTTTCTTTTGTAACAT
TAAACCTAGATAGTCCTATCTTTGGTGATCACAATATGACAGTAAATAGGGGTTGTTGAT
ATAATATCAAGGCGCCTAATATCAATCTTATTATCATTTGCACGAGTAAGAAGCTGATGT
ATTTACACGGATTTCACTCGTTCGGTGTACAAAAATAACAACTATGCCTCGTCTTAAACA
AAGTCGTGGTCGGCAATATGAATCATCACTTCTTTCTTTAAGCTCAACTCATATCATCAT
CATTGCCAAAATAAAATAATAGAAGTGAAAATAAGTTAAATATATATAAAAATGATAGTA
AGAATATTAAATAGTCATAACATTAAAGGTCCTCTAACAAATTTAAAGCTTATTCCTAAC
TAGTAAGTATCACCTATATAGATCTTTTTCTTCGATTGTGTCCTGTTTATTACAAATTTG
TTGATTAGCATCTCGAGCGGGGTCCTTTGTGAATTNGTCTTGGTAGCAACCACCAAACCA
TATTTCAAACTCTTCATCTCCTCAGGATCCTAATTAGCATCATATCATAGTGATACAATA
TTGAAGTAATAAATACTTTAAGGATGAGTTTAATACTCAAAAATAAAGTACTGACTCCAT
GTTTTCTAGGTATGCACCAGCAACTCAGCTTTGGAAAGGCAGACTCCATGTGATCGGTGG
CAGTAAAGAGAATCGTCACACTCCTGGAATAGATCATTGGAGTCTTGCAGTAGCAAATGG
CAAAGCCTTAGAGAAGCAATGGCGCACTGAAGTACCCATTCCTCGTGGAGGACCACATAG
GGCTTGTATTGCTGTTGATGATCATCTTTATGTAATTGGTGGTCAAGAGGGCGATTTCAT
GGCCAAACCTGGCTCCCCTATCTTTAAATGCTCACGAAGGTTCGAGGTGGTTTATGGCGA
TGTTTATATGCTGGATGAAGATATGAAATGGAAAGGGTTGCCTTCTATGCCAAAGCCGAA
TTCGCATATGAATG
>Contig337
ACATGATTAAGGAAGTGATATGTATAATTCACTTTTAATTTTCCTTCTATCTTTTTGGCG
ATGCTTTATACATGTTATGAAACGAAAAATATTAATGTAACACTCGAAAATAATGAAAAA
AGTTGAAAAGTTTTTGTTACTACAAAGTAAAAAAAAACAAAAAAACATTATTCAGTTAAA
GATGGCTTACAAAAAGGTCATTGCCGTGCTTTTCATCGCAATGGTTACAATGTTTGTTGC
TACAAACGTTGTTGTGGCAGACAGTGAAGATGATCTTGCATATAAGGAATGTTACGAAAA
TGGAATCAACCTTGGTGCGACCGAAGAAAGTGTCAAAAGAGAATGCAAAAGCATCGTATA
CGAGAATGCACTGCGTACCTAGGACATGATTAAGGAAGTGATATGTATAATTCACTTTTA
ATTTTCCTTCTATCTTTTTGGCGATGCTTTTATACATGTT
>Contig338
GGTCCCAAATACTTCCGCAACGCTTCAAACGTCTTTTAGAACACATTTTTCCCCAAATCT
ATGCAAAACCCTCTTCTTTCCCCACTTCCCTGAATCCTGTATTACTCTTTTAATTACTCT
TTTAATTACATAAATCAACTGAAGAAAATTACAAAAACTTACCAATACAACCGAAGATCG
GGAACTACATCCATCGATCAACCAACGTAGTAGTCAAGAGTCAAGACGCGTATGATTGTT
GTATGCTTGTGGAAGAAAGATGGTGAAGTTGACAATGGTTGCTCGTGTGACTGATGGTCT
TCCTTTAGCTGAGGGGCTGGATGATGGTCGTGATGTTCCAGATGCAGATTTCTATAAGCA
GCAAGCCAAGTCCTTGTTCAAGAACCTCTCTATGGGCCAGATTGACGCATCAAGGATGTC
TGTGGAAACTGGACCTTATATTTTCCATTATATCATTGAAGGCCATGTTTGTTATTTGAC
AATGTGTGATCGCTCTT
>Contig339
GGCGACACTTCTGACGAGCAATAGGGAGCACTCATCTGCAACCATAACTTCTTAGAGATT
ATGGTGTACATAACTTTTTTTTGGGTTTTATTGTAATGATAATACCCGCAATTACTGTTT
GATTCTATCAAAAAAAGAAATTCAACATTTTGTTCTTCTCCGTTGACGTAACTCCTTATA
AGAAAACGGAGGAAGAAGGCAGTGAAGCATTCTGCGCTTTATCTTGAGTGGAGTTGCTGG
TATGCTTGTAATTTGCTTTTTGGCTGTGCTAAGCTCTGTCGATCAAGCTGACACAAACGA
GAGTTTCACGAAATCAGGAGGTTTCATATGCCCGTTTGTGCCTTTCCTACCAGTAGCCAC
TGCTCTTATATTACATACTTGCTAGTTAATATTGGGCTAGTCATATTCCTTTTCTTGCAT
TAGGAAATTGTTAGTTTTACAAATATGCATGCCACT
>Contig340
CTGCTCTCAGAATTTCAAATTGATGATTACCTCACCTCTGGTGTTGCTTCCGGAAATGGC
TGCATAAACAGAAAACTTGGGCATTGCATCAGGCGTGGAAGTTTGAGACGATTTAAGACC
ATAGGCTCCTTTATCAGACCAATTAAAGGGACGCTAACGTGTTATCTTAGTTTCTTCACA
CTACTTATGCTCTGACAACCTGCAAGGTTCCCTAAGGCCTCACTTCATCCACGCTGTACA
GAACCAAGGAAACACTGTACGTCGTAAGTTAGTTGAACAATCCAGTAACCTTGCTGCTGT
TCCTGCCAATGGAGGGAAACCATTGGGACCTGTTGTTCCTATGCCAAGCAGTAGAAGTAG
TGGTTCCTTTCGTGCTGTACCAAATACTGTGGGAACTCCTCCTCTTCCAATTATACCATC
CTCACCTCAACAGCATGAGCCTCAAACTCCTCAGGGACATTCTAATGGTGCCGTTAAACA
GCCAACTGCTAGCCAAGCCCCACCTGGTAGAAAATCTGCAAGTACATGGAAGTATATAGG
AATTGGCATTGGGGTTTTTCTGGTTGCTATTTTTGTGTGTCTGATCTTCATCTGCAAGAG
CAAAGCTGTGCAAACAATAGGCCCTTGGAAGACTGGATTGAGTGGACAGCTGCAGAAAGC
ATTTATTACAGGGGTCCCAAAACTAACAGGTCCGAGCTTATAACTGCATGCGAGGATTTT
AGCAACATCATTTGCACT
>Contig341
CGAGGAGTTGGAGACAGAATTAAAAAAGAGCATTGAGAGGGAAGAGAAAATGAAGCAGGA
ATTGCAGAAAACATGGGAAAGGCTGAGGGTGGCGGAGGAGGCTGAGGAGCGACTTTGCTC
TCAGCTTGGTGAAGTTGAGGCCGAGGCTGTTGATCAGGCTCGGACCTACAGGACACGTGT
CGTCCAGTTGATGGATCAACTCTCTTTGGCCCAAAAACTTCTCGAATCAGCTTCCATTAC
CGTCCCAAATTCCCAATGATTGTAGGGGAAATTGGAAGAGCCATGCCTGTAACATTATGC
ACATAAGCCTTAGCTTGTTCCTTTTCAGTTTTCTGGGTGTGTGTTTTTAAATTTTTTTTT
CTTTTCCGTTACTGTACATAGATAGTCCTTTTAAAAAAACTTTAACTNTTGTATGTTTGT
ATATATGGTCTGTTGTGTATTGTTGGTCGGCCGTTCGCAGT
>Contig342
GAAAAAGAAGAGGAAAAAAAGGAAAGGAGGAGGAATTGCCAGAGTGCCTTTGCTGGAAAT
TGTGATTTGGAAGTTGGACACCACCGAATCCCAACTCTCAATTTAACTATTCCTTCTCTG
ACTTTTCCAAACTGTGAATCTTATAACGCGTCCGCTGAAAAGCTGAATCCTAGACATAAT
TTTTTCTTCAATTGGAGCTGCAATTTGTTTAAAGGAAATCATAATCTTGAAAAGTAGTTG
GGGAGGATTGAGATATAGTTTGTTGCTCGTGGGTTCGGCTTTTTTTTGTCAAAAGTTTCA
ATCTTTGAATTTTGCATGAGGGTTTGTGAATAGAAGATGTATAGCAATTTCAAGGAGCAG
GCAGTAGCGTATGTGAAGCAAGCAGTTGAGGAAGATAACGCTGGAAATTATGCAAAGGCG
TTCTCACTGTATATGAATGCTTTGGAGTATTTTAAAACACATTTGAAGTATGAGAAGAAT
CCCAAGATTAAGGAAGCGATTACGCAGAAGTTTGTGGAGTATTTGAGGAGGGCTGAGGAG
ATTCGTGCTGTTCTAGACGAGGGAGGAGGTGGGCCACCAGCATCCAATGGAGATGCTGCT
GTTGCGTCTCGTGCAAAGTCAAAGCCAAAGAATGGAGGAGCAGAGGGTGATGATGCAGAG
AATGTAAAGTTAAGAGCTGGACTTAATTCCGCTATTATAAGGGAAAAGCCTAACGTGAAG
TGGAACGACGTAGCAGGGCTTGAGAGTGCCAAGCAGGCATTACAGGAGGCTGTTATACTG
CCGGTTAAGTTTCCTCAGTTTTTCACTGGCAAGCGTCGACCGTGGAGAGCCTTTTTGTTA
TATGGCCCGCCTGGAACAGGAAAGTCATACCTAGCAAAAGCTGTTGCTACAGAAGCTGAT
TCTACCTTTTTCAGTGTTTCTTCGTCAGACCTTGTNTCAAAGTGGATGGGTGAAAGTGAA
AAACTTGTGTCAAATCTATTCCAAATGGCCCGAGAAAGTTCTCCTTCAATNGTATTCATA
GACGAAATTGATTCCTTATGTGGCCAAAGAGGTGAGGGTAGTGAGAGTGAAGCATCGAGA
CGTATCAAAACTGAGCTTCTTGTACAGATGCAGGGTGTAGGGCACGATGATGACAAAAAA
GTTCTTGTTCTTGCAGCGACAAACACTCCCTACTCATTAGACCAGGCTATTAGGCGGAGA
TTTGACAAAAGAATATACATCCCCCTACCAGATTTGAAGGCAAGGCAGCACATGTTCAAG
GTACATTTAGGAGACACCCCTCACAACTTGACAGAAAGTGATTTTGAGCAACTAGCTCGG
AAAACAGAAGGTTTTTCAGGTTCAGACATTTCTGTATGTGTAAATAGAAGTCTTGTTTGA
ACCTGTACGTAAAACTCAGGATGCTGAGTTTTTCATTAAGACCCGTGATGGGTTGTGGGT
GCCTTGTGGACCTAGACAACCAGGTGCCATTCAGACTAATATGCAGGAGCTTGCCGCACA
AGGGCTAGCCTCAAAGATAACACCACCGCCAATCAGCATAAGAGATTTTGACAGAGTACT
ATGGAAACAGAAGCCAACAGTAAGCAAAGCAGATCTTGAGGTGCACGAGAGATTCACGAA
GGAATTCGGTGAGGAAGGATGAATGCTCTTTGGTTTTCTATGCAAAATTGTGTAACTATT
ATTGCACCGATATAATGTTTAGTCAAATGATAAAACCTGACAGCCGTGTGATAAATAGAA
ATAATCAGTCATGGTTCTTACTTTAAGGACCATTGAGCTGATGTTCAGGCAGTTCAGCGG
CTGCCGCCTTTGCTTTGCTGTACAGCTTCATGTTATTTTGTCAAAAAGCATTTTATGTAA
TTTTACTCGTTCAGNCCATCCTTTAAGGTAAAGGAACATCAATAGTTGTGATGGAACGAA
AGAAATGTGGTTTTTTTTTTCACAACT
>Contig343
TGTATATTACTGCTCTCTCTCTCCCTCCCTCTTGCTATCTGAGTATCTCTGTTATTTTTC
CCCTTTCGTAGAGGAAGTAGGAAGGGAAGGAAAATTAGTTTTCTTTTGTAATAGATTGGT
TCGTTTCCCTTTCCCTACGATCAGACGGGGTGGGAGTCCAACTCTGGACATGGAACCAGA
TGAAGGCGATGATTACATACACCTCCACGGATCATGGACTACCTCATGGTGAAACTAGGA
GATTTTGGTATCCACAGTATGAGCCATACAAGAGATCATCCTCGCAGCTCCTCTACAAGC
ATGCAGCCATGGTCCTTTGAGGAAGAGTTGTACATGTTGAACTGGATGGTTCACGGTCTG
TTGCTGAAGCATTCACCAGGGCAAACAGGCTGAACTAGCTATCGAAGTGTCTGATGAAAA
GGATATAAAAAACGCCTGGATAAAATTCTCCGAGTGGCTCATGATATTGAGGATCTTCAT
TCACCTTGTGATCGTCCAGTTGCATTCCTGAGTATCAACGTGTGGCTTTCATNAGGTTCC
TCGAGACTACTTACTTTGATTCTCAACGCGCAAATGCAATAAAGGCTTTGGGGGATGCAG
TTGTTGGGATGAAACAGTTGAAACCTAGTGTGATCGTACAAGAAGCCTTTTAGCTCCTTA
GAGGAATCCATTTCCGAGATCAATTCTTCTCTTCTCGAGAATAAACTGAACCAAAAATTA
GTTCAGAAGTAGCTCTCAAGGTTCTCAGTGCGCCAAGTATCATCTGGGAAAGAACCCCGN
TGAGCGTCTTTTGGATCAGTTACTTAGTGCAACCAAAAAATGAATTGCTACTTCACTGGA
CATCAATTCAGGAAATGTTGAAGCATTTCTGGTCATTGTATCCAATAACAAGTAAATATT
TTTAAACTAAGTTAACTAGATTAAAGGATGTGATGTCCCAAATATATGGAAAGCTGCAGA
AGATTAAGGAATCTGTGCAATCTGATATCCAACATCAAGTTTCCCTTCTTGTACAGCCAA
TGCTTCAGGTTCTTGATGCTGCCTTTGCTCATTACGACGCAGATGTACAGATGAGATCTG
CAAGAGGTGGGGAGAGACAAAATAGACTTGTGTAGGCAAAGTGCCCGTTTTCACCTGATT
CTACCTCCCTTTGTCTTATGATAGATTGGTTTTATAGCTCATTACAAATATTTTTTCGTA
TATAGTTTTTCCACCGGAGATCGTTATGATAATTTTTGTTTGATCATTTTCTTCGATTCA
AATTGTAATTGGTCATAAGAAATTATTTCCTTTTGTCTTCATGGGGT
>Contig344
AAAAAAACAAAAAGAGCGAAGAAGAATAAAAAAGAAGATTTCATCAGAGATGGCTCGTAC
CAAGCAAACTGCTCGTAAGTCTACAGGAGGAAAGGCTCCAAGGAAGCAACTTGCTACTAA
GGCTGCACGTAAGTCTGCTCCTACCACTGGTGGTGTGAAGAAGCCACATAGATACCGCCC
TGGAACTGTTGCTCTTCGTGAAATCCGTAAGTACCAGAAGAGTACTGAGCTCTTGATCAG
GAAGCTTCCATTCCAGAGGCTTGTTCGTGAAATTGCCCAGGACTTTAAGACTGATCTGCG
TTTCCAGAGTCATGCGGTGCTGGCTCTGCAGGAGGCTGCTGAGGCCTATCTGGTGGGTCT
CTTTGAGGACACTAACCTTTGTGCCATTCATGCCAAGCGTGTGACAATTATGCCCAAGGA
CATTCAGCTTGCCAGGCGAATCAGGGGCGAGCGTGCTTAATTGATCAACTCTAGCTAGTA
GCGTTGTTGGTCCTTGTCTGGCTTTTCTTTGTTAGACTTAAAGGCAGTAACTAAATCTAG
TAGTAGGGCTTGTTGCTTTGAATTTGTTGGTGGCTGGTGGTGTGCTGTAATTTGTTGGTA
TTTTTTGTTGGAAAAAGGGGTGTTCGCATGATGGTATTTTGTTTGGATCTCTAAATGGTT
TTTGTGTCACACCGGTCTGGTGTCGAAACATGTTCAGTGTTTTTCATCTAATGGTTAGTT
CACGTTACTGTGGATAG
>Contig345
ATTACAATTAAGGGAAGAAGAAGAGATAAATAAGAGTTAATCTCTAACCAAATTAAGAAG
AAGAGAAGCAAAGATGGGGTTTGAAATTAGATCATGCTTCTTCTTGTTTCTCTTCTTCCT
TGTTGTTGGCTTGGCTTCCTCTTCCCCAACCTACATCAAATGTAATTTTATTAGTTCCTC
AACGCATTTTTTTATGTCTTTAATTCAATATGCTCTTGTTCTGGATATTAATTCAACTTG
CAACACTAACAAATCAATTTTCCTATTTAAATAAATTCCCTTTTTCTTACATTCAAGATC
TTATGGAAAAACTTCTTGGTTTTTTTTTTTTTTTTTTTTACTTGTATTTTGTTTACCAGG
AGCTTATACAAAAAAAACAAAAAGGACAGGTCAGTGCACTAAGCTCCCGCTATGTGCGGT
AAACGGGGAAGGGGCGGACCACTAGAGTCTATTGTATGCAGTCTTCCCTGCATTTCTGCA
AGAAGTTGTTTTCACGGCTTGAACCCGTAACCTCCTGGTCACATGGCAACAACTTTACTA
GTTACGCCAAAACTCCTAGTCTTTACTAGGAGCTTATTATGAAAAGAAATCTAGTAGAGT
TGTCTGTAACCCTATGTTTTTCCAGGATTTGTTTAGCTTTTTAAAGATTTATACGGTCAC
TAGAAAATACATTAAAAAATTCTAATACTCTCTATATTTATATAGAATCCTAAAGCAGAC
CCCAACTTATTTGAGTTTGAGGCTTAATTATTATTATTATTATTATTTAATTAAATTCTC
TTTGTGTTTGAGCAGATAGCGTGCTTCGTCAGTCTCACGCGCCGGGGCGTGGCCTTCTTC
AACAATATTTAGTGAAGAATGATTGTCCCATTAATTTTGAGAAGGAAGACTACACACCCC
TTACTAGCCAATGCAAAGGGCCTCAATACAATCCAGCATTATGTTGCAATGGATTCAAGA
CAATTGCATGCAGATACACAAACGAAATAAATGATGAGAGCAATGGGTGTGCTACTGGTA
TGTTTATCTCCATTAATGAAAGTGGAAAATACCCTACTGGTCTTTTTGAGAATATTTGCA
AGGAAGCAGAAGAAGGTTTAAAGTGTGACAATGTCAAGAGCCCTGTTGCTCCAAGACAAA
ATGTTCATAGTACACCAAGATCAAATCCCAGAGTTGGTAACAGACAAGCAATTGGTAAAC
ATTAGGCAAGTAAAGTTTTAAGCTTTAATAATTGCTTGTAAATGTATGGAATTCCAAGTC
TTGTACGTACATTATTCTGTTGGTTTTGTT
>Contig346
AACTTGCTTGCACGTTGAGGCATGACTGTAGCCTTTCACTTTGGCCAATAAGATGAAGGC
ATTGATGGTGTCTCTTCATTGCTTTTAGGGGTTGAATTACAGTTGATAGATAACTGGATG
TTGTTGTAGGTTCATATTTTTTTTGTTTTATGCCAACATAGTGATACAACAAAAATAATA
AATATGCCTCAGTCGCAAACAATTTGGGGAAAACCAAACTAGCTGAGGAACTTTTGATGG
ATGATTGGATCAACCCGAAAGGATCCAATCTCTCTTGTCATATCAACATAGTGATGAAGG
ATAATTAATCTTTCTGTTGTTTTCTGGATCCTGGATTCTCATAATGCAATGTGATACTAA
TATTTTGATATGGATTTCAGTGATCCAATTTTGATTTTATTGTACTGATACTGACGGTTT
CATTGTTCGTCTCTTCCTTTTTTTTTTTT
>Contig347
AGGGTTTAAGTGGCTCTCTCGTCTTCTTCACTGAAAAGCAGGAAAAAAAGACAGAAAATC
CATACACCACCAAAATGGCCTAATCTTCATTTCAAAATGGCTAGAGGGTTGAAGAAACAT
CTGAAGAGGCTCAATGCCCCGAAACATTGGATGCTTGATAAGCTTGGTGGAGCATTTGCT
CCCAAGCCATCCTCTGGTCCACACAAATCAAGGGAATGCTTGCCGTTGATCATTATCTTG
CGAAACAGGTTGAAATATGCTCTCACATACAGAGAGGTGATCTCAATTTTGATGCAACGT
CAAGTTATGGTTGACTCCAAAGTTAGGACTGATAAGACTTATCCAGCTGGTTTCATGGAT
GTGGTTTCAATTCCGAAGACTAATGAAAACTTCCGCCTCCTTTATGACACCAAGGGCCGA
TTCCGTCTTCACTCAGTCAGGGACGAGGAAGCCAAGTTTAAGCTTTGCAAGGTCCGCTCT
ATTCAGTTTGGCCAGAAGGGAATTCCATACCTGAACACTTACGACGGAAGAACAATCCGC
TATCCTGATCCTCTCATCAAAGCCAACGATACCATAAAGCTGGACCTGGAATCCAATAAG
ATTGTTGATTTCATCAAGTTCGATGTTGGGAATGTTGTGATGGTTACCGGAGGTAGAAAC
AGGGGACGTGTCGGTGTTATCAAGAACAGGGAGAAGCATAAGGGTAGCTTCGAGACTGTC
CACATTCAGGACGCATTGGGGCATGAATTTGCCACCCGTTTGGGTAATGTGTTCACTCTT
GGAAAGGGTACTAAGCCATGGGTTTCACTTCCTAAAGGTAAAGGTATTAAGTTGTCCATC
ATCGAGGAGGCACGGAAAAGGCTGGCCGCTCAATCAGCAACTACTGCTTAAATTTTCTTA
GTGGTTTCATCCACCGTTCAAGTCAATTTCACGCTGTTGGAGCGTAGATGGAGATTAAGT
TTTGCAGTTTGAGTTTAAATGTTTCGGTTTGTTTAGCGATACATATTTTATTCTGCGATC
TGCCCTTT
>Contig348
ACAAAAACAAGAGACCAGTAGCTTCTGTAGAAATGGGTAGCGATAGCGAAGTAGAGAAAA
GTGCACAAAAGGAGAAGAAGAAGCTGTTGGCCTTAGCCCCTATTGCCAAGCCCCTTGCTG
GAAAAAAACTCAACAAACGTATCTTCAAACTTGTTCGCCGAGCTGCGGAGAAAAAGTGTT
TGAAGAGGGGCGTTAAAGAGGTGGTAAAGAGTATTCGACGCGGTCAAAAAGGAGTGTGTG
TCATAGCTGGAAATATATCTCCTATAGATGTCATCACCCATGTTCCNATCCTGTGTGAAG
AAGCTGAGATACCATATGTCTANGTCTCCTCAAAAGAAGATCTAGCAAATGCCGGAGCCA
CCAAGNGGCCAACTTGCTGCGTTTTGGTACAAACAAANCCTGCCAAGGGGGNACTTAGCC
AGGANGATCAAGAGAAACTGAAAGCNGATTATGATCAAGTTGTATCAGAANTCGGTGAAA
TGGCATCCTCGATGTTCTGATTATCAACATTATGATNTTNAAGTTTGTACCTATTTCNCC
TGTACTCAGCTTTNGTAACGAATCTAGTATTTAATCTTTTGAAGCTGAGCTGCNCTNNTT
TCTTTTTTTCCTTTTGCGTCTTTATTCATATCCAAGTATTCTCCATTTTGTGTGTGACTT
GTTGCAGGCTCGTGGTTAATTATTGCGCAATGGATGCAGTGTGACAATTTTACCTAAGTA
GGATCAGGGTTGGT
>Contig349
GGTGTGTCAAAAAAAGAAAAAGTAAAACAAATAAATAAAAGGAACAGCTGTGCACAGTCA
GCAGTCAATCAGTAGACTGAATCTACAGTTCTATAGTCTATAGATAGAGTGAAAGGACTC
TTAACCAGAAGTGCGCCTCCATTATGACTATTAGCCTTTGTTAATCTTTTGATTTTTCAG
TCAGGTTTTATTTATTGAATAAGCCATAGCTATGGAGTTAGGGGACAACAAGATTCTGAA
CGCGGGGTTGCTGCTAGTAGCGACCCTAGTGGTAGCCAAACTCATATCAGCATTAATTAT
GCCCAGATCTAAGAAGCGGCTGCCTCCAGTGATCAAATCCTGGCCAATTCTCGGTGGGTT
GCTTCGATTCCTCAAAGGCCCAGTGGTTATGCTGCGGGAGGAGTACCCTAAGCTTGGTAG
TGTGTTCACTCTGAATCTACTGAACAAGAATATCACGTTCTTCGTTGGCCCAGAAGTGTC
GGCCCATTTCTTTAAGGCCCCGT
>Contig350
GAGCCCAAAAAATAATAATATGAAAACACATTCTTGCTGGTCTAGAACGACCTCAATATA
GACTCCTCTTGTTAAAAAAAAGAAAAGAAATTGGTAGAGAAGAATCCTATGATGGGTGAC
AAAGAAATCCCCAAGAAACAAGGCTCCAATAAGAAGAAGAAGAAGAGAGGTGGTTCAAAG
AGGAGAATGACATCTGAACAGACTTTGGCGTATAATTGTGTGAGTGAATGGGTTTTCTTG
GACCGCTCTCCTCTTTCACCTGCAGCTGAGGATTTTGCTGTTCCTCAACCCAAAGAGAAA
TTAGTCTTTGAACTTCATTCTCATTCTATTCATAGCGATGGCTTCTTATCACCTTTCAAG
CTCGTTGAGAGAGCCCATCAAAATGGAGTAAAAGTTCTTTCATTGACGGATCATGATACT
ATGTCTGGCATCCCAGAAGCACTGGAAGCAGCTCGTAGATTTGGCATTAAGATTATTCCC
GGAGTTGAAATCAGTACAATGTTCTCCCAAGGGTGGGATTCTGCATCAGATGAACCAGTG
CACATTCTTGCATATTACAGCAGTTGCGGACCAGCAAAATATGATCAACTAGAGAAGTTC
CTGAGTGGTATACGGGATGGACGTTTCCTCCGCGCGGAGAACATGATTTCAAAACTTAAC
AAACTGAAGTTGCCCCTTAAGTGGGAGCAGGTAGCAAAAATTGCAGGAGAAGGAGTTGCT
CCAGGGAGGCTGCATGTTGCTCGTGCTATGGTTGAAGCTGGCCATGTAGAGAATCTAAGA
CAGGCATTTTCCCGATATCTTTATGACGGAGGACCTGCTTATGCTACGGGAAGTGAGCCA
CTTGCAGAGGAAACCGTCCAATTTATACGTGAGACAGGAGGCGTGGCAGTTTTGGCACAT
CCATGGGCATTAAAAGATCCAATAGCTGTTGTTAGAAGATTGAAAGAAGTCGGTCTACAT
GGTATAGAGGCCTACAGGAGTGATGGAAAACTTGCAGCATACAACGACCTAGCAGATGCT
TATGATCTGCTGAAGCTTGGGGGTTCGGATTTCCATGGAAGAGGGGGGAAGCAGGAGTCT
GAGGTGGGAAGTGTGAGCCTTCCGATGTTGGCTGTGCATGAATTCCTGAAGGTGGCCCGT
CCTATCTGGTGCAGAGCGATTAGGGAAATTCTGGAGAATTACGCAGACAATCCATCAGAA
ACGAATTTACAACTTATTATGAGTTTTGGAAAGCCCAAAGTTTGCAGGGGCATTTCTCAT
GTGAGTTGTTCCGGTGATTTTATCAGTCGATGCTTATCGTCCTGGTTGACAAATGAGGAG
AGACAGGATGCGGAATTTGAGGCCATCAAACTGAAGCTTGCCGCCATCTCAGTCAGTCAA
AGATAGATGCAGGCTTTGCAGTATATCCATTTTTGCCATAATTTTGGGACACCATGGGTG
AATATATGGTTATATCTGTAGGTGGTAGTTTTCTGTTATGTTTCCTCTCCTCCTTCCGCT
CCTCGTACCCT
>Contig351
TGGCATGTTTTGAAGATTGGAATGACGAAGACATTTTGTTCTGTTATATAAACACTTTAT
CCGTTGTTACCGCTTTGAGCTTTATTTATTTCCTTCATACCCCTCTTTTGGAATCAGTAG
CAAAGTTCAGAAACATGAGCGACAAAAGGTGAGTAAAGAAAGAAAAAGAAGAAAAGAGAA
TAGAAAAGAATAGGAAAAGAGTAGAAAAAGAGATAGAAAAAAAATAAATAAAAGGGAAAA
AAAAGAAGAAAAGAAAAGAAAAGGAAAAAAAGAGAGAAAGAAAAGAAAAGAGAAAAAATC
ACAACAACAAAGTAATTCCTATGTCATGAACTACGTTAGACCTGATTCCTTTAAAGGATA
CGTAGGCAGCCTCACTCTGAGGTTCGGTCCCACCAAAATAAAAATCTAAAATTTCCCAAT
CCCAAAGAAACTGGGGCAGAAGTTTTAGTTTTGCTATAAGATCTGATTCCAAAAGTTGTA
ATTTTAAACCTTTTTCATCCTAAATTATTTTGAGCCTCATGCCACCCTTTATTTCTAACC
TTGACCAAAAGCCTACATTACGATCTAAAGAAAGACCTTCTGATCAATCTTTGAGAATGC
CAAGTCAAGCGTGAGTTAGATGTATGATTTTGTTAATAGGCACAAGAAAAAAATGAATAA
AATGAAAGAGTCTTATTAGTGAAAACCCTCACGGGTACTGTAAGGCGATGGTGAGTCGAG
AGAAAAATTAAAATGAGTGAGTCTTATTGATAAAAACCCTCACGGGCACCGTAAGGCGAT
GGTGAGTTAAGAGATGAACAAATGAGAGAGGTTTGATAGTTAAAAACCCTTCGGGACNCT
ACACGTCGAATGAGTATTGTGGACTTTATAGAGAAGTTAGATCATTGAAAGCCCAGTTTT
GAAGTATGAAGCCATGACACTGAAAGTGTGATTGGTTGGATGGATTTAGCTAATCAATCC
AAAATTCATGTCATGATCATTGGAGACAGCTGCTTCATTCAAATAAGTCTCTTTTCCACT
CTTCTTCAAATAGTCATCTTTGTTTAAACTTTTCCTTTTTTATTCCTAATTCTTAAAGTT
ACTTCACTTTGTTCTTTTGGTTCTATTTTTCTGAGTCTCTTTCAAGTTAGTCTTTGTTAA
ACAAGCAAGAAAGGACTTCAAAGTCTACTACCAGCTTTTTTATTGCACAAAGCAAAGTTC
GGCCAAGCACATCGCAAGTGACATGATTGAGAAGGAGTAATGTGGTGATAACTGAAGTTC
AGGTGATCAAGTGATTCTTGAGTTTTGAGAAAATACAAAGGCTCAACAATTGTCAGAATG
GAAACACAATGCAACAAGTGAATTTAAGGGATTCGTGTCATTCACAAGTTTTTGTGGGCG
AGGTTCGATCAGAAAGTCAAACAAATCCTTGTCAGCTTGAAGCAACTAATCAGGATGAAG
CATGATAATTGCAAAAGCAGGGGCNGAAAATTGTGTTCGTTTTGCAAGTAACCTCTGTGG
GAAAAGCAAAGTTTCAGGCACCCACGTGGAGAATGCGGGAATTAATTCAAATTTCAAGTT
AGTAGCAGGCACCCACCTAGAGAACGAGGGTA
>Contig352
GGACACAAAACAGAGACGGTCAAACACTTCTCTCTCTCTAAAATATCTCCTCCCTCTCTC
TAAAATCCCTTCTGCTAAAATTTTACCTAGCTCTAAATGTCTCAAATCAAGATGTGAATC
TCATTTATCAGTGCTTGAGTTGCATAGATCGAAAGTTGCAAGAAGAAACGTGAAATGGCT
GCTGAGTTGAAAAGGAATATGGAACTTGAGTTGCAAAGGAAGTTGGAACACGAGTTGTCG
AGGAAGTTGGCAGAGGAGCATGAACTCGTGAATGTAGAAGTAGAGAAGAGGATCCAGCTA
GAAGTGGAAAAGCAGATGGAAGAACAATTTGCTACTTTCATGACCAGAATGCAACAGGTA
CAAGGTACTTAAACAGTAGTGTCGTTCAAGGATGGTGTCATCCCAGGATCAGCTACGAGG
AACTTAATATTTTGTTTATTTGGGGTCATATGTATATGTGTACAATGGAAATGCACAATG
AAGTTTTATGTATTATATATGTAATTGACTTTTTAGTAATGAAAAATATTTATAATATTC
GGCTT
>Contig353
TCCAAACTTTATATTTTATATCCAAACATCATATATAGTCATATTATGACTTTAAACTCA
TTTAAATAATGATTAACATGTCTCATATTCATTATACGTTCACTTGGACGTATATGGTGT
AACATGTACAAACCTTAAGTCAATTCATGCAAGCTCCTAAAAGATCTCACCTGGAAGTAG
CATATAGAGTAGGGAAATATGTTAAGAATGAGCCAGGACTTGGAATCCTTATGAATGCAG
TTGGCAACATGACACTCAGTGCATATTGTGATGCAGACTGGGCAAGTTGTCCAAATTCAA
GAAGGTCAGTGACTGGATACCTAGTGAAGTTTGGTGGATCATTGATATCTTGGAAGTCTA
AGAAGCAGACCACATTGGCAAGAAATTCAGCAGAATCAGAATATAGAAGTATGGCCATGA
CTGTGTCTGAACTAATTTGGTTGATAGGAATGTTCAGGGAATTGGGAGTAGAAATCTCGA
CTCCAATTAAGTTATATACAGAAAATAAAGCAGTGATGCAGATTGCCAACAATCATGTAT
TTCATGAGAGAACCAAACATATAAAAATCGGGTGCCATTTCATAAGGGAGAAGGTGCAAT
AAGGACCGATACATCCTACATATGTTCTAACTGAAAAATAGGAAGCAGACTTGCTAACTA
AGGGACCTGGGACTACTCAACATTATCATTTAATGTCCAAGCTAAGTGTTCTAAATATCT
TCACCATACCTAGCTTGAAGGGGGGTGTTGAAATGATCGCGTGATTATTTGTTAGTGTAC
AGCTGTATGCATTCATTAGTTAATTTGTTAGAAGTTAGTTAGAGGAAGCTAGTTCTATAT
ATATGTACAATAGGTTGAGTTATTACTATTCATTCAGAAAATTAGTTATAACTGGATTTT
TCTCTGCTGCTTCTTCTTCTGCGATTCCTCATTTGAGCTTCTTTCACTCTTCAATGGTGA
ATCTTAACAAATGAGACCCACGCCACTATGTACAAATGGATTCTAGGAAGAAGATTCTAT
ACCAAACTCATATACAT
>Contig354
GGATATTGCATCTTTCTTCTTCTGCCCTTGTGCATTTCATTCATCACTCTCTCTCTCTCT
CTTTTAAAATAAGTTATTGAAATTCTACAAGAGGCAATGAAAATGAAGATTTTCATGGTG
GCTCTCGTTATGGTTTTGGTGGCAATGTCTGGTATCCAAAATGTGGCTGCAATGGAGGCC
CCTGCACCTGCTCCTGCTTCTGATTCCTCCATTTTTGTACCCACCATTTTTGCTTCTCTT
GTAGCTCTTGCCTTTGGTCTTTTCTTCTAAATAGTGTCTTCTGCTGCTGCTGCTGTTTCT
CCTATATGGAGATGGACTAGTGGAGATATGGAGTATAGCTTTTTCGTTTTGTTGGTTTAT
TTTCCATCATTTGGGATTCATGTAGTAGTTCTTTTTTTTTTAAAATTATTATTACTCAAT
CTTCTTTCTTCTTCTTTTTAGATTCATTT
>Contig355
ATCTTGGAAGTTAAGGAAAAGGGAGAAAGAGAAATCTTTCTGTCTAAAGTGTAATTAGCA
ATGGCTTCCTCTGTTCTTTCCTCTGCAGCAGTTGCCACTCGCACCAATGTTGCTCAAGCT
AACATGGTTGCACCTTTCACTGGTCTTAAGTCAGCTGCCTCATTCCCTGTTTCAAGGAAG
CAAAACCTTGACATCACTTCCATTGCTAGCAATGGTGGAAGAGTGCAATGCATGCAGGTA
TGGCCCCCATATGGCAAGAAGAAGTACGAAACTACTCTCATACCTTCCCGACTTTAAGTC
GAGGAGCAATTAGTCTTAGTTGAAATTAGTAGTACCTTTTCGTAAAAATAGGATGGGTTC
CGTTGTTTGGTAATTCGTAGACTGAGCGCGGATTTGTCTACCGTGAAAACAACAAGTCAC
CAGGATACTATGACGGCAGATACTGGACCATGTGGAAGCTGCCCACTGTTTGGGTGCACT
GATGCCACCCAACGTGTTAGCTGAGGTGGGAGAGGCGAAGAAGGCATACCC
>Contig356
AATTGAGATACGACTGTGTTGTTTGAGACAAGACAATCAGTGGTTTGCCTGATGGGGGTG
CGGGTCACAGCCTTCAGTTTGGGTTGTGACATGTAGTATGCCTCTACAAGTCATCTACTC
ACTTTCTAGAAGATCTTTTGATCAGAAGAGAAGACAATTCATCGTTAATCACAAATACTG
TTTCTAATGAAGTGTTAGGGTACAAAGTATATTTCTTATGTTTAGTTTGAAGGTCCAAGA
ATCAAGTTTTGAGGGATGTGAACAACTGACTTTGTGATTCCTTATATATAGCTCTTGAAA
TTTAGTGCATAGGAAGCAATGGGAGAAAGTAGACTAATACAAGTAAGAACAATTAGAAAG
AAATTCAAGCAATTTACTCTGAATTTCATTGAACATGAAATAAAAATTAATTACATGATA
TCTGCAAACTAATTTACTCTGTAATTTGATATGTGCAT
>Contig357
GGCCACAGATCGCCTTTATCCACCACTTTTCCATTTCAATGGCCGGTTTAATTGAAACTA
TTGCAGTTCCTCGCGCCTCTGCTCTGCCGTCGGCATCGTTGGCTCCTATCGCCGGTTCTT
CCCTCTCCGGCCGTCGGTCCTCTGTTAGATTCTCCGTATTCAAGGGGCTTAAGATCCAGC
AGACTCGTTCATCATCAGTGTCCTTCAGCTCAATCTCTAAATCAGTTCCCCGTAGAGGAG
GAATCGTTTGTGAGGCTCAGGACACTGCCGTTCTAGTGCCTCCTGTTAATGATCAAACAT
GGGAGTCACTTGTGATTGGGTCGGATGTGCCTGTTCTAGTTGAATTTTGGGCTCCGTGGT
GTGGTCCATGCCGAATGATTCACCCTACTGTTGACGAACTAGCACAGGAATTTGCTGGCA
AGTTTAAATTCTACAAGGTGAACACAGATGAAAGTCCGGCTATTGCTACCAGATATGGGA
TCCGAAGTATCCCAACCGTCATGATTTTCAAGGATGGAGAGAAGAAAGATACAGTTATTG
GTGCAGTCCCT
>Contig358
TGGTAAAAATTGGAAAGGGGCTGACATAATTGTGTTTAACACTTATCTTTGGTGGATGAC
CGGCATGCCATTCAAGATTTTGTAATTTCTTGGGCTCGCTTTTACCTTTTAGGTGTTCAT
ATAGGGGTTGATATTGAATTTTTTAAATTCATGTCCAGTGTTTAATTGATACAGGCAAAA
AGGGTCTTTCAAGGATGATGTGAAAGATATGATTGAAGTGTCCACAGAGGATGCATATCG
CATGGCAATGAAGAGTATGTTGAGATGGGTGAAGAGGAATATGGATCCAAAGAAAAATAG
AGTATTTTTCACTAGCATGTCACCTTCTCATCATAAGTGAGTAACTTACATATATTCCTT
AAATTTTAGATTTTAAGATAACATAAGGCTTTATCAATCTGGCAGGAGCATAGATTGGGG
AGGTAAACCTGATAGGAAT
>Contig359
GAGATGATATTTTAAAGGCAGAGAAATAGTGAATTATTGTTCTACCCACAGTGCTTCTGC
GGGTCAAACATCTAGATTTGTCAAATATGTGTATTAAATTGCTGAATCCATTGAGTTTAC
AGAGTTGATTGTATTTTGATATTGAATCTTTTCATTTAAGGTCTGGCGATTTGTGAGGAT
TTACTTGGGTGATTTTTATATTCAGGAGAAAGATGAAAACTGTTGCGGTGGCATTGCTGG
TTGCTTTAGTGGTTGTAGTTCAAGTCAATATCGGACATACTTTCGCATCTACAGTTCCTT
CGTTTCTTTGGTCACCTCATCAACATGGAGTTGCCTCAAGTGAAGCTGTCAACTACAGAA
CCCTTTCACTGAAGGATTTAGCCAAGTCTGTTATGGCTGAGGGTGGTTGGTCGGACTTGC
TGTGCTCAGGAAAAGAAGCTGGACAGCATCTGGATCTTGCATTTGTTTTTGTTGGGAAAC
AGCTGCAATCTGTGGATATTGCTAGACCCAAAAATGCCAATTCCGAGCTTGTGGACTTGC
TGAAGGTCTCTGTTGCAAAGTCCAACTTTTCTTTGGCTTTCCCCTACATTGATGCATCAG
AGGAGAGAGAATCAGTGGAAAGCTCTTTGATTTCAGAATTTACCAACACATGTGGGCATG
GTCTTGAGGCCAGCAACATTGCTTTCTCGGAGTCATGCTCTGTGGAGGGTGAAAGTTTCG
AGAAGCTTACCGATGTCCTTTCAGTTCAGAACTATCTGCTATCAAGGATCTCTAAACAAT
CCAAAGGGCAGTCAAATTTGATTGTTCTCTGCGACCAAGGTCACCGTACTCTGGGAGGGG
CTGAAGAACAAACCTCCGAAGGAGAAGTTTTATCTGAACTACTCAGTTACGTGGAGAATC
TGGGAGCAAAATACACTGCACTGTATGTATCAGATCCATTTAGATCAATTCAGTTCCCCT
CTCATAGGGAGGTAGAAAGATTTCTAGCTGAAGGTACTCATGGAAATAAATCACTTAATG
GCTGTGATGGAGTTTGCCAAATTAAATCCTCATTTTTGGAAGGCATATTTGTGGCAATTG
TTTTGCTTATAATTTTGATATCCGGCCTTTGCTGCATGATGGGAATCGATACTCCTACAA
GGTTTGAAGCCCCTACAGATTCGTAATCATTAGATCTTCTGCAAGATAAATTCATATTCT
GAGGTGCTCTGATTGCAGTAATGGGCTTGTATCTTTATTGCTATGCATAACCCTGTAATT
TTTTGTTTATTTGTCAAGCAACGTTCCCTTGTATTGGCAGTGTAGAGAGAGTGACGTTCA
ATAATGTTATGGCCAATTCCTCTTATTTTTGGTTAGATATCATCTTGTATGTATTGAGTT
TCAGTTGCCTGCCCCTAGTTNNCNGTTTG
>Contig360
AAAAAGGAAAAAGAAAAACACAAGAGAAAGAAACAAGTCGAATTGCATTATTATGTCTCA
AAAGCAAAAACTTCAAATTCTTCTCATCTTGAGCTTCTCTTTTTATGCTCATCTTCTTTC
TCAATGCAACTGTGAATGCAAATTTGGCGTATCAGGCACAAAAATCCGAGGGATGATGGT
ATTTGGCAGCTCATTGGTTGATAATGGGAACAACAATTTTCTTGTAAAATCAAACGCAAA
GGCAAATTACTTGCCTTATGGAGTAGATTTTGTAAGGGGACCAAGTGGTAGGTATTNACT
AAGTAGGAAGGAATGTGTAGTTGATTCTCGT
>Contig361
AAAGAGGTATCCTCTAATTTCCAGCAATCTTTCTGTATATTTGCAGAGGTCAATACATGT
ATCCGTTGTTATTCCAAAATGCCATCAGATAAGGCCCTAATTAACATCTCCACTTGGGAT
GGCACCATTACATCTACTGATTTTTACGTTGCTGCTGTTAATTTTGCTGAGCAATGGAAC
AATTTAGATCTAGGGTTTCCTCACTGGTCATGGATCAACTGTCCAAAGGGACCACTGCTT
GCTGCTAGCAAGGTAGAAGGATATTTATCATTGGAGAATATGATTCTTCCAGGATCTGCT
GAGGATGATCGCAATGAATGTGGTCTTGCTGGAATAGAAGATTTGACTTGCTCTAACGAA
GATGTATTTAGTGATACTGCCATATTGGTTCAAAAGCACAGCCAGGAAAGACATCATTAT
GACTTCCATGTCGTCTACAGTTCCTCTTTCAGGGTTCCCGTGCTATATTTCCGTGCATAC
TGCAGTGATGGAGAACCCTTGGCAATAGAAGACCTGGAAAGAGAGTTTCCAGCTTATACT
GCACAAGAATTAGCAATATCAAAATGGACTTTATGACTCAGGAGGAGCACCCTACCTGAA
TCGGCCATGGTACACGTTACATCCTTGTGGAACTGGTGACTGGATGAAGCTACTTTTCAG
TAATGAACCTTCAGTGTGTCTCAAGGTGAGTTGCAGTTGAGAATATCTGATCCCATGGTT
TTCAGTTATATGTCCGATCTTGGTCTTAAAAGTCCCCTTAAAATGTTGTAAATGCGTCTA
ACAAGTCTGAAAATGTTCTATGTAACATAGATTTAGTGTATCTCTCAACGTAAATGTCTT
CTGAACACAGCAGCAAAAAATGAATCCATCTGCCAAAAATGCAAAAATATAAAGCTTGC
>Contig362
TTCCGTTTAATTTGTTCTCTATTTCAAAAGCAAATCATACATGGATAATTCTACAGAGCA
TGGGTTGCCAAGCTGGCCAGGCTAAGGGTCAAGCTCAGGAAAAGGGTAATCAGATGATGG
AAAAAGCTGGCAGCGCTGCACAGTCTGCCAAGGAAACAATGCAAGAGGTTAATTAATCTG
TTGATTTACACATTAAATCAAGTTGAACTATCACGTCTCTCTAATGTGGTGATTGACTCA
TTCAGAGTTTAACTTATATGCATAGACATCGTGTAATCTGTGTGCTTTGATGTTACTTAT
AGGCGGGACAGCAAATGAAGGCCACAGCACAAGGGGCAGCAGATGCAGTTAAAAATGCTA
CTGGCATGAACATTAAAACCACGCATCTCACATCGCGGACATTTTTGTTAACCTTTAAGC
TGCTAGCTACC
>Contig363
TGTGGAGTGCAGAAGTCTCTGGTCTACTTTTTACCAATTTTTCATCAAAGCTATACTGCA
TATACGAGTTTCTGTTATTACTGTTCACATGCCTATTTTCCAGTGTTCAATCTCATTTTC
TTTTTGTTAGGGTTATTAGGACTATTGAAGAGCTGGTCATATCATCAGCTGTGTAGTGGA
AAATTCATGAAGTTAGGTTCTTTGATTGTGAGCATGTCGAGACTATCCCAATCTTGAAAA
TACAAGAGCTGGGGAATGTCATGATCTTGGATTTACGATTGGACTATACTCGGCTCCTCG
AAAAGCAACGTTTTTATTTTCCTTTTTTATTTTGAAAATTCATTAATTAAATTTGTATGG
TTTTACGTCACGGGTCTCTGACCAATACATGCTGGTGTGTTCTGCTAGCTTCCTACTTCC
CTAATTAGCTATGAAACATGGATAGCTGCTCTGCATCT
>Contig364
AAGAAATAAACAATAGGCATTACCTTAACAACTTCCTTTTATTTCTTCCTCTCGGCCATA
ATAAGGCAGCCGCTCGCAACGTAATCCATAAAGAAGATCCTAAAATATTCACTAGAGGAA
GATTTTCACTTGGTGGGGAAGCTGTTAAGGAAAAAAGAAGAAGAGCAAAAACATAAAAAC
AAATTAAGATTTGACTTATCCTGTTAATTAATTATTACTAGTACTAATATTAATCAAGAA
GTAGGTTATAATAGTTTTTTATTTTTAATTATATAAAGAGGGGAGACTAGATTGAGAGAT
CAACAAAGACAGCATAAAGCAGTATTGGAGGAGGGAAGAACAAATCAAGCAGGACCAGAA
ATCCTTAAATGGACAACCTTTTGGGTCTTTTAAGGATAAAAATCAAGAGAGGTGTAAACC
TTGCTGTACGCGATGTCCGCAGCAGTGATCCTTACGTTGTTGTCAAGATGGGTAAACAGA
TGGAGAGAAGTCTTTCGTTTCATGATGGAAAAGTAGGGAGAAGTAATTAATTTCTAAAAC
CGTTTGTAGACATTCTAGGACTTGCAGAGCTGCTGCAATATGCAACATAAGTCACTGTTT
GTTTTTTGGCGAAACTCCTCTGAGATTCCAAAAAGACAGTATGATTTAGTGATTACATGT
TCTAAATTAATGATTGGA
>Contig365
GACCCAAACCGAGAGAGAGAGCGAGACAGATGAGAGGGGTGGGAGGGCCATTGTTATGCA
TCGGCGATCTGCTCAGCGACGTCGGAGAAAGTGACGCCGGCGGTGATCAGCTTCCACCGC
GCCCCACTCAAAACAACCTTCTACCGGACGTACAATTCCTACGCCTCCATCCTTCCGTAC
TCTAAACAAACCTACTTCCACAGGAAAACTATGAGCAGCTGAACAAAGCACTTGCTGGTA
CAGATCATTCATGGACGCATCTCACACTAGAGCTATGCACTGCTTTGGAGACTGCAAGCA
AGTTGGTTCACTCGACCAATTCTAGTGTTGGCATGTTGAAGGATAAGGTTGAGGAGCTTT
CGAAAGTCATTAGTAGAAGAGACTCAGCTATAGAAGCCGCAAAGGCCATTGAAGGCTCTC
CAAAACAACCTGAGAGCACTCAGTGAAGATGTCTGATCATGACGATCAATTTCCAAGTTG
AAGGTCAGCAGTCTTGTTTTAATCACTTCTAGCTTTTGCAAGGACATGCTTAGTTTGTTC
GTGCCGTAAATATGCATGAATTAGATATATTTGCACTGGCAAAACTTAAGTTGCACTTGC
TGCGGCTGCTTCCTGGTCGCCCCTCGGTTAAATACTCTTGTCATTTATCCATGGCATCTG
ACTAGTTACTGCATTTCACTATGTAATCCTTTATTTGTAACCTTCGT
>Contig366
AGGAAAACCTATTTGTTCGGTTTCTACCCTTGGTCTTTCCAGAAGAAGACAGAAAGGGAA
AAGGCTCGGAGCAGTGGTGGCATAGTTTTGACACCGTCATCATTGTACTATCCTCATACT
CTGTCTCCGCCGTCCACTGTCGGCATAGCAATTATGAAGCGGAGGAAGCAATCTAAAATA
ACAGATTTGAACTTTGATGTGTTGAAACACATTATGTATCATGTAGCCCTATCACCCGAT
GGAGCTGGAAATCTTGCTCGGACTGTTTCGGTCTGCAGACTGTTCAAGGAACTTGCTGAT
GATTCTGACGTCTTAAAAGCCGTGGCATTTGATCGTGTTACGCTTACTGGTATTCATGAA
TCATTCTGGCAACCTGCTGGGCTGTTATCTAGGTGCTTACAGACAGGAAATCCAACTGCT
TTTAACGCAATAAGAAAGAATGCAGAGATATTGAATGCTTCTTATCTGATTCTCAAGAGA
GCCATGTTCCGCGGAAAGATGATTATTTTAGCAAGAAGCAGAGCTCTTGAAATTGCAAAT
ACCAGAGCAAGGAAGAAGGCTCTTGAAGAGGCCATAAATGAGTGCACAAAGACTTTTGAC
GCTGTTGATGCTCAAATTCAAACTATTGAGCAGTTTCTAGAGATGTTGATGGCTGTATCT
GAAAGTAATGAGAAGTCAGATTGCTCAATGAGGTGGAGCTATTGCAGGTCTTCTGATGCT
GCAGAATCAAGGTCTACAAAGNNAAGCGTTCCANNCAATATCCAAGTTCAGCATTTTGGG
CTTTGACTATAGGTGATGGAACTTGCTGAGTGGTTAAGAACCCCTGTCATCATCGTCAGT
ATATGGCAACAGTTATATCGAGCATAGTTATCGCTCCAAAACTTGCCCTAATATTTTAGT
GCTCTCTGTGTATCTGAGTTTTTCTACCCATT
>Contig367
GAGGAGGAAGCTGGAGAAAGAAGTGAAGGTTTACGAAAAAATTCTTCTTCTGTTTTCATC
TTCATTCTCAAATTTTTAGACATAATTTAATTTCGAAAAATACAAAAATAAAAATAGTGA
GTTTAGATTTTTGTTAGAACTTGTTTCCATTTCGAAAAATCAGAAAATATTCCAAAAAAT
ATTTTAGTTTCTTCTTTTCTTAAATTTTGTTTTAACATGGAGATTGATTGAGCCGAGATC
GAGTTCGCCGTTCGAGTTCGAGTTCGAGTTCGTTGGTTTTTGTATCCTGTCGCATTGTAG
CTCCTGTCCTCTTTGGATTTTCATTTCTGGATTCACTTGTCTTCGATTGAAAGCAGAATT
AATCAAAATTCTCGTCTATCAGGCTTAGAGAAGTTGTTAAGAATCTTAGCAGCAACTGGC
GCAAAAGAGATTGGAACTCACCATGGAACAGGAAGAATTTTAAAGGTAAAAGAAGCAAGT
TTTGAGGAATTTGAAAATTCTGTAAAAGAAGAAAGTTCAAGAGAATTTAATAGTCTTTCA
GGCCTCATTGTTTGCACTTAATGGAGGTCTGAGTCTTAATCATTCAGATCTCAGATATTA
AGTGTATTTGTTTTTAAAATCTGAACCTTAATTATTCAGATCTTAATCATTAAGTGTGTT
TTTTTTACTTCACAACCACTTAATGGATCTGAATAAGTCTGTATAATTAAAATCTATAAC
AGAGACTTAATTTCATTAAGATGCTATCACATATTCATTATTAACTATCGCCACCTCCTA
CCA
>Contig368
GGTGGAGATGAACAATTCTTAGCTAAAGAGTTAATTCCATTTTATGATAGGTCCGTAATC
AAAGACCCTCATGGACAAGGGATGTCTATATGGGATGAAACGAAGAAAATAAGCTTGAGA
TGTGTGACATTTGTGACTCCTCCTGATAAGGTTCGAGGTACATTTATTATAACACGGGAT
GTCATCGGGAAGCTCAAGAATTTAATGTTGTCAAGACGACCAAACCTAACTCATGTAACA
TCTTTCACAGTAATGTGTGCTTATGTATGGACTTGCTTGATAAAATCAGAGGACTCGATC
AGAGAAGAGATAGAAGAAAATGTAACAGAGTTCTTCGGATGTGTAGCAGATTGCAGATCG
CGTCTCAATCCACCACTTCCTCAATCTTATTTCGGGAATTGCTTAGTGACGCTCGTTGCA
AGAGCAAGTCATGTTGACTTAGCAGGAAAAGAAGGTTTTACAATTGCTGTGGAATTAATT
GGAGAAACCATTCAGAAAAGGATGAAGGATGAAAATTATATTCTCACTGGGGAGTGGTTC
AAGGAATTTTGCTCCGTAGACATTAAACGGTCGCTTACTATTGCTGGATCAACAAAACTT
AACTTTTATGCTGTTGATTTTGGTTGGGGAAAACCAGAAAAGTTAGAGTTCGTTTCTATT
GACAATGGTGATGGCGT
>Contig369
TGAAACGGAAACATTTGCATGAAATAGTGATCTAAAAGTAACCCTTGGCCTGGTGGCAAT
TGACTTGAGCCTTGGGGTTTACTCCCTTTCAAGGTGTCAAGCTCGAAATCCACTGGGTGC
AAACAATTTTTGAGGGCCATCGGATTGGGTAAAACCTGAATTAACCATGGTGCACTTGCG
GGAAACTCCTTGCCGAGGGCCTGTATACCCCTGGGATTAGTCGGACTCTTAGAGACTCGG
ACACCCGGTGCAAATAAAAAAAAATAAGTGATCTAAAAGTTTACTAGGGAAGTTAAACGA
AGGGCACTTCGATTATATTTCTAGAATGTGTTTATTAACTCTGATTCCCCTTTTTCGTTG
CATGCAGGGTTTGCAATGATTTTATAACTGCAGAAGATCATTTTCATTGCAAACGTCTTC
CTGATGGCTCGAAAAGGATCATGGTTCCACATTTATTCAGTCCACAGCCAATTGACGGGA
AGAAAAAGAGGATTTCGAAGCGCCGCCGTTGTACTGTGCTTGTAAGTTAGTCTACAGTGC
CTGTTTTCTGCTGCCATTGTTAGTTTATAACAATTTGTTGTATGAAGAGAAACAGGAGAA
ACTGCTCATTGTATTCCCTTTCTCAATAAACAAGTAACTCTATGAAACTTGTGGTAAAAA
GACGTCACATATTGCGAAAACAAAAGACCAAAGTTTCCCCCACAATAAATCCATTGTTTA
GTATCGTTTTGATATGGCAAATGTGGCATTTCTACTTTAGACTATCTTGTATCTAAACTT
AAAGTGACTTT
>Contig370
AAAGAGCTTCTGCAAACTGTATAAAAGAAGCCTCCGCCCTCCAACCACAGAAAGCAGGAG
GGAAGGTAGAGAGAATATTGACCATGTGTGATTGTGCTTTACAAATATTGACCATGTGCC
ATCAAAATTGGAAAAGCTCATTGGACGCTAACTGTAATACCTGCCGCAGGTCAACTACTT
TAGCCATGTGTCTTGATTGTAGTAATACCTTTTGTGACAGCATCAAATAGCTTTTTTCAG
AAGGGAGTGATGACTTGTTAGGATGGCAAATAAGAAAAGTGTTAGAATAGCAAACTTTGG
TGCCTTCTCCTAATATAGAAATTACCTCTCCCCCTCATTCGGTGTGGCTCCTAAAGTAGG
TCTATACATGTTGCTTGAGACTTGATTGGAGGATCTGCTTTTATTGGGGGATAATAGGGG
AGATCCCCTACTTCCATGGTTGAACGTAACCAATAAAGATTTGCAAATATTCAAATAAGG
AGCTGGGAAACTGAAGAGATACCTTTTTGAACATCACAGTTCTTGGCCTTCTGAACCAGT
GGAGGTTATGATTTTTCATTGTAGTGCAGAGGAATTGCTTAATCTTTATCTATGTTGATC
TCAGTGCAGGTCACCTGAGAGAACATATCACTGGACATCCCTCTCACAGACAATATTACT
CCTACAAGCTCAAGCGCTTGGTAAAATAGCTGCAAATCTACGTGCAAAGTGAGAGACATC
AAGGATCTTTTAGTCTTGTCACTATTGTTTTGATAAGGCTTTCGACAAGTTCTACGACAT
GTATTCTGCAACTTGGAAAGCAGCTGGCCTTTCAATTATCTGCAATTCCATTTGCTGTGA
GGATCACTTTGAATGGCACAGGATAAATTGCTTGAGTGCGGGTGTAGAAGATAGTGCCTA
CATTGTACAGAAACATTCTGCAAGTAAGAACTATGTATTGAGCAACTTCATCTTCTGAAG
AGTTGATGCGAGATGATGTTTCCTTGCGGAGCAGTATGAGTTGGTGCTGAAGTTACTAAG
CTATTTTTCATCGTCACAGTTTAATGTTTGTTGATGCTTTTTGAGCTGCTGTCTGATAAA
CGAGTTAGCTCTCTGATAAACGAGCATTCTGGGTAAGCAAAGCTGGAAAAAGAAGTTGCC
ATTATCAATTGCAAGGCAACATTTCTGAAATTTTGTTGTGTGCTGAGGTGCGGAGTGACC
ATTGTATACTCATGGAAAACTGAAGATGGAAGATAATTATGAGTTCCTTGAGTTGCCGTC
TCGTTCACTTCCGTGCTTCATATGTTGTAAATTCACTATAGAATTAATATATATATAGAG
ACAATGTAAAATGTTTTAACGCTGATTATGTATTTTAACCTTTTATGGTAGGTAACGTCT
CTTTGCCCTTTCAGGGTAGGGTAAGGCTGCGTACATCCTACACTCCCCAGATACCACTTG
TGGGATTACACTGGGTTGTTGTGGTTGTCT
>Contig371
TGGAGAGCAAAAATGGCGAGCGGCGGCTGTGGAGGAAAAGTTTCCTTCAAAGTCACTCTT
ACTTCCGATCCCAAATTGCCCTTCAAAGTGTCTGTATTATTTTGATTTCTGATTTCTGAA
TTTCTCTTTTCTCTTTGTTCTTTCTTTCACCTTTTTGTTTTTCAGTTTTAGCGTTCCAGA
AGCTGCTCCATTCACAGCTGTCCTCAAATTTGCTGCCGAGGAATTCAAAGTTCCTCCACA
AACTAGCGCCATTATCACTAATGATGGGGTGGGGATTAACCCACAGCAAAGTGCTGGTAA
TGTCTTTCTTAAACATGGCTCTGAACTGCGGCTGATTCCTCGCGATAGGGTCGGTGCTCC
CGGGTTGTCATTTTGAGCATATGCCCAAGTATTTCATCTGCTTCTTATCCCCTATTGAGT
AGCACTTCATGGTGAAATGTGCTGCAACTTTCGATGTTGTAATATCAAGTATAGTTGAAT
GTGAAACAGAATAAATAATGCTTTTCGTCC
>Contig372
TCAGGGGTAATTCCTACTAGTCATCATCTTCAACTAGAACATTGGGAAAATTGGAGAAAA
GTGGAAGGTTTTCTTCCTCGGACTCATCTTGTCGCTGGGAAAGGTACCTTAGGGTCAAAA
CTCGAGGACTTTTCTCCTCCTTATTATCTTGAGCCCTCTTTTTAGAACTC
>Contig373
GAAGAGATCTCAAAGAAGAAGAAGAGAAAACAGAGAAAAAAAGAAAAAGATTGGAGCAAA
AACTGTGAGAGAATCATACCCGAAATGGTTTTCTTCAAATTCTGAAGGAGAACTCAAAGA
GTTCACCTAAGTTTCGATGGAACAGAGGAGAGATGTTTCTAGACCCATATCGTTTGTTTG
TGTCGAAATAGCGAGCACTATTAAAGATAGAAATAGGGGGAAAATAAAATGGCAAGGTCA
TCACTGGAACGGAGGGAAGGTTAACGCAAACCGATGGGTGATGCATGTAAATGGAAAGCT
TGTTGTAGACAGGATGCTTGCAGAAATAGGAAATGCTAAAAACTTCACAGTTTATAGTAT
TGCCATATGGCTTGATTCCCAAATCGCCTCACATCCACAGCTTAAGGCTTTCTTCCGGAC
CATATCACCCATACATATCTTGAATGGGGACTGGACCACTGGAGGTCGCTGTGATAATAA
TGTTCCACTTATTAAAGGAAATGAAGTCCAGCTAGAGGAATCAAGTGATCCAGTTATTGG
GGGTGCT
>Contig374
AGACCTCTCTCCTCCCTTTCTTTGTTCCACCACCACTGGCGTCGCCGGAAATCGCCCACG
GTGGCCACCGGCCAAATAACCCCAAACTCACACCTTACACTCTCTAACTCCTCCTAATTC
CTAATCTCCCATTAATTTCAACAGAAAGTCGACCAATCTTCACGAATTTCAGATCTTAGA
CCTAAAGGAAAAATAATCTAATCTTTGATCAAAAGCCTTGAATCCTCCGCTGCCTTGTTT
CTCCGCCCCAATATGGTAATCAATATCGCTACATGTAGCATTAGTTCTGCCGATACGTGC
GAGTCAATGCTCATGTTGCGATATCGACTATCGACCGGCGATTTCCTGGTCTTGTTGTTT
TCAAAGGAAAGGGAGGATTCTGTGATTCCATGCCTTCCATGCCTGACCGTCTTCAGTAAT
CCTGTAGATTCCGTGCACTAAACCAAATCCCTGCTTTAGCTTTTTACCTAGTCCCACTTG
GTTGGAATTCTGGAGAGATTTAAAGTACAAATCAACTACCTCGTATACTATGATGAGGTG
TAGTTTTGTTGAGGATCNAAGACAATGGATGTCAACATAATATGTAGAATTAGCTGATTG
TACGTACAATAATGAGAAAAATACATGTTGCAGAAAAAT
>Contig375
CTCTCTATATATATATTGCGCTCATGCGGTATCTTCGTCTTTGAGGAGAGAGAGCAAAGT
TTTTTCGGTAGTATAATCATCTGATATTCTGTACCTACTGGCTCGACTAATTCACGTTCG
CATCGTGTAAAGCCCATTAAAGGAAAAAGTAGGTCAGGTAATTTCTTCATTCTCAGGACT
CGAACCGAACTACTGTTAGGTGAGAGTCTCATACATCCTACCACCACTCTCCTTCGGTCG
GTGGTAACAAAGACTTTCTATTTGTCAGTACTAATTATAAGATGAATGATGGAAGGTTTT
AGTTAATTGCTAATAAAGAATGAAGCATGTCTTGTCTACA
>Contig376
AAAAAGGGAGTACCGAAGAGCCAGTGACACCAAGCTCAAGGCCGGCAAGGGAAAGGAAAA
CTGTGGAGCGCTACTCTGAGTCTTCGGGTGCTAGAGGTTCGACGCCTAAGCCATTGTCAA
TTAGGAAGGGTAGTGGTACTCAGCTGAAGGACATCCCAAATGTGGCTTATAAACTATCCA
AGAGAAAACCTGATGACAACCTGCAGATACTACACAATATTCTTTATGGCAAGAAAACAA
AGGCACATAGTTTGAAGAAAAATATAGGGCAGTTTTCAGGATTTGTTTGGGTTGAGGATG
AGGAAAAACAAAGGGGGAAAGTCAAAGAGAGGCTGGACAAGTGTGTTAAGGAGAAGCTAC
TGGATTTTTGCGATGTCCTCAATATTCCAGTGATTAAATCTGCTGCAAAGAAGGATGAGC
TCATAGTGAAATTATTAGAATTCCTGGAATCTCCTCATCCTACAACAGATTCCTTGCTTG
CTGATAAGCAACAGAAGGGTAAGAAGCAAAAGGGGAAGAGCACAGCTGCCAAAAGCACAG
GTTCCTCAGATAAAACTACTGGGAAATCAGTAAAGAAGGATCAGAAATCTGATGTTGGGG
TGAAGCGGAAGCGGCCATCAAAAATTGAAGAAGAAGCTGATGCTGAACCATCAGATACTA
GAGATGACTCTGAGAATGACGATGAAGCTGCTAAAGAAGGAAGTGATCAGGAAGAGACTG
CTTCCGAGAAAGATGAGGAACAAGAGGAAGAGGAAGTGG
>Contig377
AGCTGGAAGAGATGCTGCTTCAGATTGGTAATACAATCCAAACCAGGCTCGAGGAGACTG
CTTTAGACCATAAAGTGACCGATGCAAGAGAGATACAAGGCCACGAGACTCTCCCTGAGC
AACAAACCAGGTGGTTGCTCTATATAAACCTCATCCTCAAGATCACCGTGAAGAAAGGCT
ATTTTAATCGTCCAGCTGATAGAGGGGCCAATGACGAACCGCAACCATGGATAGAAAAAG
GCGGACTGAAGCCACTTTAGCCACGGAAGAGAAGGTATCACTGAGGGAAGAGGAACAAAC
TCCCAAGTACCACTTGTATGTAAAGCAGACATCTCGTCACTCATAACTTGTCGCCATCCT
GGATGAGACAACGCTTCACCTGTAGACTTAGGGATGGAAACCGAGGACAAAGAAGATATA
AAAGTATAATGGGGAGATGACAGGCGATGATAACTCAAACCGAAATAATGAGAATTAGGG
TTAAGTGTGGTCCGTATACCTTTCCGAAGTGCAATCGGTGTACTAGGAGCAGGGTCCGCA
GCAGGAGCAGGGTCAGGTGCAGGACGAGAACCAGTTGGGCTTGATGGAGGACTCAAACGA
CGATGATAAGTCAAGAGTGGTGTTCCTGTGGCTGGGGAACTAGGAGGAACAACACTAGAC
TTCTCAACGGTTGGTATGGATGAAACCTCTGTGGTCGAAGGTGGAGGAGGAGCTATAGTA
AACTCCTCAAAGGTCGGTATAGGTAAGACCTCAGATATATCATGGTGTTCAGCAGAGGTA
AAGAAAGGTTTAGACTCAAAAAATGTGACGTCAGCTGATATAAGGTACCTACGAAGATCT
GGAGAATAACAACGATGTCCCTTCTGAACACGAGAATAACCAAGGAAGACACACTTGAGA
GCACGAGGAGCTAACTTATCTTTCCCAGGGGCTAAGTTATGAACAAAACACGTGCTTCCA
AAAACACGAGGTGGAAGAGAGTATAAGGGTGACTGGGGAAACAATACTGAATGTGGAATC
TGATTCTTGATGGGAGATGAAGGCATCCGATTAATCAAATAACAAGCTGTGAGAACTGCA
TCGCCCAAAAAAACGCAACGGAACACGAGATTCAATTAGAAGTGTGCGAGCAGTCTCAAT
AAGGTCCTTGCCTATTCTTTCTCTCAGCAACCCCATTTTGCTGAGGGGTATAAGGACAAG
ATGTCTAATGAATAA
>Contig378
AAAGGGAGAGAGAGCGAGCTGATTCGAGCCTCTCTCTTCATTCCTCGTTCACAAAATTCA
AAAAAAATCCTAAAACCCTAGGTGTTTTCTTGTCAATTTTCCCCAAATTGTTTTGCACTT
TGTTGTCGATTTTGGGGAGTCTGCGAAGAATACAAGCGATGAGTAGCAGGAGAGAAGAAG
AGAGGAAGTGAGAAGAATAATAAGAGGGCGTAATAGAAGACTCCCTCCCAACTACGCAGA
TGCATTAACTAGCAACAAGCTTGGTTCCCGACGTATGTGTGCACCAACCTTTTAGGTCCT
TACGTTCTGCATGACATGCAGCGGAATACATCGTGA
>Contig379
TTTTCTTTATCGAAGGAACGAAAGAAGAAATTCTCCCTAACTCGTTCCTTCTCAATTCCT
AAATTAAGTCTCTCTCCTCCGTCCACGACGGTGCACCACCATGGTTTTGTCCAAGGCCGC
CTCGGATAACGATGTTTCCGTTCATTCCACCTTCGCTTCTCGCTATGTCCGAGTTTCTCT
TCCCCGGTTCAGATGCCGGAGAATTCAATACCAAAGGAAGCAGCATATCAAATAATAAAC
GATGAATTAATGTTGGATGGAAACCCAAGGCTGAATTTGGCGTCGTTTGTGACGACGTGG
ATGGAACCAGAGTGCGATAAGCTAATCATGGCTGCCATTAACAAGAACTATGTTGACATG
GATGAATACCCGGTCACCACTGAGCTTCAGGTATGTTGGGAGAAATTTGCAAGGTATTTT
GAAGTAGAGCTAAAGGAAGTGAAATTAGAGGATGGGTACTACGTTATGGATCCTGAGAAA
GCTGTAGAAATGGTGGATGAGAACACTATTTGTGTAGCTGCTATCTTGGGTTCCACCCTT
AATGGAGAATTTGAAGATGTTAAACGTTTGAATGATCTCTTGGTCGAGAAGAACAAAGAA
ACTGGGTGGGACACTCCAATCCATGTGGATGCAGCAAGTGGTGGATTCATTGCCCCATTC
CTATATCCAGAACTTGAATGGGATTTCAGATTACCATTAGTAAAAAGTATTAATGTAAGT
GGTCACAAATATGGTCTTGTTTATGCTGGTATTGGTTGGGTTATTTGGAGGAACAAAGAA
GATTTACCTGAAGAGCTTATTTTCCACATTAATTATCTTGGTGCTGATCAACCTACCTTC
ACCCTTNACTTCTCTAAAGGTAAGCAAATTATAATGAGCTATATATGAATATGTTTTCAA
TATATTTTTATAGAAAAACTTCAAGATGAACTCAATTATTAATCATTGTCCTCTGGTTTA
CTTTCTATTCAATGTACAACTAGCAAGACATAGGGTACAATATTGTAAAGCAATGTGGTG
CTTTCGCGCGACGAAAACTGCTTTTCCAATAGGATTTAGCTCCTGTTTGGACTTGGATTT
TTTTTTTATGACTTTTATNGNAAAAGAAAAATAGAAANNATTGTTTGTTCATGGAGTTTG
TATCAGTTTTTGNAAAAAAATTAGNAGAAAAAATTTACAAGTTCCAAAAACTTAGTTCGG
GCGAAAAAANTTNCTTCCACTCACAAAACGTTAGCTTTTTTCCCTANTAAAATGCATGTT
CAAACACAACTTTAACTTTCAAAATCTATTTTNNAACATAACCTTCAAAAACTACTTTTT
TCTAAGTTNNAACTAAATGTATATCCAAACTCTTTGATATACATAAAAG
>Contig380
TTTTTTCTAATTTTTCTTCATCAACTTCATTTTTTTATGGTAAATTAAATATTGCACTTT
TTTTAATGTTCAAAACTTTGCAGACGGATGCTCTATTATAAGATGCAAAGGCGATCGAAC
CTATGAATTAATTAATTTTCCTCTTTTAAGTTTTAACCTCTCTTTTGCCTGAAGAAAATT
TTCTTTTTTCTAAGCCACCAAAGAGAGAGAGAGAGAGAGAAGCAATCATAAGCAGAAATC
ATCGCCTAATATATCGCTAATTCAACTTTCCACCAAAGAGAGAGAGAGAAGAGCAATCAT
AAGCAAAAATCATCGCCTAATATATCGCTAATTCAACTACACCAACGAAGAGAGAGAGAG
AGAAG
>Contig381
GAGTGGAGATCCTTTACAATCAAATTTAAAAAAAGGCAAATAGGGATTGAGGACTCCCTC
ATCTCTGCCTCCTTTTTAAATACCAATTTTTTAGGGAGTAAACCATAGCTTAGAATTTTT
AGAGATAGAAAAGAGTAGAGAAAAAAAAGTCTCAAGAAAGAAGAAAAATGGAGGTCTTGA
GACTCTGTTTAATGGCTATTTTTGGTTTGGTTTTGGCATTGGCTATTCCTTCTATCAATG
CTCAAGTCCCTGAGCCTGCTCCTGCCCCTGCAAGTGATGGAGTTGCAATTGACCAAGGTA
TAGCCTATGTGCTAATGCTGGTTGCTTTGGCAATTACCTACATTATTCACTGAGCAATGT
GTATAGCCTCCGTTGCTATTTTTTTTTTTATTTTAATTTCGTTTGGTGTGACT
>Contig382
GGTAGCAGAGAAGTGTTGTTGTTTGTTCCTCTTCTTTGGTCACTTGGGTTCTACGTTCTC
TAACTTCTTCACTCACTCTTTCTCGTGGGTTCTGGGCTGTAAAATTTCTGGGTTTTATTT
TAATTTTGTTCTTCTCTTTGTGAACTTCAAGAAGGTGTTGTAGCAGAATTTCTGATTCTA
ATGCTTTCTATTTCGTTTTGCCTCTGAAGATTTATATCTAGATTTTTTCTATTGTGTATC
TGGGTTTTCTGTTGCAGTTTCAGTTTTCGTTTTTTTT
>Contig383
ATCCCTCTTATTCTTCAATATGACAATTACAGGCGGACTCCGATGGCTTATTCCGACGGC
GGCGACAACATTGAGGTGGTTCCATACCAGGCAGTGTTGGTCGCAACTGGTGACGCATCT
CCCTTTCAGCTGACTTGGTGAGCCCCACTTCATTTCGGGGTCGTTGTACTGTTGTTTATC
ATGTACTTTGTATTTTGTAGGTATAGACGGAGCCGTAGACAGGTTGTGGGTGGTGTCAGT
TATTGAAAATTTGAACTATATATGTTGTTATTTGGCAAAATATTTCCTTCGTACCTATAA
ATTGTAATAATTT
>Contig384
TTTGAAATCTAGACACATGTTGATTCTCCGTAGGGCTTTAGCTCTCGCTCCTTTTGTGGA
CAGAGGATTATCATGGTTTACAACCAAGATGAATTTTGAATCACAAGGGAAAGCTTTCAT
GGTTATTGCTGGGTTTTGCTTTGGTTTGGCTTTTATGATGTTTCTCATAGTTACGCTACT
CTGGGCATGACCTTCTGTTGTTCACTTTTCCTGAGTTCTGCTGAAGGTAGTGCTTGTCGA
GGTGAGCAAATGCTTTAATCACCATGTTTTTGCCATTGTTTCTTTTGTTATTTACTTTTG
TAAAACTCATTGGCTGATTTTTCTTGTATTTCATCTTCAGTCACAAAGTTACCACTATCT
AGGCGGATTTTGTACATGCCCTAGGAGGATCTAACAAAAGATGCTGCATAAGCTTCCTAC
TTTTATCAGGATAGGGATATTGAAAATACTTGTAGATTGTTCCCTAAAACTTATTACATC
TGATATTACTTGTAATGCGCTGCGTGTATGTTTAAAATAGCCCCCT
>Contig385
GGGGGGGCAAAAAAAAGAAAAAGGCGCAGCTTCCCCAGGCTACAGGCTGCTTCTTCATTT
TTCCTCAAAACAACAGAGAACCCCTTCGAAGAAACAGGGCAGCGGCGACTCCCATTTCTC
TTCTCCCTCATTTTCTCGCTGGTATCAGTCAAGAACCAAACAAACGACCCTCCATTACTG
TCCGGCGAAGCAGAGCAAACCCAGCTGAAATAGTTTTTAATTAAAGAAAAACAAAAAAAA
ACGAAAAATTGGCTTTGAAAAAGGATAATAGCATGGTTAACTTTCCGGGTTCGAAGCTCT
GTTGATTGTTGTTCGATTCTGCTGATTTTACTGCTGTATTGTTGATTTGCGGAGCTTCAT
TTCCGGGTTGTTGAAGATGGTTGAAACACTTTTCGAAGATATATTTACTGTTACTCAAAA
GGATCCTGATGGTAAAAAATTTGACAGAGTTAATCGCATTGAAGCACGGAGTGAGCAGTT
TGACATGTACATGCTGTTGGATGTGAACACTGAGATATATCCTATGCGCGTCAAAGAGAA
ATTTATGATGGTTTTAGCATCTACTTTGAACTTGGATGGGACACCAGATACAGGTTATTT
CATTCAGGGTAACAAGAAATCACTTGCTGACAAGTTCGAATATATCATGCATGGGAAGCT
ATATAGGATCTCAGAGGAAGGTTCAGGAAAGCATGTTAAAGCAGACATTTTTGTTTCATT
TGGAGGACTTCTGATGCAGCTGAGAGGAGATCCATCCATTGCAGCTAAATTTGAGCTTGA
TCAGAAGCTGTTCCTTCTCCTAAGGAAGGTTTGATGTAAAGAATTGGTAATAATCACTCA
ATGTTAACTTTAAAAGAAGATGGAGTATTTGTAAGCTAAGCTACTGGCACGTGATAAATC
GCATGTGGGGCGCAGCTTCAAGGATACAAAAGAATGTAACTGAGATAATAATAGAGACCA
ATGAACGGAGCTCTATTTATGTTGTTGAGGTGTGGGAACCTAATGTGCAGTTATTATCCT
TTTATCTCGTGAAATTAAAAAAGAAAAGAAACAATGTTTTCCTACTACTAGTACTAGTAC
TAGTATTCTGTGGTGAACAAAATTATAAACTCNTATCAACTGGTNAT
>Contig387
TGCTCTCTATGCTTCCGTCATCACCTTCACCATTCTTTCTCCCTTTTCTTCAAAATTATC
TCATAATTTAGGTTTTCTTATTGGGGATATTTCTTGCAAAAACAAACTTCTATAAAAGGA
AAGAAATCGGATGGTGGGGACATGATTCACATAACCGAGTGCTACTTTTTGCAGTACTCC
TCTTTTGTTGTGCAGCTTTTGTACAGAAGATCTGAGATTGATATTTTATGTATTCACAAG
ATTAGCGCTAAGCATAGAATAATGTCCAGATTGACGGTTTTCACTTGATTTCTTCTCCTT
TAACAGATCAGTGGATCTCTCTAGTCCTATGCCATGTACCTGAAGAGAAACGTCTGATGC
TATGAAGCTACAATTACATTTTATTTGTCGCAGGGACTTGAAAAGGAAAATCCAGACGGC
ACTTTTGATCTTTTGGGATGGTGGAAGGCAAGGGAAAAACATTTCCCGGTTCTTGCAAGG
ATGACTCGGGATATTTTATCTATTCAAGCTTCAACTGTTGCATCAGAGAGCGCTTTCAGT
CAAGCAAGACTTCAAATAGGTGATCATAGAGCGTCAATGAGGGAGAGCTTGGAAAAATCT
GTACTGTTCAGAGATTGGATCCGCTCGGAAAGAAGAAACTATGGAATTGAGGAATCACAA
CCGGCGATAGATGAAGCTTATGAAGAAATGATGGCGGAACTTGCGGAAGATGCTGCTTCG
CCCGGAAGAGGTGATGAACAAGCTTCTTTTCCACCACCACCAACGTAACCTCCTCCGAAC
CTTGAAGGATTTATGAAATTTGTTAGAGATACAATGTAGATTATGGTGTACCTTGTACTT
TGGCATATCTTCTTTAGTTTTTTCCTTTAATGTGTATTAGTACTTGTTGTGCTCATTCCA
TTGGGGGAGGAAGGACTAAGAAAGATATGC
>Contig388
GGTTACAGAGGAAAAAAAGCTTTACATCTTTCTCAGAGAAAGTCAAGTTTCTGAATCTTG
AAAAGCCAAAATTTGGAGCTTTTGAACACCAACGTGTAAACCCATAATTACTCCTTTTCG
GACATTCATATCTCTTGAATCTTCTTGATTTTCTACTAGAAATGTCTGTATATTTCCTTA
TATAGAAAGTGTTGTGTTTTGTATATGTCTTTTTCTCTTTTTTGTGTCTGTGCAGATGCC
GACCTAAGATTTCAAGCTTATGGGTTTGTAATTCCAAGCATTTTAATTTATTGGGTTCTA
AATTATTAAATTGTAAATAATCTATGAATTGTTCACAGACAAATAAAGAGTTTTAATCAA
AGTTACTGGTTCGTCGAACCCATGGGCAGAACACTGGCTCCGCCCCTGTGTGTGTGAGAG
AACTCCATAATTCTCGAATCTGCAAATTCAGATCTGAATTTGCAACTTTCCTCTAAAAAG
TTGAAAGTTTTCAAGATCTTTCATTTGTCACCAATCCATTACTTTTTACTATTAAATATA
GTTGTTATATTTTCTTCCTTGTTTGGTTTCTCAATTTCAACCCAATTTCAAATCTGGTTT
CTGATTCTGAGTTATCACTCATTCTCTTCTTCTTCTTTTTTTTTTAAATTAATTATGTGT
TTACTATATTGGTCTTATATTTATTCATGGCAAGTGTGCGATTTTGTCACATTGCATGTA
TTATATGTATGTATGTATGT
>Contig389
GGGGTCTGGAAAAAGAAAAGAAGGGAAAAGAGATTGAAAAAAAAAGAAAAAATTAGAAGA
AGGGGGTCACCTTCTTCTTCCTAAGGAAAAACGAAAAAAAACGGAAAAGGAGAGAAAAAG
GTTTAGGTACTTCATCTTCTTCTTCCTAAAAAACTAGAAAGAAAAAAACTTACCCACTCT
CTCACATCAAAACGACCCCTTCTGCTTCATCTTCTCGAATCAATCTGCTGCGTCGAAAAA
AAAACCCAGCAACAGCCAACATCTCAGGTCGTTGACAGTCTTGGTCCGAGCTTCCTATTT
CCGTCGAGGTTTCCATTTCGATCCAGTGATTACTGTCGTTTTTGTGTGTGAAGATTCAAT
GTAAGACCCACTTTCTTTATTTTGGATTTGTTCTGCTT
>Contig390
TGGACGAATAGTCCCAACACCTGAATGTATAAAGCAGTGGAGGTATAAATGTGTTCTTGT
GCGAAAAAAAAGGTCAAGTCGATAAACATAAAGACGACTTGTGTCACAAGAAAATTTGTA
AATATCTTGGCATTGATTATATAGAGATATGTTCTCCTGTGGTGGATGTCGTCATTTTAG
GTTTTAATCTGGCAATACAAGAAAAACGCGATATGCGTATAATAAAAATCATTGAAGGAT
TTAAATTGTTCTAAAGCATATTAAGGTTTCCAAGAAATTTATTAAATAAAGCTTCAAAAA
TCCATATTCGGATTGAAACAATTAGGGCGCATGTGGTATAATCGCCTGAGTGAGTACCTG
TTGAAAGAATGGTACAAGAATGATTCAATTTGTCCTTGTGTCTTTATAAAAAGATCTGGA
TCTAAATTTGTTATAATCACCGTGTATGTTGATGATTTAAATATCATTGGAACTCCTAGG
GAGCTTCCTAAAGTAGTAGACTATTTAAAGAAGAATTTGAAATGAAAGATCTTAGAAAGC
AAAATTTTGTCTTGGTCTACAAATTGAGTATATGAAAGATGGAATTTTTGTCCATCAATC
AGCATACACTAAAATAATTTTAAAGCAATTATATATGGATAAAGCATATCCATTCCGACC
TCATAAAAATAATGAAGAGCTTCTTGGTCCCGACGTACCATATCTTAGTGCAATTGGTGC
ACTAATGTATCTTTCTAACATGACAAGGTCTGACATAACTTTTTCAGTTAATGTCTTAAC
TAGATATAGCTCTGCTCCTACAAGGAGACATTGGAATGAAATCAAACACATATTGCGGTA
TCTAAAAGGGACTATCGATATGGGATTATTTTATGGAAATGATTACAGTCCCGATCTTGT
TAGTTATGCCGATGCTGGGTATTTATATGACCCACAAAAAGTTCGATCTCAAACAGGCTA
TGTGTTTACATATGGAGGCACTGCCATATCTTGGAGATCGACTAAGCAATCAATCGTGAC
TACTTCATCTAATCATGATGAGATAATTGCTATTCATAAAGCAAGTCGAGAATGTGTATG
GTGGAGGTCTATAATACACCTTATTCGAGACAAATATGGTTTGAAGTGTGACAAACCACT
CACAATTTTGTATGAAGACAATGCAGCATGCATATCCCAGTTGAAGGGAGGATTCATAAA
ATGGGATAGGATAAAGCACATTTCACCAAAGTTATTTTTTACACATGATCTTCAAAAGAA
TGGTGATATCAATGTGCAACAGATCCGTTCAAGTGATAATATGGCTGATTTGTTCACCAA
ATCTCTACCGACGTCAACCTTCAAGAAACTAGTGTACANGACTGGGATGCGAAGGCTCAA
GGATGTGAATTGATGCTCTCATCAGAGGGAGTTAATACGCGTT
>Contig391
GGGTGCAAAAGAAAAAAAAGACCTAACTCTGTCTCCACTCTTCAGCACCCCAATTTCTCT
ACCGTCTCACCTGATATTTTCTGCCGCTGCAATAAGGACCACCGTCTCCGTCACTGAATC
CGGCCGTGAAATCTGAATACCCATTTTAGGGTGCCATGATTTCGAGCAGCAACTTCATTC
ATAAGACTCACTATGAGATTCTAGGTGTGAAGGACGATACAGATTTTGAAGAAATCCGTA
AAGCCTATCGGTCAGCCATACTTTGTTTTCATCCAGACAAGCAGCAAAAGGCATCAGAAA
CATCCAATTCTGAGTGTCTGACAGAAAACAAATTTTTGGAGATACAGAGAGCTTGGGAAA
CCCTTGGCAACCCGAGGTCACGTGCACTTTATGACGGTGAATTGCTAGCTTTGAGACAGG
ATGTAGCAATTGCTGAAGATGTTAGCTTAGAGGACCTTACAGTTCAAGATTCTGGTGATA
TTATAGAGCTTTCTTATCCTTGTAGATGTGGTGACTACTACTCTATTGATTCTTTTGAAT
TGGCTGACACGGGTTGTTCAATATCCAGAGATGGGTTTACAGTCTCTTTGCTGACATCTA
AATCTTTGCCAGCATCTATTGTGCTTCCTTGTGGATCTTGCTCACTTAAAGTCCGCCTAC
TGATTAATGGCGAT
>Contig392
ATCCGTGTCACATCAGAAAAAGGAGAACAATAAAAGGAAAGAAAAAAAAACACAAAAAAG
GGAAAATGGCAAAAGCTATTGTTCTCCTCTCTGCCCTTTGCGTTTTGGCCATTGCTAACT
TCGCCGTCGCTGAGCCAGAAGTCTTTGATGTTGAAGGCAGAGTCTTTTGTGACACATGCC
GTCTTGGTTTCGCCACCTCCCTTAGCGAGGCCATTCAAGGTATGAACAATAATAATAAGT
GTTCCTTAACCCCTTTTGTTTTTCACAAAGACAACAGAAGCATTGGTGGCGCAATAACAA
GTTGTTGTCACGTAATGATCAGAAGGTGACAACAACTTCTTACAAAATAACTTATTCTTT
CTTAATGACAAAATAACCTCTTACAAAAAAACAGCATACAATATTTGGTGCTGCTTCTTT
CTTGGATCTTGTGCATGCATAAGGAAGGCTGAGCTACCTTGCATGACAGGCAAATGCCAA
TTTAAGATTTCTTGAACATGGGTGCT
>Contig393
TTTGGGAATTCGACTTCCCTCCTTTCATGGTCCTCATCATTGCCATCCTCAATGATGGAA
CCATCATGACCATCTCTAAGGACAGGGTGAAGCCATCCCCTCTACCCGACCTCGTGGAAG
CTCAACGAAAATACTTTGTCCACCTGGAAAGTACGTCCCTTTCGGTAAACCGTAACTCAA
GCTATCATGACTGTGGTGTTCTTCTATCTTGCAGCTGACACTGACTTCTTTACAGAGAAA
TTCAACGTTAAATCAATCAGGGATAATCCCTACGAGCTTACAGCTGCTGTATACCTTCAA
GTGAGCGTCATCAGTCAAGCTCTCATCTTTGTGACAAGATCAAGAAGCTGGTCATTTTTG
GAACGCCCTGGTGTCTTGCTCGTCACTGCTTTCCTCTTAGCCCAATTTGTGGCTACATTA
ATCACTGTCTACGCCAACTGGACGTTTGCTAGGATCCATGGAATTGGTTGGGGATGGGCA
GCAATCATCTGGATCTACACTATTATCACCTATATCCCTCTTGATGTTCTCAAATTCATC
AGCCGTTACACGTTGAGTGGTGAGGCCTGGAATTCAATGATCCAAAATAGACAGGATTAT
GGAAAAGGCGAAAGGGAAGCACAATGGGCTGTGGCACAACGTACACTACACGGTCTGCAG
ACTGCAGAAAGCAATGGCTTATTCCATGACAAGAACTACAGAGAATTGAATGAGATTGCA
GAACAAGCTAAACGTCGCGCT
>Contig394
ACGACTGCTTTTTCTCTGTCTTTTATTTTTTGCTTCTCGAATACCGGGCATTTCTTCCTA
TTTCCTCGCATTTTAGCACCCACTAATGAATGATTCTGTTGTATTTGCCATCTTGGAGGT
TTGTTTCGGTGGATCAACTCTTGCAAGTCTTTGTCATCTAAAATACCATTTTTTGAGAAA
TTGTGTTCTTAGATCTTTACAATGATATTCATCTTGGCAAGGGTTACAAAAGAGATTGTG
GATTTAAGATGAATTAGTTCAGGCATTATATGGAGAAGACTGCACTGCTTGCTCTTTGAT
GTCAACTACTTGACATCTTTGACTAAGGTCTTATAATTCTACTCATTCTGGGGGGAAATT
ACTCAGTCAACCCAAGCAAGATCCCAGTGCTGTAGATTTCAAACCGCAATGAGATTGCTG
TTTCTTATTCATCAGGAGACCCGAGGTAGTCTTGCAGGCATCCGCAGGCCTTGACGTCCC
CCTCTATATACTATTCCTATTTCTTTCATGTATTTCCTAGAGACAGTGTTGTATTTATTT
ATTTCAGACCTTTATTTGTAGTACTCCTAGACAGTCTGTGAAGTTGTGACACCAGTCTTG
AGTAGATTTGTTATGGATTGGTACTAATAGTATTATGAAAACTTTACAATGCAGCC
>Contig395
AAGGTATTTTTGCTGGTGAAGGTAGTCCATTATATGCAGAAAAAGAATGCTACGATATGT
GCCATAACAATGGTAAATTTGTATTTCCAAACTTTAGTCCTCCACCTTGCGCGAACAAGG
TTTAATCAACGTGTATAGAAACAATTACTCCCTCGATCTATTCTTTCACTTTATATCGCG
GCATTACTATTTAGGGAGTCAAAAAAGACGTTCTTCTTTGACCACACTTTTATGGAGGCA
AGTAATTTTTTTAATTCCATGCCATATTAATTAAACCAACAAGAAAGAATAAAGGGAAAT
TAAAAGAAATAATGGCTAATATCAAGATGACAACTATACTTTTCGTTGCCATAATTTTCA
CTATCTTTGCTTCAAGCAAATTTGCATGGGCACATGAGGAAATTCATCCCCATGTTCAAC
CCCCANCCCCANCCACCAACCCCAGGGTTCTGAAGGGCCAGTATATGAATATGCAGGACA
GAGGTTAAAAATAGAACCAGGACATGAATTATGTTATCAAAAATGTTATCAAGGTATTTT
TGCTGGTGAAGGTAGTCCATTATATGCAGAAAAAGAATGCTACGATATGTGCCATAACAA
TGGTAAATTTGTATTTCCAAACTTTAGTCCTCCACCTTGCGCGAACAAGGTTTAATTTCA
ATTAACGTATCAGAAATAAGTACTCCCTCGATCTGTTGTTCCAATTTATATGGCGATATT
ACTATTTAGGGAGTCAAAAAAAGACGTCCGTCTTCAACCAAGCTTTATGGAGGCACGTAA
ATATTTTTAATTCCATGCCATATCAATTAGCCAACAAAGATTCTTTTTATAATCAGGGTG
TTCATGACATTTATAATCAACTATGTATTTATTTTTTTACGTTGGTGATCATTTGTAATT
GTAACATGTATATGAAATGAAACATAACATGACATGGATGCCATCAATTTACTGATTAAT
TGTCTTATATTAATTTTTTGTGGTTACATTTGTTTAAGAATTGCGACTTAAGTGTTGGGA
ACGTGCT
>Contig396
AAATAATTGAAACTTCGTCATTAGTCCTCTTCTTGGAATACAAAATTCTACTTGATTTCC
TCTTTGTTTTTCCTAACACTAATAAATATTTTTTCCAACTGTAGTAGTTTCTTCTTTAAA
AGAAGCTGGTGCGGAGTTAGGGTTGAGTTGTATGGTTTTATCTCTGCATAAATCGGAACA
TGGCTCGAAAGTTTTCTCGCCTTTGTACAGTTGCCTGCATGTACAGATCAATTACTGGAG
CCAAATTGCAACCACCAATCTTGCCCTGCACATTCCAGTCTCGTCCACACACTATACTCC
ATGGCTATTGTTATCCTATGCTCCAACTTCAAGCATTGAGATCATATGCACGTAACAGAC
GTTCCAATTATGATCTATTTGGTGGCGGTATACCTAAACCAGATGAGTTTAAGAAAGCCT
GGGCAAAACAAATGGATGACGAAGAGAGCCGTCTTTGGACAGCAAGTGAGGATGAAAGTG
ACTCCGATAAAACTGATAGTCATAGCCGTCTCAAGAAAGAGATTAGGAAAGCTAAACAAC
GAGCANAAGAGCAAGACNGTCCTATTGATGCAGATGATAGTGACGAACTGAGAAGTCTGT
GGTCCGATAGTGATGAAGAGAAGACATTATGGACCGGTAGTGAAGGAGATGATGATGATG
ATATTCCAACTGAACCATATCCGAATGAAAAGAGTGATAGCTACATTGATAAACTGTTTG
AATTTGAGGAAAAACCTCAATATAGAACGCTCTCTGAAGCCTTGAAATCTGAGCAGGAAC
CTGAAGAGTTATCTCCTGGAAAGCAAGCTAGAAAAATTGCAGTGGAAAATGCCCTTAAGA
AATTGAAAAAAGGACCTGATGGGCGTTACATCAATGTTTGGGAGGTTATGAGCGATGTGG
ACATTCTGATTGGTGCTTTTGAGAACATCATTTCAGGGCCAGAGTACGCTGAGCTGAGAC
AGGGAGGACCT
>Contig397
GGGAGTGGTGATTTTCCGTAGTTTACCAAGTATGTGAAACGGGATTCAACATGACAGTAA
AAAAGATGCAGAACTATATATCATCTTTACAAGATTCCTTTTGATTTTAAAAGTGTGAAG
TCAAGACTAACAAAATCCTATTTCTGACAGTAGTTTATTTCTACCATATAAATTACGTGG
CGTAGCACTGTCATTTAGGGGCTCTAATGTTCTAATTCTGATTATATATAACGGAGAGCC
GAAAGCAAGCTTGCATATATAATGAAGAGGATACATCAGAGATATATATAAGGTAAACAT
CAGTGTTGATGGTGGGACTTGCTGAGGCGGAGTTATTGGTTAATCCATGACTAACGGGGC
ACAGCTCTCAATTGCCCTGAGCATTAATTTTCTCTTGGAATAAAATGTTGCATTCTTATA
CCTTCCGGGAAGAGTTGAAGAATGATTGTTCTCAACGTTTTGCATTAATTAACTCAAATA
GGCATGTGGTTAAATCTTTTAACTTTACCGAGTAACTATGGGACAGTCACAATGAGATGA
CGAAT
>Contig398
GGACCGCGCACTTGATTTCTCGTCGATCTATTCACTCAGGCATGGACATTTCAGTTTTCG
AAACAATCTAATACCATTTCCCATAATTAATACCATCATTTCACAAAGACAATCACTCTC
TAGTTTACAGTTTTTTTCGGAGAAAATGAAAAGAATGAAAGGTCAATTTTCCTAGACTTT
CTCGTTGCATGTTTTTTTTTTGTCTCAGCGCTATTACCACTTGTCGCAAAATAAATCCTA
ACTTTTTTTTTACTTTTCTCCTACTGTCCACTTTTGTTTTGTAGCAGACAAATACCTACG
TTAGTAAATAAAACTACATTGTAGTAGTTCACACAATCATGGATGCAGAG
>Contig399
TAAAGCTCTTCTTGAATATTGGAACTCCGATCCCGCCATGAATAAAGGAAATTTTGGATC
CTCTGTAAATGCTATTGATGAGAGAATGCAACAACAAATGGAGGAAATGGAAGAGAGGAT
GCAACAAAGATTGCTGGAAAAGTTGAATGGACAAAAGGAAGCTATGGAACAAGATATTAT
GATGAACATCGTTACATGAATTCAACGTCTCAACCCCGATTTGTAAGACTTGATCGTGAC
ATGCTAGTATTCAGTGCTCTTGCACCTGGTGAAGCTTCTTCTGCACAACACGATGCTATT
CAACAAATCAATCGTCCATCCGCTGGCAGTAACAATCAAGGTGGAGTTTATTTATACTCT
TTTGTAGGTGGAGTAGATGAAGAAATGAAAGACAGAGGCAGT
>Contig400
ACGACGGGATTCTTGGAGTTAAAGCTTCTGTACTTATTGCTTCTTTATTGTTGTTGAGAA
AAACCTCGGCTTAACAGTGATGCGCTTCCTTTGCAAATTTAATTAGTGTCTTGTATGCTG
GTTTGAAATCGAGATCGAGGAAGAATGAATACGTGGATTAGTCTTGTTGAAGTCTGCTTG
GATAGTTGAACCGATGCATTTAGTTTCATCTTCAAGCTGGTGTCCATGTTTTAAAGATCA
TGTATCAAAAACCATAGTGAATGATCAAATCTTCCATGAAAAGTGAATTGTTTATCCTAG
TGTGGAATGTGAAATGGATTTCTGTTAGTTTTAGACAGCCCTCTGTTTGGCCATAGTCAC
ATCGACTTCAATGCTATTTTCTTGGTAACTGTTAAGCCCTCATTCAATTTTACTCACTTG
AGCAATTGTTAATTCTAAACTGTCATTCGAGTTGCCCGCCTTGTTTCTGATGATTGGGAA
GGATCCCTCTGTTAGTTTCGTTAGCCATGTTTCTACGCACCGCGTTACTTGTAGGTTTGG
TAGTTGTCTACATTTACTATGTTCAACTGGTCTGTCGCATCTCAATGTGAATCTGCTCAA
TTTTGTGATAATTTTATTCTGTTCTCATGTTATTCTGATATGTGTCTTTGTTTGTCTTGA
GTTGCCTATTTAAAGTCCGACTTCCATGAAATATGAATAGTGCCACTGCTAATTCCCTCA
TGTTTCTTCAGCTTTAAGCATATGAGTGATGTTCCCTGAACAGATGATTTACTTGCCTCT
CTTGAACTTAAGACACAAAGGGTCCT
>Contig401
ACACACACACAAAAAAACATTATATCAAAAAAAAGAAAAACAATTGTCCGAAGAAGCAAG
AAAGAACCCAAAATCAAAAATCCTTTTATGTAACAAAACAATGGTTTCTTCTTCTTGCTC
TTCAATAATCTCTCCTAAATGTTCGTCTTCGTTGCCATTCGCCACCTCCTGCGCACGTTA
GCCAACACCACCGCACGCAATAAATCCTTTTAAATTCCCTTTTGGATCGATATGTCAAGA
TTCTTTAGAATTGGTAGTATTAAAAGAATAGTAAAATCCCTTGAAAAAAGTCAGAGAAGT
GTCTATTCAGGAGAAAAACATGGATTGCTTCTTAGGGTTGGGTTATGTTCTTCTCGATAC
AGATATTATGGGCAATACACATCTTCTTCTAGAGGATATGCTTCATTTACTGGGTACAGA
TTGCAAAATGGCATCTATAACAATTTTCACAAGATACAGTCAGCCACTTCATCAAGTAAT
TCTAAATTACATCATGCCCGACTTGCTTGGAAGAGGTTCTTGCTGAATTCTTTGTACAAG
GGAAGAACTTTTGTTCCACTTAGTAGAGTTGCTCAAGCAGTTAGTTTGGCCTTGTGCCGC
TCTGCCGTTGTTGTTCCTGGTATATTTGCCTTAACATGTCGAAAAAATGTAGCAGTGGCA
GACGCTCTGCCGGATATGGACCTTTCCCCGCCAAGGAATTCATTTTATCTACGTGCACAA
AATTGTCATGCTTTATTTACTCGAGTAATCCTTTCAGCATTTGAAGGTGCTATTCTTTTG
GTGAGAGCTTTTTATTTGGCAATCCTGTTTTCTCCAAGCATAGCAATGGCTCCATTTGCA
GAAGTTCTGGGACCTAGGTTCAGGAAAATATGGCTTCAGGTTGTTCACCGGACTCTTGAA
AGAGCAGGTCCAGCATTTATAAAATGGGGCCAATGGGCGGCTACACGGCCAGATCTGTTC
CCAAGAGACTTGTGTGCTGAGTTGTCAAAGCTTCACTCGAAAGCCCCTGAACATAGCTTT
GCCTACACGAAAAAAGTTGTTGAAAAAGCTTTTGGTCGCAAGCTTTCGGAGATTTTTGAT
GAGTTTGAGCAGACCCCTGTAGCATCTGGAAGTATCGCTCAAGTGCATCGTGCTTCCTTG
AAGTATAGATACCGTGGTCGTAGAGATCAAACCTATAAAAGTGGCAGTGAAGGTTAGACA
CCCTGGAGTTGGTGAATCAATTCGAAGAGACTTTGAGATTATCAATGTCGTTGCAAAAAT
ATCAGGGTTCATACCATCACTTAAGTGGCTTAGATTGGAGGAAAGTGTCCAGCAATTTGC
TGTCTTTATGATGTCACAAGTTGACCTTGCAAGAGAAGCTGCCCATCTAAGTCGTTTTAT
TTATAATTTTCGGAGATGGAAAGACGTCTCTTTCCCTAAGCCTGTTTATCCTTTAGTACA
TCCTGCTGTGTTGGTGGAAACTTTTGAGGAAGGTGAAAGTGTCGCCCACTATGTTGATGA
ACTCGTGGGTCACGAACGACTTAAGAGTGCTCTTGCTCATATCGGTACTCATGCACTTCT
CAAGATGCTTCTGGTTGACAACTTTATGCATGCTGACATGCATCCAGGAAATATTCTTGT
CCGTGTGCCACAGCACAAATCCTCTCGGAAACGTATATTCAAGTCAAAGCCCCATGTGAT
TTTCCTTGACGTAGGCATGACTGCCGAACTTTCTCAGAACGACAAGCTGAATTTGCTTGA
ATTCTTTAAGGCCGTTGCTTGTCGAGATGGTACCACTGCAGCTGAGTGCACTTTAAATCT
GTCAAAGAAGCAGAACTGCCCTGATCCTGATGCCTTCATTAAGGAAGTGAAAGAATCTTT
CGACTTTTGGGGGACTCCAGAAGGAGATTTAGTCCATCCTGCGGACTGTATGATGCAACT
ACTTGAACAAGTTAGGCGTCACAGAGTTAACATTGACGGCAATGTGTGCACCGCTATGGT
GACAACTTTAGTCTTGGAGGGTTGGCAGCGGAAACTTGATCCTGATTATAATATAATGCA
CACGCTACAGACGTTGCTTCTTAAAGCCGANTGGGCAAANGATCTTTCCTATACAATTGA
GCAGCTCATGGCTCCATGAAAGTCCCTCAGAAATCATATGTTACTGCTAAAGAATTGCCT
CNCNAATCNTTACTATACAACACACAAATGTATATTTAGCCGAAAAGACCAAAATCATGT
CTAGTTTACTTTTATTAACCACTTAGCTAGTAGCCACATACCTTCCTCACAAAATTTTGT
TAGCGAAAGATTTTGTACATTTTATCCAATAATGCTGACCTCTGGAGCTTGACACTGCGC
GGCAACAATGGCGAAAGTAAAATCTTCCTAAGTTATTCATTGATTATCTCTTTCGTTTTT
TCTTTCTTATGTAGTAGTTTTTTCTAGGGAATAGAAGACTGAAGATGTTAGGTTTTGTTT
TCATCACTACAATTTTCCCCTTAATGTATGTAATTCTACTAGTCTGTTTTGTTGCTTATT
TTTCTATTAGAGGAAAAAGAAAATTTTAGTAGGGAAGCTATCTGTTGTTGATTGCTATGG
TTTATTGGCGTTGTGAAAGCTATTGATATTGTACTGACAATCAATATTTAAGATTGTAGA
GAGAT
>Contig402
AGAAAGCAAACAGCGGCAAATAAAAAAAAGAAAAAGCAATATATTCCCCAGAATTTCATC
TTCATTCGCGTAAAAAGTCAGCAGCTTTTTCAGTTTCGAATTTCAATTCTCGCTAATCAG
AGTAAGACTCAGATTTCTTCGATTGTTTGGTTTTTAATGGCTTCGAAACGAATATTGAAG
GAGCTGAAGGATCTCCAAAAAGATCCTCCTACCTCATGCAGCGCCGGTCCTGTTGGAGAG
GACATGTTTCACTGGCAGGCTACAATAATGGGGCCCTCTGACAGCCCTTACGCTGGGGGT
GTATTTTTAGTCACTATCCATTTTCCTCCAGATTATCCATTCAAACCTCCTAAGGTTGCT
TTTAGGACAAAAGTTTTCCACCCAAATATCAACAGTAATGGGAGCATATGCTTGGACATA
CTGAAGGAGCAGTGGAGCCCCGCCTTAACTATTTCCAAGGTTTTGCTTTCAATCTGCTCA
CTTTTGACGGACCCAAACCCTGATGACCCTCTGGTTCCTGAGATTGCTCACATGTACAAG
ACAGACAAGGCCAAATATGAAGCAACTGCCAGGAGTTGGACCCAGAAGTACGCCATGGGC
TAACTATTGCCTATGGCCGCTTGAATTGATATAAAGAAAACCAAATTTCAAATGTCTTTC
TTCTCTGCTCTCTCCATTAACAAGTTGTACAATAGCATTAAGCATTGCCCTCTGCAGGA
>Contig403
TGGATGACACGCACAAATCGAGAAATGGTCCAAATTTTTATAAGTCTCCCGTTTTGTTTA
GACTTGCAGTGTCTCTTCTTTCCTCTACATGAAGAATCACATGTACAATGCTGTGTAATG
TCCAAGCTGTCTAACTCATCCCAAAGTCGTTTCAATTTGGTATAGTTACCAGCAATGTCC
AGAATTGCTTGTGCTAATTCTATCATTTCCTTTGCAGTTGTTAGAGCTGAGGACCATTAC
TCTACCCAAATCGCTCCTCAAGTTCAGTCCAAATGTCCCTTGCAGTTTTGGAATAAAGAA
CACTTTCTACTATTTTCTTAGAGAGAGAGAGAGAGAGAGAGAGTTACAAAACCAAAGAAA
TGGCCATGTCATTGCACCTTGTCCATTTAGTTTAAAAGAATACAAACGAGATAGTTGGGT
TGAAAGAAATGAACTATCAAACTAAACCCTAAGTTTTGTTTTTAGCTGACAAGGCAATGA
GAATCGCCCCTACGCCACCCACCATACTCCCTTTCCATANAAAATANCGAGCTGACAAGC
ACCATCCTAGGAGAGTCTGATAGGTGGAGATAGGACGGGGTGGAGATGAATCGAGCATGA
CTGTTGCTACTGAAGAATCAACAACCTGTGTCACCTGAGGAGTACGAGTTACAGAAGCAG
AAGCATCTTCAACTGTATCTCCCATGGTGAATAATGAAGATGAAGAACAATTGAGAAAAT
TTTCTTTGTATTGAATGAATTATTCTATGTACAGCCCGT
>Contig404
GATAATAATTTTTCTTTATTCTCTATGTATGTGTGTGTGTATAGAACTTTAGGGTTTGTA
CTCGAAATTTTACTTGATACAGCTTTGTTGAAAATACGGTGCAGCTTTTAAGGCGTTGAC
CGTTTTGGATCACCTCCGGATTTGAATAATCCGTCTATTAGTTTATCTATATCCAAATGA
GTCTCCCACAGGAACCACACCGCCCTTCTCTCCGATTTGGAAATCCTTTCAAAATGATAT
TACCCAAGGGCTCNTACTTGTCTCCTAGGCTTCTTGCTNTGTTGAATGCTTTTGAGGGGA
CATTAGCAGGGAGGCTTAAGAGTCTTAAGCCTGGAGGCAAGGAAGATATCCTTAGCCTAT
CATGGATGAAACAAGCAATAAGCACACTTTGTGCAATTCATACAGATGTGAAAACTCTTA
TTACTGATCTTGAGCTTCCTGTATCTGACNNGGATGAGAAGTGGATTGATGTCTACTTGG
ACAATAGTTTGAAGATGCTGGATATGTGCATTGCCTACAGCTCTGAGATATCCAGGCTTA
GCCAGGGCCA
>Contig405
TGAAGCAAAATCATAGGCTTTACATGGCTTGAAAAAGGATTTTAGGCCTTCTTTCGACCA
TTTGTGCCTTAATGTTCCTACTTTTGCATGTGTTCCCTAGTCAAACCCTTTTGAGTCTTT
GAACCTTTTTGTTGGCATCCTCATTACAAGCTTTATACCTTTATGCTTAATTGATCTATC
TTTTGGTACCTTACCTCCTTGAGCATTATAAATTGCAATTTAGACTAAAAACCTAAGTTG
GAGGAAGTGATTGGTGAAGTTGTGAACGGGAAGTTGATTGAAAGGTAAAAGAGAAAAGTA
AGAAAAAAAGTGAAAGGAAAAGAGAAGATAAGCGAAAGAGTTTTTGAAGAAAAAGAAAAA
AAGGTAGAAAATAAAAAGAATGAAAATGAGTACAAAATAAAGTGATGACTTGTTGAAAAA
TTGGAAGAAGCAAAGGGTGAAAAAGATATGCAAGGAAGCGTATTCTTGAACTGTCACAAT
TGTAGTGTTTAGGGAGGTTGTAGTCACATTTATCCATATTTAGGTCTTACCCTACCCTCA
TCCAAAGTATACATTATAACCCACTAAGTCCTAATTGATTTTGAGCTCGGTGAGCTTAAA
TTAATAGAGATTTATATGAAGGGCAAGCTTATGGTATCACTTGTGGGCATTCAAATTTCT
TTGTGAGAGAGAGTGTTACTTCTTCCTATTTGACTTTCCACCTTTTGTTGAAATGTTCAT
ATTGTGTGTGACATTCTCTCTTGATAGTAAGGCT
>Contig406
AAAAAAAACATTTAAAAAATCTAAAATAAAAAAAAATTAAAACTTTATCAAAATCAAAAC
TTTAAAGGCTTGAGAATTGAATCAATCTCCTCTTATAAACACATAGTATTATTGTTCTCA
ATTTGGGCCAAAAAAAAAACCAGTGGGAACAAAAAAGTAAAGGGCAATATAGAGGGGGCG
ATGTTGTACTGCCTCCTCTGTAGATCTTGTTGATTTTTTCATTTGGGTATTTTCAAAAGG
CAGAATCTTGATTTGGTTTCAGATTCTTGTCTGTTTGTGAGGCTCTCTTAATACTACTTC
ATAGTAAAGGAAAATGCAATCTGAGTTAGGCAAGTTATTTGTTGGTGGAATTTCATGGGA
CACAGACGAAGAGCGTTTAAAGGAGTATTTTATTACTTATGGGGAGGTTATAGAAGCTGT
AATTATGAAGGATAGGACTACTGGCCGTGCTCGTGGTTTTGGTTTTGTGGTCTTTGCTGA
TCCTGCTGTTGCTGAGAGGGTAGTTAAGGAGAAACACAACATTGACGGCAGGATGGTTGA
AGCAAAGAAGGCGGTTCCAAGGGATGACCAGAGCACAACAAGTAAAAGCAGTAATAGTAT
TCATGGTTCTCCTAGTCCTGGTCCGGGACGTTCAAGAAAGATTTTTGTTGGAGGTTTAGC
ATCCACTGTTACTGAGATCGACTTTAAGAAGTATTTTGAGCAATTTGGAACAATCACAGA
TGCAGTAGTTATGTATGATCATAACACTCAAAGACCTAGAGGCTTTGGATTCATTACTTA
TGATTCAGAGGATGCAGTAGATAGACTCTTGCTCAAGACTTTCCACGAGCTGAATGATAA
AATGGTTGAGGTCAAGCGTGCTGTCCCTAAAGAGTTATCCCCAGGTCCTAGCCAAAGCCC
GCTTGATCGGTACGGTTATGGATTAAATCGGATGAATAACTTCCTTGATAGTAGATTTAG
TCCGATTGCTGGAAGTAGGAGCGCCTTTGCGCCATTTGCTTCTGGTTATGGTATCGGTCT
TAACTTTGAACCAAGCCTGAACCCGGGATACGGGGAAAGTGCAAACATTAACAGTAGTTT
AAGCTATGGACGGGGACTGAATCCATATTATAGCTCAAACAGATTTGGTGGTGGTGCTGT
GTTTGATGGAGTTAATGGAGGAAACACTTTGTCCTTAAACTCAGCAACTCGCAATTTATG
GGGCGATGGAGGACTGCGTAATGCAACAAACTCCCCGAGCTCTAGAAATTTTATAGTATC
TGGAAGCGGGAACATTGTAGGAGGAAACTTTAACAAAAGTGGAGTTTGGGGTTCATCTTC
AATTTCCTCTCAAGGTGGAGGAAATGTTATTATCAAAAGCGGAAATCTTGGTTATGGGAA
TGGTGATAACATGTATGGGTTGCCAGGAGGCTATGGCGGAAATGTCAGAAAAATTGGGGC
CCCTTTAACATCATATGCTGCATCTAGTGGTAGTTATGGTGTGGGGGATTTAGCTGATTT
CTATGGTAGTGGTTTGGGATATGATGATCGCACTTGGCGTTCTAAGCAGGATGCAACTGG
TTCTCTTGGCTATGGACTAGGCAACGGACGCTCTGACATGTCAACTCAAAGTTCTGCAGA
TTATTTAGGTACTTATGGAGTTAGCAAAAGACAACCAAACAGAGGAATTGGTGACTAGGA
GAAAATATCGGAAACCAAGGGTGTTATCGGAGGTGAATTTTTTTTTTAGCAAGTTGAATC
CTGAATTTGCATATTTCATCGATTACATGAAGTTGAGAGGTTAAAGAATTGGAGTTCCTT
TGTAGGGCACCTGAGTGCCTGTTTTCGGTCTTGAGATAGTACTTTGCAAGAGACTGTCTT
TAAAAGGATTTTGTTTTGAGTTATATTTTAGTAATTCCCTTTTTTCCCTCGAGTGAGGTG
TAAAATCGGATTGCAGCTGCAGCGATACATACAAAGGAAATATACAATTTTTTGCACAAA
ATTTGTATTCCATGTTTTTGCTGTAACACAGCTGCAAATTTGCAGATTCTTAGCTGCTAT
TGTTTTCTTTATAGTTAATTTCAACAGGATTTTCCTTTTCAATTGGTTGTATGTGAGGTT
GATTTAATATGAAATATGCAGAGAGGGATACCCCTATATGTGAACAAATTACTACATATT
CAGATTGCTTTACTTTTCTTGATATCTATATATTAGTTGTAAAAAAATTGTTGCACTGGG
GAACCAATTGAAGTTATGTTTTGAGC
>Contig407
AAGACACAACCAAAATGGCGCCCACCCCATCTCCGCCTCTGCCTAGCCCAAAATCGCCCA
AAACTCGTCTGAATTTCAGGCGAGTTTACCCCTAAACCCGCACATGGTCACCCTGTCTCT
ATCCCTTTTCCACGTCACAAAATCCTAACGGCCTGTGCCGAAGGAATATTCCTAATCGAC
AACTACCCTCCCTTAGTCGCCCGTTTGCAAGCTAAATCACGCGTTAGAAGGCTCTAGAAG
GTGTGTTGGATGAGTAAGAGGCGTCGGATCGATCTCATTCAATCCGAGCCTCACATTCAT
CAGGTGCTCGTTTTCAAAGGGGCTTTATCCGATTTCTTGAAGATGAAGAAAGAATCTGGA
GGTTGGATATATAAGGAAGCATTTTCAG
>Contig408
AAAATAAGCAATTACGCAGAGAACCTAAAGGTACAACCCTAATCAGCACAAAAATTGCTG
AACGCCTGAATTCCCGTACGCCGACGAACTTGCCCCTCTCGTCGACGATCAACTTCTGTC
TTCACTCAATAGCTGCCGGAACCCTAGTATCCGTTGTTCGGATTTCCCTATAAATCGACA
TGGTCGAGGTTGAGGCTTCTCCACCTGATCTCAACAACGAAACCTCTCCTCCTCACCACA
CAATTACAATGCTGCCTGGTGAAAGAGATTATGCAATGGGAAAGAGGAAGGAGCAGGATA
TTGGTGAACCTGAAGGGAGCAGAAAAAAGAAGAAAAAGCAAGTTGCCAATCCTCGTCCTG
CCTGTTCTTGGGTGCACTTCAGCCGTGACTTTATTAAAGAGTATAGTGCTACACATCCTG
AATCTTCAGGCCTGAAAGCTGCCACAAAGGCAGCCTCAGATGCATGGAAGCTGATGGGTC
CTGAAGAAAAGGCAAAGTACACTACTCGTGCCCGTGAAGTGTGGGATAAGTACCTGAGCT
CGACACCAGCCCGCCCTCCTAAGCCAAGAAGACAGACCAAACTAGTTACGAGGTGCTCCC
CTGGCCGCTTGCTAAATGTCTTGCAACGGCTCACACCGGACCAGAAGGAGGCCGTAAAGA
GCATGGGCTTTGGTAGCATCCTTGGCCTCAGATGTCGAACTCTTCGAAGAAGCTTGTGTC
TTTGGCTATTGGAAAGGTTCAATACTGTAAGACGCAGCTTGGAAATCTGTGGTGAGAGGA
TACCTTTAAACTCCAAGGGATGT
>Contig409
CCAAATTCAATCTTTTCCTCTACCCTTTCTGAGATATTTCCAAAAAAAATTGTTTCTTTT
CTTTTCCATCCCAAAAATTGTTCAATTACTTATTTATTTTTATTTACCAGTAGCAATAAA
TATTTAAAGTATTTCTCTGGGGAAGAAAAAAAAAAATCAACTTCCCCTTTCCCCTGTCTC
TCTCCATTTTCGATCACCAAAACATTTCACAACAATTTCAGTAGAAGCACCAAGAAACTA
GATAAAAAAGAAGAGGAGGAAGGTTTTGAGAGAAAGGTGAAAAGGGGTTCAAGAAAAGAT
CAAATCTTTATTGCTCTTAGAGATGGCTTTAATGCGCCTTCTCAGACAGGTTGAAAGGCA
GCAATCTCAACTAAGGCAGCTAAACTATTTTCTCAATAGAACCTATCTTACCTCTGGAAA
GGCTATAGGAGGTGGAGTACATGGAGCTGCAAGAACCAAGGGAAGGTTTCGATCAAGTTA
TGTGGGCAGCCTAGCCCGTCGAGTACGTGAAACAGAAGAAGCTACTGATGCGGCGTATCT
CAGAGAGCTATATCATAAGAACGATCCAGAGGCAGTCATAAGGTTGTTTGAAGGTCAACC
TTCACTTCATTCTAATCCAGCAGCACTCTCGGAGTATGTTAAGGCGCTGGTTAAGGTTGA
TAGACTAGATGAAAGTGAGCTGCTCCGGACATTGCAGAGAGGGATTGGTGGTACTGCTAG
CTCTCATGCGGAAGAAGCAAATTTAGGAGCTCTGTCAGCTTTTAGAAATGTTGGGAAAGC
TATGAAGGATGGTGTGCTTGGTACTGCCAATGCTCCTATACATATGGTGGCTGTTGAAGG
GGCTCATTTCAAAGAACAGTTGTGGCGTACATTCCGTGCTCTTGGTTTGGCCTTTCTCTT
GATTTCAGGTGTTGGTGCGCTCATTGAAGATAGAGGAATCAGCAAAGGACTTGGTCTAAA
TGAGGAAGTGCAGCCGACTATGGAAACCAATACAAGATTTGCTGATGTGAAGGGTGTTGA
TGAGGCGAAAGGGGAGCTGGAAGAGATTGTGCACTATCTTCGAGACCCTAAGCGATTCAC
TCGTCTTGGTGGCAAGCTCCCAAAGGGCGTGTTACTTGTTGGTCCACCTGGAACTGGTAA
GACCATGTTGGCAAGAGCCATAGCAGGAGAAGCTGGGGTTCCCTTTTTCTCGTGCAGTGG
CAGTGAATTTGAGGAAATGTTTGTTGGTGTTGGAGCTCGGAGAGTAAGAGACCTTTTTGC
AGCTGCTAAGAAACGATCACCGTGCATTATATTCATTGATGAAATTGATGCCATTGGAGG
TAGCCGTAACCCAAAGGACCAGCAATATATGAGGATGACTTTGAATCAGTTGCTTGTTGA
GCTGGATGGTTTCAAACAGAACGATGGAATCATTGTGATTGCGGCCACTAACTTCCCTGA
GTCATTGGATAAGGCACTGGTGAGACCTGGACGTTTTGATCGCAACATTGTTGTCCCAAA
TCCTGATGTTGAAGGTCGGAAGCAGATTCTGGAATCTCACATGTCAAAGGTTGTTAAGGC
CGATGATGCGGACCTTATGATCATTGCTAGAGGGACTCCTGGATTTTCTGGTGCTGACCT
TGCCAATTTGGTTAACATTGCTGCTGTGAAGGCTGCAATGGATGGTGCCAAAGCTGTAAG
CTTGGCTGATCTAGAGTATGCTAAGGACAAGATCATGATGGGAAGTGAGCGCAAATCAGC
TTTCATATCCAAAGAGACGAAAAAGCTTACCGCCTACCATGAAGGTGGCCATGCTCTTGT
GGCTATTCATACTGATGGGGCTCTTCCAGTTCACAAGGCAACCATTGTTCCACGTGGTAT
GGCTCTCGGTATGGTTGCTCAATTGCCTGAGAAGGATGAGACTAGTATGTCCCGTAAGCA
GATGCTTGCTCGGCTTGATGTTGCTATGGGTGGGCGAGTCGCTGAAGAGCTCATTTTCGG
AGAAAGTGAAGTAACTTCTGGTCCATCTAGCGATCTCCAGCAAGCAACCAATCTCGCCAG
GGCCATGGTTACCAAGTGGGGCATGAGCAAAGAAGTTGGGCTCGTCACCCACAACTATGA
CGATAATGGGAAGAGTATGAGCACTGAAACGAGGCTTCTCATTGAGAAGGAAGTAAGAGA
ATTACTTGAAAGGGCTTACAACAATGCAAAAACGATTCTGACCACCCACAACAAAGAGCT
TCATGCCCTTGCCAATGCATTACTTGAGCAGGAAACACTGACTGGAAACCAGATAAAGGC
CCTGCTTACACAGGTCAATTCTCAACATACACAACAGCAGCAACCTCAATTAGTGACTGA
GGAGAGCACATCACCATCCAATCCAGCTCCTCCGTCAAGTCCAACTGCAGCAGCTGCTGC
TGCGGCCGCTGCTGCAGCAGCCGGCGCTGCAGCTGCGGCCACTGCCGCAGCCAAAACCAA
GGCATTGCTCCTGTAGGACCTTAGTATGGTAACTTATTGGTAGTTTTTGTCAATCCAATG
TGCATATAGGGGATCATTTTCATTCCACCCTTTTCATTGTTGAGTTACTATCAAGGAGGT
GATTAATGCATGGAGTGAGTTTAGAGGTCAATGGAAATAGTAACAGATAAATTGGCAAAT
TCATGTTGTCTAAAGTGTATGTCATATTTAGTTGTCCTAAGGCCTCTTCNTTTGGTGTTA
TAAAGCCCTACTTAGCTGTTCGCAGT
>Contig410
AGGGAAAAGGGAACAAAAAAGAGAACGGACTGATCTGGGGAACGAAAATACAAGGGAAAG
GGGATTTTCACAACAAAAAATGGGAAAAGGGGTTGGGCAGATTTCAGAAAACACACACAA
AGCCACACACAAAAATAAAAAGGGAACAAAACGAGGAGGGGAGCTGGATATAAATAAAAT
GAACGAGCACCTTCCCTGATAAAGCTCAGCCACATCTAATTTCCAAGAACGACAACCTCC
CAAAACCAAGCTAATCCCCCTTCACCCTATGACAACATGCCCTCCTCTATAACATAAACG
AAATGAAAATGACGAGAAACAGAGGGGAAAGAGTAGAGAGAATAAACCAAGCATAAAATC
AAGATCTTAAAAAAAGAAAACACAACCTTCTTCTTCATAAAAGATCTAGCTCTAAAACCA
ACCTTTATCAGTCAGAAATGAGCTTTCAAACTCCATAAACACAGCAGTTTGGTCTTCTTC
ACCATCGATTCGAGTTTTCGTCTGCGATCCAGGTGCCCGAGCAGCCGAGTGAGCATTATT
CAGCTGGTTCAGTTTTTTGTCGGGGATTTCGAAGTAGCTGTATGGCGTTCGTAACCCTGT
TCTCTCCCTTCTATCTTGTTATCTTTTCAGCATTTTCTAGACTATCTATGTAGTAGGATG
TCCGGACT
>Contig411
AGAGAGTAATGATGGCAAGGCTACAGGAAATGGTGCCATTCCAGCTGCAGAGTTTGTGAA
TGACCTCATTTGGGTTGACCCTTGTGCATGCTGCTTTGCTTTGTACTCAAAACTGAATGC
TGATAAAGTCCTCCTTAAGCAGTCACCTTTGGCCCTTGAGAAAGCCCCTAAAGAATTCTG
TTGAGATGGAAGGATTGAAGAAGGCCCACATTCGGGATGGGGCAGCTGTCGTGCAGTATC
TCGCCTGGCTGGATAAGCAGATGCGGGAAATTTATGGGGCGTCTGGTTACTTTGCAGAGG
CTGAGAGTTTGAGCAAGAACAAATTAAAGGATACCAAAAGACTTACAGAAGTTTCTGCAA
GCGATAAGCTAGAGGAGTTCCGGGCATCTAAAGAGCCATTATCCATTATTCACCCGAGGC
AGAAACATGTGCTGAACTTGATCCAGATAAAATTTACCTATGTGATTCAGGAGCACAGTA
TCTGGATGGAACAACTGATATTACACGGACTGTTCATTTTGGAAAACCTACTCCACATGA
GAAAGCATGTTATACTGCGGTTCTCAAAGGACATATTTCATTGGGTAATGCACGGTTTCC
CAATGGAACAAATGGGTATGCTCTTGACATTCTTGCTCGAACTCCTTTATGGAAGTATGG
GCTTGACTATAGGCATGGTACTGGTCATGGGATTGGGTCTTACTTAAATGTCCATGAAGG
ACCTCATCAAATTAGTTTCAGACCATCAGCTCAAAATGTGCCACTGCAAGTTTCAATGAC
TGTTACAGATGAACCTGGTTATTACGAGGATGGAAATTTTGGTATTAGATTGGAGAATGT
GCTTATTGTCAAGGAGGGAATCACTAAGTTCAACTTTGGCGACAAGGGTTACTTGGCATT
TGAGCATATAACTTGGGCACC
>Contig412
CAAGAGATTGGAAAGAACGATGATAGTAATGTAGTAGTGTTTCTTCATGGCTTCCTTGGA
ACTGGAGGGGATTGGATCTCTATTATGAAGGCTATATCAGGCTCAGCTAGATGCATTGCA
GTGGACCTACCTGGACATGGAAGATCAAAGTTGCTCGGCCAGGATTATGGTTCAGAGGAA
CCAAGGTTGTCAATTATGGCCTTTGCAAATATATTGCAGCAGTTGTTTGACAGTCTACAG
TGTCAAAAAGTTATTCTTGTTGGATATTCTATGGGAGCAAGGATTTCACTCTACATGGCT
CTAAAATACAATGACAAGGTTGCTGGAGCTGTTATAATATCTGGAAGTCCGGGATTGATA
GAAGAAGAGGCAAGAAAAGTCCGTAGGGCCAAGGATGATTTTGCAGCCTGCTTTCTTGAT
TCTTCTGGCCTTGAGCCTTTTTTAGATGTTTGGTATTCTGGAGATCTATGGAATAGTTTA
AGAACTCATCCACATTTCACTAAAACACTTGCGAGCCGATTGCAGCATTGTGATTTAAAG
ACTCTCGGGAGAGTGTTATCAGATCTGAGTGTTGGGAGACAGCCGCCATTATGGAAAGAT
CTGAAGAGCTGCAGAGTACCTCTTCAGTTCATTGTTGGAGAGAAAGATGCTAAGTTTAGA
AGGATCGCTCAAAATATGCGGGACACAATGTGCCAGAGCACGGACACCACAAACGTTCCG
GAAATAGTTGAAATTCCATATTCTGGTCATGCTGCACATATTGAGAATCCTCTCCCTGTG
ATCAGTGCAATAAGTGAGTTTATGAGAGAAGTTGAAGTCAGATCATAACTAAAGCTGATT
TTCAAAATTACTCCCTCACTTGAAAGAAGAAGCAGATTTAGATGGCCAACACTTTGATGG
CTACTACGGTTTGAGTTGAAGTTTGATTTTCTCCTCTTGCTTTCATACTATATACACACT
AGCATCGCAATGCAAAATAAATGTGAGAAATCACGAGAGAAAAAATATTATTGATATTAG
ATTCTCAATATAACACAAGAGGTCCTT
>Contig413
GAAGATGATGATGATATTAAGAAAACATCAATGAACGCGTTCGATTTAATTTCATTTTCG
TCGGGATTGAACCTTTCGGGATTATTCAACGAGTCAGGTAATCCGATGGAAAATTCAGAA
AAGGCAGTGGTCGAAGGGATACCGGAGAAAATAATGGAGAGAGTGGAGGAGTTGGCAAAG
AAGGAGAATATTAAAGTGAAGAGGAAGAAAGAATGGGGAATGGAGATCAAAGTGCAAAAT
GGTAAATTCACCATGTCTCTCGATGTTTACAGTTTAACTGATCGTTTCACAGTTGTGGAA
GTTGAAAGAACAGATGGAGATGCTGCTTTGTATAGAGAGCTATGGACGAATAAAATTAAG
CCGCTAATACTAGGTCAACTACTGCTTTCCGGTAGCTAAATTGATTTATTAAAATATGCA
TATATGAAAAAGGAAAAAAAAGACGAAAGTTACAATATATGTTAGTGTGCGTTGTAAATT
ACAAAAATATGAGTGAAAAGAAATTACACGGAATGGGAAGGTCAATAAATTCCCATACTG
CTAGTTAATACATTAATCTTTTGTTTTTTT
>Contig414
ACGTTAATTATGTTCTTTCTTTCTCTTTCTTCTCTCTCTCTATCAACAAGATATTCAATC
CTCTCTCTTCTCACTCAAATCACTAGAATCGTCGGCGTCATCCGGAGATTCGATGTCTCC
GGTGACTCGGAGAGGTAGGTGGCGGCAGAGCTGCGGTGGAAGAATGGTGATTTTGGATCG
AAAAGAAATGAAAGAGTGGCGACAGAGCTACGGTGGAAGAAATCGGTTGCTGTGCTTTAG
GCGGCTGGTCCAACATAGCTTGTTCCCTTCTTGTGCTTTCACATGATAAATGGCTACGCA
CCAAAAATTGGCATGTGTACTTTTTTTTT
>Contig415
ACAGCCCTTTCCAACACTACACTGTATGTATGTGTTACCACGGCAAATTCAATTGATGGC
TCTCTACCCGTTGCCCTCCGCCGTTATACTCAACAAAATCAATATTTCCTCAACTTCTTC
TCTCCACTTCACTTGCCGCTTTTTCCCCAAACCTCTCACTCCTTCCCTCTTCTCCACCAC
CATCGCCGCCGCCACAACTTCGTCTTCAACACTATTTCAGCCCCATTCCTATGGCCCTTC
CCTCTACAAAGGCCACAAAGTACACCAAAACACTGATAACTTTGACGAAGAGAATTTCAC
TCGAGTCTTCGATATAACCGCTTTACGTGTCCCTTCAGAACACTGTTTCTCCCTAGAAAG
CAAATTACGGGGCCACCTCTTAAATTGGCCGCGCATTCGTAACATTGCTAGGGTTCCCGG
TGAT
>Contig416
TTTGCTAGTGTAGAGAAAATAGATAAATATTTGACATTTCCTAGAAAGAAAATAAGTTAT
GTTCTCTAAATGTATGTACAGAAGGAGCAGCTGGGGAAAAGTGTTGGATGAGGATCCCTC
TCTCATGGCAAAGAGAGAGACTATAGCCAAAAGGCTTGAGCTATATAAGTCAGCCAGAGA
TGAGATTGATGCAGTTGCATGGAAATGATGAGTTCCAGTTTTTCTTATTTGAAAAAAAAA
ATTACTCATTTTCTGGATAGAGTATAAAATAAAGTAGTAGGAGATGAAAGCATTGTTATG
CCTGTGGCTAATCTTGCAAGGATGTTTTTCTCGATGCCAATATACCCTTCTTGCAATAAG
GAAGGATTTCAGTTTCAAAATGTCCTACTTGGTAAATTCTTGTTTGGTGGTGCAAAATTA
CCAATTTAATTTCTTTATTTGTTATTCTTTCATTCTTTGTAATTCTAAGGGATTAGTCCA
GTTTTGCTTCTGCGGAGCATCACATGCCAGGAAAATTGGAGGAAAAGCTTTTATGTTTTT
CGGTAACAGTCAAATTTCAATGAGTTATGATGGAATTATTGCTTCTGACTTCTGATCGTC
TTTCATATTTTCCAGAGATGTCATTTTCCATTTTGTACTATGATCTAGTCCAACATAACC
AATTAAATTGGTTCTTGTGCCTGATAGTGATAAACTAAATTAATATTTTGTAGTACTTCA
CTTTGTACGTTTTCATATAATGTTGACTACAAGGTGTAGTCCTGGTTACCTTTTTTATAC
AATTTCATAATGCTTCTCTATGCTTATATTGTTTAGGATACTAGGACTAAGGTTATTGCA
AAATGTTATGTTAGATGAAAATGTAAATNNAAAATTCCAATAAGATGGTTAAAATGGATG
CAGATTACGTACAGAGTCTTATGCGGCNGAAGAATATTACAGATCAAAATGAGCAATTGT
GTGATTAGCAATACTATATCAAAGTGAATGTTGGGCATCTTGGGCTCAACAAACTCACAA
AATGAGTATGTAAAAAACGGAGTGAAACAGCAATAGGGCATTTCGGTT
>Contig417
AATGACTTTTTGGTGGTCTTTCTTCATGTTCTCTGCTTTTGAAGTGGAAGTCGCTCAAGA
TGGGGGAAAAAGAGATACTACTACAACTGTAAGANCTTGAAGATGTGAGATTATTTTTTA
TCCAGAAATTTCATTGACATCACAGAGGATGAGTGCTTTGGAATGATGTAAGCTCATCCA
GCTGAGAGTGATGTATATTTGCTTGGGTTGCTAAGGTGCACCTTTTCCAGTCTTTCTTCT
TCGTTTCATTCTGTTGCATTTTTTCTTTTAATATTTGATCTTTTATGTTCTTCGTTATTG
GTCCTTAGCGATCAATTTTTCATTATCGCTTAGTTTATAGTTAGCATCCTGTTTTGATTA
ATACTTTTGTGGCTTGCTGAGAGTTCATAGACACAAAATGACCAAAATAAAAGCATAAAT
AGCAGCTGTGCAAGTTCCTTAATAGATAGACCTTAAGAAGTCTTCAACAATTTATTATAA
TTAGTGGAGAAGTTCCTCATGTGTAAATCATTGCACATCTTTTGCTCCTATAAGTCTATA
ACTATGAAGGTTAAGAAAATTGTTTTCTATTCTATTTTTCTAATAGACACTAACAGAAAA
TTGTTTTCTAATATACACTAACAAAGATTTTAAATTCTAATTTTGTATTATNTAAAAAAA
GCCACGAGTTTTGATGTGTGTGTTTAG
>Contig418
GGTAATGTAATTTCTAGCGTTCAATTTTCGACTTTTCCTGCTTTTGATCTGTCGATCTGT
TGAATCGTTTATCTGTAAATTTTGGTACTTTTTCTGTAAAAATGATTTATTGGATTGATT
TGGTAGCAATTTTGGAAAAAAGCATTATGGCATTAGTTTCTGGAGGAAGATCATCGTTGA
ATCCAAATGCGCCCCTCTTCGTTCCTTCGTTTGTGCGCCAAGTGGAGGATTTTTCCCCAG
AATGGTGGAATTTGGTGACAACTTCAACATGGTTCCATGACTATTGGATGAGCCAGAACC
AGGGAGAGGAATATGGTAATGATCAATATGGAGCTGGTAATGATATGGCTGATTTGCTTC
CTGAGAATATTGATCTCAATGTGGATGAGGATATCTTGAACATGGAAGCTCAGTTTGAGG
AATTTCTCCAATCATCCCAAGGTGGGCAACAAGGAATTAAGTCACCTCTCTACGGTGTCA
ATGGAGTGCCACAATATGGTTTGCCCAATGTTTCTGATACACTGATAAGAACTATGAGTT
CACCAAGATCCCCCGTTTCGCCACCAATGTACTATGAGAAGCCAGCCAAGATCGTGAGCC
CAACGAACAGCTTCCGCAGCATCCAACAGCCTTGCTGAATGTGATTAGCTTAGCAAAAGC
TTTTGGTTTGCATTCAGAAAGTCAGTTCTAGTTTGCAGCTACTCTTGAC
>Contig419
AGAACTTTGATCCTTTGCACTTGCGATTTGCTTACTCTCTCGATTTCACTTTCTCTGAAC
CAGCAAAGCCCTATTTCTAAAGCTATATATGGCTCAATCCAGCGATAATGTTGTTGGAGT
TGATAACACTTTTCGGAAAAAATTCGATAAAGAAGAGTATTTGCAGCGTGCTCGTGAACG
TGAAGAGAAGGAGACGGAGGGAAAGAAATCCAAGTGACTGACTATCATTGTGAAACTCAC
ATAGACGGAGTTGATATTAAACATCATACATTAGTAAGAGGGTACAATTATCCAAGCAGC
AAGAGGACCTCCAATACAAAGGAAGCCCTTGAAACAAAGGGATTATCAAGTCGACCTTGA
ATCTCGCTTGGGAAAGACTCAGGTGGTTACTCCAATTGCACCCCTTAGTCAGCAGGCTGG
ATACTTTTGCCGAGTTTGTGAATGTGTAGTAAAGGATTCTGCAAACTACTTGGACCATAT
CAATGGGAAGAAGCGTATGTCATATGGCCATAAGATCAGCGAGCATTGGGTATGTCTATG
CGGGTAGAACGAGCCTCGCTAGAGCAGGTTCAACAACGATTTGAATCGCTCAAAAAGCGG
AAAGATACGGGGAGCTTCACTGTTCAAGATTTTGATGAGCGGCTGCTGAAACAACAGCAG
GAAGAGGAAGAACGGATT
>Contig420
GGACAAAAATAAAAATAAAAATACTGAGATTTCCAGTTTGTACGCCGTTAACGTTTAAAA
TTAGAAAACAAAAAAAAGAAAAAAGGGTGACGGTCGACGCTGAAGTTCACCGTTCCCAGA
TCGATTTCTTTTACGCCCCTGCCCAAATCTTTATTCAATCTCCACTTCCCAAAGGAGATT
TCTTCAAATCCAGCTTCTTCAATCAATTCATTTTCACAAGGATGAAGGAGGTTGCCATAT
GATTTGAGCTTTGGATCGAGTGTGAAAAGGAAATGGCGTGGTTTAGTGGGAAACTTGATT
TGGGGAACTTGGATCTTGCCGGTGCCGTCAATAAGCTCAGTGAGAGTGTCAAAAACATTG
AAAAGAATTTCGACACGGCTCTTGGTCTCGAGGAGAAATCTGATGAATCAACTAGCACTG
AAGCTTCAGGATTATGGCCTTCCAGTACGGATAGGAAGGCCTTGTTTGATCCTGTCAGGG
CTTTTATGGGACAAAAAGGTGGGGAGACTGCTGTAGAATCTATAGAGAAAGCTGAGTCAT
CAAAGCCCACCTTGCCCACAGAGGAGGTAGTTGAAGATTCAGCTGAATCTACAGTTCAAC
ATGATGTAGTTCCTAAAGAACCAAAAAAAGAAACAAGGGATGTAATTGAGCAAACTAAAT
CTGCTGAAGAAGCGAATGAAGAAGCACAAAATGTTGATGAGAAACCAAACCAAAAGATAT
CTGCTGAAGAAGAAAATGAGGAAGCAAGAGCTGCTGATGTCAAACTAGAAAATGAGGAAG
CAAGAGCTGCTGATGTCAAACTAGACTCTGCTATGGAAACAAAGGTTGAGAGGGAAGAGC
AAAGAAGTGCTATTAGACCAGATGAAATAAAAGCTGAAATTGATTCAGTGGCTGAAGCGT
CGGAAGTCAATTTAGATCATGCTCAGGAAAAATCTCCAGAAATCCCCCAAAAGAATATTC
CAGAGGAAAAATCATCTGAAAATCTGGAGTTGGTTGCCTCCCAAACATCAAATGCTTTAT
CTCAAACTGAAGTTGGTATCCCGTTGCTTGTTGATTCACAGGAAAATACCGACGATGGCA
GGGAACAGAAGAAAGAAGTCACTGATGAATCTCCTCTAGTTCAATCACAGGATGCATCAA
GTGACCGAGCAGACAGGGAAGAGAAGAAAGAAGTCACTGAGGAGTCTCCTCCAGTTCAAT
CACAGGATGCGTCAAGTGAACGAGCAGAAAGTGGAAGACCTTCTATTTCCGATTCTGTAA
CTGCCAGTGAAGATGGCAGTGTTGAAGAGCATTCTAACAGGAGCTTTCTTGGTGACCAGC
ACACAGATGAAAGTCGGAAGAGGGTATCTGAATCAGTTATGCATGAAAATGAGTCAGTTA
GTAGACCTGTTGGGGCTACCCAGCGAGGAAATGATCATGAGACTGACGTGAAAGAACAAC
GGTTGAGCTCAGGAAGCAACTCTTCTGATGTTACAGACACATTGGTTGAACTGGAGAAGC
TGAAGAAGGAAATGAAAATGATGGAAACTGCATTACAAGGAGCTGCTAGACAAGCACAGG
CGAAAGCTGATGAAATTGCGAAGTTGATGAATGAGAACGAGCAATTGAAGTCTGCTATTG
AGGATCTGAGAAGGAAGTCCAATGATGCAGAAGTTGAATCTCTGCGAGAAGAGTACCATC
AAAAAGTGTCTGCTCTTGAGAGAAAGGTTTATGCTCTAACCCGGGAGAGGGATACACTAC
GCAGGGAACATAATAAGAAAAGTGATGCTGCAGCTCTTCTCAAAGAGAAGGATGAGATAA
TTACTCAAGTAATGGCTGAAGGTGAGCAGCTTTCTAAAAAGCAAGCTGCCCAAGAAGCTC
AGATGAGAAAATTAAGGGCACAGTTAGATCAGAGAGCTTGAAGAAGAGAAGAAAGGATTA
CTTACCAAGCTTGAGGTTGAAGAGAATAAAGTAGAGAGTATAAAGAGAGATAAGGCAGCA
ACGGAAAAGTTGCTTCATGAAACAGTAGAAAAACATCAAGCAGAACTTGCAACACAAAAA
GATTACTATACTAATGCGCTAAATGCCGCAAGAGAAGCTGAAGCTTTAGCTGAGGCACGG
GCTAACAATGAAGCCAGAACTCAACTAGAGGGTCGCCTAAGAGAGGCTGAAGACCGTGAA
GCCATGCTTGTTCAGGCACTTGAAGAATTAAGGCAAACACTAAGCAGAACAGAGCAGCAG
GCAGTTTTTAGGGAAGATATGTTGCGCAGAGACATTGAGGATCTCCAGAAAAGATACCAA
GCCAGTGAGCGTAGATGTGAGGAGTTGATAACACAAGTTCCTGAATCTACCAGACCTCTT
CTCAGGCAGATAGAAGCCATGCAGGAAACAAACGCCAGAAAGACTGAAGCTTGGGCTGCT
GTCGAGAGAACCTTGAATTCACGTCTTCAGGAAGCTGAGGCAAAAGCTGCAACTGCAGAG
GAGAAGGAGCGATCTATTAGTGAACGCCTTTCTCAAACCCTGTCTCGAATCAATGTGCTT
GAGGCTCAGATATCTTGTCTAAGAGCTGAACAGACACAGCTAACAAAGTCCCTTGACAAA
GAGAGACAGAGGGCCGGGGAGAATAGGCAAGAATATCTTGCTCTAAAGGAGGAAGCTGAG
ACTAACGAAGGTCGTGTGAATCAGCTTGAAGAAGAAATTAAAGAAGTCAGAAGGAAACAC
AAGCAGGAACTACAAGAAGTATTAACTCACCAGGAACTCCTGCGGCAGGAGTTAGAGCGG
GAGAAAGCTGCTCGTTTGGATCAAGAAAGGGCAACTCGTACTTCATCTAATTTTGTACCT
GATCAAAGCCCAATAATGAAGCAGAAATCTGGGATTGAAAATGGAAGTCTGACACGGAGA
CTTTCAAGTGCTAGCAGCTTGAGTAGCATGGAGGAAAGCTATTTTCTACAAGCATCTTTG
GACTCGTCTGACAATTTATCTGAGCGTAGAAATGCATTGGAGGGTAATGTGAGTCCATAC
TTTATGAAGAGCATGACATCAAGTGCTTTCGAAGCTGCACTTCGTCAGAAGGAAGGGGAA
CTTGCATCGTATATGTCTCGACTTGCATCTATGGAGTCCATCCGCGACTCCCTGGCTGAG
GAGTTGGTTAAAATGACTGCAGAGTGTGAAAAGCTTCGTTCAGAAGCTTCCGTGCTGCCT
GGCATTCGGGCAGAGCTAGATGCACTTAGAAGGAGACACTCGGCAGCTCTTGAATTGATG
GGTGAACGTGATGAGGAGTTGGAAGAACTCCGTGCTGATATTATTGACATGAAGGAGATG
TACAGAGAGCAAGTAAATATGCTTGTGAATAAGATTCAGGTGCTTAGCTCATCACTGGGT
GCTGCCTGAGAAAACTGATCTTTTGATGTGTGGCTTGTTCTCGTCTGTTGCATCCTGGAG
GGTGCTGCAGTATATGTGGTATAGCACATTGATTTTGGACACGATAATTGTTGTCGCCGG
TTTATTATAAATCTATAGAGAAACTACCTTTTACAGGTTTAGCTATTGTAACTTTAGTGA
ATTGTTGTATAGCATAATTTTGTAAAAGTGTCGTATTGGCTTAAGCTTTATAAACTGTTC
TCAATTAATGCCCAAGTTCATTTAATTGTTAATAGAACGGAGTATAGT
>Contig421
AAAAATCTCACTTCTACAATTTACGCACTCACTCGCAATCGACGCGCCTTTCTTATCTGG
CACTGTTTCCTTCTTCCGAAAAATTAGAGCCCATTCGATCCTTCTTCTCTCCTCTCCCAA
ATCCTAACGCAACTTCAAAAAACGGACCAACGAATTTTCTAGGGTTTCTTTCTGTTTGAA
GCAGTCACTATTTTGTTGCTTTAAGCATTCATCGCTTTTTCATACATATATTTTTTTTTT
TTTGCGTTCAGATTCGTCATTTCGGTCATTCTGAAATAAAAAAATAAGTGTTTTGTCAAT
TTTCTAGATCTTTCCTAATCTTTAAAGGTAAAGGAAAGCAGTGATGGCGATGTCTTAATT
AGTGAGGTTGTTAAAATATTGGGGTCGGAGATGAAGCTAGCTGCTTTGTTGACTTCTGCT
GGTGTCAATACTGCAGTGTGCGTAGTGCTGTTCTCCTTGTATTCGGTTTTAAGGTAAACA
ACCGAGCTTTGTAAATGTTTACTTTGGCGCGAAGATTGCTCAAGTGCGAGCAAGACAACA
GGATGCCTTTCGCTTTGATCGATTTGTTCCTTCTCCAAGTTGGATCCTTAAGGCATGGGA
GACTTCTGATGAAGAAATATGTGCTACTGGGGGATTGGATGCAGTAGTATTTGTGCGGAT
GATTGTTTTCAGTTTCCGAATATTCTCCATTGCAGCTATGTATGCAATTTCCT
>Contig422
TTCAAATGGGGAACCTGTATCTGCTGCAGCTACTGGAGCCATTACCAACCGTCTAAATTC
CTTGGATATTAGTGAAGGTGTTGCACAGTCTAGTGCTCCAGTGGTATCTCTTCAAGTTGG
GAGCATTGGATTAGCAACCCAGTCACCTGTACAGAATCAAAAAGTCATCTGGAAACCCAA
ATCATATGGAACAGTGTCTGGACCCCCAACAATTGAAGCTGAAAAAACATCAAATGAGCA
AAAGAATGCTAATTTAAGTAAATTATTCAAGGATAATTTATTGGAAAACTTTACTGTAGA
CAACTCAACATTTTCCAGAGCCCAAGTAAGGGCTACTTTCTACCCAAAATTTGAGAATGA
GAAGTCTGATCAGGAGATTAGGTCAAGGATGATAGAGATGGTGTCCAAAGACTTGGCTAC
AATGGAGGTCTCACTTAAGCATTCTGGATCTCTTTTTATGTATGCTGGG
>Contig423
GGGATGAGGTAAAAAAATGCTGCTTATGGGGTTTGAAGATTTCACCTAGATGTTGGAAGA
CGCTGGTGCTCACCAAGTGAAGCTTCACATATACAATGGAAGGTGAAGGTATATATATGA
ATGGTATGTTACTATCGCTATATGAGATTTTATCCTTCGGGCAGATTCCTTTATAAGAAT
TCAGCACAAAAAGTCAAGGATGTCACAAAATGCCTGAACTTCCGTGCCTCAAGGGCTGAC
TGTGTTTTTAGGGGGAATTACACTCTATCAGAGGATAAAGTTGAAGCTGCTCTTTTGTAC
CCTGGAACGCGTCCAACTGTGTTAAGATTCCGTTTAAGATGGCATGTTCTTTTCATTTAT
ATCACTTGTGATGCTTTGTTGTCACTCAATCGCTACATTGACTGCAATTGATAAACCTGA
AGTTTGTACTGTAGAGTGGAAAGTATATAGAATCTTCACGAACATGTTGAGGGGTACAAC
TCAAGGTGCTAATAACAGAATGGATCTACTTGCACTTCTTACGAGTGGTGTGAGTGATAG
TGAGGTTGATGGCCCTGACGAAGCATTCTTGGGGTTGTTGAGAGGTGGCAAGAGGATGAA
ACACATAACCCAGATGTTCCAGCAATTTCACACAAGAGGG
>Contig424
AGCTCAAGTATTTTTATGTGTGGCCCACACCACATTTCCTTTTTTTCCTCCAAAAAACTT
CATCGTCTCCCCCAAAAAATTCATCTCCACCAACCAATCTTTCTCCAACCTAACACCAGC
AACTCCTACTCATTTTAGGGCCACCGTCTGCCATAAATCCACCACAAGATTAAGGAAACA
AGCCAACATTCTCATGTGACCTTAAAAAGTAGAAATTCACGAAGAAGCATGCACTGCAAT
CATCTTGTTATGGCTTATCATAATTCCATTCCACGAAGTTTGATTTTTTCGGAAAACAAG
CATTACTTTAACTTAGGCTAAATCGATTTGAAGTAAAAAGATTAAATTTGGTATGGAGAA
TTAAAAAAGAGTGTTTGTGATGAAGGAGAGAGGAGGCCGTAAAGAAGAAGATGAGGGGAG
GGGAAATTCTGTGTTTGGAAGAATT
>Contig425
AAAAGTGTGTTTATTTGCTTTATTCCTAATCTTTCCGAACTACACAAGATCTGATTCATG
TTCCCACATGATACGTAGGAAACCCACATCAGGTTCGATCAACCATTAAAAAGAAAAATG
AAAAAAATAAAAAGAAAAAAGAAAAACAAAAGTAAAAAAATAAGTTGATAATAATAAGGA
CTGAGTGAGTCCATTCTAACGTGTGTTTTGTTTTTAATTTGTGATGAAAGTTTGGAGGTG
GTTGGTTTGTGGTAAGCGGCCAACACAAGATCCAAGGAAAAATAGATAACTGACATCGAA
GTTGTTACAAGTGCTCAAGAGACTCAAGGTCAGAGGGTTCAACAAGAGTCTACTGCAGTT
GAGGAAAATAGAATATTGAAACAACAAATGACCAAAATGTGTCAAGCATGGGCCAACGGC
CAAAGACAGCTTTATCATGAGTCACAATTTGCTACCCAGCAAGAGCAGTACCACTCCCCT
GAGTACCACTCGTACTTGTTTGATTTTCCTGCAAACATTGAAAGCTTGCCCGAAAGTCAG
CATAGGAAAAATGACCCAAAGAGTGAAAAAGTTTAGAATAATAGTTGAAAATCATGCAGG
GGTTGGCAGGTCAGAAGAGAATTGCCTTCAAGGATCTATGTATGTTTTCCGATATCCACT
TGTCACCTGGTT
>Contig426
CTCTAGTCGCCACCTCCAACTCCAAATCTACATATGCTCTCTCCCTCTTCTCTCTCTCTC
TGATCAACCAAAACAACATCAAAAGCATTCGCAACCAAAACAAGACTCACAAAATTCTAC
AGACGCTAGAGTTTATTCCATGGCAGTTGAAGCTAAGCATTTCAATCTTTTTTCTTCACA
ACAGCAGCAAATTTTCTCGAATCAAGTAAATGGATTTTCGTACAATACCCAGATGGGTTC
TGCTTTGCCTTTGCCTACGCAAGAGAATAGTAGTTTCTTGCCGTTTCATCACAGTCTGAT
GTGCGATTCAGTTCAGCCCAAAACGTCCGTTAACACCGACAGTGGCCTCACTTTTAACCT
TCCCCCCACTGCCAACGCCAACGCTGTTAACATTGCTGCTACGAGGAAGCGTTCAAGGGA
TTCATTTAATACTTGTAATAATACTACTGCGTCGTTTGTTGGAGATGACGTTTTACCACT
GCTTCAACAGTACCAGTTGGATATCGACCGTT
>Contig427
CAAAAAAAGAGAAAAAGTAATGTTCCTATTTACGCATTCCACACGGTTTCTGTAAACCGT
AAAACACACATACAGTGGAGAGATCTTCGAGGTTGACATCTCTTAGATTCCTCTACTTCA
TTCGTCCCTCTTTCCAATTCTTGAAAATTGCAATATTCAAATCAATTCTGGGTATTCATT
TTTTCCTGTTCCGATGGCCAATAATATGGAAGAATCAAGCCCATTTTTACCCAGGCAAAA
ATCTGAGACGACAAACAATGAATTGAAGTCGACCAAGCTCAATTCTTCAACCCCAGCTCC
TCCGGTTGCGGCGGAGCCGGTTAAACCGACGGCTTCAGCTGCTGTTCCGATGGGATGGAC
GGCTAATGGGTTACCTATAGGCCACGGGCCGGTGGTGGGGGAGCCCATTATGCGTAGGGC
CCAATGGGAATCAGGCCTTTGCTCTTGTTTTGGGAAGAATGATGAATTCGTCAGCAGCGA
TCTTGAAGTTTGTTTGTTAGGAACTCTGGCACCATGTGTGCTCTACGGGAGCAATGCTGA
GAGAATTGGATCTGCTCCTGGAAGTTTTTCCAATCACTGCTTGCCTTACACTGGTCTATA
CCTGATTGGACAGTCCTTTTTCGGCTGGAACTGCATGGCACCCTGGTTTTCATATCCCAG
CCGTACCGCTCTCCGGCAGAAGTTTAATCTGGAGGGTAACTGTGAGGCAGTCACCAGATC
ATGTGGGTGCTATGGGGGTCTTTGTCGAAGATGAGGAACGACGCGAGNATATGTGAGTCA
ACTTGTGTTTTTGTCAATGCAGGATTTGATTAATTTGGGTCTAAGAGCTGCGCTTCATAT
TTTCGCTTTTCTTTTAATTTCAACTCTGAGGATTTTTCTGATTTGTCAAAATCTTGTCCA
AGCATGTCAGATTTGCTCTGTGTGTCTTATTCAAGTCCAATGCCTTATCTGTTGGTGCTA
GACAAGTTTACTAAGGTTCTTTTTCCCGTTAAATGCCTGCAAAATTTGGTTGTTCTGGTC
ATTTGTGTGTGGTTTTCTACACATTATTTAGTATCTACTGACAGTTGTTAAAGATGGGAC
TTTTGCGGTTGAATTTGAGGGATTAGGTGGTTCAAAACCTTTCCCTATGCTTTATCTCTG
TCATTCGGTCAAGTTCTTGGGGATGTGACCTAAGAATTAACAGTTGTTTCGGTGCATGTT
TCGAAGATTTTATGTGGCTGTTTCTTTCCTCTATGTGAGGATTTGGAATGCTGAGCTTTC
CTTACTAAATTCTTCCTATGAAGATAGACGTTCGAAAAGAACTATTCTGCTAATGCTCTT
TTTATTCTTATTTACTCTTAACTTATTTATTTCTGGGATTAGATGTTCTAATCCTACATT
GCAATTTACTAGGCAATATGTTAATGTTTCATCTTTATCCAGCAGCTAGGTGTTGATTTT
ACTTTATCTTGGATCCGATTTGACATTATTAGGTTTGGATAAAAGCTTGTAATATTGTCA
G
>Contig428
GCTTACAAACCCTAATTTGGGTTTTCTCCTACAGGTATCTCTTCTTCTCTCCCACTAACA
CAGTCACCATTTCGAGGGCCTTAAACTTTAACCTAGAGATTACTGTTACAAAAGTTCTGT
TTGGCTGCCCAAAAAACCCGTGAAAATATCGCTAATTTCTAGCTGAAATACTGATTTTTT
TTTTTATCTTATTTGATTGACACCAGTGAATTTAGAAGGCAAAAGAGAAGTGCTTGAGCT
ATGAGTAAGCTTCAGAGTGAAGCCCTAAGAGAAGCAATCTCTGTAATTAAGAATGATTGC
AATGAGAAGAAGAGGAAGTTCACAGAGACAATTGAGCTCCAGATTGGGCTTAAGAACTAT
GATCCCCAAAAGGACAAGCGTTTCAGTGGATCTGTGAAACTGCCTCACATTCCTCGTCCT
AAGATGAAGATTTGTATGCTCGGAGATGCTCAGCACGTTGAGGAGGCTGAAAAGATCGGG
TTGGAGTACATGGATGTGGAAAGCCTCAAGAAGCTTAACAAGAACAAGAAGCTAGTTAAG
AAGCTTGCCAAGAAGTACCATGCTTTCTTGGCNTCNGAATCTGTCATCAAGCAGATTCCT
CGTCTCTTGGGTCCCGGTCTGAACAAGGCTGGTAAATTTCCTAGCCTTGTTTCCCACCAG
GAGTCACTNGAGTCTAAGGTTAATGAAACCAAGGCTACAATTAAGTTCCAATTGAAGAAG
GTGCTTTGCATGGGTGTTGCTGTTGGAAATCTTGATATGGAGGAGAAACAAATATTCCAG
AATGTGCAAATGAGTGTGAACTTCCTTGTCTCATTGCTAAAGAAGAATTGGCAAAATGTG
AGGTGCTTGTACTTGAAGAGCACAATGGGGAAGACACAGCGCGTTCTTTTTAAAGATAAA
TTGTCTCGTTGTTGCAACTTTTTTTGGGCATTTTTGCTTGTAAGAGATACTAAATGAAAA
ATTTTTGGATAGTGTCATCCTGGATAATGGTTTTATGTAATATCATTACAGGGATCGTTT
TTAGCC
>Contig429
ACTATTAGGCATCACAATGGTGATAAGTCATTCATCAAGAGAAATAATGAAAAACAGACC
AACAAAATATAACAAAAAGCTAAAAAAGAGAGTTGTCAATTCCTCCAATATCAAATCTCT
TCCGAATGAGCTGCTCTCTGAAGTTATTGCAAGAGTTGCTTTCTCTTCTTTTACAGATTA
TATCAATGCCAAGCTGAGTTGTAAAATCTTCAATGGAGTTTCGAACGATCAATATATTTA
TCGTCACATGTCAATGGAGGAATTCCCTCTAGGACCTCCATGGAAAAGAGACAAGGAAGA
GAAGGAAAAAAAGGTTTCTTTGTTCATGAGAATGTGTAGAGAGAATGGGAATGCTGAAGC
GTTGTACCGAAAAGGTGTGTATTTTTTTCTGCGACTTTAGATTGATTTCTTTCGGAAAGA
AAGGCCAAAATATGCAATAGAATGCCTAGTTAAAGCTGCAGAAGGAGGACACCTTGGAGC
AGAATATGTAATAAGCATAATCCAAGTTTTGATAGGTGGAGAATTAAAGGAAT
>Contig430
ATTACCAAACGTCCACGCACGATTAATAAAGGGTCGGCTATCACGACGTGAATCTCGGCA
CGTATCGGCAGCAGATTAGTGATTAGCGAAAATGAAGATTTTTACCTTTCTTAGAATTAT
ACTTAGAGTAAAACTCTCTTACTATATAAAGGGGAAGTTTATTATTCAATTAACATCAAG
TCAATATAAACTTGTTCTCTCTGTTTCTAAGGTATTCAAAGGTTATTATTCTTGTTCAAA
AAAAAAAAAACAAAAAAATCCGTACTTTCGGAGGGCAAATAAAGCAAGGACGTAACTATA
AGGAATCAGAATCGAAGAAAGTAACCTCTCATATCAAGGCCCGAACAAAACACATGTCCT
CGGAACTATTGAGACCATCGCCCCCGGATCCGGTTCGAGTTCCAAGACTTCAGAAAGCAT
TACCAAACGT
>Contig431
GGGATGCTGGAAAATTTCGTCTGTTTTGCCAAATAATTGCATCCCCTGAACTGAATTGAA
GCTTCAATCTTTCAATTATATCAATCACAAAGTAGAAAAAAGATACTTTATCTATAGACT
ATAGTAACTGCAATTTTTACTGCTGGCTATGAAAGAGAAAGTCCGTCCAGCGAAACCTCA
CTTTTTCAAGCCAATTCAGCCAGGTTTCAAGCACGCTCTGAAAATTCCTACTGGTTTCTT
GAAGTATCTGAAAGGATATGACCATATTGAACATGCAATACTTAGAAGGGGTAGTAAGCA
GTGGCGGGTGAAGGTGAACGGTTGCCGATTCGAAGTGGGTTGGGCTGATTTTGCACAACA
GCATGATTTGCAGTTAGGAGATCTGTTGATTTTCAGACATGAAGGAAACATGGTGTTTGA
GGTTATCATATTTGATTCAAGTCATTGTGACAGAGAATATGCAGAGTATCTACTACAAGA
AGAAGATATTGTTGAAGAGGCTTGCAAGAAATTTAAATTCAAAGAAGCTGCAT
>Contig432
GCAGTTTCGCGGCAAAAGAAAAGGAAGGGAAAGTAAATTTTCCTATCAATTCATCCCTTT
CTGCTTTGGTGGTATTCATTTGGTGAATTGGTAGATTATTTCCGTTTTTTTTTTTTTTTT
GGCTCTGTATTTAGGGGTGGGACATTTCCATTCTCTTTCCAAATTCCTCCGCTCTATCCT
CATGACGCTCCAAAGGTTAAGTGCAAGATCAAGGTGGGTAATGGTTTACATAGTTTAATC
ATATCTATAATTGTGTCGGAGACTCTTACTATTGATTATGATTATCACTGGTGATTTTGT
TTTTGCAGGTCTACCACCCGAATATTGACGTGGAAGGAAATGTGTGTCTGAACATTCTTC
GAGAGGACTGGAAACCTGTGCTTAATATCAACGCAATAATCTATGGCTTATATCATTTGT
TCACGGAACCAAATCCAGATGATCCCCTAAATCATGAAGCAGCTGAGCAGCTGAGAGACA
CACCAGGGGATTTCGAGTACGACGT
>Contig433
TAGAGGAGCACTCCGAACCTAGATCCTCCTTTGAGGGGCCCCCTCTCTCGTTTTCTGTCT
CACCTCATCGCTGGCGAGCTCAGCCAAAAACCGGCGATGGCTACTGCTCCTCCTCCTCCG
ACGTCTTCCCCATTCTTTGTTACTGCTGCGACGTAAGGTGGCGGATCTGGCCGGAAATCC
GAATTTAAAAGCTATGGAGTTTCAATTAAGGTTTCATGCGTCGTTGAATTGAGGTTGTCG
TCGAGGTACCCGGTTCGAGCTTTCCATTTAGTTGGTGGTTCGGGTAGTATTTGAGTTATA
TCGGTACTCTCTTCCTCGATGTATTCAGAGAAATTCAATATTTAAACAAATTTCAAAGCT
TCTGTTCATTTAAAGCTCCGGTGGCGGTCCGATTTGTAGCTGTATACGTAAGAAACCATG
TGGTCTGTTGCTCATTTTAAGTTAACATACTCATTCATGGGGATTCATTTTAACCAGAAA
AGTTTCATTCTCGAGCAGGCGGCATCGATCAGTGATAGCGGTACACCCTCTTCTCAGCTG
ACTTGGTGAGCCCCACTTCATATCGGGATCTTGTATATTTTGTTTCTTATGGATAGTGTT
GTG
>Contig434
GAGAAAGAATAGCATTAGAAAGTATAAAAGGAAAAAAATAAAAATAAATAGAATAAAAAT
TAAGATCCAATAGTCTTTGCTCTTAACCTCCTCCTTCCTTCTTTTTTTCTGATCGATGAC
CAAAATATTATTGGAGTTTTTTCCAATGTATCGTTAAACTGGATCATGGAGTAGTGTTAA
TATTCCAAATAGAAGTCATCGATCTGGAAATTATAGAAGGAAGGAGAGTATTAGTATTGA
CAAATGGAAATTCAGAGGTTAAAAGATTTGTTGTTATTGTGGACAAAAGTGCAAAGTACT
CGAGTTGCCCTCGTGGGTGGAAATCACACAGCTGCCAGGTTTTGCACTCGCTAAAATAAT
ATTCATATTCTCTCCATTATTGTAGCTCACTCTTCTTTACTCTAGCTTTAATTTTTTTCA
ACCTTCCCCCGAACGTTTTTCAATCTTCTTTCTACGACCGAAGTGTCTGGCTAGCTTGCA
TGCACCTGAAACCTTCTTTCTGATTTCTAAAGAAAAAATTTCAAGAATTTTCGTGATTCG
TGCTCATTTTTATTTCTTGTTACTTGTCACATTATACAAACATGAGGTACATAACGATGA
ATGATATGTTGCCAAGTTTTTTACACCAAGCAACATAACAAAATGAGAGGTTTATACATA
GATGGTTTGGGCTACCATGGGGACACAAAATTTGTTATTATAAGATTAGACCATTCTGGG
GTTTTGAAGTTTATGGCTCGTGCAACAATTTTAGCATTGGTAATTGTTTCCTTGCCCTGG
ATTAATACGATAATCGGGTACTTATCGCGCTGCGAATCTAATTCTGCTTTCAAAGTTCAT
GAGATGGCTTTTAATCCAATAAATTTGGAGTTTTTGCCTATAATTTTTCGAGATTTGGCA
AATGAAGGCCTTTTAAGAATGGGCGATAGATCCCTTCTTGTAACCAGTGGCAATGAGGAA
GTTATTTACAATTCTCAAATTGTTAAAGATTACAATCCAGATTTGATTTCTTTTTCAGAT
TCGACACGACAAGATCTTGTTCCTAATGAAACTTTTGACTTTGTATTTTCCTATGGTTTC
CCTCAGTCCTCAAATTTTATTGAACGAGCTTTGAAAGTAGGTGGCATTGTAGTTGCACCA
CTTAGTAACAATCCAATGGCTGAATTTCCACAGCCATCAAATTATAAGATTGTCTATGTA
CGAAAATTTGATTCAACTATTGTAGCCATGAGGAAAACAAGGAATGTCTCTATCAGCTCT
TCTAGCAAACGACGNCTTNGTAATTCTCTTACAACAAATGCAAGAGAGGCCTCGGGTCTG
AATCCTGAGAATGAAAAGCTTTTTGGTAGGAAACACTTTACTTCCCTTAGTCGGCCAAGC
CTGCACGAATTCAAATTGATCAGACCAGCTGATTTTGAACATCGGATGCCTAAAGCGAAG
AAAACAAATGCAAAAGAGGCAGCACTAAAGAAACTAGAAGATGTACTACTTGAACCACCA
AGAGCAGCATCAGGAAAATCAAGTAGATATTTAAAACGGACTCGTTATTTACCAGATTTA
ATGGGTGTTTCCCTTGAAAATTATCCAAGAAGAGTATTTATTGATGTTGGTTTACAAGAC
AAGAATGAAGGATCAGATTGGTTTTCAAAATACTATCCTACAAAAAACACAAAATTTGAG
ATATTCAAGATTGAGACAGTGACAAAAGAATCATCTGGAAAGGAGATACCAATGATTATT
AGCATGTCTGATTGGTTAAAAAATAATGTAAAAGAAAGTGAGTATGTGGTAATGAAAGCT
GAGGCTGATGTGGTTGAGGAATTGGTGAAAAACAAAGCTATTAGGTTAATTGATGAACTT
TTCTTGGAATGTAAACATCAAGGAATGAAAAAAGGTGATAAGAAAAATAGGAGAGCATAT
TGGGAATGCTTAGCATTGTATGGATTGTTGAGAGATGAGGGTATTGCTGTGCACCAATGG
TGGGGTTGATAAAAAAATTGTAAAAAATAAATTAAAAGATAGGTGGGGTGAGCAAAATAG
AAAATGAGGTTTTTAACTTTGCTTATGGTTTTGTGTGTATTCACTTGCTAGTGTTTATTG
ATCATGTATTACTTTTGAGCAAAATAATATGATAATGGGGTATNNNTAATATAAACTGAT
ATGTAGATGTAATTCTTATATATTCTTGCTCATTCATTCCTTTTTTTATTTTATATATAT
TATTTTTTCATCGTGTATTAGTCATGTTTAAGTTAATTTAGCAGTTTGAAATTTTAAAAA
GAGAAAAAAAAGACAAATACTCTTTGTTTAAAAATGGAAGTTTCATTGTTAGTGATCATG
TTTTCCTTTTCATTGTTAGTTCGTACAATTCTACATAGACATAGTTATATATACAATAAG
AATTTTCATTGCTTTGTCTAATAATTGGAAATTGACATGCTGATGCTAAATTAATTCTTG
TCGGTGCATGGGATCAAGTTCTATAATATCCCTTTAGACAATTTAAAGACCGAAGTAAAC
TTTACTTTTCTTCCTAATTAAATAATTAAATGGACCAGATAGTCCTCCTTTCATGTGATA
AATTCCTTTGTAATTTTCTATTAGGAATATGAAAAGGCACACAACACATGAAAAAACCTA
AACCAATTAAAGTCTAATAAGCCAGGAAAAGAGAATTCCGTACAATTTGACAAATTTGAT
ATCTAGTAGTACTATATAGTATATATTAAGTAGAAATTCTAAATGCACTGCTATTTATT
>Contig435
AGGGCTCTAGATATCACCAGCCATGATCAGAGGACCGGCGCTACTCTTTCTTCTCGTTAT
CACCGTCGCGTCCATCACTTACGGTGCTCAAGCATCAAGATCCATTGTGTTTTTTGTCCC
CACGCCTTTACTTCATCCCTCCGACATAATACAACAACCACCTTCGTAACCAACGAATAG
CCCGCCTGTTCTATTTAACGGTTGGAGCATAAGGAACGAAGACTGCTCTTCTTCCTCGCA
CTCACCACGAGACCAAACTTAAGTCTATCCTTTCGGTTGATGCTTATTGGAAAGTACAGG
TTTAGTTGCGCCGACGACTAGATGATCCGTCAAGCAGGGCGTTTTGTAGCGGTGTTCAAA
GGATACATACACGGTATACGGTCCGACTGTACGTATCAGATCTGTTATGTGTACCTGTAC
AGGAGTGGATACGATGGGTGGATACCGTATGATGTTACTATCTACGGCTACCACACC
>Contig436
TCTGCTAAAAGCTTGTTTTTCTTTGTTTTCTCTGCACGTATTGCTGGCTTGTTTTCTTTG
CATTTTCACCTTCTATCGCCGAAGCTTTCAACTTTGTTTTATGTCTGTGCTTTGC
>Contig437
TAATTCCCCTAGCAGCTCCCCTTCTTCATCCCCATCGTCATCGCCATCATCATCTCCATC
ATCATCCACATCATCATCATCGTCATCAACCCCATCATCATCTCCTTCTGCCTCTACTCC
GTCAGCTGCAGCTGCGCCAAAGAGCAGTGCTAATGCCCCCACTGCTGCCACCCCCAAACT
ACATCCCCTACCCCCTCGCCTCTTCCCCTTAAACGACAAGTAACACCACTCATCGTCAGT
ATCACCACTCATCATCCCCACTCTTCATCCCACTCATCATCCCTCGCGGCTGCACCTAAC
GAAAAGTAGGAATAGCACCCACCACAATCACCCAACGTCATCATCCCCTCGCATCTTCAC
CTAAGGCCAGTTCACCATCATCCTCTACTTCTGAATCTCCAGATTCCTCCAGCTCAGCAG
AATCACCTGAGGACGAGGATTATGTCTCATCTCCCCC
>Contig438
ATTTTGGGCTGCGTTTCTCTTTCCTAATACGTCTCTTCTTGTTCCTTAACTGTAGCCATC
CCTGCCCCTCTACTCCAGAGGGTTGTTGAAACGCACTCTAGCTGTGGCGATGGTGGTGGT
AAGGGTGTGAAGGTAATGTAGCAATGAAAATGGGTTTTGTTGCTGGCCCATGGACGGAGC
TTTTGTGCGCAGAGGATTTTGAGAAAATGGTTTTGTTGCTGGGTAATTTTGTTGACAAAA
TGGGATTCATTTGTAAGTTTTTTTTTTTTTATTTTTTTTAAATTTTAAG
>Contig439
GATAAATTAACGGAAAAAGCAAACTCCGGCAGACAAACGCCAGGTTCTTTCTTCTTTTCT
TCTCCGGCAACTTCCTCGGCGATTTCATTCCGGCGACATCGAGTTGTTAGTTGTTATTTG
GCTTCGATAAAAGAAGCATTGATGAAGCCGCAGTCGGCATGGGGCTCACTAAAGAACCCG
GTGAAGTTCAAGATTCCAACCGCGGAGAATCTTGTTCCTATTCGTCTGGACATTGAAATT
GATGGTCAAAGATTTAGAGATGCTTTTAGTTGGAATCCAAATGATCCTGACTCAGAAGTG
GTGGTTTTCGCGAAAAGAACTGTGAAGGATTTGAAGCTTCCTCCTGGGTTTATCACTCAG
ATTGCTCAATCCATTCAATCACAATTAACAGAATTTCGGTCATATGAAGGACAAGATATG
TACACTGGCGAGAGAGTTGTTCCCATCAAGCTTGATCTCCGAGTAAATCATACAGTTATC
AAGGACCATTTTTTCTGGGACTTGAACAATTTCGAGAGTGATCCTGAAGAATTTGCACGG
ACTTTTTGTAAAGATATGGAAATTGAAGACCCAGAAGTTGGACCTGCAATTGCCATATCA
ATTCGAGAGCAACTTTATGAGATTGCAATTCAAAGTGTTGCATCCGCAAGAGAAAGTAGG
GCAAATAAGAAACGCAGAGTAACGGAACATATCTCAGCCAGTAAGACAGGTGTACCTGCA
TTGGACCTGGTGAAGTTATTTGGCATTAGATCAAGTGTTGTTCGAAAAAGGAAGGACTGG
GATGTATATGAACCAATTGTTGATCTCCTTTCAAATGAGGAGGTGGATGCCCTCGAGGCT
AGAGAAGAGAAGATTGCTCGATGATACAGCCAATGGCCATTGAAGGAATACCAGCATTTG
AAAGAGAAACCGTGTTAAGTTTTAGATGATACAATGAGAGACTAAATCCTAGTCTTAGTT
CAGCCAAAATCCCATGGTAGTCATAGATAATTTTTAGATTTTAACATTGATCCGCAGATC
GCCTAGATAGGTTTGTTGAAAGAATATGGAACAACACTTCAGTGTCCTGTGTTAATATAT
CTTCACCGCGCT
>Contig440
AGATGGATGGTTTTGACCAAACTGTTAATGTGAAAGTTATTATGGCTACTAATAGAGCTG
ATACATTGGACCCTGCACTTCTGCGTCCTGGAAGGCTTGATCGTAAGATTGAATTTCCTT
TGCCTGATAGGCGTCAGAAAAGGCTTGTTTTTCAGGTCTGCACTGCTAAGATGAACTTAG
GTGATGAGGTCGACTTGGAGGACTATGTTTCTCGCCCTGACAAAATTAGTGCTGCTGAGA
TTGCTGCAATATGTCAAGAAGCGGGTATGCATGCTGTGCGCAAGAATCGATATGTCATTC
TTCCCAAGGACTTCGAAAAGGGGTACAGGACGAACGTGAAAAAGCCTGATACTGATTTTG
AGTTCTACAAGTGATCTGTGAAAGTGGCCAAGCAAATCTTTCAGAAAACTTTTATGCATG
TCCATGAGGTTTTTTAATCATATGGTTGGTTGGTTGGTTCTATGTCCAAAAGTAGTTTTT
ATCCTTCTATTATAATCAATCATTTGTTATTTCAGAAATAGTTTATAGGCAGCCTCTATG
GTTTGGCTTTAGGTGCAGAATTCTTATATCTTGATTCACCTTTCGTCAGGCCTCAACTTA
TCTCATGGTGTGGAACGTTGGGTCTCGCCACTTGTGGATTGCTGTAATATGTTCGTACTG
TTTACGTTTGCAATGATTCCATTGCATTTTTTAAAGGTTACATATGCAACATGCATCAGA
TGAGAGGGTAATTTACTTCTTATTAGATGTGTGATGATCTGTCTCTTATAAAAAAGGTAA
GTGATGATCTCTGTTTGTTGGTAGGCAT
>Contig441
GGTGGGTCGACCATCGGCGAAACAGCCAATATCCTATTTTCCTCTTCAGTACCTCGGTTT
TTGGATTTATTCCTGCAATTGAAATCCAAGGTTAGAAGAAAGGGGCGAAAGAATGTATCA
TCCAACCTAGAGGTGGCGTTCGCGGTGGTCGAGATCAATTTAGTCTGGGAGTGATGTGAA
GGTACGGATAAACAATCGAGAAAATTAATATAGGTCGATAGTATCAAAGACACCAGTTGG
GTAGGATGGCGAGAAAGGGAAAAGGAAGTCTTCTATTGGTTACGACCCGCCGATAAGAAA
TACCCACGGAAAAGGAAGTATGGAGGCCTGCAAAAGAAAGAAATAACGGAGGATTAAAGA
AGAGGAGGAGCAGGCAATGAGGGAGGCACTGGGCTTAGCTCCTAAGCGTGCCACACGTCC
TCAAGGTACTCGGCTAGATAAACATGAGTTTTCTGAACTTGTGAAGAGAGGTTCAACTGC
AGAAGACTTGGGAGCAGGCCATTCTGAAGCAGCTCGGGTAGATGGTCTTGGTTTCTCAAA
ATTGCCCAAACCTTGGGAACAGCCAAGTTCACCATCGGCTTTTCCATCTGATCCGATAAA
TGAGCCTGTAG
>Contig442
GATCCGAATTGGGTGATTGTAGGGTTTGCCAAGAGAAGTGACATGATTCATGAATCGCCG
CCACCTACAATACCTCAGAACGTTGCTTCCTCGTCAGTAGCCAGGGGTTCGTAGCGGAGA
TTTCTCTGACGCTAAACAGAAACTTGGTGAAGAGGTCGATTGCAAGACTTCGACTTCCGC
CGGTGATGAGGATGGTATGTCCAGTCCCGTAAAAGCTCAGTATATTGATGGGTATGATTC
AGAAGAAGAGATTGATGAAGCTGTTTGGGACAAGTACCTCCAACAGATCAGGGAGAGCGA
GGTTGATTTGTAGGTGCCTTGCCTTAGCCTCGTCACTACTTCGTCGAGGTTAGGATCGAC
ACTTACCAGTATATGGGATCGGTTGTACTGATACTACACTCTGCACTTTCTGTGCAGATT
TTGATATCGGCTCGGGTTGATCGAGATTTTGCTATTGGTCCGTTGTCCGGAGACTCAATG
TAGATCTGTCGGTGTTCACAGACCTTGAAGTCCCCGTCTATCTTTTCTGTTCTACTGTTT
CTTTCTATNNAGACATTTGTNNTTCTTTCTGACTATTAGTTGTAGCAAATTACTNNAATG
CTCGTGAATTGTGACTCAAGATCCGGGGT
>Contig443
ACCTCTGTTTTCTCATTGCTACAATAAGCTCTTTTTTTTCATGTTCTTTTTTTCCCTCTG
CTTTATTTGTTTTTTTTTTTTTG
>Contig444
GTCCTAGGAGAGCAAAAGGTTGAATCCCACCTATATTTGTGGAAGTGGAATGCACAAATA
GTAATTTCTGATGTCGATGGGACTATTACCAAGTCTGATGTTCTTGGTCAGTTTATGCCT
TTGGTTGGGAAGGACTGGACACATTTTGGAACTGCCAGACTTTTCTCGGCAATCAAGGAA
AATGGGTATGAGCTTCTCTTTCTCAGTGCGCGTGCAATTGTTCAAGCATATCTGACCAAG
AATTTCCTGTTTAATCTCAAACAGGACGGAAAGACCCTACCCAATGGACCTGTTGTGATT
TCTCCTGACGGTTTATTTCCATCGTTGTACAGAGAAGTTATAAGAAGAGCTCCTCATGAA
TTCAAGATAGCCTGTTTAGAGGATATCAAAGCACTTTTCCCACAAGATTACAATCCATTT
TATGCAGGCTTTGGGAATAGGGACACTGATGAATTCAGTTACAGAAAAATTGGGATTCCC
AAAGGCAAAATTTTTATAATCAACCCAAAGGGGGAGGTATCAATTAATCATCAAATTGAT
GTGAAATCCTATACTTCATTGCACAGTCTTGTTGATGACATGTTCCCACCGACATCCAAG
GTTGAGCAGGAAGATTTTAATGCATGGAACTTTTGGAAAATGCCCCTCTCAGATATAAAT
TACTTGTAGAGATTTGTTTTCACAAAGATGGATCTATTTTGTTGATCTGGAAAGTTGAAA
ACCTGTAATTAAGCCCAGTATACATCAATCACTTCTAGCTTTGTGAAAAAGAGGGCTGTC
ATTATTGATTTTTTGGTCTCGTATTCAGTGGCGGAGCCAGGATTTTCATCAAGGGGGGTC
AAAAATCAAAATATAAAGAAATAAACTCACCAAGAAGTCAAGGCATGTCAATACATAGTA
TATATACATATTTTTTTAAAAATTACCTAGTTATACAATGTAAATTTTCCGACGAAGGGG
ACAACCCTTGAGTGCTTGTAGCTCCGCCACTGCTCGTATTAAGTGTATAAAAACAGTTTT
GTACTCGCAATCAATTAATATTGTTATTTCATTTAAAGAATAAGGTCCTGAGGGAATAAA
AATTGGCATTTGATGCCTCTTTCCACTATGCTGTGCTCTGCCCTTTCTTATTTTCTTTCT
CAATGTTAGAATGTGCATTTCTGGCCCTATTACAGGGCATGTCACTTTAAACCAAATG
>Contig445
ATGAGGGCCCCAATTTTCCTTTATTATCATGTGTGCTACAGCTCATTCACTTTACGCAAT
ACCCTCCTCACTTTCTCTCCAACCAAAAAGAAACAAAAAGCAGTGATTTGAATTGGAAAT
AGGAAGAGAGCAAAGATGGTGGACTTGGCAAGGGTACAAAAGGAGCTGCAAGAGTGCAAC
AGAGATGTTGGGGTTTCAGGAATAAGTGTAACCCTTAAAGGTGACAGTCTCACTCACTTG
ATTGGTACAATCCCTGGTCCTCTTGGTACTCCTTATGAAGGTGGTTCTTTCAAGATCGAT
ATCACTCTTACTGATGGCTACCCATTCGAGCCTCCAAAAATGAGATTTGCCACAAAAGTT
TGGCATCCTAATATAAGTAGCCAAAGTGGAGCAATATGCCTAGACATCCTGAAAGACCAG
TGGAGCCCAGCGCTAACTCTCAAGACAGCTCTCCTTTCTATACAAGCATTACTCTCTGCT
CCTGAACCTGATGATCCACAAGATGCAGTTGTTGCACAACAGTATCTCAGAGACCATCAG
ACCTTTGTTGGCACAGCTCGTTACTGGACTGAAACATTTGCGAAAACACTTGGCACCNAG
GAGAAGATACAAAAGCTTGTGGAAATGGGCTTTCCTGAAGCTCAAGTGAGGAGTACTTTG
GAAGCCACAGGTTGGGATGAAAACATGGCACTTGAAAAGCTGTGCTCTGGCTAGCACCTT
TCATACTGCAGCTCATGTTTTGGAGGTAGAAGATTATATCCTGCCATCAAAAGCTGAATG
ACCAAAAAAACTCATTCAATCATACTGTTACTTGGGCAACCTTGTTTGGTATCTTTTATG
GTTTGGGGTCTGACATATCGTCACAACGTCGTGAACATTCTGTATGTCATTTTACAATAT
CAAGCAAATTGCATATTAGTTATGATAGGAAGTGTATTTGC
>Contig446
CCAAAACAAGAAGAAGTCGTCCTATCCTCTCTAAAATATGCTGCAACAAACCAGCCCCTC
CTCCCTCACTCTCTCGCCATCAGACGCACACCCCACCAAACCGACACCTCGACCACCCCA
TTTTCCAAACCTTCAGCCACCAGCCGCCGTCGACCTCGCCTGAACCAAAGCAAAAATAGA
AAAACTGAGTTGGGCAACGGGGAAGGGAAATGAAAGAAACAGATAACAAGAGAATAGAGG
GGAACGACAAAATAGGGGAAAGGGATTTGTGATCGTTGTCTTTGGATAGATACACACACA
CACAACAAAGAACTACCAGATACACACACACACACGAACAGTAG
>Contig447
CGGCTCCTATTCTGTTGGATACTTTGGACGCGAAACGCTAACATTGACATCCTCTGATGT
TTTCCCCAATTTCCTAATTCGGGTGTGGTCAGAGAAACAATGGGCGTCTTTGGTTTAACT
GCTGGGTTGGCTCGGCCTCGGACGGGACGAAGCTATCTCTGGTATCTCAGACGTCTCAAA
AGTAATGGTCAAAAATTTTACTTACTGTCTTCCATCCACAACAAGATCTACTGGTTATCT
TGCATTTGGTAGATCAAGCAGGTGCTTCTTCCAATGTTAAATACACACCACTGGTGACAG
ACTCCAGTAGAGCGTCATTCTATTTCCTAAACCTGATAGGGATAAGCGTTGGTGGACAGA
AATTGTCAATCCCACAGACGGTTTTTACGTCGTCAGGAACCATCATAGACTCTGGAACTG
TCATCACTCGTCTGCCTCCAACAGCCTATGCAGCTCTACGCTCAGCATTTAATCAATCCA
TGTCAAAGTACCCTTCTGCTCCTT
>Contig448
ATTCGGATAATTGACTTCTTTTTCTTTTCTTTTCGCAATTGCTGTGGCTGTATCTCTTCA
TCTCTTTGAGCTCGTCGCTGGCACAATTAGATACTTGAGATGCTGGTGGACGAGGCAAAA
ATCTTGCTAGGCTTTTCCACTAATTCTTGCCCCACTCCTTGTCAGGTCAAAGCTGCTTAT
AGAAGGAAGGTATGGGAAACTCATCCGGATTGCTTTCCAGTTCATCTCAAACCTGGTGCA
GAACTCAAATTTAAGATGATTTCAGAAGCATACACTTGCCTGCTTTCTGGTACAAGACAG
GAAGGTCAACATGGTGTTGGATATTCACGTGTTGTAAGAAGTGGAGTTCCTAGAGGAGGG
AGGAAAAATCATCCACTGATTGGGATTCCCTTTCTTTTTATTATTTTGGGAACTGTAACA
TTGGGAGGAACAAATGTTGCCAGGGCCTACAGAAAACAGAGGGCGGATTGTCCTTCTCAT
AATCCTTTTCTCCCTTGATTATTCGAAGTTTCTGCAACATTGTGTACGTAGTGGCATGGT
ATGTACAGATATGGTGCGGCGTTAGTCCTCTATGAAAATGTAGCTGATCCAATAAACTTC
AATGAGTCTCATTCGCAGCACGTGTTAAGTTGTGTTTGTGAACTTTCAAATGTAATTCTG
AAGTTGTTCATTATGTAAATTAGATGATAGTTTAGGTGAAGGATGCTTTCAAAGTGAAAA
ATGTTAGTCTTTGTTCCAATTTGTCTCTGTATCACATGAAAAGAGGAAGAGCAATTAGAA
CAGAGCATGACATGTGATAAAACCCCATAATATCGGGTTGATTCGGTTTTATCAAAATCT
AACCAAACCAACTATATGGATTGGTTCAGCTTTGTCGGGTT
>Contig449
GCTGCTCTTCACAATCCTTTTGGTCAGTCATATTTTATATGCACTGTTAAACCATATTGC
GTTACAAATGGTTTTTTGCGCCTTCCTAAACAATTTGCATGGGCGAATGGTCTCGCTAAC
AAGAAATGCGGTTTGATTATCAGAGATGAAAGACAAAGGTCATGGGATTTAAGGCTAACT
ACCTACGGTTCCCAAGTCTATATGGAGGTAGATGGGGTGAATTCCGTGCTGCAAATAGAC
ATAAAGGTGGGAAATTATATAATGTTTGAGGTTGTTAGTAATGGAGAACAACCAGTGTGG
AAATTTCATGAGATGAAAGGCAAAGGTCGTGGAGTTTAAGGTTACGTTCTTTTGGTACTG
GTGTATGTATTAAAGGCGGATGGCATGAATTCCGTGATACAAATTGC
>Contig450
ATGGAAAGAATGTAATAAAGACTCCTCTCTCCTTTATTTATCTTGGATTTAAGTACTCAC
TCCTTCCAAATAAACTCTTTTTGCTGTCCCTTTTGAATGATATATATTCAGATCATCTTG
ACTCCTCATCTTTTGCCAGATAAACGCTTCGTAATTCTACAGCCATGGTTGTAACACAGG
AGCATGAGGAGCCCAGTGGGTGGCCCCTGGGGCGTTGTAAAACAATGAATATAAGACTTA
GGGTTGGGCCTGAGAGATCTCAGGTTGTAACAGCTGCAGCTGCAGCAGAAGAAGCAGCAT
ACCGATTGTACATATCTTCACCTAGCTTCTCATCTTTTTCATCCTCCAACCTTGACACTG
AGTCCACAATGTCTTTCTTCCAAGATCAAAGTGTTTCTCTGCGACTTATCGGAATCAGAC
CAGTAAACAGACGAAAATCGGACGTTACAACAGAGCCCACCTTGAGAAAAATGAGAACGT
TTCTGCTAGACGATCAGAGTTAGAGGATTACAAGTGCCAAGAAGGGGATATGTCACAGAA
ACTTTGTGTTCCATTGCTACATAATGTGTTAGAGAAGATGAGTCGAAATAAGAGTAATAC
ACCTAAACACTGAGT
>Contig451
TCTCTCTCTCTATCAGTCACAAAGATGTCAGGGCCTCAGTGCTGTGAGAACCCACCAACT
TTGAGCTCAAGTAGCGGTGTTGGGTCAGTGTTAGAAGTTTGGGGGTCTACAAAACCTACG
TCTCTGCTTCTTCCAATTCCAAACACGCCATCCTCCTCGTCTCCGACTATTTTTGGTTAT
GAAGCACCAAACCTGAGGAAGCTTGCTGACAAAGTTGCAGCTGTGGGATACTATGTTGTG
GTTCCTGATTTTCTTTATGGGGATCCTTATAATCCTGAAACTATGGAGAAGCCTTTATCA
ATCTGGCTACAATCACATGGAGTAGACAAAGGATTTGAAGATGCAAAGCAGGTTGTTGCA
GCTTTAAAAGATAAAGGCATATCTGCAATTGGAGCTGCAGGGTTTTGTTGGGGTGCCAAG
GTGGTTGTTCAACTAGCTAAGTCTGACGACATTCAAGCAGCAGTGTTATTGCACCCATCA
TTTGTCACTGTGGATGATATTAAGGAGGTGAAGGCACCAATAGCTATTTTTAGGAGCTGA
GATAGATAAAATGTCTCCTCCTGAGCTTATTAAGCAGTTTGAGGAGATTTTATCATCAAA
ACCTGAGGTGGACAACTTTGTGAAAATTTATCCTGGTGTCGCCCACGGATGGACTGTGAG
ATACGATGTGGAAGACAAGAAGGCTGTGGAGAGTGCTGAAGAAGCCCATCGGGACATGTT
GGAGTGGTTTACCAAGCATGTCAAGTGAGTGCAAAGAACCCCAGCAGTTTGCAGTTTACA
AGTTTCCAGTTAAAAGTCTGAATGTCCACATCATCATAGTTATGGAGCTAATTATTGATA
GACCTTATATTGTATTTCATATTTGAAGAATAATATATCGNGCCT
>Contig452
ATCGTACAAAAATAAAAAAATTGGTATATGGTATTCGGTATTTTGATATAGTATTTGATT
TATGTTTTAAAAATAATTTGGTATTAGATATGGTGTTTGATATAAAAAAAAGACAATACC
GAAATATCAATATCGTACTGAAATATATATTAAATTATACGTTACAGATATTATTGATTA
ACATACCAAGTTACACAATACTTTTCTTTGGTATTCATGTTGAGGTTGGCAGTAAAACCC
ATGTACTTCTTTAGAAAAATGGAGGAACAAGGTAAATACAGATTCTAATTCTTGCTCTCT
AGGTTGCCAAGCAGTTTAACATAATCACTACAAGAAATCTGTCGTTTAGTGGCAATATTT
AGTGACGACTTTATTTATTGCTACAAATATCAAATTTATTGTGGCGACTCTAAAAAATTG
CTACAGTAAATAAATTTTTAGTAGCGACTTTCTTAGGTCGCCTCTAATATGTGCCACTAA
ATCCTGAATTTTTAGTTCCCGCTATTAACAAAAATTTGGCCCCAATATTTTGGAAAAAAA
TATCGCCCT
>Contig453
ATGATTATTGTCTTCAATTAAGGGATTCATTGAACTGATTTCTTTTTTCCTCTCCCTTTC
TCTCCCTCTTCTTCTACCGCCTTCCTCTTTTCTGTTGTCATCTCTCCTTTCCTTCCAACA
GGCCTGAGAATTAGCAGACAATTACCATCATGCAATCATGTCTGATTTTTATTTGTTTTC
ACATGTCTTTTGTGTCATTTCCAACCAAGAGAGTTTGAAAAACCCTAAGAGCAAGGTGGG
AAGTTCTTGGAGAGAGGGATGTCAAGGGTCTATCGGAAACAGCCTCTCTACCCCAGGGTA
GGGGTAAGGTTTGCGTACACACTATCCTCCGCAGACCCCACTGGGGAACGGACAAGAGGG
ATCTCCTCCACACAATTTGCCCACACATTCTCCATAATGCTCACAAAATATCTCACCAGT
CAGATCTGCTAATCGCAACACTGAGTAGCGGAATGAAGAGCAATCAGGATTACAGGATGA
CTTGAGCAATTTATTGCTCAACAGATTGGTGAAGCCTTACGGGTCTTAACAGGTGGCGTG
TAAAGTATAGTTCCAGATCCACTACCAATCAACACAACTATAGAAAATCCCAATTCAGGG
CTTGAAAACTTAGAAAGTGGTGAAATTCCAAATAGTTTTGGAGCTGGGGGTTCAGCTACG
CGGAATAATTCTAATTTACATGATGTAGTTCCAACCTTGCAGAAATAACTCAAGGAACAA
AATAAATGGATAGAACAAATACCGGGTGTACCACCGGTAATCAAACGTGTGGATATGAAC
AAATCCTCGCAACAATCACAGAAATAAAGTGCAACACCATTACCGATACCAAAGAAGTTC
AAAATGATAAATATTCCTAAGTATGATGAAAATTCCGATCCACGAGATCATGTGACCGCA
TTCTCCGTAGGAGTCATTGAATCGGTGCTGGTGAAGAACCCTTACAAAGGAGTACTAACA
TGGTATACTCTTTTATATGAAAACTCAATTGACTCGTTTGCTGGGCTTATAGATTCATTT
ATTAAAGCACATATGGGAGCT
>Contig454
GAACTTGCTCCCAAAATACTACAAGAGGAGCATGTTGACCGCAGGGGAAGGATCGTCAGT
AGCGGGACGATTCGTGGGTACGGCCAACCAACCCCATAACGTGAGGCCGAATGCGCCTCC
ACTGGTGGTTGCGCCCCTATCTGCTAATCCTCCTCCTCCGCCCGAGAACATACGATGTGT
CACGGTATCTAGAAGAGAATTTAATTTGATTAAAGCGTTGTTCGGGCACATGAATTTTCA
TCCTGATCGCAGGTGGAAAGGCGCATATGATCCTCCTCCAGTACAGGAAGAAGTTGCTGG
AAATGCTGGTAAACCGGTGGAAGAAAAAGTATCTCCTAGAAGGCGCAATGTACTCCCCAA
TCTCGGTTTGCACTGAGTCAACATGATATGAATTGGGCCACAAGGTAAATCGAAGGGCCT
TAATTAATGAAAAAACCAAGGATCTGCATCGCAAGAAGGGGTCCTTTCTTCGTCTTCTAT
TGCGTTTTTTTTTTTCTCTTTTTTTTTAACCCCTTTCAA
>Contig455
ATACCCCACGTTTCTACAGCTTCATGCCAACGGTAAAAAGTACCCTTCCTTTCAGTTTAT
TGGCATGTTGTAGCCATATGATTTTTTCTACAATCTTCTCCAAATAATTCTCCATTCATC
CTCATAATTCCTAATTACAATGATATTTATTGTGTATTAATTTCTGATTATTAAATTGAT
GATTAATCTTCTGCCTATTGATACTCTTTTTTGATGGATTATATATAGATGGTGATGAAT
GTTGTTCATACGAATGTGGGATTCTTTTAATCCCAAGAAAAACGGAGAATTGATTGGCTT
GGATATGATATTTATTGACAAAAAGGACGCATGAATTGATCTTTAGGGCTACATAATACA
CAAATGCAATTCATATGTGGTCAGCTGGTTGAATTTTCGCTGAGATCTAAATTCAAGAAA
GACACCATACAAGGAAGATGGGAAGATGATTCAAAATAACACAAAACATAACACAACCAC
GNAGAGGAGCAGTTTTTAAACATCAGCGGGAGAGAAGATGTTGACATTGAAGAGCGGT
>Contig456
GACGAGTGAAAACAAAAAAAACAAAAATTGGAAACTACATAGAAGCAAAGGAACTTGACG
GTGGACTTTCAACAAATTTGTGAAACTAAGTGTCAACCACAACCCACAGTAGTACACCCA
TTAAAAAAATATGAATCCAATTGAGAATTTAGTTTAACACCTTCAATATCTACTTTGACT
CAAGAAAGTGGATCTGAAGTATCAGTACTATAGTAAATTAAATACCCATTTTAGCTTACA
TCTTATCAATGTGAAAAAACTCAGTTATAACTATACCCATTATAGTACTAGTATAGTAGA
TCCATTTTCTCCTATAGATCTCAGTTCCAATTGCCTTCAGCTAAAGAAAAACCCAAAAAG
GAAAAAATTGGCAAGGCAATCTGGGACTTGCTTAAGATGTTGTTTAGTAATTTTTGCTGT
AGTTTCAGCTCTTTGTGTATCTGGGCCTGCTATTTATTGGAAATTTAAGAAGGGTTTAAG
GTTAAAAGCTGCTCAATCTTGTTTGCCTTGTAAATGTGATTGCTCTCCTCCACTTTCACT
TCTTGAAGTTGCTCCTGGCTTGGCGAATCTTACCATTACAGACTGCGGCAAAGATGATCC
GGATCTAAAGGAGGAGATGGAGAAACAGTTTGTGGATTTGTTATCGGAAGAGCTGAAGTT
GCAGGAAGCTGTCGACAAGGAGCACGTGCATCATATGAACATCACGTTCGTGGAGGCAAG
AAGGTTAGCTTCTGAGTACCAAAAGGAGGCTGAGAAATGCATTGCTACCACGGAAACTTG
TGAAGTCGGGCGTGAAAGAGCTGTCGTGTTGCTTGCCAAGGAAAAGAAGTTGACGTCCGT
TTGGGAGCGTAGAGCACGCCAAGCTGGTTGGCAAGGAGAATAAAGATAAAAACAAGTGAA
TAAGTTTTATCTTTAACTGCAGTAGCTCAAATTTTGTTGTCCGCTGTTGTAGCTTATGTT
AGTTCTATCTCTCTATGAGCTCAAAATTGCTCATATTTCTTTATCTATATGTGTATTTGC
TTACTCTCCTGTATCTTTTGATCATATGAAATATATACTCTCCT
>Contig457
GCCGGGATTTACTCCTAAGTAGAATCATAAGTTAATTAAATTTATTCAAGATAATTCAGA
TTGTTTCGCTTGGTCTCCTGTAGATATGAAAGGCATCTGATGGATATCATGGTGCATAAA
TTAAACGAATATCTAAACTACCAACCCGTGAAGCAAAAAAAAAGAAACATTGGGCTCGAA
CGAGCCCAAGCGATGGATGAAGAAGTCACCGAGTTGCTCAACCACGACTTTATCCGCGAG
GTAAAATACCCAGAATAGCTAGCAAACATTGTGGTGGTGCCCAAAAGGAATGGAAAATGG
AGAGCATGCATCAACTACAAAGACTTGAACAAAGCTTGCCCAAAGAATTGCTTTCCCCTA
CCATTATTAAGCTTTTTGGATGCATACTTGGGATATAACCAGATCAAAATGGACCCAGAG
GACCAAGAAAAACTTCACTTATTACCAATAAATGAACCTATTGCTACAACATCATGCCAT
TCAGATTAAAAAATGCCAGAGCAACGTACTAGAGATTAGTCACTTGAATATTTCGGGACT
ACATCGACAGATATATGGAAATATACATTGATGATATATTAGTAAAATAAGTTTGAGCGA
TGATCATCTATCACACTTGAAGGAAGCCTTCGAAAAAATACAACATAAAACTCAACCCAG
AAACGTGTGCCTTCGGGGTCGGTTCAGGTAAAATCCTTGGCTTTCTAGCTTTGAATAGAG
GTGTAGAAGCTAACCCTATGTAGATCAAAGAAATTAAGAATATACCTGAAGTGCTAATGA
CCTAGAGGGAGGTGATGCGACTGATCGAAAAGATAGCGGCACTCGGGCGATTCATATCCC
GCTCCTCTGAGAAGTACCACAAAATATTTGTGGCACTAAAGAAGAACAAGAACTTTGAAT
GGACTACTAAATTCCAATAGGCCCTGTGAGACTTGAAAAGGTACTAATCCAACCCGT
>Contig458
AACAACATAGCAAATAAGGCATAGAGACAGAGCATCTTTGTTCTCTGGATAATGGAGTAG
TGAGACGGACAGAATAGGCTTGGCCAATTACTTGTAAACTTCATCTGTATTTTTCTCGTA
CAACTTTTTGGTTCTCAAGGATTCATTCACGTGTACTTCTGCAGTGTCAAAA
>Contig459
GGGGTTTGTTTGTTCTTCATTGCAATTGGGCCAGGGCATTTGCATCGACTCAGTTACCAA
AATGACCCAAAATTTCCCTAGCCCATCTCCCTAACTGGCCCAACCGGATCCCCCTCTCAT
AAAAACAACCATTTTCCTAAAACCCTAAGGGGATAGACAACAGATCCCTTCCCGCTTTTT
AGAAAACCCTAAGCAGCCTTCCCCTTATCCATCTTGATCCTCCTAGCAGCCGCCGTTGTT
GATTCCTCTCACTCATACACACTACTCCCTTTCACACACGCTTAGGCCTCTAGTAATAGC
TTGAAATCACAGAGTTCAGATCTGAAATTCAAGGTTACAAAGTTGGGTTCAATTTCAATT
CGTTTTTTACATTTTTGGGGAATTTCAGAGTTTAGTGAAGCTATAGAGCTTGTTTCGAAT
CTGGAAGAAAGAGAAATACACGGATTCCTGCATCTTTGAATACAAAAAAAATCTCATACA
AAAAATAGGAAAAATCAAGAGCAAAACTGTTTGAAGTTGCCATTGCCTTGTTTTCTCATT
TTTCTGGGATTCTGAAGTTTGTGCCGATTATATGTTGTTGCATCTGTTGTATCTACTTTG
CCGAGCTCTTCGGACTGATTTGCTACCCTTATTTGGCTACAT
>Contig460
AAAAAATAGTACTACCAATATGGAATAAAAAAAGAAAAAATGTTGAGGGAATATCCTTTC
ATGCCTAATTCTATTCTTTTTTTAATTTCTTAGGGTAAACGCATCTACTTTCCAAAAACA
CTTTTGTGTAATTGTCCTAAAACACTCTCGCCTGACGTACAAAGACTGCAAAAAACGTAT
CCATCCAATTCTCTCCCCAAAAGAATAATCAAAATTGTTTCTGTTACAAAACCAAAGCTA
ATCTATTACACCCAGTAATTGATTTTTTTGTTCTTCATTTGTAACACAACAAATACTTTT
TTCAAGAAAAGGCATCGGTACATATCTTGTTTCAGCTGTAGTTGTTGAAAGGGTGCAGGG
ATTTCGGGTTCAGGTTGCTGAATTTTGGTGGAGCAATTCCTGTTTACTCTACCATGTGCA
AAGAAGGAAGAGGGATAGTGGTCGCATCTGTAGAAAGTAGCTGAGGAGATATCACACAGG
GAACAGTTTTGCCCAGGTTGACTTTCAAAAAATAACAGTTATCACCATCACTTCAGTATT
TCCTGATTGAGGTAGATGCGAGCTTGACCGTAATGTCTGTACTCATCGAAGGGCTCCCTG
ATGCTGTTGCACTCAGGTGTCTTGCACGGGTTCCGTTATATCTTCATCCAAAATTAGAAC
TTGTTTCCCGTTCCTGGCAAGCTGCTATTCGAAGTCGCGAACTATTTAAGGCAAGAAAGG
AGGTCAATTCATCTGAAGAATTTTTGTGTGTCTGTGCCTTTGACCCTGATAATTTGTGGC
AGCTTTACGATCCTATGCGTGATCTTTGGATTACCCTTCCTGTTCTTCCCTCGAATATCA
GACATCTTGCTCACTTTGGTGTGGTCTCTACTGCTGGAAAACTCTTTGTTCTAGGTGGTG
GCAGTGATGCTGTGGATCCATTAACTGGTGACCAAGACGGAAGTTTTGCCACTGATGAGG
TATGGTCGTATGACCCGGTAACCAGAGAATGGAGTCTGTGCGCATCTATGATTGTGCCTC
GTGCCATGTTCGCTTGTTGTGTGTTTGATGGGAAGATAGTTGTTGCAGGGGGTTTTTACT
AACTGCAGAAAATCAATATCAAGAGCGGAAATCTATGATCCCGAGAAGAATGTTTGGGAT
CCGATCCCTGACCTCCATCGCACACACAACTCTGCTTGCTCGGGAGTGGTTATTGCCGGT
AAAGTTCACGTATTGCACAAAGGTTTGTCAACTGTTCAGGTTCTGGAAAATGTGAAGCAA
GGTTGGACAGTCCATGAGTATGGTTGGCTCCAAGGCCCCATGGCTGTCGTTAGGGATGAG
CTTTATGTACTGAGTCATTGGCTCATTTACAAGCAGGAAAGAGAAACACGGAAGATGGTA
GTTTCGGCATCTGAATATCGTAGAAGAATTGGTTTTGCAATGATAGGTCTGGGAGATGAT
ATCTATATCGTTGGAGGGGTTATNGGACCAGAGCGCTGGAATTGGGACATTAAATTGATT
TCTGATGTTGATGTTCTGACGCTCGGAAGTGAGAGGTCAGTGTGGCGTCAAGTTAATCCA
ATGACAAGGTGTAGAGGAACGATCCTTGGCTGCACGCAGATGAGAATATAGGTCATGCAT
AATGAATTGAATTTCGTTGCAGTTTTCTTTGGATAAACTGCTTCAAAGAGGTTTGAGTTG
TGCTGGCAAGGTGCTAGGTGTGAGATGTATCTTTCTGGCCGCTTCCTTACCTCGCATGTA
GAATCCTCTTGCTCATAGCTGTGGTTTTTGAAGTGAAGCTCTGTTCATACCTTGAATACT
GGCAATTTTAACATGAAAAATC
>Contig461
GACAAACTAATCACCAATTTGCATTTCTGTTTCTATTGCCTCAGTTTTAATAGTAGCAAT
TTTTTTTATAGTTCCACCATTTTCTCAACTACTATTCCTTTCAACATGTTTTCGACAATT
GCTGTGCCTTCCAACCAAACAAAGCCTCATCACCGTGACATCTCCGCCGTGCCGGAGAGC
GAGGTGCTCAGAAGAAGAAATGAGGAGTTGGAGAATGAATTAAAAAAGAGCATTGAGAGA
GAAGAGAAAATGAAGCAGGAATTGCACAAAACATGGGAAAGGCTGAGGGTGGCGGAGGAG
GCTGAGGAGCGACTTTGCTCCCAGCTCGGTGAACTTGAGGCCGAGGCTGTAGATCAGGCT
CGGACTTACAGGACACGTGTCGTCCAGTTGATGGATCAACTCTCTCTGGCACAAAAACTT
GTCGAATCAGCTTCCGCTACCGCTCCCGATTCCCAATGATTGTAGGAGAAATTGGCAGCT
CATGCCTGTAACGTTATGCACCTAAGCCTTGGCTATTCGTTTTCAGTTTTCTGGTGTGTG
GGTGTTTAATTTCTTCATCACTGATTTTTTTTTATTTCCGATTGACATAGATAGCCCTTT
ATTTTATTCATTTGATGTTTGATATATGGCTGTTGTGTATTGGTGGCGGCCTGTTTGTAT
TGTGGGGTTGTTTTTGGCTCCATGTAAATGACGATATGTAAGATTAGGAACTCAGATTTG
TGGTGTATTGTATATTGACCTTTTTTTTCCTTTTCNNNNAATTTTTCCGAGGTGTTATGG
TGTTCGCAGTTGAGGTACAGGCC
>Contig462
GCTATCGTGGAAGAATAAAAAAAAACAAAAAACCCTAAACGAGCCAAAAAAAGAATAAAA
TTCCCTTTCTTCCTAGCTGAAAACCCTATATATTCCTCTGGGGTTTTGTATTCTCCATCT
CTTATTTCTGCGGCGTTGCATTGTTTCCTCAGTTTTGCTCGGATCGGGCAGCTCATGTCG
GGAGGTCCTATGGCGATCGTCAAACCAGAGATGAAGTCATACATCTGGCTCCAAACAGCT
GATGGTTCAATCCAACAAGTGGAGCAAGAGGTTGCCATGTATTGCCCTGTGATATGCAGG
GAAGTAGCTCAAAACAGCACGGGATCCTCGAAAAATAATGCAGTTGTACTTCCTGAACGA
GTCAATGCTGCTGTCTTAGGGTTAATACTGGATTTTTGTCGGTTCCATCAAGTTACTGGC
CGTTCTAATAAGGAGCGCAAGATTTTTGATGAGAAGTACATCCGGTTAGATACCCAGAAG
TTATGTGAATTGGCTTCTGCTGCTGACAGCCTTCAACTAAAGCCTGTGGTTGACCTTACA
AGCCGTGCACTTGCTAGGGTGATTGAAGGCAAAACTCCCGAAGAAATACGTGAAACTTTC
CATTTGCCTGATGATCTAACAGAGGAGGAGAAGTTGGAGCCTTTGAGAAATATGACGGAT
GATCCACGTATCCGCTTCTAAATCGACTCTATGCAAAAAAAAAGAAAGAATTGAATGAGA
GAAA
>Contig463
TGTAGTATATATATTGTATCTTATATATATATATATATTCGCATAATATATTTAAGTAGC
TTGGTAATATATATTGTATATTATGTATATATATTCGCATAATATATTGTCTTGTAGTAT
ATATATTGTATATTAATGTATATATGTTCGCATAATATATTTTCTTGTAGTATATATATT
GTATATTATGTATATATTGTAGCATAATATATTTTCTTTTAGTATATTATATTGTATCTT
ATGTATATATATTCTCTTATATATTTTCTTATAGTATATATATTGTATCTTATGTATATA
TATTCGCATAATATATTTTCTTGGTAGTATATATATTGTATCTTATGTATATATTGTAGC
ATAATATATTTTCTTGTAGTATATTATATTGTATCTTATGTATATATATTCTCTTATATA
TTTTCTTGTAGTATATATATTGTATCTTATATATATATATATATTCGCATAATATATTTA
AGAGCTTGGTATATATATTGTATATTATGTATATATATTCGCATTAATATATTGTCTTGT
AGTATATATATTGTATATTATGTATATATTTTCGCATAATATATTTTCTTGTAGTATATA
TATTGTATATTATGTATATATTTTTCGCATTAATATATTTTTCTTGTAGTATATTATATT
GTATCTTATGTATATATATTCTCTTTATATATTTTTTCTGTTAGTATTATATATTG
>Contig464
GCCCGGGATTTACCTTTTCGTTCTTTGCAGTTCGCCATTCAACTTCTCCCAAAGACATTT
TCATCTATTGGTTATTTCTCAATCAGAAACTTTTTGCCTATGGCATTAGAGAAACTCTGA
AATATTTGGATTTTGACATTGTGAATAAATCTTCATGGCTTTGGAACAAAATTTTGTTGG
TGAACACATGTTCAATTTTGGATCTGAAGAAGATGTTTCCCTTAAGAAGGGGAGCGCAGT
TCCTGTTCCAACACCAACTTCTGATAGTACAACTGGTGGTTATGATTGCAATATCTGTCT
TGACTCAGCACATGACCCTATAGTCACCCTTTGCGGTCACCTCTACTGCTGGCCTTGCAT
TTACAAGTGGCTGCAGGTCGAGAGCTCTAATCCAGGATCAGACGAGAAATGTAAATGTCC
AGTCTGTAAGGCTCACATCTCAAGCTCATCGCTGGTTCCTCTCTACGGCCGTGGGACATC
ATCAACAGAATCTGAAGTCAAGAAGTCTCAACTGGATGTTGTTGTACCACGCAGGCCTCA
AGGCCATTTGGGATAACCACTCCGGTTAAATTCATCGTCTCCCATAAAATCAGCATCTTC
ATCACAGGCAATACCTCCCCTNTACCTTTCATAGCTATGCTGCTTTGGGTCCATCCCCAA
TGGACAGTTTTGTCCCAGCCCGACAGTTTGGGGGTATTTTGGTGAAAATGTTTTTTTGGC
AAGGATTTTTCGGGAGCTCAGACNCAAGTGATTTTGCTTATCCTCATCCAAGCGCTTACA
CCATCCCCAGGA
>Contig465
AAAATTCGCTCAATCTCTTCCCAAATCTCAAATTTTTCCTCCCAACCATGTTGCTATCGC
CGGGCCACTCCCCCCGCCACCTTTCAACACCGTCTGTCGCCGAGCAAAACCCTAATTCAA
CCCTTATCACCACCACCACCACCAACAATTGTTCTTCAACAGTACCAACCAATAAACACC
GTAACAAAGTACTAGATGAAGATACCTACGTGGCTGCAATAGAGAAAATAATCGAGCGCG
ATTTCTTCCCGGATATCCCAAAGCTTCGTGATCGGCTCGATTGGCTGGAAGCGGTTCGCA
CAGGCGACCCGGTTCAAATCCGAGATGCTCAGTTAAAAATCATCGAGCGAAGGGGAGGTA
AAGCTGTTGGATCGAACACTGGAGGTAAATTTCGAACCCCCGGTTCAACTTTCTTTCGAA
ATTCCACTACCCCATTTGATGATCCTTACAAAACCCCTACCCCTAGTGTAGTTAAGGGTA
ATAATTTGTCTAGTGCTAGTGATAATGCTGAGGGTGATGGTGAGGTGGATGTGGATGTGG
ACGTGTCATTGACGTTAGATGAGTTTTTTAGAAGGTATACGAGTGAAGACAATGAGAGTT
TTTCAAAGATCATAGAGAAAGTGAATAGGAAAAGGAAGGAGAAATATGGGTTTTTGTTGG
AAGGTGAAAACGAGGAGGATGTTATGTTGATTGAGGATTCTAAGAGGGCTCGGGTAGTTA
CAGATGGATATGGGACGTCGGATCAGCCAGTGGCTACATTGGAAGGGTGGAAATATTGTG
CTAAGAATTTGCTGATGTATCATCCGGCTGATAATGGGGAGTAGCCTTGACCGAAGAGGA
AAGAGCTGAGAGGCTTAAGGGATTGACGAAAGAGATTAGTAAGGTGAATACGAGGT
>Contig466
TGCAGAAGTTGATTGGGGCGAAGAGTGAAGCCAGGGATGTAGTGGACTTGCTGGTGGATA
TGGACTGTGTAGGGTTAAACCCCAAATTTAGTATGGTTGAGAAGGTTATTTCTTTGTATT
GGGACGCAGGTGAGAGGGAGGGAGCTGTGTCCTTTGTGAAGGAAGTGTTGAGGAGGCAGA
TTGCATACTCACATGGCAATGGAGATGGTCATAAGGCTGGTCCCACTGGTTATCTTGCCT
GGAAAATGATGGTAATTCTTATATACTCATTGAGTTTAATGCTAAGCACTTGTTAGCAGT
AAATATTTGGTGTATTTCTCCCATTAAAAAGGTGATGTCATAGAGTCCTGGCTTTGACTC
TTGATTAAAAGAAAAAAGAGTCCTGCCTTTGACTATCTTGTATTCTTTTCTAGTCCTTCA
GTTTGGTCATGTTAATGTCATGCTATCTTATGCTTAGTGACAAGTACTTATCTCCAGTTA
CAATCAAATCCAGCTTAGGATTTCTCTTCCTAGCTGTGTAATATGGTATTGGAATGAAAC
AAATAACCCCCATGATATTAATAGGACAGTTTCGTATGTATTCATTCTATCGTCGTGCT
>Contig467
AGTGTTGCAGTTGGAGCCGTGATTATTACTAAGATGGATGGCCATGCAAAGGAAGGTGGT
GCCCTAAGTGCAGTTGCTGCACTAAAGTCCGGTCATATTTATTGGAACTGGTGAACACAT
GGACGAGTTCGAAACTTTTGATGTTAAACCATTTGTCAGCCGTCTCTTAGGCATGGGTGA
CTTGTCTGGATTGGTGAACAAGATACAAGACGTGGTCCCAATGGATCAACAGCCTTGAGC
TTCTTCAGAAGTTATCAGAAGGACATTTTACCTTCAGGATTATGTACGAGCAATTTCAGA
ACATGCTTAAAATGGGTCCTCTTGGCCAGGTGTTTTCAATGCTTCCCGGGATTTAGTGCA
GAGATGATGCCAAAAGGTCGCGAAAGGAAGTCAAGCAAAATTAAGCGGTATATGACGATG
ATGGGACTCCATGACTAATGAAGAATTGGACAGTACCACCCAAAGCTTATGACTGAATCT
CGAATCATGCGTATAGCTAGGGGGATCAGGCCGCCTAGTGCATGAGGTGATGGAGATGTT
GGAAGAATCAAAACGACTTGCCAAGATATGCAGC
>Contig468
AAAAAAACATTTTCGTCTTCCTCGTACACTCCCTCTGTAATGCCGCCGTGCCTCCGCCGT
CCGCCGGAAATCGTCGCCGGCGGCGGCGAAGCTCCAATCCCTCCCAAAAATACACCCTCA
ACTCGTCTTCTCCTCCTCTTTCCAAACCCCACTATTAGTTTTTCTCGAATCCCAGCCAAA
GCCTTCAAATCTTGGATCGAAAAACTCCGGCCACAACACACCTCCGTCCAAACCACCCCA
AATTAACACCCTGTGCTCTCCTAGTTCTCCTCTACTAGAATCTCCCACTGGTTTCCCTCA
AATATCAGTCGAATGGCTCGAATATTAGTTCAAAGTTGGCCGGAAATTCTAATGTCTCTG
AAAACTACCCAATTGGTACTACACGGTCTCCTCATTCCCTTCATGAAGAATTCGCTGTCA
TTGATGTTCAATTCATGCCCAAGATGGTCAAATTTTGAACCAAAGAATTCGAGTCAAGCT
GTACACATTTTGAGATTGTGTTGTTGTAGCTTCATCTATTGACAAATGAAATGAAATTGA
GGTTTTTGTTCTGAAGTGGAACTGCAGTTCAAATAATTCTGTTATGTTTTGGATGTCGTA
ATTAAACTAGGACTTGTTATGGTTTGTATAATGTGGGCTGGTTGAAACTATTCGATTTTG
TTCATTCATTAGTAGTTGTAGTATCAAATAGTTTAATATCCTAGTCAGTTCGATTTCGTT
TTCATTGGACGTTAGTCATTTGAAATCAAGTTGGGAATCACAGGGTATTTTGTAATTGAA
TTTTAGATGTTGCCTGACTGTCTCTTATTTGTAATGATGTGAATAAGGTCATTGCACCTA
GTCATGAGTCAATGTTAGAATCAGTGTGATTAAACTGAAGAAGGTTATTCTGGCAAAAAA
AAACATTTTCGTCTTCCTCGTACACTCCCTCTGTAATGCCGCCGTGCCTCCGCCGTCCGC
CGGAAATCGTCGCCGGCGGCGGCGAAGCTCCAATCCCTCCCAAAAACTACACCCTCAACT
CGTCTTCTCCTCCTCTTTCCAAACCCCCGTATACTTTAGTTT
>Contig469
AGGTTCTTTTTTTTAATCATTCCTGTTATACTTTATGGTTTTTGACATGTTATCAAATTT
GTCTTTTTTCAGTTTTTCCCTTGTTCTCTTGATCTGATTTTTCAGCTATCAGTATTTACA
GACAAAACCATTCGGCTATTGGGAAAAGTAAAATAGGCAAATATGGAGGGAACACTGTTT
TCCCCTGCTTTGGAAGGAATGAAACATGTCAAGTCTGAACATGGGGAGCTGATGACTAAG
CCTTTCTTGGAAGTTTGCAAACTTGTATTGCCAATTCTAGATAAATTTGGAGCTGCTATG
ACTGTGGTTAAATCTGACATCAATGGAAATATATCAAGGTTAGAATCCAAGTATAATGAT
AACACATCGAGATTCAACTACTTGTACAGTTTCGTACAGGCAGAAGTTGAGATAAAGACT
GCTAAATCATCATCAAGTTGTACCAATGGTTTGCTATGGTTAACAAGAGCCATGGACTTC
ATAGTAGTGCTATTTCACAATTTAGTTCAGCATCAGGATTGGTCAATGTCCCAAGCTTGC
AACGATTCTTACGCCAAGACATTGAAGAAATGGCATGGATGGCTTGCTAGTTCAAGCTTT
ACGGTTGCCATAAAGCTTGCTCCAGATAGGAAAAAGTTCATGGAGGTTATAGGTGGCAAC
GGTGACATCTACGGAGATATGGAAAAGTTTTGTACGACGTTTTCACCTATACTTCAGCAA
ATCCACAAATTTCTGGTATGACATTAGTACTCCTTTCAAGTTTTCAAACAAAACTACGGT
TGACTTAAGTTTGTGAACGATGTATTGGCCTTTTGTGCAGGCTAGTGTTGGCTTGGACAG
TATGAAAGCTTCATAATCAACGTCTTCCTTGGACAACTACTTCTCCAGTTTCAGCATTCT
GAAGTTCTAAAGTGTAGATCTTTACCGTATTTGTTGATTCTATTTTCATTTTGTCCCAAT
TTTTCAACAGCATTGTTAGTTCTCCCTAAATTTTCACATCTGTTGCTTTTATATTCTTTT
CGTCCTGCTAAAATTTTATGATATTTTCTGGTCAGTGTCTTACTCCTCT
>Contig470
GATCATCTCCTTCAAAAAAAAAAAACCGTAGAAGCCGTCACCCCCATCCCCAACTCTGTC
AAGCACGAACCTCTTCCTCTTTACAACCAAAGAAAACCCTAGCCGCTCTTATTCCCCTTA
TCCTATCCGAATCGAACCCCCTCCAGAATACCCAAAAACTTAATTCGCCCCAAAAACTCC
TCACTCATTCACACACTCGCTGATTTCTCTCTTCATCCACGATTTCTTCACAAAGCAGTC
TCCGAAAAAATAATGATTCAAAAATAGCTTTCCAAATTCAACTCTGAAATTTTTAGATCT
GGTCCGATTTCTGTTGCATTACTTCTACAACTCCTGGGTGTTCGAGTTTGATTTCGATTT
CAGAAATTGAAGCTGCATTTTGTTGATTCGGTTTTCGCTGATCTCCAGCTTTCCCTTCGC
CTTTATTTGGTTATTCAAGTTTGTCTCTACTGCTGTTTAGAGAGATATGGCGATGTTAAT
TGCGGCACGTCGATTATCAGCTGGATCAGCTTTATCAGATTCACTGCGTTATACCTCTTG
CTGGCGGTTTTTCTCTACCTCTTTCAGGGAGGAAAAAGACACATTTGGTCCCATTCTCGT
TCCATCTGACAAGTTATGGGGGCGCACAAACTCAAAGATCATTGCAGAATTTTGATATTG
GGGGTGAGCGTGAAAGAATGCCCGAGCCAATCATACGTGCATTTGGTATTCTCAAAAAGT
GTGCTGCCAAGGTGAACATGGAATATGGCCTTGACCGATCTATTGGAAAAGCAATAATGC
AAGCTGCTGAAGAGGTTGCAGAAGGAAAGTTGAATGACCACTTCCCTTTGGTGGTTTGGC
AAACTGGTAGTGGCACTCAAAGTAACATGAATGCTAACGAGGTTATTGCAAATCGAGCAG
CT
>Contig471
AAGTTTCACTTACTTTCCATCTACTTACCAGAGAGAATTATGAGTGTATATACCTGCATG
TGTTTATACAGAAACTCAAGTTGAACTTTAATCAAGCTATTCACCCCCTTTAATCAATTC
AGAATTTTGTTTGTGCCTAAACTGGGTTCTGGGGTTTTTTGCTATAGATCCAAATCAAGC
TTTCATTTTTATTTTTTTGGAATGAGGGGTTTCTGCTGATTGTTATGGTTTGTGTTTACT
CCGAAATTACGAGTAACAATTAAATTTGATTTGTGGTTTTAAAGATATGTGATCTAGTTC
AATACCAATTAATAATCAAGCAATATGAAGTATAGAGGAAGAAAATAAGTAAGATCAAAC
CAGTAGATAGGTCAGTCTCGACCTCGAGCCTAGTGACCTCGAGATGGTCTAGAACAGAAA
GCAAGAATGATACAGTTAAAGTACAACTCTGATGAACAATGAGCGAGAAAGTAAGATAAT
ATATTATTTGCCT
>Contig472
GAATCGTGATTATTAAAAATCACCACCCGGGTCTTCCGTATACAGCGATCCCGAAATTTT
TTCCGTTATCCCTTCGCTATCTCCTTCTATATCTGTATCTATATAAAATTAACCGTATTA
TATAATATATTCTTCTTTATCTCTTCGAATACTATTAAAATAATAATTCAAATCCGTTCG
ATTTTCTCATCACTGTATGGCGGTTAATTTTCTGAACCGGAATGTGTCAGATTTGTGCGT
AGGGAAACCGGCGTTAAGGCCATTACCGGCGGCAGCCACCATAGCGGAGGCGTTAGCGGT
GTTGAAAAAGTCCGGCGAAGCTAACGTGAGCGTGTGGAGCTGTGACCATTTGAAGAAGGT
TCTAGAAGGTAGTAATTGTGAGTGCTGTTGTGTTGGGAAGATTTGTATGGTGGATGTGAT
TTGCTTTTTATGTAAAAACGAGAATTTGGATAATCCTTCCAAGGCTCTTGAGGCACCTGT
GTTGCAGATTTTGCCGAAAGGGAATCATATTGTGAGGCATTTGGCGCCCAATTCAAGGTA
CTGTGATATTTTTCGTTTGAATTTTGATTCTCACTCCGTCACAATGTATGTGACTTACGG
CTTATTTGGATGGTTGTTACGTATCTTTTCGTAATGTAACGTACCGTATTGTACTGTATT
GTTTTGATCTATACAAGGTTTGGATAGATTGTATTATTTATTGTCGTTTCATGAAGCCAT
GCACCAACAATATGAAGAATAAACTTGCAATATTAT
>Contig473
GTCAGTGGGAACTCCATTGGAATTTAATATATTATCTCCTTACATTCATAATATTTTTTA
TAATTTCGAGTTGTCGCAAAATGAATTATACCAGAGCCTGCTAGATTGAGTTTTTAAATG
GTGCATGATAATGATCAGTACATCTATTAATATTTCTGGGAATGTAAGCTTGAAGCATGT
TTTTTTCTTCTCCTTTTTCCATTAACTTTTTATGTGTAGTAGATAATGACTCACTGTATT
CTATAGTATTGAGAAGAAATTACTGTAATGCTAGATGCATCTTTTTCCATTTCTCATGAT
GTGTTCTTCGAAGTCTTTCATTGGCGTCTTCCATTGTACGATGGTTCAACTAATTTTGAG
GGACATTCCTGGTGTTCTTATGCATCAACATTTTATCTACTTATTTTCCAAAAGGGAATC
AAGATGTTGATTTTACTACTAATTGGTTTTTTAGCTTCTCTGTTTGTTTAATGGCAGAAC
TCCTCACTTGTAGGAGTAAGATTCATCACGGGACAGATATTCTTTATCTAAATGAAACTC
ACTTGCACCTTCTGTATGTCTCCCAATAGTTCTGAATGTTTTCTAGTTCACGGTCTGT
>Contig474
CAGTTGGGGCGCTATGTTCAAGCCCACATGTGGAGATAGACCAGATAACATACCTTCCCA
GTAGGAATTTGCTCTCTCTTCTCACCTCCCCCATGTTCTTCTTCTCTTCTTCTCTCATTT
ACTATTTTATTGCTGAACTTGGTGCCAAATTGACATCAATTGTATCAGGTCCAGGTTACA
ATGGGTCGAGAAAAGCTTTTCATACTCAATCGAGCAATCCAGCTATAGATCTACAGGAGC
AATACGAAGATCTGGCAGCTCAACAAATGGATTTGCAAGCTGTAATGGAGAAAACAAAAC
AGGACTTGCGTGAGGATATAGATCAAAGGGTTCAGTACTTGGGCCTCTCTATTTGTAGAG
GATGCGTCTACCGATCGCAATACAATAGCTACAAATGTCAAACAACTGAGAGGCTTCTTG
GGTCTGGCTGGTTATTATAGGAAGTTTATCAAAGGATATGGATTCATCAGCAGACTTTCA
ACTGAACTCCTCAAAAAGGACAAGTTTTTGTGGTCTGATGCTACTGCACTAATTATTTTC
TAATCTGAAGATAGCTCTGATTACTGCCCTTGTGTTGGCCTTGCCTAATTATTCTCTTCC
TTTTATTGTTGAAATTGGCATCAGTGGTACAAGTATAAGAGTTGTTCTTATGCAGGAGGA
TAATTTATAGCCTTCATCAGTAAAGAAGCACTACACTTGGATGGATGACCAGCTGAGAAG
AAAAGGTAGATTGGTGAATGGTAATGATGAGGAACTCAGGGCTAAAATCATCAATCTATG
GAATTTTACTCCTACATGGGGCTATTCTAGTATTGATGCTACCAGAAGAAGACTGTTGGC
CTATTTCTATTGGAATGGAATCAGGACTAATATACTTAACTTTGTTTACAAATACTCTAT
TTGTTAGAGGAATAAATATGACACTGCTT
>Contig475
AAGGGGTTTGTTACAGAAAGGTTTTAATGTATAACCATTCCTGAAAAGTACAAGAAAATC
CAACAAGTCAAACGGTAAACCAGAAAAACCAACAGGGCCGTTGCCATTGTCACCTGATCT
TTGTCTAGATTTAGAAAGTGTAGAGAGTAAAATCTTTTTCATCTCTCTCCTCAACGCCAT
CATCATCATTCAACACCTTTTCTTTCTATCTCTCTGTGAAAGTATATTACGCCTTTGCCT
TTCTTCATTTCCGCATATTCTGTCTGCAAAAGAATTATCAGATTTTCTGCAATCAAATCT
CAAAAGCTTCAAAAAGTTACAGACAGAGAGAGAGAAAGAGAAGGGAAAAAAAATTGCAGC
CCATTAACTGCAATTATTATTCCCTCCCTTTTTCCTTTCTTTCTCTCTCTCTCTGTCTTT
TATATTTGCCAGCTCGTCTTCTCTTTTCTGTTGTACCCTTTTCTTTATTCTCTCTCTATC
AACACGTTCACAAAGATCTCCTGAGTTGGTGTTCAGAACTTAGGAGCTCAACAATCTAGT
TTCTCTTTCTTCCTCAAAAGAAGCTGTAACAGGAAAGATTTTGCATCATGNCTAACTCTG
TTAAAGCCTTAGAACCTGCATTTCAGGGTGCGGGTCAGAGAATAGGGACCGAAATTTGGA
GAATTGAGGATTTCCAACCAGTTCCATTGCCAAAGTCTGAATATGGTAAATTCTACTCGG
GTGATTCTTACATCATCTTGCAGACAACTTCAGGAAAGGGAGGTTCTTATATGTATGATA
TACACTTCTGGCTTGGAAAGGATACTAGTCAGGATGAAGCTGGAACTGCAGCTATCAAAA
CTGTTGAGCTTGATGCGATTCTTGGAGGGCGAGCAGTACAGCATAGGGAAATCCAAGGTC
ATGAATCTGACAAATTTTTATCATACTTTAAGCCATGCATTATACCACTGGAAGGTGGTA
TTGCATCTGGATTCAAGAAACCAGAAGAGGAAGAATTTGAAACAAGGTTGTATATCTGCA
AGGGTAAACGCGTTGTCAGGATGAAGCAGGTCCCATTTTCCCGGTCCTCTCTAAATCATG
ATGATGTGTTCATTCTGGACTCTAAAGACAAGATATATCAGTTCAATGGTGCAAATTCTA
ACATCCAGGAGAGGGCCAAAGCACTAGAAGTTATTCAGTTCTTGAAGGACAAGTATCACG
AGGGGACGTGTGATGTTGCAATTGTTGATGATGGGAACTTACAAGCTGAGTCGGATTCGG
GATCATTCTGGGTGCTCTTTGGTGGCTTTGCTCCAATTGGCAAAAAGGTTTCTAGTGAAG
ATGATATTGTGCCCGAGAAGACACCTGCAAAACTTTATAGCATTACTGATGGTCAAGTCA
GTCCCGTGGACGGTGAACTTTCAAAATCTAGCTTAGAGAACAATAAATGCTATCTTTTGG
ATTGTGGTGCTGAGGTATTTATTTGGGTTGGACGTGTAACTCAACTGGAAGAGAGGAAAG
CTGCCATTCAAGCTGCTGAGGAGTACCTTACCAGTCAAAATAGACCAAAGTCAACACATG
TAACCCGACTTATTCAAGGCTATGAAACACATTCATTCAAGTCCAACTTTGACTCTTGGC
CTTCAGGGTCTGCACCAGCCGCTGAGGAGGGAAGAGGAAAAGTAGCAGCTTTGCTGAAGC
AACAAGGTGTTGGTGTTAAAGGTGCTAGCAAAAATGCTCCTGAAAATGAGGAAGTCCCCC
CGTTGCTTGAAGGGGGTGGAAAAATAGAGGTCTGGCGCATCAATGGCAGTGCAAAGACCC
CTGTGCCCGGAGATGATATTGGTAAATTCTACAGTGGAGATTGCTATATAGTTCTTTACA
CATACCACTCTAATGAAAGGAAAGAAGATTATTATCTATCCTGGTGGATTGGAAAGGATA
GCNTTGAGGAGGANCAAAANANGGCTGCAAAATTGGCCAGTACAATGTGCAATTCACTTA
AAGGGAGACCAGTGCTGGGTCGCGTATATCAAGGGAAAGAACCGCCACAATTTGTTGCAA
TCTTCCAGCCCATGTTGGTCCTTAAGGGTGGATTAAGCTCTGGATATAAAAATTATATTT
CCGACAAAGGCCTGAATGATGAAACCTACACTGCTGATTCTGTGGCACTGATTCGATTAT
CTGGAACTTCTGTGCATAACAACAAAGCAGTTCAAGTTGATGTTGTGGCAACTTCACTGA
ACTCTAATGAGTGTTTTCTTCTGCAATCTGGCTCATCAGTATTTAATTGGCATGGAAACC
AGAGTACCTATGAGCAGCAGCAATTAGCAGCAAAAGTTACAGAATTCTTAAAGCCAGGAG
TAACTGTGAAACACGCTAAAGAAGGAACAGAGAGCTCAACTTTCTGGTTTGCTCTTGGAG
GAAAACAAAGTTACACCAGCAAGAAAGTAGCTTCAGAGGTCGCCAGAGATCCCCATTTGA
TTGCTTATTCAATTAATGAAGGAAAATTTGAGATTGAAGAAATCTACAACTTCTCTCAAG
ATGATTTATCGACTGAGGATGTTTTATTACTTGATACACATGCCGAAGTGTTTGTTTGGG
TTGGTCAGTCATCGGATCCCAAAGAAAAGCAAAGTTCTTTTGAAGTTGGACAGAAATACA
TCGAGATGGCTGCATCCTTAGAAGGGTTGTCTCCTCATGTTCCACTGTATAAAGTCATGG
AAGGAAATGAGCCTTGCTTCTTTACAACATTTTTCTCCTGGGATCCTGCTAAAGCTATCG
CACATGGAAACTCGTTCCAAAAGAAGGTTATGCTACTCTTTGGGGTCGGTCATGCTTCAG
AGAATCAGCAAAGGTTCAATGGGACAAATCAAGGTGGAGCAACCCAAAGAGCTTCAGCTT
TGGCTGCTTTGAACTCTGCATTTAGTTCATCATCTCCAGCAAAATCCAGTTCTGCGCCAA
GGTCTGCAGGGAAAAGTCCGGGTTCACAAAGAGCAGCTGCAATAGCTGCTTTATCTTCTG
CTCTTAGTGCCGAAAAGAAGCAGCCACCTGAGGGCGGCTCTCCTCTCCGATTAAGTAGAA
CTTCATCAGTAGATGCTATTGCCCCTGGGAATGAAGTTTCTACTGCTGAGATTGAAGATT
CTAAAGAAGTTCCAGAACGCAAGGAGATCGAAACAGTTGAGCCTGCAGAGACTGATGGAG
AGGACGTGGAACTGAAGCTTGAACCAGAACAGGTTGAGACTGGCAATGATAGTAGTCAGA
CTACATTTAGCTATGAAAGACTGAAGGCTAAATCTGAAAATCCTGTCAGTGGGATTGATT
TTAAACGGAGAGAGGCTTATCTTTCTGACGAGGAATTCAAGTCAGTACTAGAAATGACAA
AAGAAGCTTTCTATAAGTTGCCTAAATGGAAGCAAGATATCCACAAAAAGAAAGTTGATC
TCTTCTAGAACCAAGATATCCACAATATATGGGTACATATTGCTTTGATTGGTACTTTCA
TTTTGCTGTCTGCTTTTCTCAGAACCAAGTTTTTGGTGTTCTTGGTTTCTTTGTTCACTT
TGTGATGCCTGCTTGAAGAGTGATATTTTTTGAGTTCTCTCTTTTACTGTAGTTGAAAAT
CAGCAGTCAGGTCAATTCTTTGATTTCCTAACTCATTGTGTATTGAGGTCACTTTTGTCA
ATCATTTATTTGTTAATTAAAGGGTGTGTNCGCAG
>Contig476
TACTCGTTATGATGAGAAAAAGGATATAGCTTTCTGCTATATTCATATATCAAATATATC
CAGAAATTAATCTTGATCCATTCTTTACTCATCTTGCCTATTTATTTTTCCACTAGTGGG
TTCAATTTTTTTCTCTTTTNNAACAAAAGATTGATTTTTCAATCAACATTCACATTTCTT
GAATCTTCTAGTGGGGTTTCCTTTTCCAATCTTTTATGTATTTTCACTTTATTTGCTGTT
TGGCTTGTGAGGTTTTTGAAGAATGAACATTTCTTGATTTTGTTGAAGAGGAAGAAGGAA
AAAAGAGATGGGCAATTCTTGAATGGATCAATTCTTGTGGATTTATCAGACTCTTCTCTG
CTGTAAATTAGAAAACGCGTCGTTAATTTCCTAGTTTGATGGCTGAAAGTTTCGTCATGT
GTCAACTTGATGTTACTCTTTGAAAGAAACATTATGTGTTCAACAACAGCTTCTACAGAA
GCTTTACAATGAGTTAGATGAGGAACGAGAAGCCTCCTCCAGTGCTGCTAGCGAGGCGCT
ATCAATGATTTTGCGTCTCCAAGGAGAAAAGGCCGCGGTAAAAATGGAAGCCGAGCAGTA
TAAGAGATTGGCTGAGGAGAAAATGTGTCATGCCGAGGAATCATTAGCTATTTTCGAGGA
TCTTTTCTATCAAAAGGAGATGGAGATTGCTGCTTTGGAATATCAGGTGCAAGCTTACAG
GTATAAGCTATTGAGCATGGGGTGTGCAGATCCCGGGGTCGGTGAATTTAAATATCCTGA
GAATTTGTTGCAAAGAAATGAGACTTTAGCTGGAGAAATGAATCTCCAAGCTCTTGGAAG
CGTAACTCCGCCCTCCTATTCCTCTGAAATTTGCTTGTCCGAAGAAGGGTGGTATGGAAA
TAGATGATTCAAGTTCAGAAAGAGATTCGAATTCGAAAACAGTGGAGGAACACCGTAGGG
CAAGAGATGAATGAGCAGCAGTCTGA
>Contig477
GGCAAATTTACTAAATCCGGTTAAAAATAATGGGTGCTTAAATAACCATAAGTATCCATG
TACATCTGTAGTTCGTAATATGGTTATATGTCAAGGAGGATTTTATGTATTATCCCAAAA
AAAAATAAAGTAGTCCATTTCTCATTTGCTGGGAGCTCAATAGTCAAAAGCCTTCTCTTT
TGTTCTTCAATTCTAGCAATAACAAAAAAAAAAAACAAAAAAAACACACACACACAC
>Contig478
GGCCGGCGGGCTTGAATATCAGTGTTAGAGAAATGGTGGGTGGTCGGACGATGGAGTGGG
CGGCGAGAGCAAGCCACCTAGGTGGTCTTCCGAGGAAAATGGTGATCACGGCGGTAGGTT
CGTTCGCGAAGGCGGTGGCGAATCTACTCAACACCACCACTGTCCACAACGGCGACACCC
TCCTCCAGCTCGTTCGATCCCGCCCTGCCGGTGTTCCTCTCCTCACCGTCAGCAATCACA
TGTCCACGTTGGATGACCCAGTTATGTGGGGATTCAAAGGTTTTCCAATTTCTGATGCGA
AGCTGGCGAGATGGGTACTCGCAGCTGAAGACATATGCTTTAAAAATACAGCGTTGTCAT
ATTTTTTCCGGCTTGGTGTGTAATCTGTTGGTCTGGGAAATGTATACCAATAACAAGAGG
GGTGGAATCTATCAAGAACATATGAATGAAGCTCTTGATCGTTTGAGTGACGGAGCCTGG
TTGCATACATTTCCAGAAGGGAAGGTCTGTCAAGAAGATGCTCCAATAAGACGATTGAAG
TGGGGAACTGCCAGTCTCATTGCTCGTGCCCCTGTGACTCCAATTGTCTTGCCTATTGTC
CATCATGGTTTT
>Contig479
AATTGCATTCACTATATTTTCCACCTTTCTTTCTCCAACGATTCCGCATTATATTTGAGT
TTGTGAGAGGAACATAAAGAGTTCCTTTCAACTCCAAAAAAGAGTGCTAAGACAAAGACA
AGTTAAAAAAGAAAAAACAATATGGGTGCTTGTGCTAGTGTACCAAAGGGCATGAGGGCT
GAGGCAATGGCAGCTCCTCCACCGGAACATCCGAAGGAGGAGAACACCACCACTGCCACC
ACCACCACCGCGCCTGAGGTGGTGGAGGTGAAAGAAGGTAGTGACAATGCCGAGCCAAAG
GAGGATGAGAAGGTGGCTGAGGAGAAAGGTGCTGATGACAAGCACCAATCTCTAGGATCT
TTGCTCAATGAGAGTGAAGCAGCCAAGGAGTCAGCTAAAGATGAGAAGAGCTCAGACAGC
AATGCTGAAACCAAAGAATCAAAGGATGAGGAGCTTCCAGTATCAGATGCAGCTGTTGCA
CAACCCTCTTCTTCTTAATGAAATAAAATGCCTACATTATTTGTTGATGTCTTCAGAGGC
AAGCTCAAATGTGGTGAAATGGAAACAAAACTGTTTTTTTAGGTGGATATATGTTTTAGA
AATATCTGTATTTTCCATTGGGTATTTCATATTGTTGGAGTTCTCTTCTTCTTATGTTGA
ATTG
>Contig480
ATGTCCTCGGTTGGAATTTCTGGTCCCTTCATCCTTTTCTCATCTCTTGGGCTTCTCTGG
CTTACAACGTGGATTAACCGGGTGACAAATGATCCACAAGAAAGCAATTCTATAACAAAA
GCAGAGCTGAGGTTGATCCAAGCAGGGAAATCAGATTCTCCTCCTCTAAAAAAAGGAGAA
CTTCCACCACTGCAACTGCTGTTGTCAAAAATGCCCACTTGGGCTATTATTTTTGCTAAC
GTCACTAATAACTGGGGATATTTTGTTCTTCTCTCCTGGATGCCTGTTTATTTCAAAACG
GTTTTTAATGTGAATTTGAAACAAGCAGCTTGGTTTAGTGCAGTACCATGGGGCACAATG
GCATTCTCAGGCTATGTTGCTGGAGCTGCATCAGATTTCCTAATCAAAGCAGGGTACTCA
TTGACATTCGTCAGGAAAGTCATGCAGTCTATCGGTTTCATTGGTCCCGGGATGTCTTTG
CTCTGCTTGAATTATGCCAAAACACCTGAGGTTCGCAGCAGTGATGATAACTATAGCCCT
GAGCTTCAGCTCTTTCAGCCAAGCTGGTTTTCTACTTAATATGCAAGATATTGCACCTCA
GTATGCAGGATTTCTACATGGGATTTCAAATTCAGCAGGGACACTGGCAGCTATAATAAG
CACAATTGGAACAGGCTTCTTTGTACAATGGCTAGGATCCTTTCAAGCATTCTTAACTCT
CACTGCTTGCCTCTACTTTGTCACAGCCATCTTTTGGAATATCTATGCCACAGGAGAGAG
AGTTTTTTAGACTCTAGTCTAATATTTTCCAAATGTTGGCTGGCTTGTATGAGGATAAAT
TCATTTAGAGATAGCAGAAAGGACAATAATTACATCCTTTACAAATATTCAATTTTTCTT
TTCACTCAGTCTCATGGATGTGAGTGAGAATATATATATATATATTTCATGTCT
>Contig481
GAATCCCTAATGTCATTAGTTGTGCCTCTTGTGCGTTCATTTCATGAAATCAATCAACCT
TCAAATTCAAGGTTTGTTCAAGTCGTCATCGACAACCTCTGTTTAGGTTAAGTTCAAGCT
TTGTTCAAGTCGTCATTGTCCGCCTCCATTTAAAATAAGTTCATCATCTTGATTTCAGAA
CTCTCTTTTCGGATAGATTCTGGAAAGGATATGGAGGTGATTGTCAACAATTCTTTGACT
ATGCTAGTAGTGCCTCAACAACAAGTAAAAACTCTTATTTGTACTCAACAATGGATACGG
TCACCTTCCAAGGAATATAAATTTGAAGACATTTTGGAGGAAGTCCAGAAAATTGAGCAA
GTTGAAGAAGAATATCCAGACTTGCCTTTGGGGATTGATTAGAGAGGTAGTTAACTATAA
TTTTCTCCCGGACTACTTTTGAAATCTTGACTACTTAAAGGTAATTAAAAGAGCATCTAT
TAGTTTCTTTACTTTTGTCTATAACCTTTCTGTTGAGCCTAAAATATTTGATTATTTACT
AATATTTAAGGTATTACAAATGATTATCCCAAGGAAAAGGATGGAACTGTAATGAATCTC
CCTAAGATTGGAATTTGGGTCATTGTGCCTTTACTAACATTCTGGAACATGCTCCTCTGG
ATTAAGATGCCCAACTTTTTAAAGTTTAATATATTCTCTTTTTGTTTATTTTCTATGACT
CTTGGCGGT
>Contig482
GAACAACAATCCAAACAAGCTGTAAGCGTTCAATGTAACTGATGCATGCACCTCCGCCTC
CATCTAGACCTCTAGCTCAATGGAAGCTCAAGAGCTAAACGACGGCCGGAAAGCCCATAC
AACAAAAATAGCTCTAACAGCAATATCGGCGATGGCGGCGGAAACAGCAACTTTTCCGAT
TGACCTCATAAAGACGCGGCTTCAACTCCACGGTGAATCTCTCCCCTCATCTCGCCGGAC
ATCCGCCGTTCGAGTAGTATCAGAGATCTTAAAAAACGACGGCGCTTTAGGACTATACAA
AGGATTATCACCGGCAATTATAAGACATTTATTTTACACTCCAATCCGAATCGTGAATTA
TGAATTTTTGCGGAATTTTTTGGTTCCTGCTGATCATACTGTTTCTCTGTCTAGCAAAGC
CTTAATTGGTGGACTATCTGGTGTTATTGCTCAGGTTGTGGCAAGCCCAGCTGATCTTGT
CAAAGTTAGGATGCAAGCAGACAGTAGAATGGCAAGTCAGGGTATGGAACCTCGATATTG
TGGGCCATTTGATGCTTTCAACAAGATTATTCGGACTGAAGGCTTTGGGGGACTTTGGAA
AGGCGTACTCCCAAATGTCCAAAGAGCTTTTTTAGTTAACATGGGAGAATTGGCATGCTA
TGATCATGCAAAGCGCTTTGCTATCAACAACAACATAGCGAATGATAATATTTATGCACA
CACTTTATCATCTATAATGTCAGGCCTGTCAGCGACTACATTGAGTTGTCCGGCAGATGT
AATTAAGACAAGAATGATGAATCAGGCTGCTGACAAGCAAGGGAAGAATAAGTATAGAAA
CTCTTATGATTGCCTTGTCAAAACTGTCAGAATTGAAGGAGTCAAAGCATTGTGGAAGGG
ATTCTTTCCTACATGGGCCAGGCTTGGCCCTTGGCAATTTGTATTCTGGGTATCATATGA
GAAATTCCGACAAATTGCTGGTCTCTCGTCATTTTAACCAATTCATCATGCTGTGCATTA
TAAAACAGTGGAGCAAAGCATTGAAGCTGAAAAGGCAATCAAAACTCAACCGAATGGTCA
AAAGATGCTGAAGTTCTGCAGGCGGAACAGGACATGCTCCTAGTTCGCACATAACTGATC
CGAGAGCTCATCGAACGTCAAGTATATATGAAGATTCCACTGTCGCAGGTGCCCAAGACA
AGTTCTCTACCGTATGCAAATTAAAGTTCAGAGCCGAAAAGTTGGACCATTGCTACCGCA
AGCGGAGAAGTCTAGTTCCAACCGTGCACACAAAAAACATCAGAGAGGTGCAAAATAACG
GTAAATAGTTAATTAAATTATAGAAGATAAACTAAGGTCTTCTAGGAATTTTTCTTTTAA
TAAATAAATAAATTTTAAAAGAGACTAGTCGAATTATATAATAACTAACGTTACATGCCG
CCTTTTCTTGTTTATTTCCCGCGATCTTCCTCTTTGCATGCTTGCTGCATCTTGTATTAA
TATGTACTGAAGTGACTTTAGAGATTCATAGTCCTCATCCTCCCCTCGTCAGTGAGTGCA
AGGCCG
>Contig483
GGTTTATCAGGATTCACAGTTTTGGTCCGGTAAATACAACGATGTCTTCGAGTTTTCAAG
CTTCTATACTGGTGGCTGCCCCATCTTACCCCAATTCTGTCGCTTGGTCAGAGGAGAATT
TGGTGGCAGTGGCTTCCGGTCATATCGTTGCCATATTGAATCCAGCTAAACCATTTGGAT
CACGAGGTCTTATTACGATCCCTCATAGCAAACCTTTTCCTATTGGGTTGATTGATAGAA
AAGATTTACTCTCGGGTTGTATGTTACATATTGCATTATCTCGGGACTCCTCTCCTCAAG
AAAAACAATATCGAGAAAATCGGCCATGTGTCCGATCAATATCCTGGTCACCTATTGGAT
TTGCTCCAAATTCTGGTTGTTTGCTTGCAGTCTGCACTACTGAAGGACATGTAAGGCTTT
ACCGGATGCCATTTCGTGAGTTTTCAGCAGAATGGGTAGAGGTCATGGATATTTCTAAAG
GAAGCTGTATAGTTATCTCACAACTACCAATTTCCTAACGCAGCAAGCTTTAGTAGCATC
AGAAGCTTCTGATCCTAGTCAAGCTTGCTTTGTATGAGGGATATGCTGATGATCTGCCAA
TCTCTGTCATGAGAAAGGAACTTAAGCGTCAGAGACTGAATGCATTAACTGTGATGGAGG
TCAAAGCTTGCAGTCAGAAAGGGAAAATACTTTAATGCTCCTCGTTCAAAAGCAAAGTCT
TCTAAGAAAGTAGTTGGAGATGGCAGTCAATCGCTAATAACTGCAGAGGAATATGCCTCT
CGCAGTGCAATGATGTCTTCACTTATGTTGCATGGTCGCCCTGTCTGCCACAGACATTTG
GAT
>Contig484
AGTTTGTGTTTGGGTTCGGAATTCTGGTGCCGATTCGAGTTTCTGTCCGAGTTTCACGGT
TTCGATTTGGCTCGCAATTTCTGCTCGATATTATTGCTGTTTTCAGGTGGAATTTTGGAG
CAAAACATTGTATTCTTCTACTATTATTAAAAGAATTTCGAATTAACAGGTAGTGGATTC
AGGGGTGAGGAAGATGGAGGGGGAGGGCGAATGAGGAGGAACCGAAAACCAACTAATTTA
GTTGCACCAACTCATGGCGAGACACAGTGGAGTCAAATAGTTGAATCTAATGCAAAAGGA
CTAAAATTAAGTGGTGCTGATCTTGTGGAAGTTCGATTGGATAGCTTGAAAAGCTTTAAT
CCTCAATCAGATATCGATACTATTATCAAACAGTCCCCTTTGCCTACCCTTTTCACTTAC
AGGCCCACTTGGGAAGGGGGTCAGTATGCTGGTGATGAAGTGAGTCGACTGGATGCACTT
CGAGTAGCAATGGAGTTGGGAGCT
>Contig485
GGTGGTGATGTTTAACTCTCCCCATATTGTATTGTTCATAGGACAATAAAAGAACAAATG
GTTTGTGTTTTCCTCTACCCCACAATGTTTGAAGGTATTAAATTCAATTATTTTCCTTTG
GCTTAGGACAGCTCTAGTGGGTAGTCGTTGATGGACTAATAGCCATAGGAATGTTTTGAG
CTTGTTGTGGTACGGTGTTTTTCATTTTCAGAGATGGTGAAAAGGTTCATGATTTTGGGT
TGCCTCTGTGAGCTTGACGGAAAAAAAATAGGCACATTTTGTTGTGAAGTTACCATCTTC
CGTTTCTTTTCAAAAGAATGAATCATTTATGTTTTCAGAGAAAGCGATGTATGTTTGTGT
CACAAGGTGAGAGATCGTATTTGGGAGGTCGTATGAAAGAGATTCTAGATTCCAATTTTT
ATTGATAATAAGGTAGTTTAATTTTTTATTGATATCTTCTTTGCCTAAGGGGCCCTCTAT
TAATTCCCTTAGAGTGTGTTCGCCAATAATTCATTTGTCATCCCATACGCTTATCTGATA
TCCATTTCCAACATTCAAAGTTATGCCTTTGGAGAAAACGGAATAAGCTTTTGTAGTGCT
TTTCCAGATGTTGAAGTCATTGATTTTATAAATCATAAAATTTTTTCTTGAACTGTTAAG
ATATTTACCCTTTATCACTTTAGCCCATAGAGATTCAGGNTTGGAAGGGTATCTCCATAA
TAGACTTGAGAGGAGT
>Contig486
ATTCCCCCAAAAATTCCCCTACCCTCAGCCCCCAATTTCCCCAAACAGGTACCTTTAGAT
TTTTATCTCTTTTTCTTTTCTACTCCTAGCTATTTCTTCCTATTTTCCTATTTCGCTCCT
CTTTGAGCTCGATCGGCAGATTCCCAAACGAGGTGTTCATATTTAGTTTCAATTCCGCCA
CCCTAATCGGCAATCGGAAACTCGTTCCATCTTCTTTTCTCTGTCGATTGTGTTCTCTGG
TGAGCAAATTAGGGTTTGTTTTGTACGCTGATTCAGGTTCTTTTTTTTTTTGTATCGTTA
CGATTTATTCTCTTTCCACATTCTTTTGAAAACCCTAGCTTGTTAGGTTTTCCTATTCTG
CCAAATATTCATTGATTCTTATTATTTTGTATAGTAAAATTATCGAAAAATTAAGGTGTC
GTTTCACTGATTGATTCTACTGTATTATTCGGATTCTCTTAGGGTTCCTTACAAGAAGCT
CTGTGAGATTTTAGGTGCGTTGTTTTTAGTTTACCATCCTAAATTGAGGGTTTTCTTGTT
GAATCTAATAAACTTCGCATCACAGTATTGCACACCAAAAAAGAGTGAAAAGAAAAAAAA
ACCAGAAAAAGAGAAAAGAGAGGGTCTTCCTTTTAGCTGTCTTTAGAGTTAATTTGAACC
ATAAATGGCGTTAAATTTTTCGCATCGGCCCATATTTCCGGCGCATATATCTGAGGATAA
TTTGATATCGCCCATGAGAATTGTTAATGGGTATCTAGTGGAGGGTGTTCCAGAGAAGAA
AGTGGAGAATTTTGCTCGGTCCCGAGAGGGATTTGATTATGATTATGGGGGGAAAAGAGT
AGAGAAGAGTGATTTGTCGGAGTCGGTAGGGGAGGATATCGTTGACCGTCTCCCTGCTGA
TCCATTTGGGATGGATATAAGCACCACTATCACAGCCATTACAGGATGGCTTGAGGATTT
GGAGGTTGATTATGGAGGATGTAGGAGAAACCATGTTGGTCCAAGTAATGAGGACTATGG
TTTGTTTGCGGGTTTGAATTTTATCTGGAGTGATGCTATGAGGTTCCAATCATTCCCTAG
TTGTCACGTTCGGTCTGATGACAAAATGAATAAAGGTGATCCGGTGAATTGGTTTGTTGG
GGAGAGAGATATGAGGGACGCCTTGGCCCATGTTGGTCTTGGCTCAGCTTGCAATGTGGG
GGACACTGCAGGCTTCAATAATGTAGGTTCAGGCAGTTTTCTGCCGCAGACGATGGCAGG
AACAGATTGTTCGACGTCCTGCTCTGCTGAAAATGAAGGTGCCCCTCATGAGGCTTTATC
TTTTGCTCTTGGTTACCTTGGAGTGAAGGATCTTTTGACTGTAGAAAGTGTTTGTAGGTC
CTTGCGACTTACTGTAAAAAATGATCCTTTGTTNTGGAGGAGCATTCATATTGAAAAACC
ATTGAATGAGATCAGTGACGATGNCCTCTTGCNATTGACTAGCAGGGCTCAAGGTAACTT
ACANTGCTTGAGTTTGTTAGAGTGCACCCGNATCACNGATGACGGTTTGAGNAGGGTACT
NGANTCTAATCCACTTTTGACAAAGCTATTTGTTCCTGCATGTACAAGACTAAGTATTGA
GGGCGTTGTAAATATGTTGAAGTCCTTTAACTCTAAAAGAGGTAAAATGGGTATAAAGCA
CCTGAGAATTGGCGGCCTTTATGGAGCGACTCATGAACATGTTGAAGAACTCAGGTTTCT
GCTAGGTGCAGATTGCCAGACGCAGCAAAATAATGTTTACAAACCCNANTTCTTTTCTCG
GTAGGAATATTTATCGTTTATCTGATGACAATCGGNNTATNNATGTTCNAATATGCCCTA
CGATGTGGGTAAAAATAGAGAATGGTCTATGTATTGTCCTGCGAGAGGNTNGTCAAGTAG
AANNATCAAGCTACTCAAGAATGTAGGGCCTGCTCACTTTGTATCTTACGCTGCAGTCAG
TGTGGCAGATGTATAAATAACACTGAATATGAGGAAACTTTTTGTTTGGAATTGCTTTGC
TCTGATTGCTTTAGGCAGCCTTTGAAGTGCGAAGATGAGCAGGAGGGAGGAGGGGCTGGT
TCCTGTGACGGAGAGCAAATTTAAAGTTTGACCGCTGAGGATTAGATCTATGTGCTATCT
ACGTGTTTAAACCGCTGAGGAGTAAATCTATGTGCTATCTACTTGTTTAATTGGGCTTTT
TCTGAGAAAGAATATTAAGCAGCCAATTGACTGCTATCAGTTTGTGTAAGACTTGCCGAA
ACCAGTTGAACTGGTATGTTTGTTGGACTGTTTTCAGCAAAATAACATACTTCACTCATT
GTTTAAATTTCACTTGAATGTTTAGTGCTTTGGATGAAGTGAACAGTAGTTCTGCTTCAA
AGAGAATTTTCTGGAGACTTGTTCGAAATTCTTTAATTTTTTAAAGAATATCCTTTAACT
TAATACTAGATGCATTTGCGGGTGT
>Contig487
AACAAGGGCCGAAAAAAGAAAAACGGAAAACCCAGGAGAATAGAGAGAAGAGAAAGATTA
AAAAGCTGGAAAATCCAAGCTCATATTGGTTACAAAGGCGACGAGGACACGGATCGAGAA
ATCCAAAATAGGCAAAGCAAAAAAGTGCAATTCGAACCATAAAAACAGCAGCGACGAAAA
TGGAAGAATCAACGGCTAAAGTAGAGAGATCAATAGCCGCGCCGATGATATTCCTTATTG
TCGTAGCTTTGCAATTCCTTTCCCGATATTTCGAAATCAATAAAAAGAAAGGTTCCACAA
GTTCCGAGGATATACAGTTGCGAGCAGAAATTAAGCAGCTGCTAAAGGAGGCAAGTGCCT
TGTCACAGCCGTCAACATTTGCACAAGCTGCAAAACTGAGGAGGTTAGCTACAGCCAAGG
AGAAGGAACTTGCCAAAAATCAAGCAATTCGCAGCAAAGAGACGAAATTGTCATATGATA
CATACACAAAAGGCCTAACTATTTTGCAGGTCTTGACGTACTTGTTGCTGGTTATCTGGT
TTTTGGCGTATTCCTGTGGCTTCTATATCTAAGCAGCTCGTACAGCCTTTTTGGTAAGAT
GTTGTCTTGGCGAGCTGGAGGTCCTACCAATGAAAATGTTATGGTGGGGATTATTCCTAT
GGTTGTATATTGTCTACGAGAGTCAGCAAATCTATCTGCCGAAAGAATATTCAACGTAGG
AGGAGAAAGTATAAGTGACTATTAGTGTGCACTCGTACCCTTTTTTTTCCNTTCTTTTTC
GTATATCTATTNNATTGTATTGTCAATTCATTAGGATTTGTACTATTGAATGTGCTACAC
CTCTGTAAGGAGTACACTTTTTCTTTTTCTGGAAGTAGGAACAGATGCGATGAGTTAGAA
CTCATGTTAGAAAGGAGTACTTCTATACGGCTTCTTTTGGTTTTGAAAAGCAAATGCAGT
TTTTGGTTGTTGGATTCTTTAGGGATAAGTTAGTAATATTTAAAGTTTGTGAAGTGGATC
CACTTTTGAAGTTGAAATATAATTATATTGTGTGCATTTGGTATACAAAAGAGGATTTTT
GTAGTCACAACGCTAGACATAATTTGCACGATCACGTCAGCCTTGCTGTTGATGCTGCTT
AGGGTTGAGCTACATTGGCTTGGTTCAGCTACAACAGTCTCAAATTGGTTGTAAACTTCG
TCCTTTCCTGCAAAAAGAAGTCTAATCCACAGTCAGGATTTAGTGTGTATATGATATTTG
CTTCATTGTGTGGTTAATGCGATGTACATATTGCCACTGACTGCTTTTGTTTGTGGCAAT
GCTTGTAAGAAAGATGCATAACCCACTTTTTGTTTCTAAGTGATTTGAATATTTGAATTT
TTTTACCTTATCAATAGTTTTCTCCAGCTCTCTTCCCTGAGCAGGTCACAGCAATCCATG
TCCTTCAGTTGAGTAGCAATGTAGCTGTTTGTCCCNTCTCGGTAGTGTTTTGTACTTATC
TCTCAGCCATATGTAAGGATGATGTTCAGGG
>Contig488
AAGGTCTCTGCCAATACCTTCTGATGGTGGAGCTTCAGTATCCACGTCAAAATCTAGTGA
ATTATCGCTACTGAAGCAGAAAACTGAAAAAGCAAAAGATAATGAAGGAGAGCTGCTGGT
GCTGGGTGTAGGTCCAGTGCAGAATTCCTTTTGGAGGCTTTCGAGGCTTGTGCCTTTAGA
GGGTGTTAGAAAGCAGTTGTATAGATACAGAGGAAAGAAAGTTGAACCTCTTGAGACACC
TACTACGGATTCTGTTTCAATGCCATCAGTCAATGATATAACTAATACCCCTCAGTCTCT
TGAAATTCAAGAAGGTTCTGATGGCATTTCTCTCCGACCATTACCTACGGATGAAGACAT
TCCCAGTGAAGATAAAATGGGTAAATCTGTAGCAGAAAGTAATACCAATAATGGGGACAA
GAAGGGGTGGCGCCGCATGCCGTACTTACCCTCGTATGTAACCATTTGGGCAGCTTTTTC
TCCTGGGNAATTCATCTGTGGAGTTTCTNTCTGGTGCAGAATACTCAAAATTGACATCGG
TCAGATCTGTACTTGCTGAAGTAAGGGAAAGGTTTCAATCNCATTCNATGAAGTCATACA
GATCCCGGTTTCAAAGAATCTATGAACTNTGCATGAGCGATGACACAATACCTTTCTTGG
GGATTGAACAAATGCAGCAATTCCCACAGTTACAGAAATGGTTAGGCATTTCTGTTGGTG
GGACTGTTGATCTAGGGCACATTGTGGAGTCCCCTGTTATCCGTACTGCCACTTCACTTG
TTCCACTCGGATGGAGTGGTATTCCTTGTGGGAAGAATGCAGATCCTTTGAAAGTTGACA
TATCTGGTTTTGGGTTACATCTGTGTACACTTGTTGAAGCTCGAGTAAATGGGCGCTGGT
GTTCAACCTCCGTGGAGTCTTTTCCTTCGCCCCCAGCTCACTCACTAGATCATGGAGAAC
AACCAGAAGTTCAAAATATGCGGGTACTAGTTGGAGCTCCATTGAGACGACCCCCTAAGC
ACCACATGGTGGAGGATATCCATTTTTTTCTCAATTGATTCATCCTACGTTGATACGAAA
TTGAAGCAAAATGTGACCAGATAGAAGAGGGGAATTTCATACTCCCAGATGATTTAGATG
ACTTCGTCATATACTGTACAACTGATTTTTTCACCGTCTGGAAATAGGGTTAATCTGAGA
ACCCGTTAGGGTTAGGTTAATTGGCCTTGAGGGTCTCTGGGTAAAAACCTCTCTTTTAAA
GGCAATTCTGGATCGAGGCCGTAAGTGCTCGCATTGAGTAGTATTGAAAAATCTACAGTG
TAGACAATGAT
>Contig489
GGAAAGGTAACAGCGTTTTGTAATCCGATCATCAAAGGCATAGCTCGCGTTATACGTCTC
ATATGTTCAGATTCTGGGGTTCCGAAGAGCAACAAGCTCAGCCACATCCTCAGGAAGCTA
ATAATGGTTCAATGTATTCACCATCTGTAGTCAGTTCACCAAGTTCTTCCCGCCCTGCAA
CCCCGAGTTCAAGCTCGTCTGGCAGCTTTAATGTGCACAGGCCAACAAACAGGCCAAGCT
CTGTGTCCCATGTTTCTCCAGCAGAGGCTTCTGGCATCATTGCTGCTTTAAAAGCTAAGA
GTGTTGATGAGCTACGGAAGCTTCTTTCCGACGCTGATGCTTATCGCAACTTTTTACTTT
CACTTGAGGCTGTCAAAACTCAGAGTAAAGTCAAGGACGAGCTTCGGAATGAAACTATGC
AGCTTGCTATTTTATGGTGAACTCTTTTATATAGGGGAGAATTTAGAAAAAGAACCTCGG
ATAATGGAGCTCAGGAATCAGTGTAGAATCATCCGCACAACTGAATTGGCTGCTGCTCAA
GAAAAGCTGCATGAGCTAGAAAGGAGAAAAGAAGAGCTTCTGAAGTTGTACTCCCCTTTA
TCACTCCTCCATCACCTACAAGATGCCATGAAGAAAACAGAGGAGGAATCTGAAACAATG
CTTGGCCAGCTTCTTGATCGAGAAATTGATCTTACAACATTTGTGCAGAAGTACAAAAAA
CTGGGATGCAGTTACCACAGACGTTCCCTCACACATCTTGCTGCTAAGTCATCTTTTGCT
ACTTGAATGATTTGATGTATGGATATTATAGCTTTGGCAGCTCGTTACTGAAACCATAGA
GTGTAAATATTCTCCAGATGTAATTTTGGGATCAACTTCAGGTTCACTGCAACTTTCTAC
AGGGACAAATTGAACTAATTGTGTTGAAATATCAGTCACTTATCATCCTTGCGCACACAG
>Contig490
ACTTTTTGCATTTTCTACAAAAAAAAACAAACAACAACAACTAACACAGACAGAAAAAAA
TAAGAAAGACAAGGCGTTGGGTCCGGAATTACTAAGCGTTGGTCGATAAATACGATTTAA
CCTACCGCATCTCCGCGGCTTCCATTTGTAGATAACTGAGAGCTGAAAAAGACAGACCGC
CATGGCAACTTCATTGGCAGCGATGACGGCTCGTCGAGCCGCAACCTTCACTCGCTCCCC
AACTCTCAAGCTCTACGACTCAACCAGCTTCTCTTGCTCAACGCCGCGGCCTTGCCGGCG
CTGCTGATCATCACGGGCCACCTAAGGTCAATTGCTGGAAAGAACCTATGAATCCCGCAC
AATGGAAAGAAGAACATTTTGTGATTATATCTTTGTCTGGTTGGGGCTTGCTTTTCTACG
GTGGATACAAGCTCTTCACCGGAGGCAAGAAGAACAAAGAAGAGACATTGGTTCAAGCGG
CACAGTAAGGTGTGAATTTCAAGGTGTTATCCCAAGACTGGGATTTTTTCAAGTCCCAGG
TCCGAGGGTTTCTCTCTAATAATCCAATTGGTGGACATGACATAAGTTCCTTTCTTTTCT
TTATATTGGTTTCTTCCTATTGTTACAAATGACAATTGAGAGTTTTTTGAGCCAGTAAGT
CGCAGCAAAAGTTGGTTGTATCACCATTATCAGTTCAGTATCTCCTTATAATATCAAA
>Contig491
AAGACAACATCAAATCAAATTTCTCTTGTGGGCTCTTTCTCCTCTTCAAGTCAGACAGCA
CGTTTTATTTTACTGCTCTTTTGAAGTGGATTGGCAGCATAATTCCTTCCACAGAATTAC
CCACTGCTCATTCTCTCATTTATACATATATATACTTTGTTCTAATGGCTGTAAATCAAA
GTGGTAAAAGAGTAACTGCTGCTTCTGCTAGAGCTCACACCAGAAAATCCAAGAATAACA
CCCCATTTCGTCTTTCTTCAATTATGATTGCACAAATAGCAATAGCAACAACAGTTGGAG
TGTTGGGATGGGCTTATCTGGCATTGCTTAAGCCTCCCCTCCTAAAGTTTGTGGCTCACT
GGGTGGTCCTCCAGTGACTTCGCCAAGGGTCCAACTTAGTGATAT
>Contig492
AACCGCACACAAAGGATTTTTTGGATATTTCGAACCCAAAGGCCATCTTGGAGACGACAC
TCAGAAACTTTTCCTGCTTAACGACAGGAGATAGTATTATGGTGGCTTACAACAACAAAA
AGTATTACATAGATATTGTGGAGACAAAACCTTCGAATGGAATAAGTATCATTGAGACAG
ACTGCGAAGTAGACTTTGCTCCCCCTCTTGATTATAAAGAACCTGAAAGAGTGGTTCCTT
CTCATCCAAGCAAGGCTCCAGCAGTAGGTCAAGAGGCTGCAGCCGAACCAGAAGAGCCAA
AATTCAACCCTTTTACTGGTGAAGCGAGACGTTTGGATGGGAAACCATTAAAACAGCAAC
CTCCACCTTTGGCCGCTTCTGGATCCTCAGACAAGCGAACCAATGTTACTAATGGTAGTG
GGAAGTCTGCTTCTGCTGCTGCTGCAAGCTCTCAAACTTCTAGTCGTCAGTCACAGGGGA
AGCTTGTATTTGGCTCAAACGCAAATCGCGCTCCTGAAAAACCAAAGGAACCCGTGAAAG
AGGAACCTGAAAAGAAGAAGAACCCAAGTTTCATGCTTTCTCTGGGAAAAAGTATTCTTT
GAGGGGTTAATTGTGATATAATGACGTTCTGTCTATTTACCTTCTATGTATTAACCATTT
CTTTTGCCAGCCT
>Contig493
TCAAATATATATAAAGCCGAAGCTTTATAAAAATCAAAATTCTGACCTCACCTCATTTTC
AGTCTCCTGTCATTGCTGAAAATGGAGAACACAAGGTACTCGAATTTGAAGAAATCTTTT
GTGATTGGAGTACGCAGCTTGTTAAGTTCTTGTTCTAGAGAGAAATTTGGTGAAACTTTC
CCCAATTTCGCTCCAGCAGAAGTTGAACGCCTTCATCAGTTATATTTTGAGGTGATTACT
TGTTTGACCGAGAGTATAGAGGATGAATTTGAGTCTTTATGCGAGGAGACACAGGCAGGA
ACAACTCTAAACATGGTGGAGGAGCTTGTGGAAGAACAACGCTTGGAAGGAAGCTTGAAC
CCCTTGTTTCTGGAGAGGAGTAATACTGAAGAAGTCATGAGACACTACCTATCTGAAGCC
AAAAAGGACGAGATCAGTTACTTGATGGCTATGTTAGAGAAGGCAGAAGAACAGAAACGT
GCTGTCACTTCTCTTCTTGAAGCCGTGAAGAAAGAAAGGCATGATTTCTCTGGT
>Contig494
GACTTCTCTGTTACTCTTCTGTTTTTGCCTCTCTCTCACACTCATCGTTCAAAGCCTAGA
TTCTCCATCTTTCTTATGTTCTAAAGATGGCGGGATCTAACCAAATATCTACCTTTGAAT
CAGTGAGGGAATGGGTCTCCGACCACAAGCTTCGCACCGTTGGATGTCTCTGGCTAAGCG
GAATAACGGGATCAGTCGCTTACAATTGGTCAAAACCCAACATGAAAACCAGCGTCAGGC
TCATCCATGCGAGGTACCAATTCATTCATTCGCCGATTACCACATGTTTGATGAAATGAC
TATGGTTTACTGATTCTGTGCTACTTTTTTTCTCCTTTCAAAGTGCTAAGCAATTAGCAA
TATGTGCAAATAGACAATTTACAAGATTTTTACATTATTTGTGTATCTTAACCTGTTGTA
ACAGGATTTTTTTTTTTATATTACTCCACTAAATCTGACTTACTATTGGCAGCTAGATGT
TATAAGTTATTTTTACACGATGGATTAAATAAACCATGGACAAACAGTGTAAAGTTAACT
TCAATTTTTTTGTTAATGTAAAATTAGGTTGCACGCACAGGCACTCACATTAGCCGCGTT
AGCTGGTGCTGCGGCCGTTGAGTATTATGATCATAAAACTAACAAAAATGCCGAAAGATA
TCCCAGGTTT
>Contig495
AAAAACACAAAGAACACCAGCGGCTCTTTGCTTCATCTTCTCATCCAGAATGAAGTCGCA
AGCTATGATAGTTCATACGATCTGATGTTTTGGCCAAATTACAAATATTTGATGGTTTGC
ATGACAGAATTGGACGCTTTTTACCAAAATATTTGGAGAACCTATTAGGGCTTTCATGAG
CCATGAACCAACTTCGGTGGAAGAGGCTTCTTCAAGGACAGAACTAAAACTATAGAGTTA
GTATCGATTAAAACTAGCGAGCGGAACTCAGAGCAAAATTTACTTACTATGGTTGCAGAA
GACTTAAAGCTTCTCTCCTCCTCTATCAGTTCAAATGGAGGCTTCTGGTGTTCTTTATAT
TTTGCTCATATTCATAGACTTCCTGAAGTTACGACGTTCTTACTCTACTCAAGCAGTTCA
AGCAAGTAAAGACACTTATTAAGATCAAGTAACTATCAAAGCATATAATTTGGACAAAAG
ATGTATGAAGGACTTGCATCATCGATTTATCTGGTGTTATCTATGGTAACTTAGTCATGC
AGTTATAGTAGCTTCCTCCTAGCAGAAGATATTTCAAAACCCAGTCATGAACAATAGTGA
CTTTGATCTATCATTTTGTATGGTTTACCTTCGTGAATTTAATTTCATTAGGATGTGAGA
TTCATTATTCCTGAATTCACAGATTCTGAATATGCATGC
>Contig496
GCCCACCAAAAAACAAAAAACTAGCCGTTACGAAGCCAGAAGCGTCTAAAGCTCACCGGT
TCATCTTTTTTCTCCCTTCCCTGTGATCACTGAATGCAACAAGCAGAAAAAAACCCTAGC
CAATCAGCAATACGACAAAAACCCTAACTCCGATCAACTCTTCAGCAACAATCATATTGC
TCTTTTGATGGATTCAAACGGCAAATCCGCTATACTTACGCCTAAAAAATGCTCCAAAAA
TTCTGAAAATATGAACCCCAATGTGGAACAGCACAGTCCTTATTTGTCTAAATCTTCTAA
ATCTCCATCAATGGCAAAATCAGCGAAAAAAACCCAAAATTCAGTATCCAGAAACCCTAA
CGCAAATCAATTGGTTTCGCCTTCTCCCAAAAACAAAATTCGTCAAAGGAAGTTTGTGAT
CGCAAAGAAGAAGAAGTGTAATAGTGATAGTTTGAACCCTTCAGTGGCTTGTTGTAAGTG
TAATAAGGCTGGCGGTGGTGAGAAAAAGAAGTGCCTTTGTGTTGCTTATGAGAGCCTCAG
GGCTTCTCAAGAAGAGTTTTTCAAGAATCGCGGTGGAAATGAACACGAAGAAAGTGAAAT
CAAGAAGTTGGATAATGTAAATAGCCCTGAAATTGGCAATGGAGAAGGAATGAGTAACCA
GTCATTGACTCAAAACATTGAATTGGGTGAATTAGTTGAATTGGATGGTCGTTGTGTGGC
TGATGAAATGGTGGAAAGGGCAAACGAGGATGTGGGTTTGGGTGAAGTGAGTGGTGGAAC
TATAAAGAGGAGGATGTTGGAAGAAGCAAGACAAAGTGTATCTGAATCAGGAAAAGTGAT
GCATTTAGTTAAGGCTTTTGAGAAGCTTCTTTCGATACCAAAAACTAAGGAGTGTGAAGG
GGAAAAGGAAACCGAAGATTCTGGAACGGGATT
>Contig497
AAGTTTCCTTTACACAATGACCAAACTCTCTATTGCCGTTTTCTTCCTCTTCTTCACCCT
CTCATTTGCTCGCACACCCTTAACTCAACAAGAAAATGATATCAAACTTCCCCGTACTCT
CCCCGAACGCGACGCCACCCCACAAACAAGCTTGACAAAGAAGACTCACCACTGTTCAAG
AAGAATACAAGAATCTTCCTTCGAACTTAAAGGGTAAAAAGGAAGATCAAGACCACTTAC
CTTTCGTACGTTTGTTCCGGCGTTCGTCCGACTCAACCGCCACTTTCGTAGCCAGATCAT
CTAGGCTTCCTAACAGACTATGCCACCACCATTTCCACCATGCACATAACCTGAAGCCAA
GAACACACCTTAACTGATCATGATCAAATCCCTTACTGGTAAAGATATGATACTTTCTTC
TGGTGAGAATAGTGATTTTGATGACCATGTAATGTTTGATGGAGGCATGCATCAGGTTCC
AGAGGAATGGATGAGTTTCCTCCACGACAATAACGAAGATGATGATGAACAGAAGATGTC
AAAGTTCATAATCAAACGGGATAATCACAATAAGTTTGCTAAACTGAAACTGAAGAATCA
GTTCTATGACCCCTTGTATGATGAGGAGGGAGGAGTGAAGAATGAGGAGTGGTCGAAAAT
TTAACGGTCGAATAGCAGTATGAAGACTCATAATAGCATTGCTAGGAAGAAACTAGAGAA
GCAATTAGCACCATCACCATGAGGAAGAGGAGCAAGGAGCTGAAGAGCAGAATGAGGCAC
ATAAGGAGGAAANNAAGACAGGTGGTTTCGTGAGGCACATTCGCAAGTTCTTGGATCACT
ACTTTGTAATGAAGCATCTTTGNNAATGTGCTCCATGTTTTGGTTTAGTATTTTGTATCA
ACATATGTATTTGTAGGATTGCTCGCACAGAGTGAGCATTGGTGCAATGGTAGAATTGCT
CCTTTTGGTTGAGGCCTGGAGACCTCTTCTTTGTAGAAATACAAGAAGAAGGTTGCGTAC
CATATATGCCCATCC
>Contig498
GATTTGTTTAATTAAGGTTTATTAAATTTCTGTTTTTTTTTGTTTCTTCACGATTGTATA
TATATCTGTTTTTGTTTACGTTTTTGGTTGGGAAGTTTGTATTTGTATCAGGTTGCGGTT
TTCACCATGAGTGGTGCTACGAACCAGTTGATATCTGTTAGTCCGCCGGAGCTCAGGTTC
CAATTTGAGTTGGATAAACAAAGCTACTGCGATCTTAAAGTCACAAACAGCACAGAGCAT
TCTGTTGCTTTTAAGGTGAAAACTACTTCCCCAAAGAAGTATTTTGTTCGACCGAACACT
GGTATTATACAGCCCTGGGATTCATGTTTCATTCGAGTCACCCTTCAGTCTCAAAAGGAG
TATCCGCCCGATATGCAATGCAAGGACAAATTCCTCCTACAGAGCACAATTGTGAATAAT
GATATTGATGAACTTTCTCCAGATACTTTTAATAAGGAAAGCGGAAGAACTGTAGAAGAG
TCCAAGCTTAGGGTTGTTTACATATCTCCTCATTCATCTCCTGGACATTCTGAAGATTTT
AAACAAAGTTCTGATTTCACCTCTAATCAAGCATTGCAGCGTATCAAGGATGAAAGAGAT
GCAGCTGTCCGACAAACACAACAGCTGTTACAGGAACTGGAAATTATGAAGAGACGAAGA
AATCGGAATGATCCAGGCTTCTCTCTAAAGTTTGCAATTGTTGTGGGAGT
>Contig499
GAGGAAGATCTACCCACTTCCTCTCCTCCAACGCTCTTTTCTTTTCAAGTAAACTTTTAT
CAACCTTTGTTTATCAATCTCTTGATATCCCATTTCGGGATTCATTTCTATATTGTTTAT
TTTCTGTTTTATCTGTGCATGTTGTCGTAATGATAGTTGAAATATCAAGAAGCTTGACTG
ATCAGCAAACTAAGATTCAAAATGATTTCACTCTTCTTTGATTTAGTTTATTGGTGATAC
ATGTTTCAAGGTTTGATATTATGACGTAGATGTCTCTACAAGATCGATTACCATATGTTG
TAGGCAATTTGATATCTCCTTTCCGTCTATTCACCAAGCAGAAGGATGGGTTATTTGGAT
TTTCGAAAGATTACTCTGATTTAAAGCTCTATCATTATAAAGAGAATTGAAGTAATGAGA
GGTTTATGGGCAGAAGGGTATGCAGAGATTAAACAATATTAATTTGGAACAGGGCATCTC
AGAAAATGAATTGATCTTAGTTCTGGTGAGAAGATTGTCTAGGAAAATGACCGATGAGAA
ATAGTATGATAATTTATCTTGGTTTTGGAACTATGGAGTGTCTTAGTAGATATATGCTTT
ACCAATCAACAAGATATGGAGCTTCTGATAGCAAAAGCTTTTTGGACCAAGCAGACGGCA
GTGGCTTAATTTCTGTTAAAACTCATTTATTTGGTCTCTCTCAAATTCCGTGAGGGAGCA
TCTTTAGTTGTGAAAAAGACCTTAATGAATGTATTTCATGCCTTTATACAAGAGAACCGT
AATTTAAATTGGCTCCAATAATGCCACTTCTTATGCTCACAGCTCTATACTTCTCTCTTT
GATGATCCCATGTTGGCAAAATTTGGTTCCTCAATCTGATTTTTTCGAGGAAAGCATATG
GACAAGTTTCCATTTGATCGAGATGTCTGGTATAGCTTCTTTTCATATCATGGT
>Contig500
GGTACGTACGCTTGTTTGATCCTTCATGATGATGGAATTCCTATCAATGTGACGCAATCT
TTTCCTTTCTCTCGCCGAGAAAATTGGCTCTCTCATAAAAGCAGCAAATTTGAAGGTGGA
ATCATACTGGCCGAGCCTTTTTGCAAAACTTTGTCAGAAGATGAACGTGGATGAACTTGT
CATGAACATCGGCGTCGGCGGAACCGCGTCTTCTACTGCCGCTGTTACCGCTGCTCCCGC
TCCTACTACCGGTAACGACGCCACCGCTGCACCTTCCGCCAATGACAAGAAGAAGGAAGA
CGTAAAAGAAGAGAGTGATGATGAGCTGATGTTTAGCTTGTTTGATTAGAGCTTGCAGAA
TGCAGCGATCCTTAGCTTGTTGTGGAATGCGTGAGTACTTCGGGTGTCGTAATTCTCTTC
CGAGCAACTACCACAATTTACTAGATGTATTCTTCCGAACTACGCCAGCTAGCACTAGTT
CACCGCTCACTAGGATCGCACCAAAGTTTCGTTATTTCTAATCCCACCTTTAAATCCTCC
T
>Contig501
GAATTATACTGGGATTGTTGTTGTTAAAAAACAAACAGAAAAAAAAAAAATTAAAAAAGA
AGTTCTAATCAGATTTCTGGGGTTTTACTTCCATTTTAGCCTCTAGAGATCTGATCTATT
ATAACATATCATTCTCGTCTTTTTTTTTATCATCAAAAAACCAAACAATAAAAATGGTTC
GGTGCAGCAATTGTTTTATGACAATGCTTAATTTTTTCACGTTGGTAGCTTCATTAATTC
TCATATTAATTGCCATATCAGTTAATATGAACTCAAATGCTACCGTTTGCCAAAAAACTC
TTCAAAAACCTCTGTTGATATTAGGGTTATTCCTTTTGGTACTTTCTTTAATGGGAATTA
TAGGGGCATCTTGTCATGTCTCGTTTTTGTTGTGGATATATTTGTTTTTGTTGTTTTTGC
TCCTCGTAGGGATGATTATTTACCAGCTTTTCTGCATCGTTATCGCGTTGAAACATTTAG
ATAGTAATCCAGAACCTAAAGGTGAATGGGAAGATCAATTTCAAGAATACTCCCATTGGT
TTAAGAAGCAGTTGCCTGATGATCGAGACTGGGAAAAGATTAAGAGTTGTTTGATTGATG
TCAAATACTGTAATTACCTTTCCAAGGACAGAACTGCTGAATTTTATAAAGAGAAGTTGT
CCTCGACTCAGTCGGGTTGCTGCAAACCACCCACATACTGCAACTTTGAGTTCCAAAATG
CAACAACATGGATCGTGCCTAAAACAGGTGCAAAAGTGCCAGACGACGCAGACTGTAAAG
CTTGGAACAATGAACAGAAACAGATGTGTTACAACTGCAATTCATGCAAAAAAGCTGTTC
TTGACAATATCAAGAAATATTACAAGCATTCCTCTCTCATAAGCTTTTGCATCTTCGTTA
TTATATCTATTGTTTACTCTATTGGTTGCTGTGCTCTTACTAATAACAGTTACAGACATA
GGGCTCATGTCTACCATGGCTACAGACCCTACGGTCCTGGCCCTTATGGTTACCCGTGAT
AAGAACTAGCCACAATTGTTTTTGATTAATACCAGGCTTTTGTCTGTGGTAGAGTTCGTG
CTGCATTATTGGTCTAGTACTATATATGGACTCACCGTTTTGAATAACTTCTTATTGTAA
TATATGTGTATGACTTTACTAGATTGAAACATATACACACTTTTTTGAGTCATGATCAGC
TGTTGGGCTAGCTGCTTGATTCTCTTGCTATGTCAAGAATTTGATATTTTTGTATAGTTT
GTAATATTAAAGGTGGAAATAATGATACTTCAAGTGTAGTACTCTCACATTGGAAGTGTG
ATTATTGTAAATGTAACTTTTGACGTTTAATTTTCTTGAGAGACTTCATCTCTAGAGTCC
CACTTGAAAATGAAATTGGAAAAACTAACTCTCTAGATGCTCT
>Contig502
GATACAGGGTGGATTCCAAGGTGACGACTGCAGCTTTTCGTTATATATTCCGGCTCTCTC
TCTTCAGTTCTCTAATTAGCTCGAATTCTGCTTCCTTGGCCAACAATCAGTTAATTTGTA
ACTTCGAATTCGAGTTCAATTCTACTTCGGAGCGCCATTTTTGCCCCGTTAAGAGTCTTT
AATTTTGCTTTCGAGTCCCAGCTGCGCAAAACGTATTACCGAAGAATAGTTTTCTGGGAG
ATGTTACAAGAGTTTGGTTAGAAGGGTCTTTCCCTTCTAAAGTGTTTGGTTCAAGTTATC
TAAATGTCAAGAGCCAATATTTTGTTATTAAGCTCAATTCCTTGCCCTGTTTGGGTGTTT
TTAGAGTCAGGAAGATCATATGGCAACTGGTATCGCTTCAGGAAGCGGACAGTTACATTT
GAGGAAGCCTGTCTACTGGAGGAGTAGCTATGGAAAAGCTCACTGTCATTCCAATGCGAT
CCTGAATGGCATGCAAAACCAGATCCCTTGGTCTTATTGGGTTTCCAAATTCTTGCGAGT
>Contig503
GGGCAAGTTATGGGGACAAAAGGTGATTACGCATTCCATCAGATTGTGCCACCTTCCCCA
CAGGGCGCAATGGTCGGTGCGAGGCGACCCGTTTAGTATTGAGGGCGGTGAAATTTTTAG
ACTTGATATAAAAAGCAATACAACTTTCTTCTCTTTCATTCTACACAAAAATCATCTCTC
GGGTTTCTTTTAAGAACTCTTAAATGATTCAAGGCATAATCAAAGGCGAACCTAGCTGAA
TTTAACGTAAAGAATCTCGTTACCATCACTGAGTCATTTGCCTTCTTGTTATACTAATTT
TGGAGATTCCGTTGAAGTGAAATCACCATAGAAGTGTAAGAACTCAAAAAACAATAGTTA
GCCTTTCAAAAAGGACATTATGTTTATGCCCACAAATACAGATAGATCCGGTGACATGCC
TCTTCAATAGGGTACCTGTTTCACCTGTTAGTTGTCGCACTCCACTTCTCCGGAGTAGCT
GAACAGAAGTCGATAGGTACTGGAGTACATGTCTTTATCATTTTGGGTATGATGGGGCCC
TGTCCCAACCAAGTTATTGATTGTGGAGGCTTGCATACTAGTGTCCTGTGTGTATATAAA
TGTTGGTTATGACTATGTTGGCAACGGTGGTGTATATATAAAATGTTAAAGTTTCTTCCA
CGGTCATTTGTGAACATTTTCTAATTTTGGTATCATACTTGGAGGCCTTGTTGGCCCAGA
TCTCATGACGAAGGGTCTAAGTTGGACGTTAGTTCCCACTGGTCTTCGAGCATTATGTGT
TGTATCGCACCTCCCGAGGTT
>Contig504
GAAGGTGGATCTCATTCGACGTCTTATTCAAACAAAGAGAAGGGATGCCTTGGAGCAACG
GTAAAGTTGTCTCCGTGTGACCTATAGGTCTCGTCGTAGAAACAGCCACTAATGCTTGCA
TTAGGTTACGTTGCCTACATCACACCCTTGGGGTGTGGCCATTTCCCGGACCCTGCGTGA
ACGCGTGCTGCTGTGTCCTTTCCGGAAGCCAGTCATTGCAAAGTTGTTGTAAATCTAACT
TGTGTAACTCAATGTAATAGTTTTCATTTTGTCCTAAGTATTGGCGCTTCAATTTCCTCT
TAAAGATAATGGATGATCAAGATTTGGGATTCTTTGCTAACTTTGTTGGCATCTTTATTT
TTGTATTTGTTATTGCTTATCATTATGTAGTGGCTGATCCTAAGTACTCAAGCAACTAAC
TGATGCCAAGCATACAGTTATTTTCCTGGTCTCGTCGAGTCAGAGCTTTTACTTGCCTCT
CCCAATTTGTGAATCTCACAGCACTTAGTCTAATGCAAATATGAAGAATTTGTGGTGATA
GTTGAGTCTGTACCTAGAGCGTTAAAGCTTGAAGATGCAAAGTTATGTTTAGCAGTAAGT
TTTTACTTTGGGTCCCTGAGATCTAGAGGAAATGTGTTTAAACAGTGGAAGGGTAAAGAA
AAGATCAAGATTAACTTTGTTAAGGAACAGCTCTTCAATCCTTAATATTCGAACAGTAAT
ATTTGTAGTAATTGTTTTT
>Contig505
AAAAAATTAAGAAACTTAGAGATGTTGCTGTAATATCGGCTTCTTCAAGATCAGGCGCAG
GCAGCAGAGTACTTCAAGAAGAAAACAACTCTGCAGACCTCACAAGGATCCTACATTTCT
GTGGAAGCCAAAAGCTCAGGAAGCACTCTATTTAGAAATGGAATCAAAAGACGACACAGG
CGCCAATTGGATGAACATCGACATTTGGAACAGAACCAAGAAGCGTCTTGAGACGTGCCA
AATATTTTGTGCAGGAATGATTTTTCGTAGAAGTATTACAATATTAGAGGTCACCAATTT
GACAAAAAGATCAACTGCCCTTAGCGCAGGAATGATTTTTCTTATAAGTATTACAATATT
AGAGGTCACCAATTTGACAAAGAGATCAACTGCCCTTCCATATGGTTAGTACAATCTCTC
CCACAGATGATTACTTTGATTGTAGCACGATTCAATTGCTACAATAGATTTGAATCTTAT
AAGAAATTTGGTCGTATACGTATGCCTGCGAAAAGAGCCAACTTTTGTGCTGTGGCAAGA
ACCTCTTGATTCATCTACTCGCTCTCCTGTTCAACATTTGCTCCTGCAATATAATAAATA
ATTAGACGCCCC
>Contig506
AGGGGGAAGATACACCCAATTTCGCTGGTTCTTTCTATTCAAAGACCAAGGCCATGGTTG
AAGAGCTTTTGAAAGAATATGACAACGTTTGCACACTCAGAGTTCGCATGCCAATATCTT
CAGATCTCAACAACCCTCGCAATTTCATTACCAAGATTAGCCGCTACAATAAGGTGGTCA
ATATTCCTAACAGTATGACCATACTAGATGAGCTTCTTCCGATCTCAATTGAGATGGCAA
AGCGTAACCTCAAGGGCATATGGAATTTCACGAACCCCGGTGTTGTGAGCCATAATGAAA
TCTTGGAAATGTACAAGAAATATATCAATCCAGAATTTACTTGGGCCAACTTCACATTGG
AAGAGCAGGCCAAGGTAATTGTTGCAGCTCGCAGTAACAACGAGATGGATGCATCCAAGT
TGAAGAAAGAGTTCCCTGAGTTGCTACCGATCAAAGAGTCGCTGATCAAGTATGTGTTTG
AACCAAACAAGAAAACCTCTGCATAAAAAATCTGTTGATCTCAAGGATTTTGTATGCTAT
TTTAGCCATTATTCATTTTTGGTACCCAGAATTCTCTTATTGTTTTAGATTATTGTTAGT
GACTAGAGTTTCCTCGGTCGTTATTCCTCCTTTTTTTTTTGGTATGAATTCATAATATTT
GTGCTTTGTATGTGGAAGCCATTAAATATTTTGTGCTTTTTGTAATTGTGGTAAAGATTT
TGGATAGGCTTGC
>Contig507
AGAGTTGATTTGACGTGATTCGGACCTTCGGTTGAGAAAATAGTAGCTTTAAAGTGTTCT
TGAGAATTTTATTTGATTTGGTGCTAAATTTAGAGTTCTAGGTGTTATTTTGGCAATTTG
ATCGCGCGAGCAGGTCCGTATGATGTTCTTAGACTTGTGTGCATGTTTAGTTTGGAGCCC
CGAGGATTAGGGTGGAGTTTCGTAATAGGCCGACGGAAGTGTTTTGGTACTTTGTAAAAA
ATACTGATTTTTCTTGCAGAGTCTGGGTTCGTGGCGATGTCCTTCTTCGCGTTCGCGAAG
GTCCTCTCGCGAACGCGAAGAGTAAACTGATGAGGGAGGAATTTCTTCTTTGCGAATGCG
AGGTGATAGGGGCGGATACCCTTCACGAACGCGACAAGCCCACTCGCGAATGCGTATTGT
TAGGCACT
>Contig508
AATGCTGTGCTTGCTGATTTAGTGAGCTTCTTAACTGAGAAAAATGACGTTATCACATTA
GAGATTTGCACATGCCTATTACCACTTCTCACGGGGCTGCTTCAGAGCAAGTTGGATAGG
CATCAAGATATTTCATTGACCATGCTGCTCAAACTTGCTAAAGTATTTGGTTCATTGATT
TATACTTCGTTGTCTACTCCAACATCAGTTGGTGTTGATATTGAGGCGGAGAAAAGGATG
GAGCGCTGCAATCTCTGCTTTATTGAGCTTGAAAAAGTCAAGAACCATCTGCCTGCTCTT
TCTAGAAGAGGAGGATCCATTGCCAAATCTGCTCAGGAACTAAGTCTAGCACTTCAAGAA
GTTTCATGAGTTTACCATTATTGCATGGAATAGCGATCTAATATTTTCGGGAAGTAACTA
TGATGTTGCTGAACTCGAGAGCGACTTTTGTAGATCTGAAGCTACCTGCACTGCATGCTT
TTGTATTTTACCGTGCTAGAGTTCAGTGTATTGCATTCCTGCACAGGATGGAACACTGAC
TGCTAATTCTTTACATTTTCACTGATCATTGATAGTTAACCTGCTCTACTCTGCTAGTGG
TCTCAATGTTGTTGCCAATGAACGTGCTTGTCGGAGAAGGATCCGTCATACTTATTCTCA
TCTAACCCTAAGACATCACTCTTTGTAATTGTAGGTTTCTTGAGCGAAGTCATGTACAAT
TGTGGTAGTTAGTATATTATGGAAGGGTGTCTAAACAATAGCCGACTCAACTAGTTTGAG
ATTGAGACAACGTTGATTGATATATATGTGACGGTATCTAAACTGTGTTGTATCTGGACA
TTCTTGTATCTATCTTGATAATTTAGGGGTATACATGGACCGGGCGT
>Contig509
ACTAGACTAATAGAAAAATTACATGCCAGCAACCAAAAAGAAAAAAAGAGACAAAATTTA
GAGAAAAAAATCTGACAAAAAATAAGAAAGAGAAAGGAGGTGGTCGCCGGGAAACCATCA
CCTGCAGAAAGGAGCTGTGTCTGCTACATTTTTTTGCATCATTCTTTTAGATTTTTATCA
AAGATGAAGAAGAAAAGGTCAGATTTGAAAAAAAGAAGGCGTGGCCGGATCCGAAGGAGA
AGGTGTTGGAATCTAAGCGGCAGAATCTGAAGAAGAAGAAGTTGGTGATTATGGTGGTCG
CCGCCTGGGTCTGAAAAAGGCCGCATCAGTATTTCCGAAATCTCAACCTTTCGTTTTTTC
AATCTCCATTACTCAATTGGGTGTTTGTGAATTTTATTGAAATCAACGGGGTTCGTCATT
AACCAGGCAAATCTTTCATTTATTTGAGGTAGATTTAAGTTTCACTTTTGTCTCGTGAAA
AATAAAGGATGTATTTTGGGTCTTTACTTGCAAGAATGTTGCTGCTTCCCGTTGCTAGCT
TTCGCTTCCTGTTACAAAAATGGTGTTTCCCGGAAGAGTGTTGGTGGCAGAAGGATGAAG
AAGAAGAAGGTTGGTGTGGGCAATGGCAGAAGGGTACTGACGGGAGATTAAAAAAGGTTA
CTTAAGGAAAAANNCGAAAATATTATCATTTGATTCAATTCACGCGCTTAAGGAAGGTAA
GAAACACTTCTTTTGCCATGTCAGCGTATGGTGTTCCCAGGTACT
>Contig510
CTAGACGCAGCTCGCGCCTGGCATTTGCGCTTAGAAGCTTTGTTAGTTATATTAGTTAAA
ATCCATTCTAATATTCCTTTCTCATTCCAGAAGAAGAACAGAAGCCCTAAAAAGCTGAGC
TTAGTCTCTCTAAATCAATGGCGGAATCACGCACTGATGCAAAGACAAAGCTGATAGTAG
AGCTTGTACTCTCCGCTGCTACGGCAGCTTTAGGGATGGTTTTCATATTCGCTGGGCTTC
GTCATCTCGATCCCAATCGCGAAGCTTCTAAGAGAGCTCTCGAATCCCGCAAACAGCTCT
CTAAACGCTTAGGTCGTCCTCTTATCCACACCACTCCTTATGAGGATATGATTGCTGGGG
ATGTTGTGAATCCAGACCACATAGATGTGGAGTTTGATTCGATTGGGGGCGTGAGTGGGA
GTTAAGTAGTACTTTGTTTCAGCTGGCCATTTTACCTCTACGAAGGCCTGAATTGTTTGT
CATGGGAAATTGCTTGGTCCAATGAAAGGGTTCGTGTTGTATGGACCGACCTGGGACGAG
GAAGGACAATGCTTGCTAAAGCCATTGCTAAAGAGTCTGGTGCTGT
>Contig511
ACACAGTTTTCTCAAATCTTATTGAATCAATAATTCATGAAGATAAGGGAATCTTGATCC
ATCTTCCTTTTCTCTCTTCTCATCACATTTTTACAGAGCAACTCAACAAAAATCCAACTC
ATTTTTCTCCAAGATAACATTTTTTTCTCATTTTCTATTCTCTAAAAATCAAATCTTTTT
CCTTCCAAGATAACTTTGTTTGTTCTTGTTTTCTCACAATTTTATAATCAAAATCAAATC
TTTTAATATTTTTTTCTTGTTTTTTCTCAATGCAATCACAAAACCTTCTTCCTATTTCTA
ACCCCAATTCATCAAATATGATCCCAACATCATCTTCAGCTACTGCTGACACAATGTTAA
TTCTTGTACAAGAAAATGATGATTCTAAGATTGAGAAAAAA
>Contig512
TAACGGAGCACACATCGCCGGTTAGCCGTGGGTTTAGCGATGGCTTTTGTTGATTCGGAG
AAACTGAGAATTTTCCTCAGTATCTCCAAAATCAAGAAACAACAACCATTTTTTTGAAGG
TAAAAAAAACAAAACAGAGAACAAAATTGTTCTAAGAAAACAATGGCACAAGCTGCAGCA
AAGAAGAGACCTCCTATAGCTTCATCAGCAAAGCCATCTCCTAATGTCCTCCCTTACCAA
ACACCAAGATTAAGAGAACATTACACTCTTGGCAAGAAACTAGGCCAAGGCCAATTTGGT
ACAACTTATCAATGCACAGAAAAGGCAACTGGCCTTCAATATGCATGCAAATCAATCCCA
AAAAGGAAACTTTTATGCAGGGAAGATTATGAAGATGTTTGGAGAGAAATTCAAATAATG
CATCATTTATCTGAGCACCCTAATGTGGTGAGGATCAAAGGGACATACGAGGACAATCTT
TTTGTCCATATTGTTATGGAATTATGTAAAGGAGGTGAGCTTTTTGATAGGATTGTTCAA
AAAGGTCATTATAGTGAAAGAAAAGCTGCACATTTGATGAAGACAATTGTTAAGGTTGTT
GAGGCTTGTCATTCTCTTGGTGTTATGCATAGAGATCTTAAGCCTGAGAATTTCCTCTTT
GATAGTTCTGATGAAGATGCTACCCTTAAGGCTACCGATTTCGGGTTGTCCATTTTCTAT
AAGCCTGGGCATTATATATCTGATGTTGTTGGAAGTCCTTATTATGTTGCTCCTGAAGTG
TTGCATAAATATTATGGACCTGAGATAGATGTATGGAGTGCTGGTGTCATCTTATACATC
TTATTATCTGGGGTTCCTCCTTTTTGGGCTGAGACAGACAATGGTATCTTCAAGCAGATT
TTGAAAGGAAAGATAGACTTTGAATCTGAACCTTGGCCTCATATATCTGATAGTGCAAAA
GACTTGGTTAAAAAGATGCTCAACAGAGATCCTAAAGCGCGAATAACTGCACATGAGGTC
CTATGTCATCCGTGGCTTGTGAACGATATGGCTGCTCCAGACAAACCTTTGGGATCTGCA
GTTTTGACTCGCCTAAAGCAGTTTTATGACATGAACAAACTCAAGAAAATGGCTTTACGA
GTCATAGCAGAAAGGCTTTCTGAGGAAGAAATAGGAGGCTTAAAGCAGTTATTCAAAATG
ATTGACACAGATAACAGCGGGACAATCACATATGACGAACTGAAAGATGGCTTGAAAAGA
GTAGGATCTGACCTTGTGGAGTCTGAAATCAAGGCCTTGATGAACGCGGCTGACATTGAC
AACAGTGGCACAATTGACTATGGTGAATTTATTGCCGCGACACTGCATTTGAATAAGATG
GAGAGAGAGGAGAATCTGCTTGCTGCATTCTCCTACTTTGACAAAGATGGCAGTGGTTAT
ATCACAACTGATGAGCTTCAACAGGCCTGCATAGATTTTGGCCTCGGTGATGTTAAATTG
GATGACATAATTAAAGAGATTGACATAGATAATGATGGACGTATAGATTATGGAGAATTT
GCGACAATGATGAAGAAGGGAAATACAGGATTTGCAGCCAGAACTATGAGAGGCAATTTG
AATTTTAACTTGGCAGATGCTCTTGGAGTAAATGACAGTGAGAAAAATCAATAGAAGATC
AAGCTGATAGAAAACGTTGGATCAATCGACTATAGAGGGCGGTCATGAGCTTTCAACCAA
ACCAGGGAAGAGGCAGGTAGAGCTGCATTTGCCGAGACAATGTTGGACTGTAACCAACAG
GAGCTTAGTGCTCTATTATTTTCTCATGCTAGATAGGTTTAGTGCTATAGTAGCAAACAA
TATTGTTGCTGCTGCTTTATCTTACTATATAATTGGAGGGCTTCTCCTCTATTTCACAAA
TTTAGATCACTGTTGTCTGTACTTGAGGAGTGTTGTAAAAACCTTCTTTATGTCTATATT
CATTTGGTGTTACGCAG
>Contig513
ATGGACTCCATTTACTCCTCTTCTTGGCCCCATAAAATCAAAAAAGAAAAAAGAAAACCA
TCCATTCCCTTGTGTTGGTCCAAGAACCAAATTTATGTACAAGCTGTACTAGTTTCTTGG
ACCAATTTTTAACGAAAAGTGACCAAAAGGGAGGCATACCTATTACCATTTCTGAAATTT
ATGGTCTGCTTTCCAATCAATAGCAAGTTGATTTGGATCTTTATGTTCAATTTGAATGGT
ATTGCGTTGGGATTTAAGATTAGAACAAAGAAATGGGGCCAAGATTGTCCAAACAGGGTT
TCAAGAAGCCTGTTAATCTGAGTATCACGGATCTCCACCATAATCTGATAAACTATCTGT
CAAAAAGTTTGTACATACGTAACTTGGTGTCGAAACAAAGAAGGCGAATGCTTGTTGGCG
GGTATGATCTTGACATGACTTATATATCAGATCGAATTTTAGCAATGTCATTTCCTGCAG
AACACGTGCGAGCAATGTTTCGCAACCCTTTGTGGCAGGTTAAGTCTGTACTGGATATGA
GACATGCAGGACATTATAAGGTCTATAACTTATGTGTAGAGCAAGCTTATGATGCCTCAC
ATTTTCATGGCCGTGTGGAGAGGTATCCGATGGATGACAATCATGTCCCTCCTCTCCAAA
TGATCAAAGAATTCTGTGAAGATGTGTACTCATGGCTTTCAAATGACCCTAAGAATATTG
CTGTTATACACTGCATGGCAGGTAAAGGCCGAACTGGTTTAATGGTTTGTTCGTACCTAG
TTTACACTGGCATGTCAGCTGAGGAGGCTCTTCGGTTGTATGCTGAGAAACGAACAACTA
ACAATGAAGAAGTATCGATTCCAAGCCAACGTAGGTATGTCAGATATTGGGAGCACATAC
TTTCCTTCTCAAAGGGTGTTCCTCGTGGTCCTCCTCCAACTGTCAAATTGCCTAAGTCAT
GTAAGAGAGAGCTGCGTCGCATTAGATTATATGACACTATAAACGTTGAATCCATCTTCT
TCGTGGTATCCGAGTTGCAAAGAGTTCCAGGAGAGAAGTATTGTCCACCTGCAGAAGTCT
CAAAAAGTTGCTGCAGACGAATTAAGAATGGTATTCAGCGAACTTATAGTCCTCGATATT
TTTATTCCTTTGTTTGAGGAAAATGAAGATGAGATGAAACAAGAAAAGAA
>Contig514
TGGGCCGAAATTCATGGTAAACATTGATGTCATTTGTATTTTTGATTCAATGTCTCATGT
TCTCACGTCTACTCCTCCATTTTATGCATCACACCTAAAAAATCCTTTCTTAGATGTTAA
TCGATCTTTCCCCGACCATCGATTCTACGCAAGATAGAATTTCGCAGTTATCTGCTATAA
AAAGGAAAGGGAAGCTCGTTGAAGCCAACTCTGGTGAATGGTTTCGTTGGTTATTTAAGG
AAGAGGACAATGTCCAGTTTCAAGATAGGGTCTGAGAGTGTTCGAGGCACTGCACATCTT
CAAGATAGTGAGTCTATGTTGATTAAAGATGAGAAAATAGAGTCCCCAACCAAAAAGGCA
GCAAAAGGTGAAGCTTCCATTCTGAACCCGGGGGATGGTGTTACAAAGGGTGATCCTATC
AGTCCGTGCGATCTCGGGGTT
>Contig515
AAATTCTGTTTCTTTAAGAGTTCGTCCACATGAGTATCTATTCCCCTATGAAGATTTATT
TTGCATTGGATGGCAAAATAAGTGGTAGTCTATCTCGAGACAAATGGAACCTCACGGTTT
TGGTAGATTTGGTTCTCTCAAATAAGCTAGTCTTGTATGATCTTGAGAAGCAGGCTATTG
GTTGGACTGAATATAACTGCTCATCAAGCATTGGATTGAAGGATGAAATTACTGGATCAG
TACATTTAGTAGGCGCTCACTCTCTGTCAGGTGCTTCTAGTTTGACTTCTCACATGGCTC
TAACCTTCTGGTTATTAGTAGCTCTGCTGCACTATTCTCTATTTAATGGGCAGAGCTGAC
ATGAATATTAGTTCCTGGTACTTGACTCGGTTATTGAAAGGGATTCTTCAAGTATTGACA
CAGCAAAGCAATTCACTGAATGTCAAGTAGGGTGTGCATATTTTACATACAGGATTGGCT
GATGATAGGAAAACTAAGATACTGAATACTCACGGGACCGTGCCTTTTTGTTTGTTTTAA
AGTAACAATTGCTAGACCACTCCATTTTTGTCATGAAGTTGGGTTGTACGTTACAAAACG
ACATAATGTAAATAGATCTCTGTATATATATAGTTTAATTTTGATCCTTATAATATCCGG
GCT
>Contig516
ATAGGGGCGCGAAACTGATGAAAACTAAAGTAAACAAAAAAAGAAAAACTCCAAAAATTT
CACGGTAATCCCTCCAAATTCACTTTCACCCTAAAATCCCTCCAAAATACTTCCAGGCTA
AAATCCCTAAGAGACGGCTAAACTTCATCAAAATTCAGAAGGTTGCAAAGAAATCAGAAG
GTTGGTGTCTAAAATTCATCTCTCCCGGTGACTTTACACAAATTATACTATTGGATTATC
CACCTAATCAAGAGATAAATTTGAGAGTGATGACATTGATATTCATCGCGATCATATTTT
AGGATGGTTGAAAGAGTTATGGAACAAATGGAGAGGACAATTGCATGCAAAATATGTGAA
GGGTAAGCCAATCCAAGAGGCTCTTAAGAATGTGCCCAAGGGGGTAGACAAGAAATAATG
GGAGTGGTTGGTAAAGGAACATTTTTCTACAGAAAGTTTTCAGGTTTGACATAATACTTA
ATTATGTAATTTTATTTTATACAATGATCTTTTAATTGATAATTTATTTATAGTATTTGA
ATTTAATGTTGTTACTCAAATATAGGCGAGT
>Contig517
AAGGGCATTAGACAAGGACAACTTACAACTAATCCATTTGGACGGCCTTCTCTGGGCATA
AAAAATGAGGATACTTATAGCTCCATGACAGCGAAAGCAAGTGAACAAACTGAAAGAAAC
TCACATTTAGCAACGGAAAATGGTAGGAATGCATCAGATCAATTATCGAGTGTGGGTGGC
TGTGAAACTAACAATGTGGTTCATAAGTTGTCACATTCTGCTGCCTCCTTATCAGGTCAC
AATATTTCTGATGTTATGGTGCCTGGGTGTGGTTCACCGAAATATTTAACTGAAGATAAT
GAATTAGGATCGATATCTCCTGAAACTAGACCTGCTGCTAAAACAAATAATAAAGATGTT
TTGCTTTCTGGATCTGGAGCAAAGCATCATGAGGATTCTCATATTCCCACTTCACCATCA
TCTCCATCATATACCAAAACAAGGGGAAAAGTCTCTGAGGAAACAAAAATAGAATATCGT
CGCGTTCAAGGATCAGGTTCAAAGGATAAACCTTCAAATAAGGTGAAAAGTACAAACTCC
AGGGGAAAGAAAAAGAGGAGAGAAATTCTTCAGAAAGCTGATGCGGCTGGGGACACGTTA
GATCTTTATATGGCATTTAAGGGACCCAAGGAGAAACAACAGTCTTCTGTTTCTTCAGAA
AGTCTTGAGAGTTGCACCAGTCTCACTGCAATGAAGATATCATCGAGTTCCAACGAAGAA
GATTTTTCCGCAAATGAAGATAAAAAGAGTACAGGTGAACCTAACAACTGGGAAGATGCT
GCTT
>Contig518
AAAAAAAAAAANAAAAAAAATCCGCTTCCCCTTTTCCCCTATTCATATATGTTCGGTTTG
TATTTTACGATTCTCTCTCTACTAATTTACAAAATATTCTGTCTCAAGAATTGCTTCCTA
TCCACGCCATAAAAATATATTATCTAAACCCTGAAAAAGAAATTGATTTCGAAGAAATCA
GGTGATAATGGATCGTTTTAGGGACGATGAACACAGAGAAATCCAAAAACCGAAAGCATC
GATACTTAACCGATCGATGACGGTTCATACTGCCGTTAACCCAATTGAATTCCCAGAAAA
GCCCGTCACATATTTCTACCCTTCTCCTCCTTCAATCGAACGTAACGGCTCCGTCAAAAA
ACTGCACAGCCCATCGATAGGATCAATGGGAAGTTCCTTCAAAGGTACCGTTAAAAAGCT
ATGCTCTCTTTTCGAGTCACGTAAACCGTCAAATGTACAACCTCAAAGCCCTACCAAGCA
TTTGAAATCCTTCAATTCCGATTCTAGGGTTTCGTCATTTTCTGATTTGGGGATTTTCCT
GCCTGGAACGGAGGACAGTGTCGTAATTTACTTTACGAGTCTTCGTGGGATTCGGAGAAC
GTTCGAGGATTGTTATACTGTGAGGATGATTCTTAAGAGTTATAGGGTTAAGATCGACGA
AAGGGATATTTCGATGGACAGTGCGTATAAGAAAGAATTGCAGAATGTTTTGGGCGAAAA
GAGTGTGACTTTGCCACAAGTTTTCGTCAAAGGGAAGTACATTGGAGGAGCTGAAGTTAT
CAAGCAAATGAACGAAGTGGGCGAGTTGGCGAAGTTGTTAAGAGGACTTCCCCTTAGGCC
ACCGGGTTATACTTGTGAAGGATGCGGGGACGGTGAGGTTCTTGCCTTGCTCGAATTGTG
ATGGAAGCAGGAAGTATTTTGATGAGGATGAAGCACAGCTCAGGAGATGTCCCGAGTGCA
ACGAGAATGGCTTGGTTCGTTGCCCTCTTTGTTGTTCTTAATTTTCATAGTGTATGAGTT
AATAATAACTATTACAGCCTGCTTACTGCCAAATAGGTTTTGGTTTGTGCAGCTAGTCGT
CTAAGGTTGAATAGCTTTTGCATTTCTAAGGCAAAAGTAATGTTTGTTTAGCTTCTTTAA
GTGACATGTGAATGTTTGTATATGTACATAATGCTTGGAAAAACTTCATTCTGTGGGATG
AAGGGGCTTTTTCGATCCCCGTATAGTCATGTAAATTTAGTCCATCCGATATAAGGTAGT
GGTTTT
>Contig519
AAAAAAACATAAAAACAAAACAAAAAAAAATTAAAAAATTGTTTACATAACACAAAGATT
TTATTCACCTTCATATCTCTCTCACTATTTGTCCATATTCATTATATATATATAATTGTA
CACCCTTTTTACGCAATCTGATTACTGTTAATCTCATCTTCTCCTTCACCAAGATTTTTC
AGTTTCAACCTTTGGGTATGAGTATAAGTCGGACTACAATGAGTGTGTGGTTTGAGGATT
CTTTATGCTTTGCTTCATGTGCTGAGGATATGTGAATGGATTCAGCAAGAGGTTGGTTCC
AAAAATTGGCGTCAACAAAGAAGGATTCAATGGCAAGTGGAAGAGAAGATGACAAGCCGG
CGTCAGCTGAAGAGGCTTCCAATATAACAAAGCAGAGAGTCGCTGCAGCAAAGCAATACA
TTGAGAAACATTACAGAGAGCAGATGAAAAATTTGCAGGAGAGAAGGGAGCGGCGAATTT
TACTAGAAAAGAAGTTGGCAGATGCCGATGTCTCTGAGGAAGATCAAAATAACCTACTGA
AATTTTTAGAAAAGAGGAAACTGAATACATGCGACTCCAAAGGCATAAAATGGGAGCTGA
TGATTTTGAGTTATTAACGATGATTGGAAAGGGTGCTTTTGGAGAGGTCT
>Contig520
TTTCCTCTGACCTTTTCTTGTTCCATCTTACAAGTTATATAGCATAAAAGTAATTAATAA
ACTGCTTCTATATTAGGAGAGAACCCCAGGATCTAGGGTTCCTCCTTCCTCCAATTCCAT
ACACAAAACTTAATCTTTCATCATTTAATCCCAAAACCCACATCTCCAAAATAGTTTGCA
TTACTTCTCCGTGCGTTTTTCTTTACTGTTTCTTTTTTTTTTACCTCCATGCGTATAATT
TCTGAATATATTATTACAAGAATATGGATAGTAATTATACATCACTTTCCAAAAATTCAT
CTTTTGTTGAGTTAGAATTAAAAGATGATAACTTTATTAAAGATGGGTATTCAAAATCAA
ACATTGAGGATGATCTTGATGCTAATGATATTGATTTTGATAATTTACCCCTTATTTTTG
GTGAAAATAAATCTGGGTCTGGAATATATGGTGCTGTTTTTAATCTTACAACTACTATTA
TTGGTGCTGGTATTATGGCATTGCCTGCTACAATGAAAGTATTGGGTTTGGTTCTTGGTG
TTGTCTTAATATTATTGATGGCTATTTTGTCTGAGATCAGTGTCGAATTGCTTGTCCGGT
TTACTGTACATTGCAAGGCGGCATCGTATGGGGAGGTTGTTCAGGCTGCATTGGGGAAAA
CAGCTAAGGTTATATCTGAGATTTGCATTATTGTTAACAATGCTGGTGTTTTGGTTGTGT
ATTTGATTATTATAGGGGATGTTTTGTCCGGTTCGCTTCGTCATATTGGTGTTTTTGATC
AATGGTTAGGTCATGGAGTGTGGGATCATAGGAAGTTGGTGATTTTGGTTATGTTGGTGA
TTTGTCTTGCACCTCTTTGTGCTTTGGATAAGATCGATTCGTTGAGCTTGACTTCGGGTG
CTTCTGTAGCTCTCGCGGTTGTATTTGTGTTGGTTGCTTTCACCATAGCGTTTATTAAGC
TGGTTGAAGGGAAGATTGAAGCTCCGAGAATGACCCCGGATTTTGGGTCTAAGAAGGCAA
TCTTAGACCTGCTCGTGGTGATTCCTATCATGTCGAATGCTTATGTTTGTCATTTCAATG
TTCAGCCTATTTATAATGAGCTCGAAGGTCGCTCACCTCAGAAAATGAATCGGGTGGGAC
GGATTACCAGTGTTATCTGTGTTTTGGTGTATGCTTCTACTGCAATAGCTGGTTATTTAC
TTTTCGGGAAGGATACTGAATCGGATGTGCTCACTAACTTTGATAAAGACCTTGGAATTC
GTTTCAGCACACCTTTAAATTACATAGTCCGTGTTGGCTATGTTTTTCATCTGGTTCTTG
TTTTCCCTGTTATCCATTTCTCTCTTAGGCAGACAGTGGATGCCTTGTTATTTAAAGGAT
CAGTACCACTAACTGAAAGTAGGAAGAGGTGTCTGGCTCTGACTGTGGTTCTTTTGGCAC
TCATATATCTCGGATCAACTATGATTCCTAACATTTGGGCTGCTTTCAAATTTACAGGGG
CGACTACAGCAGTCTCTTTAGGTTTTACATTCCCATCTCTCATTGCTCTAAGGTTGAGCA
AAGAAGGGATTGGTTTGAGTCACAAGGAAAAGATATTGTCTTGGTTCATGTTAGTATTGG
CCGTTGTAGTTAGCATTGTTGGAGTGGTTGGAAATATTTACAGCCTCGCCAGTTAGTGGG
ATTGGCTTTTGTTATTTTTTATACAGTAGAAAGTTTTAACGTCTTTGGCCATTGCATTAT
CTATCCCAGTGAGGATAAGTAACGCTTTGTGAAACGAAGTTTCTAGAAGCAAAAGCCCCT
GATACGAATCATTTTGGTAAAGAAGCGGATGAAGGTTTACCTATAAAACGAAAATTAGTG
GATGCATTCTGTGTCACGCTTAGCTGCTTGTGGAGAGTGGCAAAAGAATTGCTGCAGCTG
TTAGAGATTGCAATACCTAAATACGCACAGATCCNNGCTTGGTGTATGTTGTTGATAGTT
CCATGGTCCTATGAGACTGTTACCTTGTAATTGCTAACAGTAGCCAACAAAATNATAATT
AGTCTCTCCCNNCACTATTAGGNAGTACACTACTACNCACATACAACAAAAATGATTTTA
TGAATACAATAATTCAATGCCATTCCCNAATCTTCCTTCCAATTCTAAAGCTTGGTTAAT
TATTTGCAACTTTCTTTATATTGGTCAAAATTGTTTCTAAATCTGTTTAGAGAAAGAGAG
ATTACTTTTATTACATAGATTCTAGTGTTTCTGTCAACTCGGTTACATGCTTGAATGATG
AGCTTTAGCTATTGTCTTCCTTAGATGGATACCTCTGAGTTCACATGTTGCATCCTATAT
AAATTGGAGATATGGAGGGTCTGAGAGGTGGGAAACTTTCCAATGTGCTATTTTATTTTT
AAGCATTTAAATGTGTTATCGTATTGTTCTCGTGATAGCATTTGTGGAAATTTTATACTG
GACCGGTATTGTTAAAAACGAAAGATGCATTTCGGCTTTTCTTCCCCCCAGAATTGTTTC
TGGAAACATGAAGAAAATCGACAGTGGTAGAAGATATTCTCCTATA
>Contig521
GCCAAGGGTTGGAGATGCCCTTGGTCCGTTTTTAAAATAAACTACAATAACTCTCGGGCA
TTATTGGTATGAACAGTGCATTCTAAGAACACAGAGACTAAGAGACACAAAGACGCACCA
CCATTTGCTTTACCAAGACCTTGTAGCAGAGTTCTCATTTCGGCCCAATTACAAGTCCCA
TAATTCACCTCTCTGCTCAGTCTGCTGCGTATATCGGGTTCTTTTGTTATTTCCCCTTCG
TAGCTCTTTTTGGTGTTTTACTGAAGCTGCTAATCCATATCCTAGTCTCGAGCAGGCAGA
AGAATATAAATGGACTGGGCATTTGTGCATAAAATCTGGGAGAAATGGATTTCGAGCAAT
GTTGGTTCAGGTCAACTGTTAAAGGCTGCTTTACTTTTAAACTTCGACCCCAATGGCCCT
TCTCGTCTGATATCTACCATAGCAAGAGGGCATAAAGGCAGATCCAACTGAAATGTGTGA
ACTTGTCAGTTTCGTCAAGAGAAACAAACTGCAGACGGAGAGCTTCTTCATTGGACAGAA
TCAATATCTTGTAACGACAATTCATGAGAGTTGGTTCAGTGCAAGATGCATGAGTACTTC
AAAACCTGCTGGTGAAGGTGCTATTCTGATGCACACCGGAGCGTTCCTCTTGATTGGATT
ATATGATGGCTCGATTGGTTCAGCATGCCGTGCNATGGTATCTCTCGATCAGTTTGCGTG
GCAACTTAGTCGAAGAAATGATTGATTGCTTCATATAGATCCATGGTCTCTGCATATTGT
TGAATCAATATTTCTTGAGCTGCAAACTGGTAGCGTATTGGATGTCTTTGTACAAGCTCA
GTACAAAATTCAAGGTTGTTCACCTAAACTAGTCGAGGCATTTTTTGATTACAGATGGAA
ATTCTAGTTGATCATTTGGTGATGCTTTCATGTTATGGATTTTCAACTAAGCTGAGTAGC
AGTATGGATATATTTAAGCTCTAACTGTTTAGTTATCTATAGGCATGTAGAACTAGTGTT
ATATATGAACAGATC
>Contig522
ATTAGCCGATATTACGTACCTTTTTAGTGGCAATAAAAAGGAATTGCCACAATAAAAAGT
ACTCCAGTATTATTTTTATCCTTCCCTCCAAATATTTAGACTAAAATAACATATTCCCTC
TAAATGTTTAGAATAAAATAACATATTCCCTCCTGTTCCTTCCGCCTAAGTCGGGGAAAT
TTAGGAAAATATTTCAGAAATATACAAATCTCTCATCCCCTGTAATTCTTATCGTTGCTG
CACTACCGCCGAACTTCTGTCTCATGGCAGCGCCACCATCCCCAGAAGAAACAATGTGAA
CCAGAGGTGGCAAGTGAATGGTTATTGAAGAACAATGTGATGATGAAGGTGTGCAACCTT
ATATTGAACAACTGATGGATGGTCAGAACTACTCTCAAGCCCAAACACATGATGGCCAAT
CTAATGATTTTAATAATTCGGCTGACACCGAGATTCAACAAAATGATGATTCAGGTCCGT
GATACCAACAGTGGTCATGAATGAGTACCACAAGTGCAACAGAATCATAGCATTTGTGAA
AATACTCCATCTTCTTATGTTGTATTGGTTGAAGGTGTAGAAGAGCAACAGTCAAATACG
GGTTATTAATGAGGTTATACCGATAAAGTTTGAAAATTTAGTAGGAGAAGGATTTCAATA
GGATGAAGAGTTGCAGAAATAGTTTGAGGGCTATGCATGTACT
>Contig523
GATGGACGATTTCTTCACTGTCTAACGAGGTTAGGGCTTTTTTTTAATGTGGTGGGGATA
GATTTGGGATAAAGCAAAGAGGGGTTTAAAAAATATAAGGAGAATTGTCAAAGTTATCCC
TTAATTTGCTAAGTTCCATATGGCGTGAGCCTTGGTCCTGAGTTGAGTCGTGCGCCTAAG
CGTGCACCTCACCCCTTGGGGCGTGCGCCTAAAGGATCTACGCCCCCTATTAACGCCCTG
TTGCGTTTTACTTGCGCCGTTCCCTGATTGCTCCCTGGGCTCGCTCCGAAAATGCCCCTG
AAAACACTGGTCCTGTTGGAGAGGACATGTTTCACTGGCAGGCTACAATAATGGGGCCCT
CTGACAGCCCTTACGCTGGGGGTGTATTTTTAGTCACTATCCATTTTCCTCCAGATTATC
CATTCAAACCTCCTAAGGTTGCTTTTAGGACAAAAGTTTTCCACCCAAATATCAACAGTA
ATGGGAGCATATGCTTGGACATACTGAAGGAGCAGTGGAGCCCCGCCTTAACTATTTCCA
AGGTTTTGCTTTCAATCTGCTCACTTTTGACGGACGT
>Contig524
AAAATGGGAATTTCTTCGTACCAAACACACACCCCTAATTTGTACACATACAGGCTACAG
CAAAAAGGATTTGATTTAGGCAAAGCAGGAGTCTGAGATTGATTGGGTTTCCGGTATGGA
CTGTCGCCACGCCTCCCTTGGCCGTCGAACGTTGGAAGAAATTCGTCAAAAGAGAGCAGC
AGAGAGATTAAGCAAAACCTCTTCTGGACCCGATCTTACCAATATCCCTAATGAGGTTGT
GGGGATTAAAAGATCTGAGAGTGCAACTCGACTATCAGAGAATGATATGAGTGGTTTAGT
TTCTCAATTGAAACAAATTCAAAAAAATAATGCAGAGCTGGATGAAGCAAATAGAGCACT
GGCCTCAAGGCTTCAGACAAAAGAAGCCGAGAACAACATGTTGCAAAAGCGTCTTAATGA
TCTGGAGCAAAATACTGTAGCTTCATTAAGAAAAGCACTCAAGGATGTTGCCATGGAAAA
GGATGCAGCAGTTGTTGCACGAGAGGATCTTTCAGCTCAGCTTCGTGCAATTAAGAAACG
TGTGAAGGAAGTAGAAGAAGAACAATATCGGGCTGAAGAGGATGCAGCATTGCTAAGAGC
AGAACTTAACTCATTACAGCAGCAAGCAATGTCCGGTCCTGTTAGTGGTGTAAATCCAAT
GAATTATCCGCTAGATCATATGCATGTTATGGAGAAGGAGCTGGCAAATCTCAAATCTCA
ATTAGAGCAAATGACCCTGTTGAGGCAACAAGAAAGACAGCAGTTAGTGGAGGAGCAAGC
GCGCATATCTACACTAACTTCTCAAAAGCAGGATTTGGAAGAGAAGCTTGCTGTTATGTC
CAATAAGGTCTCAGATGAAGTCACCGGAAAGGCATCCCAGAAGACATTCTCGGGGGAAGA
CAAGGTGAGGCTTGAAAAGCAATTACATGATATGGCTGTGGCCATTGAAAGATTGGAAAG
TAGCCGGCAGAAACTTCTAATGGAGATTGATTCACAATCCTCGGAGATAGAGAGGCTATT
TGAGGAAAATTACAATCTGTCGTCCGCTCATCAAGAAGCTCTAGGGGTGGCCGTGCAGTG
GGAGAATCAGGTCAAAGATTGTCTCAAGCAAAATGAGGAGCTTCGTGCCATATTAGATAA
GTTGAGGACAGACCAAGCTGCAATAGCAACTGCAAACAACCTAATCCAGGAAGGCGTTTC
AGGATCCATCAAAGGCAGCAAAAATGAATTTCAAGGCACACAATATGCTGAAATCCTCTC
CATCAAGGGTCAGCTAGCTAAAGAGCAGAGCAAAGCAGAAGCACTATCTGCTGAAATCTT
GCAGCTCAATGCACGGCTCCAGCAGGCCACGCAAGCATACAATAGTCTCACTCGCATCTA
TACACCTGTTCTAAGGAACATCGAGAACAGTCTCGTGACGTTGAAGCAAGATGGCTCGGT
TAGAGTCCTGTAATATTGAAAGTGGGTTTGTGAAGTTGAGCCAACAATCACATGGCGAAT
GGATAATGAAGGCACAAAAAAAAAACGAAGAAAGAAAATACATTATATGAATTATTNNAT
ACTTGAGAAATAATTCACTATTTCCTTCTATGTAAT
>Contig525
AAAAAAAACAAAAAAAAGATACAAACACAAAAAAAGACTGAAATACAAAAAAACGACTAA
GGAAAAAGCTAAAAGAGAGCCAAAAATAACATCTAGACCTAAGAGACAAAACATATTCGG
TGTAATTCTCNGAAAATACAGACCCC
>Contig526
GGCAAGGATTGGAAAAAGAAAAAAAACATACAAAAAGATAAACCTGTTTCAGAGTCTCGT
TCACATCGATCGGCGATGGAGTTTCCAAATCCGCCATGGCTGAATCAGTTCAGAGCTTCA
ACGAATTCCTTTTTATCTCAATACGAGCCGTTAACTCTACTCCTTGCTCCTCTCTTCGCT
CTTTTATTGGCTCAAATTCTTCAATCCTATTTCCTTGTTATTCACGAACGAGGCCTCAAA
GCCACCATTATTAGTATCGTTATGAGCTCTGTCAAGTTGGTGCCTGGAGTTAAAAAGTAC
ATTGACGCTGAGAAGCAGAAGATAGTGGATAAATTGCAAGCTTCCGGTAGTAGAGATGGA
TGGAAGACTGAGTTGCCAAGATCAGGTTTAGGAAACAAAGTCCTAGAGCAAATGAAATAT
GAGAAACAAAAAGATGTGACCTGGCAGGGCAAATGTTCGGGTACCGTCTATATTGGCGGA
AATGAGCATGAGGGACATTTTTCATTAATAAACGAGGCATGTTCCATGTTTGCACATACA
AATCCACTACATCTGAGTGTGTTCCCAAGCGTTGTTAGATTTGAAGCAGAAGTGGTTGTG
ATGACAGCTGCACTTCTTGGCAGTAAGGAAAATGCTTCTGGAGGACAGATTTGTGGAAAT
ATGACATCAGGAGGGACTGAGAGTATACTGTTAGCAGTGAAATCATCACGTGACTATATG
AAAGCCAAGAAAGGAATCACTAAACCAGAAATGATAATACCAGTTTCTGCGCACTCAGCG
TACGACAAAGCTGCACAATATTTCAAGATCAAGTTGTGGCGCGTTCCTGTTGATAAAGAA
TTTCGAGCTGATGTTAAAGCTATTAACCAGCGTATTAACAAACACACTATCATGATTGTT
GGATCAGCGCCTGGCTTTCCCCATGGCATAATTGATCCAATTGAGGATCTTGGTGATTTG
GCTTCTAGCTACGGAATTTGTCTCCATGTTGACCTTTGTCTTGGAGGCTTTGTCTTACCA
TTTGCTCGTAAACTGGGATACCCCGTACCTCCATTTGATTTCACTGTTCAAGGAGTAACC
TCAATCTCAGTGGATGTACACAAGTATGGGCTGGCTCCAAAAGGAACCAGTGTAGTTCTG
TACAGAAATCATGAGATACGGAAGCATCAATTTGTTGCTGTCACTGAGTGGACTGGTGGG
CTTTATGTTTCTCCAACAATTGCTGGAAGCAGGCCTGGAGGTCTGATAGCCGGGGCGTGG
GCAGCAATGATATCTTTAGGCTTTGAAGGATACTTGGAAAACACCAAGGAGATTATGGAG
GCATCAAAAAGTATTCAGAAAGGGATACAGGACATTCCAGAACTGTTCGTGATTGGAAGG
CCTGAAATGAGCATTATTGCTTTTGGATCTGACGTTGTAGACATATTTGAAGTCAATGAT
GTAATGTCATCCAAAAGGCTGGCATTTAAATGCATTGCAGAGACCTAACAGTGTTCATAT
TTGTGTGACACTTCAACATGTACCAGTAGTCCAGATTTTTCTGAAGGATCTGAGAGATTC
CGTGCAGACTGTGAAAGAAAATCCAGGTCCAGTTAATGGAGGGTTTGCTCCAATCTACGG
TGCT
>Contig527
TTTTTTTTACTCTTCCTTTTAATTTCTGCCACTGTTAGGATTTTCATAAGAAACTTCAAT
TGTTGACATTAATGGCTGATTTGAGCACGCCTAAAATGTTTACACGAGGAATTAAAATTC
TTTGTTAAACACCCACTTCATCAGAGTATTTGCTCAAGCATATGGAGAGTATTTGAGTGT
GGATTGGTTCCACAAACAGCCTTTGATCCTAATTTACTCCGGCAAAGATATGGTGGACTT
TTTTGGGTACTATGCTATGCGGAAGTTAGATGCCGAGGCGATAAGCGATGATAGCATCAT
CAAGTTAACCATGTCACTTAAGTTCAAATTCTCCGGTTCAGGACTCAAAAAGTTTTGATT
TTTTTTTTTTTTTTATTATATTTGTCATAAAAGAAGAAACAA
>Contig528
GGATGGAAGACACCTTTTATGGTTTAAATAACCAATGTGATAATCCATTCAAAAAACTTA
ATAATCCAAAAAGGGATATGAACAAATAGCCTTTTTGATTCTGTTATTGTCCATAAACTT
GGGCATCATTTCTTGGTAAAGGATTCAAGCCAACAAATTTGTTCTTGGTTTTGAAACCAA
AAACGTTGATTAGGAAACATTTCGTCCAAGATTTCAATCCAAGCCAATTTCGTTTCAATT
TCAGAGGATCCAAGTGTAAAATTTCGTTCAAGGATTCAAAAGCAGTAGCTTCATTCCGTT
CAAATAATTTCAGGGAAAGGGCCTGCATTTCATGCTCGCAGGTGCAGATAGACAAGCTGA
CGGTCCCCCTTCTTAGGATCCCTGATCAGCGAGAGTTGGCGTGCTCCATTTGATCCGGAG
CTGCTTTTAATTTTGGTACGATACGTTTGTATATGGGTATGATGTGGCTCAGTTCCGTCT
TTGTACAGTTATGTTTCTGGTAGAGGTCTGTGGACAGTATGTCTAGTTGGGTTTTCGCAG
>Contig529
AGGCTGATGAAGATGAAAGTAATTGGCAAAGAAGGAAGCTTGATGAGGAGCCAGCATGGT
CACATAATTCTCCTCACGTAATTTCACAGTTAGCTCAGTGCTTTACTAATGCTATGGTTG
GACCACGAGCATGGATAGGAGGAATCTTCAACCGCTCGGGCAATAAACGGTTCGGAAGCG
ATAAATATCTTGACTACCCCTTAACTCCTCTTCAGGTAAACCAGAGTACTATATTGTTGG
CCTTTGAGTTTATCTGGCCTTTATCTCTATTTCATGTCTATCCAAGTTAAATAGGCTTCT
TTCTGTTGGTAGAAATTGTTGAGACTATTATGGAAGTTCTTTTTTTTTTT
>Contig530
TGGATTATATTGAGCAGCTGTTGATGGAGGCTAGCATATTGCAGATTGAGAAAGAGAAGT
TGTTTGCTGATGTTTCTGAGGTAAAAGCGTAATGCTGTAGTTTGGGAGGAAAGTGCCAGG
CGCGTCCTTGTAAGCAAGGAACAAATATCTGAATTTGAGGATGTTATAAGGGCTTCCGAG
GAGATATTTGTGATTCTGCCTTCTCTTGATGAAGTCAAGGATGCGGTATCAATTGCGAAG
TCTTGGTATCTAGGTCACAGCCCTTTTTATCACGTGACTCCATGGCACTTGGTTCAAGTC
CTCTTGAAGTAGAGACTTTGAAGGAATTGGTATCAGACTCTAAGCTTTTGAAGCTATCTT
TGAGAGAACAACTGATGATTCAAACATTGCTTGATACTTGCACCAGGTGGGAGCAGGATG
CCTGCTCTGTGTTGTATGATACAAAGTGTCTGTTGAATGTCGAAAATATAGATGATGAAA
TATTGATCAGACATGGCAAAAGTGAAAAGCAAATACAAGCCATAGACTCGGTTGTAGAAG
CAGGTCAAGGTCTTGGTTTCAAGTTTGATTTGGTTCCTAAACTTCAAGATNGCTTGTTAT
ACACTTCGTTGGTGCTTTAAGGCTCTATCTTTTGCTACTGCAATTCCAACACTTGAGGAA
GTCGAGACNAATGTGGAAATTGCAAGCCACCTTCCTATGGTGTATACCACTTGCAGTTTG
TGTAGTGCCTTAATTGATTGGGTAAATTGGCTNNAGAGAGCTTTGGAAGTCTCCNTNCAA
TCTACTCGTAGAAGATCCAATTTAAGTGATGCTGAAGAAGTTCTCATGCAGTATCAGAAC
ATTCATGTCTCNTCTCCTGNAATGATCAGTCAGCTTNAGACGGCTATCGAGAAACACATG
TCATGGCTGGATCACGTGCATTTATTTTTCGCCCTCAACTTTAGGGATCGATCGTGGGAT
CTATTGCTGCAGCTTAAGGAACAAGGGAGTAATGATGCCTTCAGTTGCACAGAACTAGAT
ATGGTTTTCTCTGAGGTTCACACGATAGAAGAGTGGAAGTGCCGTTGTATGGGAGTCTTA
CAGCCTTCAGTTGGAGACGCTGACTTGCTTAGTGCGCTTCTACAGACTGAAAACTCACTT
GAGAGATCAATCAGTATTTGTGAGAAATCTAATTACTCCAATGCAAGGGCTTTATGTATA
TGCTGCTCACTTGATGGTGCGAACCAGAAGCTTTTAACGTGTTCTACTTGCAAGGACTGC
TTCCACTTGCAGTGCATTGGATTGTCAACCGGGGGTGCCAACGATTCAGAAATTTTTGTT
TGCCCTTATTGTCAATTTATGAACAGTGGAAAAATATCAAGAAATGGAAGTGATCCTCTG
AATATTGGACGGAAGAATCTCAAGTTGCACAAGCTCGTTGAGCTCTTATCAGATGCTGAA
GATCTATGTTTATGGATTCAGGAAAGAGCTGTACTTCATCAAATTGCTCAGAAAGCTCTT
GATTTCAAAGCTCGGATAGAAGAAATTGTCGAGTTTGTTTTAGCTTATCCAGATAAAGAC
CTTAGCATAATTGCTAAAGAGTTGTGTGTTGCTTTGAAGGCTGTACATATTGTTGGTGCA
TATGATTGTGAGGCAAACAGCAAACTTGAGTTGGCATTAGCAAGAACTTCTTGGAAAATC
AGAGCTCAGAGATTATTAGACGGTTCTCAAAAACCCTTGATTCAAGTGCTTCAACGGCAT
TTAAAAGAGGGACTAGCTGTCGGCATTCCTTCAGAAGATTATTTTAGACAGAGGCTAGCA
GAAACGAAGCACATAGGTTTGCAGTGGGCTGATATGGCAAAGAAGGTTTCAACAGATGGG
GGCGTGCTTGGATTGGAAAAGGTCTTTGAGCTTATTACCGAGGGTGAAAATTTACCTGTA
TCGTGTGAAAAGGAGCTTAAGTTGCTAAGGGATCGAAGTATGCTTTATTGCATTTGTCGG
[truncated: 53,964,041 more chars]
