# Supplementary material for: Transcriptome profiling of tobacco (Nicotiana tabacum) pollen and pollen tubes
Source: BMC Genomics. 2017 Aug 7;18:581. doi: 10.1186/s12864-017-3972-3 (PMC5545845; doi:10.1186/s12864-017-3972-3)
Supplement: Supplementary file 2 — Unigene Annotation based on the SGN tobacco unigene database. (XLSX 6422 kb) [file 12864_2017_3972_MOESM2_ESM.xlsx]

## Sheet: annotation_summary_table.tab
Table S1. Annotation of the unigenes based on the SGN tobacco unigene database.
Unigene ID	Length	Coverage	SGN ID	Ensembl Transcript ID	Ensembl Gene Description	NCBI Protein ID	NCBI Protein Name	UniProt ID	UniProt Description
Contig1	466	4.2479	SGN-U474333	Solyc05g015710.2.1	-	359473765	PREDICTED: uncharacterized protein LOC100243721 [Vitis vinifera]	-	-
Contig2	116	1.87931	SGN-U424846	-	-	-	-	-	-
Contig5	113	1.65487	-	-	-	-	-	-	-
Contig6	2433	3.41731	SGN-U428515	Solyc03g119650.2.1	-	359490943	PREDICTED: uncharacterized protein LOC100254135 isoform 2 [Vitis vinifera]	-	-
Contig7	469	1.50746	-	Solyc12g035710.1.1	-	-	-	-	-
Contig8	185	1.46486	SGN-U471694	-	-	-	-	-	-
Contig9	87	1.86207	-	Solyc12g014550.1.1	-	-	-	-	-
Contig10	1005	1.7199	SGN-U438370	Solyc07g017540.2.1	DNA repair protein RAD51 homolog [Source:Uniprot/SWISSPROT;Acc:Q40134]	350537569	DNA repair protein RAD51 homolog [Solanum lycopersicum]	Q40134	RecName: Full=DNA repair protein RAD51 homolog;
Contig11	420	1.26429	SGN-U459557	Solyc12g009230.1.1	-	6996560	oligouridylate binding protein [Nicotiana plumbaginifolia]	-	-
Contig13	909	1.908	-	-	-	-	-	-	-
Contig14	606	4.49587	SGN-U434629	-	-	-	-	-	-
Contig15	519	8.00829	-	-	-	-	-	-	-
Contig16	597	2.9592	SGN-U436792	POPTR_0008s06350.1	Predicted protein [Source:UniProtKB/TrEMBL;Acc:B9HHJ9]	296086110	unnamed protein product [Vitis vinifera]	-	-
Contig17	972	263.126	SGN-U436192	Solyc06g007500.1.1	-	115371812	ubiquitin-conjugating enzyme [Capsicum annuum]	Q9SDY5	RecName: Full=NEDD8-conjugating enzyme Ubc12; EC=6.3.2.-; AltName: Full=RUB1 carrier protein 1; AltName: Full=RUB1-conjugating enzyme 1; AltName: Full=RUB1-protein ligase 1;
Contig18	332	1.43072	SGN-U443786	Solyc06g076410.2.1	C-4 methyl sterol oxidase [Source:Uniprot/SPTREMBL;Acc:F6M7C4]	350540120	C-4 methyl sterol oxidase [Solanum lycopersicum]	Q8VWZ8	RecName: Full=Methylsterol monooxygenase 2-2; EC=1.14.13.72; AltName: Full=Sterol 4-alpha-methyl-oxidase 1; Short=AtSMO1; AltName: Full=Sterol 4-alpha-methyl-oxidase 2-2;
Contig19	400	1.49285	SGN-U449292	-	-	-	-	-	-
Contig20	368	1.59783	-	-	-	-	-	-	-
Contig21	735	7.62528	SGN-U442881	Solyc06g073870.2.1	-	388495724	unknown [Lotus japonicus]	Q54S04	RecName: Full=DNA-directed RNA polymerase II subunit rpb4; Short=RNA polymerase II subunit B4; AltName: Full=DNA-directed RNA polymerase II subunit D;
Contig24	494	1.48931	SGN-U429382	-	-	-	-	-	-
Contig25	227	1.70925	SGN-U424846	Solyc12g019440.1.1	-	388499572	unknown [Lotus japonicus]	-	-
Contig26	601	2.21131	SGN-U438893	Solyc10g008920.1.1	-	-	-	-	-
Contig27	559	1.76093	SGN-U470877	Solyc07g005480.2.1	-	359476177	PREDICTED: uncharacterized protein LOC100249142 [Vitis vinifera]	-	-
Contig28	762	1.7147	SGN-U447522	Solyc08g013710.2.1	-	297824603	hypothetical protein ARALYDRAFT_483690 [Arabidopsis lyrata subsp. lyrata]	-	-
Contig29	750	1.44353	SGN-U441888	Solyc06g073870.2.1	-	388502530	unknown [Lotus japonicus]	-	-
Contig30	790	15.583	SGN-U427170	Solyc03g058430.1.1	-	388458921	fatty acid desaturase [Camellia oleifera]	P46313	RecName: Full=Omega-6 fatty acid desaturase, endoplasmic reticulum; EC=1.14.19.-; AltName: Full=Delta(12) desaturase;
Contig31	336	1.3244	SGN-U443308	Solyc07g061790.2.1	-	255578538	Heme-binding protein, putative [Ricinus communis]	-	-
Contig32	469	12.0907	-	-	-	60265753	pollen-specific arabinogalacta protein BAN102 [Brassica rapa subsp. campestris]	Q8S2W4	RecName: Full=Arabinogalactan peptide 23; Short=AG-peptide 23; Flags: Precursor;
Contig33	472	1.52966	SGN-U432664	Solyc06g073360.2.1	-	255540773	conserved hypothetical protein [Ricinus communis]	-	-
Contig34	604	2.875	SGN-U435096	Solyc11g065080.1.1	-	91176610	unknown [Solanum chacoense]	-	-
Contig35	661	3.3246	SGN-U448156	Solyc04g016240.2.1	-	297827805	nucleoporin interacting component family protein [Arabidopsis lyrata subsp. lyrata]	O22224	RecName: Full=Uncharacterized protein At2g41620;
Contig36	182	2.36022	SGN-U426423	-	-	-	-	-	-
Contig37	508	1.18307	SGN-U467763	Bra010318.1	AT1G01670 (E=2e-091) | U-box domain-containing protein	224118308	predicted protein [Populus trichocarpa]	-	-
Contig38	381	1.74541	-	-	-	-	-	-	-
Contig39	2919	12.3708	SGN-U421253	GLYMA09G18840.1	-	225458426	PREDICTED: exocyst complex component SEC3A isoform 1 [Vitis vinifera]	Q9SX85	RecName: Full=Exocyst complex component SEC3A;
Contig40	87	2.25747	SGN-U431783	-	-	-	-	-	-
Contig41	450	1.18889	SGN-U445891	Solyc08g007140.2.1	-	225427377	PREDICTED: 60S ribosomal protein L37a-like [Vitis vinifera]	Q9XHE4	RecName: Full=60S ribosomal protein L37a;
Contig42	123	1.84553	-	-	-	-	-	-	-
Contig43	493	1.27181	SGN-U464378	Solyc07g008470.2.1	-	297796609	macrophage migration inhibitory factor family protein [Arabidopsis lyrata subsp. lyrata]	-	-
Contig44	128	1.57812	-	-	-	-	-	-	-
Contig45	465	1.76688	SGN-U428141	fgenesh2_kg.1__2312__AT1G21200.1	-	225460674	PREDICTED: uncharacterized protein LOC100259010 [Vitis vinifera]	-	-
Contig46	180	4.98444	-	-	-	-	-	-	-
Contig47	492	5.53181	SGN-U448018	-	-	-	-	-	-
Contig48	206	2.03398	SGN-U436926	Solyc02g014530.2.1	-	-	-	-	-
Contig49	123	1.73984	-	-	-	-	-	-	-
Contig50	591	8.1543	SGN-U422126	-	-	66841325	polypepetide with reverse transcriptase and RNaseH domains [Petunia x hybrida]	-	-
Contig52	1490	4.43215	SGN-U462014	-	-	-	-	-	-
Contig54	771	11.9667	-	Solyc03g006170.2.1	-	377656755	LAT52-like protein [Lycium barbarum]	P13447	RecName: Full=Anther-specific protein LAT52; Flags: Precursor;
Contig55	603	1.97552	SGN-U460020	Solyc02g089340.2.1	-	356523672	PREDICTED: DNA-directed RNA polymerase 2B, chloroplastic/mitochondrial-like [Glycine max]	Q8L6J3	RecName: Full=DNA-directed RNA polymerase 2B, chloroplastic/mitochondrial; EC=2.7.7.6; AltName: Full=NictaRpoT2-tom; AltName: Full=T7 bacteriophage-type single subunit RNA polymerase 2B; Flags: Precursor;
Contig56	196	2.49592	SGN-U450526	-	-	-	-	-	-
Contig57	212	1.55189	-	-	-	-	-	-	-
Contig58	460	1.79783	SGN-U445264	Solyc11g068510.1.1	-	255565661	conserved hypothetical protein [Ricinus communis]	Q9ZUX4	RecName: Full=Uncharacterized protein At2g27730, mitochondrial;
Contig59	96	2.5625	-	-	-	-	-	-	-
Contig60	1414	3.621		Solyc05g051320.1.1	-	224094242	predicted protein [Populus trichocarpa]	-	-
Contig61	941	1.8901	SGN-U500171	Solyc05g009250.1.1	-	356575544	PREDICTED: ethylene-responsive transcription factor ERF118-like [Glycine max]	Q9M644	RecName: Full=Ethylene-responsive transcription factor LEP; AltName: Full=Protein LEAFY PETIOLE;
Contig62	629	1.83075	SGN-U429886	-	-	356502410	PREDICTED: methionine gamma-lyase-like [Glycine max]	-	-
Contig63	941	5.70153	SGN-U447175	Solyc06g065470.2.1	-	76573355	unknown [Solanum tuberosum]	Q9DF42	RecName: Full=RNA-binding protein 8A-A; AltName: Full=RNA-binding motif protein 8A-A; AltName: Full=Ribonucleoprotein RBM8A-A;
Contig64	682	4.35924	SGN-U433915	Solyc01g008440.2.1	-	47271332	calcium-dependent protein kinase 8 [Nicotiana plumbaginifolia]	Q42438	RecName: Full=Calcium-dependent protein kinase 8; EC=2.7.11.1; AltName: Full=Calcium-dependent protein kinase isoform CDPK19; Short=AtCDPK19;
Contig65	997	25.6618	SGN-U476342	-	-	-	-	-	-
Contig66	1343	2.86925	SGN-U431680	Solyc05g052760.2.1	PI-phospholipase C PLC3 [Source:Uniprot/SPTREMBL;Acc:B6C9K3]	116563473	phospholipase C [Nicotiana tabacum]	Q39033	RecName: Full=Phosphoinositide phospholipase C 2; EC=3.1.4.11; AltName: Full=Phosphoinositide phospholipase PLC2; Short=AtPLC2; Short=PI-PLC2;
Contig67	942	1.66268	SGN-U442211	-	-	-	-	-	-
Contig68	402	1.4005	-	-	-	-	-	-	-
Contig69	952	4.25645	SGN-U440727	-	-	-	-	-	-
Contig70	995	1.39095	SGN-U487297	-	-	-	-	-	-
Contig71	96	2.11458	SGN-U443037	Solyc12g096690.1.1	-	296090266	unnamed protein product [Vitis vinifera]	-	-
Contig72	564	2.00532	SGN-U443627	Solyc06g008520.2.1	-	225437830	PREDICTED: bet1-like SNARE 1-1 [Vitis vinifera]	Q9M2J9	RecName: Full=Bet1-like SNARE 1-1; Short=AtBET11; AltName: Full=Bet1/Sft1-like SNARE 14a; Short=AtBS14a;
Contig73	520	1.62308	SGN-U433314	Solyc10g052630.1.1	-	47824970	Putative gag-pol polyprotein, identical [Solanum demissum]	-	-
Contig74	702	1.53846	SGN-U424793	-	-	-	-	-	-
Contig75	448	1.29911	SGN-U451559	-	-	-	-	-	-
Contig76	427	1.35363	SGN-U451114	Solyc07g008050.2.1	-	-	-	-	-
Contig77	124	2.76685	-	-	-	-	-	-	-
Contig78	801	1.28589	SGN-U450964	Solyc03g113090.2.1	-	255540949	conserved hypothetical protein [Ricinus communis]	-	-
Contig79	629	2.40146	SGN-U458003	-	-	-	-	-	-
Contig80	665	3.91514	SGN-U466338	-	-	-	-	-	-
Contig81	380	1.97105	SGN-U488086	-	-	-	-	-	-
Contig82	499	2.22846	SGN-U440466	Sb07g022140.1	Putative uncharacterized protein Sb07g022140 [source:UniProtKB/TrEMBL;Acc:C5YLS2_SORBI]	-	-	-	-
Contig83	1532	9.8601	SGN-U428445	Solyc01g109360.2.1	-	1841468	Tyrosyl-tRNA synthetase [Nicotiana tabacum]	Q5UPJ7	RecName: Full=Tyrosine--tRNA ligase; EC=6.1.1.1; AltName: Full=Tyrosyl-tRNA synthetase; Short=TyrRS;
Contig84	309	1.42718	SGN-U458162	LOC_Os07g16330.1	hypothetical protein	-	-	-	-
Contig85	547	1.99086	-	Solyc04g016570.1.1	-	224117260	predicted protein [Populus trichocarpa]	-	-
Contig86	1141	5.32848	SGN-U460612	-	-	-	-	-	-
Contig87	978	1.79006	-	-	-	-	-	-	-
Contig88	680	2.50153	SGN-U436121	Solyc04g050040.2.1	-	255577655	mitochondrial carrier protein, putative [Ricinus communis]	-	-
Contig89	359	1.27577	SGN-U437581	Solyc02g084760.2.1	-	148841111	ubiquitin conjugating enzyme [Gossypium hirsutum]	O23239	RecName: Full=Probable ubiquitin-conjugating enzyme E2 17; EC=6.3.2.19; AltName: Full=Ubiquitin carrier protein 17;
Contig90	1383	4.28966	SGN-U444297	Solyc02g072000.2.1	-	5821138	heat shock factor [Nicotiana tabacum]	O49403	RecName: Full=Heat stress transcription factor A-4a; Short=AtHsfA4a; AltName: Full=AtHsf-15; AltName: Full=Heat shock factor protein 21; Short=HSF 21; AltName: Full=Heat shock transcription factor 21; Short=HSTF 21;
Contig91	639	4.55221	SGN-U460412	-	-	-	-	-	-
Contig92	440	1.70039	SGN-U462930	-	-	-	-	-	-
Contig93	698	1.30516	SGN-U425895	Solyc01g090290.2.1	-	307136428	hypothetical protein [Cucumis melo subsp. melo]	Q94JU3	RecName: Full=COP9 signalosome complex subunit 7; Short=CSN complex subunit 7; AltName: Full=Protein FUSCA 5;
Contig94	704	29.8487	SGN-U446045	Solyc11g010230.1.1	Histone H3 [Source:Uniprot/SPTREMBL;Acc:Q6LB28]	357476499	Histone H3 [Medicago truncatula]	Q76N23	RecName: Full=Histone H3.3;
Contig96	948	2.92928	SGN-U439835	Solyc06g084360.2.1	-	225436896	PREDICTED: mitochondrial ubiquitin ligase activator of nfkb 1 [Vitis vinifera]	-	-
Contig97	500	1.312	SGN-U470209	Solyc06g069180.2.1	-	297734191	unnamed protein product [Vitis vinifera]	Q38950	RecName: Full=Serine/threonine-protein phosphatase 2A 65 kDa regulatory subunit A beta isoform; Short=AtA beta; Short=PP2A, subunit A, beta isoform;
Contig98	664	1.12199	-	-	-	-	-	-	-
Contig99	1668	203.91	SGN-U436634	Solyc12g088440.1.1	-	363814569	uncharacterized protein LOC100795867 [Glycine max]	-	-
Contig100	161	3.34161	-	-	-	-	-	-	-
Contig101	315	1.73016	SGN-U463949	-	-	-	-	-	-
Contig102	528	1.22159	SGN-U445793	Solyc01g056940.2.1	Ubiquitin-40S ribosomal protein S27a Ubiquitin 40S ribosomal protein S27a [Source:Uniprot/SWISSPROT;Acc:P62980]	255568846	ubiquitin, putative [Ricinus communis]	P62981	RecName: Full=Ubiquitin-40S ribosomal protein S27a; Contains: RecName: Full=Ubiquitin; Contains: RecName: Full=40S ribosomal protein S27a; Flags: Precursor;
Contig103	630	1.28381	SGN-U473772	Solyc03g063280.2.1	-	359482179	PREDICTED: uncharacterized protein LOC100253804 [Vitis vinifera]	-	-
Contig104	504	2.26518	SGN-U456813	-	-	-	-	-	-
Contig105	467	10.0556	-	-	-	-	-	-	-
Contig106	902	1.208	SGN-U496096	Solyc10g050470.1.1	-	5917664	extensin-like protein [Solanum lycopersicum]	O81765	RecName: Full=Pollen-specific leucine-rich repeat extensin-like protein 4; Short=AtPEX4; Short=Pollen-specific LRR/EXTENSIN4; AltName: Full=Cell wall hydroxyproline-rich glycoprotein; Flags: Precursor;
Contig107	500	3.828	SGN-U456593	-	-	-	-	-	-
Contig108	455	1.56044	SGN-U451881	Solyc05g010670.2.1	-	359473642	PREDICTED: heat shock protein 83-like [Vitis vinifera]	-	-
Contig109	467	1.23555	SGN-U458173	-	-	-	-	-	-
Contig110	742	39.1312	SGN-U442686	Solyc04g011510.2.1	-	77745458	triose phosphate isomerase cytosolic isoform-like [Solanum tuberosum]	P48495	RecName: Full=Triosephosphate isomerase, cytosolic; Short=TIM; Short=Triose-phosphate isomerase; EC=5.3.1.1;
Contig111	1082	4.24782	SGN-U422926	Solyc02g087240.2.1	-	639834	NADH dehydrogenase [Solanum tuberosum]	Q9FNN5	RecName: Full=NADH dehydrogenase [ubiquinone] flavoprotein 1, mitochondrial; EC=1.6.5.3; EC=1.6.99.3; Flags: Precursor;
Contig112	626	1.30351	SGN-U448192	-	-	-	-	-	-
Contig113	523	10.996	SGN-U444180	Solyc09g008280.1.1	S-adenosylmethionine synthase 3 [Source:Uniprot/SWISSPROT;Acc:P43282]	-	-	-	-
Contig114	117	2.84325	-	-	-	-	-	-	-
Contig115	1764	4.00459	SGN-U436649	Solyc01g088650.2.1	-	297734661	unnamed protein product [Vitis vinifera]	O80505	RecName: Full=Probable dolichyl pyrophosphate Glc1Man9GlcNAc2 alpha-1,3-glucosyltransferase; EC=2.4.1.265; AltName: Full=Asparagine-linked glycosylation protein 8 homolog; AltName: Full=Dol-P-Glc:Glc(1)Man(9)GlcNAc(2)-PP-dolichyl alpha-1,3-glucosyltransferase; AltName: Full=Dolichyl-P-Glc:Glc1Man9GlcNAc2-PP-dolichyl glucosyltransferase;
Contig116	574	1.79791	-	-	-	-	-	-	-
Contig117	170	2.60588	-	-	-	-	-	-	-
Contig118	1406	2.17532	SGN-U428873	-	-	47824966	Putative leucine-rich repeat resistance protein, identical [Solanum demissum]	-	-
Contig119	1554	197.849	SGN-U447293	Solyc02g089070.2.1	-	78191456	unknown [Solanum tuberosum]	-	-
Contig120	270	1.7	SGN-U445217	-	-	-	-	-	-
Contig121	405	1.4716	SGN-U440499	Solyc07g066600.2.1	-	2499498	RecName: Full=Phosphoglycerate kinase, cytosolic	Q42962	RecName: Full=Phosphoglycerate kinase, cytosolic; EC=2.7.2.3;
Contig122	398	6.62286	-	-	-	-	-	-	-
Contig123	648	4.57716	SGN-U447836	-	-	-	-	-	-
Contig124	383	1.41514	-	-	-	-	-	-	-
Contig125	1375	426.902	SGN-U421706	Solyc06g008630.2.1	Putative anti-PCD protein [Source:Uniprot/SPTREMBL;Acc:Q0H8T9]	-	-	-	-
Contig126	591	1.47885	SGN-U504535	Solyc10g086070.1.1	-	356505212	PREDICTED: WD repeat-containing protein 20-like [Glycine max]	-	-
Contig127	955	1.50176	SGN-U428767	Solyc01g109130.2.1	-	147820884	hypothetical protein VITISV_023239 [Vitis vinifera]	Q1LXS2	RecName: Full=Proteasome assembly chaperone 2; AltName: Full=Tumor necrosis factor superfamily member 5-induced protein 1 homolog;
Contig128	488	1.56344	SGN-U424574	Solyc07g056150.2.1	-	388493968	unknown [Medicago truncatula]	Q39570	RecName: Full=GTP-binding protein YPTC4;
Contig129	103	2.1165	-	Solyc03g118530.2.1	-	255585466	kinase, putative [Ricinus communis]	-	-
Contig130	641	20.6048	SGN-U423477	Solyc11g073050.1.1	Ethylene-responsive small GTP-binding protein [Source:Uniprot/SPTREMBL;Acc:Q9SWV8]	108711785	Ras-related protein ARA-3, putative, expressed [Oryza sativa Japonica Group]	Q39433	RecName: Full=Ras-related protein RAB1BV;
Contig131	821	1.7162	SGN-U444033	Solyc10g080680.1.1	-	255568908	adenylsulfate kinase, putative [Ricinus communis]	Q43295	RecName: Full=Adenylyl-sulfate kinase 1, chloroplastic; EC=2.7.1.25; AltName: Full=ATP adenosine-5'-phosphosulfate 3'-phosphotransferase; AltName: Full=Adenosine-5'-phosphosulfate kinase; Short=APS kinase; Flags: Precursor;
Contig132	750	5.21733	SGN-U435366	Solyc09g009090.2.1	CTR1-like protein kinase [Source:Uniprot/SPTREMBL;Acc:Q5YKK5]	350535513	CTR1-like protein kinase [Solanum lycopersicum]	Q05609	RecName: Full=Serine/threonine-protein kinase CTR1; EC=2.7.11.1;
Contig133	322	1.8913	SGN-U435841	-	-	-	-	-	-
Contig134	169	1.65089	-	-	-	-	-	-	-
Contig135	103	5.72816	-	-	-	-	-	-	-
Contig136	506	1.55336	SGN-U447290	Solyc06g019170.2.1	-	302701824	delta 1-pyrroline-5-carboxylate synthetase [Nicotiana tabacum]	Q96480	RecName: Full=Delta-1-pyrroline-5-carboxylate synthase; Short=P5CS; Includes: RecName: Full=Glutamate 5-kinase; Short=GK; EC=2.7.2.11; AltName: Full=Gamma-glutamyl kinase; Includes: RecName: Full=Gamma-glutamyl phosphate reductase; Short=GPR; EC=1.2.1.41; AltName: Full=Glutamate-5-semialdehyde dehydrogenase; AltName: Full=Glutamyl-gamma-semialdehyde dehydrogenase;
Contig137	771	1.81856	SGN-U469083	Solyc01g095360.2.1	-	255541764	conserved hypothetical protein [Ricinus communis]	-	-
Contig138	177	1.75141	SGN-U443964	Solyc04g016510.2.1	-	297739880	unnamed protein product [Vitis vinifera]	O22212	RecName: Full=U4/U6 small nuclear ribonucleoprotein PRP4-like protein; AltName: Full=Protein EMBRYO DEFECTIVE 2776;
Contig139	552	1.93297	SGN-U425080	Solyc12g021310.1.1	-	255545112	conserved hypothetical protein [Ricinus communis]	-	-
Contig140	806	1.45831	SGN-U444347	Solyc04g014510.2.1	Putative glutamine synthase [Source:Uniprot/SPTREMBL;Acc:Q8RW39]	40287534	glutamine synthetase gln1-3 [Capsicum annuum]	P32289	RecName: Full=Glutamine synthetase nodule isozyme; Short=GS; EC=6.3.1.2; AltName: Full=Glutamate--ammonia ligase;
Contig141	789	1.94297	-	Solyc12g049280.1.1	-	255560651	conserved hypothetical protein [Ricinus communis]	-	-
Contig142	289	1.24913	SGN-U422668	-	-	-	-	-	-
Contig143	1446	1.73604	-	Solyc09g014800.1.1	-	356568182	PREDICTED: protein LURP-one-related 15-like [Glycine max]	-	-
Contig144	487	5.10103	SGN-U461592	-	-	-	-	-	-
Contig145	685	1.70559	-	Solyc02g078790.2.1	-	255542696	transcription factor, putative [Ricinus communis]	-	-
Contig146	683	1.24451	-	Solyc12g005580.1.1	-	356549409	PREDICTED: syntaxin-124-like [Glycine max]	O64791	RecName: Full=Syntaxin-124; Short=AtSYP124;
Contig147	1258	1.87968	SGN-U463489	Solyc04g049110.1.1	-	357489269	TNP1 [Medicago truncatula]	-	-
Contig148	437	3.63716	SGN-U447795	Solyc03g005650.1.1	-	357449695	Disease resistance RPP8-like protein [Medicago truncatula]	-	-
Contig149	1211	3.11161	SGN-U499345	Solyc05g054500.1.1	-	357494399	DNA/RNA-binding protein KIN17 [Medicago truncatula]	Q55D16	RecName: Full=KIN17-like protein;
Contig150	149	2.02685	-	-	-	-	-	-	-
Contig151	394	1.90355	SGN-U421408	Solyc04g009580.2.1	-	51970280	putative CDP-diacylglycerol--glycerol-3- phosphate 3-phosphatidyltransferase [Arabidopsis thaliana]	-	-
Contig152	277	7.29011	SGN-U490028	Solyc10g076590.1.1	-	356521030	PREDICTED: phosphatidylinositide phosphatase SAC1-like isoform 1 [Glycine max]	-	-
Contig153	1369	33.6041	SGN-U502583	Solyc03g120330.1.1	-	356526161	PREDICTED: F-box/kelch-repeat protein At1g80440-like [Glycine max]	Q9M8L2	RecName: Full=F-box/kelch-repeat protein At1g80440;
Contig154	740	2.60257	SGN-U462615	Solyc03g044840.1.1	-	-	-	-	-
Contig155	682	6.59589	SGN-U433937	Solyc02g088690.2.1	-	48093457	putative UDP-glucose dehydrogenase 1 [Nicotiana tabacum]	Q9LIA8	RecName: Full=Probable UDP-glucose 6-dehydrogenase 1; Short=UDP-Glc dehydrogenase 1; Short=UDP-GlcDH 1; Short=UDPGDH 1; EC=1.1.1.22;
Contig156	907	1.18633	SGN-U446049	Solyc10g081030.1.1	-	124484511	alpha chain of nascent polypeptide associated complex [Nicotiana benthamiana]	Q9M612	RecName: Full=Nascent polypeptide-associated complex subunit alpha-like protein; Short=NAC-alpha-like protein; AltName: Full=Alpha-NAC-like protein;
Contig157	562	2.72064	-	-	-	-	-	-	-
Contig158	366	1.95082	SGN-U469506	Solyc04g016520.2.1	-	339959595	UDP-GlcNac-dolichyl-phosphate N-acetylglucosaminephosphotransferase [Solanum tuberosum]	-	-
Contig159	616	1.78688	-	-	-	-	-	-	-
Contig160	907	2.6075	-	Solyc08g078580.1.1	-	297794463	predicted protein [Arabidopsis lyrata subsp. lyrata]	-	-
Contig161	266	1.90545	-	-	-	-	-	-	-
Contig162	1098	1.28499	SGN-U443989	Solyc03g123870.2.1	-	225443280	PREDICTED: exocyst complex component 8 [Vitis vinifera]	-	-
Contig163	334	2.55689	-	-	-	-	-	-	-
Contig164	430	3.35126	-	-	-	-	-	-	-
Contig165	514	5.0313	SGN-U449097	Solyc01g007180.2.1	-	-	-	-	-
Contig166	454	2.78775	-	-	-	-	-	-	-
Contig167	1111	1.7595	SGN-U444858	Solyc09g055850.2.1	-	357479523	hypothetical protein MTR_4g127350 [Medicago truncatula]	-	-
Contig168	1016	3.62551	SGN-U429890	-	-	-	-	-	-
Contig169	475	3.47263	SGN-U492333	-	-	-	-	-	-
Contig170	214	2.30621	-	-	-	-	-	-	-
Contig171	529	2.03592	-	-	-	-	-	-	-
Contig172	329	3.11854	-	-	-	-	-	-	-
Contig173	973	62.1229	-	Solyc02g076860.2.1	-	56122438	Fra e 1.0102 major allergen [Fraxinus excelsior]	O82015	RecName: Full=Major pollen allergen Lig v 1; AltName: Allergen=Lig v 1;
Contig174	159	2.57862	SGN-U435321	Solyc01g080160.2.1	-	-	-	-	-
Contig175	430	2.21256	-	Solyc08g029120.1.1	-	255548778	chromodomain helicase DNA binding protein, putative [Ricinus communis]	Q9S775	RecName: Full=CHD3-type chromatin-remodeling factor PICKLE; EC=3.6.4.-; AltName: Full=Protein GYMNOS;
Contig176	1126	1.70931	SGN-U469698	-	-	-	-	-	-
Contig177	714	2.89683	SGN-U423478	-	-	350284741	receptor-like protein [Malus x domestica]	-	-
Contig178	316	1.52215	-	-	-	-	-	-	-
Contig179	2503	196.867	SGN-U427095	GLYMA11G37190.1	-	225425476	PREDICTED: F-box/kelch-repeat protein At1g67480 [Vitis vinifera]	Q9CAG8	RecName: Full=F-box/kelch-repeat protein At1g67480;
Contig180	516	1.91279	SGN-U478443	-	-	-	-	-	-
Contig181	1225	6.7562	SGN-U465942	Solyc01g079600.2.1	-	357442301	Lipase [Medicago truncatula]	-	-
Contig182	397	1.60453	-	-	-	-	-	-	-
Contig183	741	1.32389	SGN-U439345	-	-	-	-	-	-
Contig184	760	2.13289	SGN-U450656	Solyc03g112770.2.1	-	386868006	glutaredoxin, partial [Solanum tuberosum]	Q8L8T2	RecName: Full=Glutaredoxin-C1; Short=AtGrxC1;
Contig185	1679	155.94	SGN-U493615	Solyc11g065390.1.1	-	224054964	predicted protein [Populus trichocarpa]	-	-
Contig186	456	1.70175	SGN-U435719	Solyc08g074240.2.1	-	82623405	unknown [Solanum tuberosum]	Q9M3V8	RecName: Full=40S ribosomal protein S6;
Contig187	1729	12.0466	SGN-U437841	Solyc03g007270.2.1	-	225462735	PREDICTED: probable protein phosphatase 2C 76 [Vitis vinifera]	Q94AT1	RecName: Full=Probable protein phosphatase 2C 76; Short=AtPP2C76; EC=3.1.3.16;
Contig188	538	1.93494	SGN-U479745	Solyc10g080760.1.1	-	225441226	PREDICTED: nudix hydrolase 16, mitochondrial [Vitis vinifera]	Q9LHK1	RecName: Full=Nudix hydrolase 16, mitochondrial; Short=AtNUDT16; EC=3.6.1.-; Flags: Precursor;
Contig189	925	1.4173	SGN-U421116	Solyc04g080280.2.1	-	-	-	-	-
Contig190	758	1.44327	SGN-U443109	Solyc10g007140.2.1	-	-	-	-	-
Contig191	80	2.95	-	-	-	-	-	-	-
Contig192	531	1.83239	-	Solyc10g061840.1.1	-	269974854	S-adenosyl-L-methionine:nicotinic acid carboxyl methyltransferase [Nicotiana gossei]	Q9SPV4	RecName: Full=Salicylate O-methyltransferase; EC=2.1.1.n9; AltName: Full=S-adenosyl-L-methionine:salicylate acid carboxylmethyltransferase; Short=CbSAMT;
Contig193	1185	10.8146	SGN-U442168	Solyc01g090990.2.1	-	255541208	vesicle-associated membrane protein, putative [Ricinus communis]	Q84WW5	RecName: Full=Vesicle-associated protein 1-3; AltName: Full=Plant VAP homolog 13; Short=AtPVA13; AltName: Full=VAMP-associated protein 1-3;
Contig194	192	2.11458	SGN-U425929	Solyc01g108270.2.1	-	-	-	-	-
Contig195	731	1.69083	SGN-U436055	-	-	-	-	-	-
Contig196	544	6.24441	SGN-U433634	Al_scaffold_0002_960	-	56784286	Chloroplast photosystem I assembly protein Ycf3 [Oryza sativa Japonica Group]	Q9MTP0	RecName: Full=Photosystem I assembly protein ycf3;
Contig197	719	1.42522	SGN-U424909	Solyc07g017230.2.1	Receptor-like protein kinase [Source:Uniprot/SPTREMBL;Acc:O64397]	350539361	receptor-like protein kinase precursor [Solanum lycopersicum]	C0LGU0	RecName: Full=Probable LRR receptor-like serine/threonine-protein kinase RLK; EC=2.7.11.1; Flags: Precursor;
Contig198	398	1.57538	SGN-U478921	-	-	-	-	-	-
Contig199	509	1.21415	-	-	-	-	-	-	-
Contig200	514	3.06556	SGN-U450647	Solyc08g074290.2.1	-	2827529	putative protein [Arabidopsis thaliana]	-	-
Contig201	492	1.72764	SGN-U461923	-	-	-	-	-	-
Contig202	634	1.97098	-	-	-	-	-	-	-
Contig203	601	1.54409	SGN-U455912	-	-	-	-	-	-
Contig204	258	1.73256	SGN-U457888	-	-	-	-	-	-
Contig205	614	1.75619	SGN-U497351	Solyc04g049010.2.1	5'-3' exoribonuclease 4 [Source:Uniprot/SPTREMBL;Acc:E5LBH0]	350537227	ethylene insensitive 5/7 [Solanum lycopersicum]	Q9FQ04	RecName: Full=5'-3' exoribonuclease 4; EC=3.1.13.-; AltName: Full=Protein ACC INSENSITIVE 1; AltName: Full=Protein ETHYLENE INSENSITIVE 5; AltName: Full=Protein EXORIBONUCLEASE 4;
Contig206	961	13.8657	SGN-U441894	Solyc09g007500.2.1	-	356505202	PREDICTED: DNA-binding protein S1FA2 [Glycine max]	P42552	RecName: Full=DNA-binding protein S1FA;
Contig207	1272	7.89896	SGN-U424869	Solyc02g085170.2.1	-	255561092	sugar transporter, putative [Ricinus communis]	Q9FRL3	RecName: Full=Sugar transporter ERD6-like 6;
Contig208	744	3.16188	SGN-U426420	Solyc10g011790.2.1	-	320526044	BTB domain protein [Nicotiana benthamiana]	-	-
Contig209	243	1.2428	-	Solyc05g050860.1.1	-	1786142	PEThy;ZPT4-1 [Petunia x hybrida]	O65499	RecName: Full=Zinc finger protein ZAT3; AltName: Full=Protein DUO1-ACTIVATED ZINC FINGER 2;
Contig210	108	2.16667	-	-	-	-	-	-	-
Contig211	440	1.18864	SGN-U465760	-	-	-	-	-	-
Contig212	684	1.60257	SGN-U503302	Solyc10g005300.2.1	-	224126397	predicted protein [Populus trichocarpa]	Q9SFT7	RecName: Full=Serine/threonine-protein kinase At3g07070; EC=2.7.11.1;
Contig213	617	1.73384	SGN-U431045	Solyc06g071310.2.1	Putative pollen specific LIM domain-containing protein [Source:Uniprot/SPTREMBL;Acc:Q56R05]	62183959	putative pollen specific LIM domain-containing protein [Solanum lycopersicum]	P29675	RecName: Full=Pollen-specific protein SF3;
Contig214	545	1.27156	-	Solyc09g061320.2.1	-	297744350	unnamed protein product [Vitis vinifera]	-	-
Contig215	628	1.31051	SGN-U496013	Solyc01g091090.2.1	-	359489443	PREDICTED: tubulin-specific chaperone D isoform 1 [Vitis vinifera]	Q28205	RecName: Full=Tubulin-specific chaperone D; AltName: Full=Beta-tubulin cofactor D; AltName: Full=Tubulin-folding cofactor D;
Contig216	410	2.93171	SGN-U463955	-	-	-	-	-	-
Contig217	236	1.57627	SGN-U421528	-	-	-	-	-	-
Contig218	122	1.52459	SGN-U449417	-	-	-	-	-	-
Contig219	707	1.52192	SGN-U448280	-	-	356573787	PREDICTED: uncharacterized protein LOC100798506 [Glycine max]	-	-
Contig220	747	5.72048	SGN-U436648	-	-	-	-	-	-
Contig221	484	1.57645	SGN-U437333	Solyc11g007060.1.1	-	297736269	unnamed protein product [Vitis vinifera]	-	-
Contig222	611	1.75941	SGN-U470745	Solyc02g068180.2.1	-	255543695	metal abc transporter, putative [Ricinus communis]	Q8LEF6	RecName: Full=ABC transporter I family member 11, chloroplastic; Short=ABC transporter ABCI.11; Short=AtABCI11; AltName: Full=Non-intrinsic ABC protein 14; Flags: Precursor;
Contig223	1080	17.8823	SGN-U461247	-	-	-	-	-	-
Contig224	2043	3.55295	SGN-U488056	-	-	147794504	hypothetical protein VITISV_013246 [Vitis vinifera]	-	-
Contig225	597	1.28477	SGN-U446575	Solyc12g057110.2.1	14-3-3 protein 2 [Source:Uniprot/SWISSPROT;Acc:P93208]	15778152	14-3-3 protein [Nicotiana tabacum]	P29307	RecName: Full=14-3-3-like protein;
Contig226	2043	99.0998	SGN-U432518	Solyc08g028990.1.1	-	338815367	RSI4 [Solanum tuberosum]	-	-
Contig228	1160	3.27741	SGN-U449991	Solyc01g067570.2.1	-	-	-	-	-
Contig229	786	9.30534	SGN-U427763	Solyc03g117030.1.1	-	225465508	PREDICTED: probable CCR4-associated factor 1 homolog 7 isoform 1 [Vitis vinifera]	Q9SKZ2	RecName: Full=Probable CCR4-associated factor 1 homolog 7; EC=3.1.13.4;
Contig230	475	1.18737	-	-	-	-	-	-	-
Contig231	568	1.86979	SGN-U490222	Solyc08g075370.2.1	Putative uncharacterized protein [Source:Uniprot/SPTREMBL;Acc:Q53U37]	344304540	hypothetical protein SPAPADRAFT_47855 [Spathaspora passalidarum NRRL Y-27907]	P09241	RecName: Full=Rhodopsin; tr:G2YDX1_BOTF4 [G2YDX1] SubName: Full=Putative uncharacterized protein BofuT4_uP092410.1;
Contig232	468	30.3003	SGN-U423812	-	-	-	-	-	-
Contig233	521	1.85221	SGN-U447895	Solyc12g009380.1.1	-	297847244	EMB1129 [Arabidopsis lyrata subsp. lyrata]	Q18CG8	RecName: Full=30S ribosomal protein S17;
Contig234	488	1.8668	-	Solyc04g050260.1.1	-	359476535	PREDICTED: protein GPR107 [Vitis vinifera]	-	-
Contig235	505	1.56832	SGN-U462765	Solyc12g009600.1.1	-	356567684	PREDICTED: thylakoid lumenal 16.5 kDa protein, chloroplastic-like [Glycine max]	O22773	RecName: Full=Thylakoid lumenal 16.5 kDa protein, chloroplastic; Flags: Precursor;
Contig236	1100	1.85268	SGN-U448998	Solyc04g076560.2.1	-	297745286	unnamed protein product [Vitis vinifera]	-	-
Contig238	331	1.40181	SGN-U433510	-	-	-	-	-	-
Contig239	626	1.71565	SGN-U445303	Solyc04g025560.2.1	-	357485863	ADP-ribosylation factor [Medicago truncatula]	Q06396	RecName: Full=ADP-ribosylation factor 1; AltName: Full=13 kDa cold-induced protein;
Contig240	219	1.54338	-	-	-	-	-	-	-
Contig241	1836	5.14308	SGN-U438580	Vv01s0011g04640.t01	Putative uncharacterized protein [Source:UniProtKB/TrEMBL;Acc:F6HFJ8]	255571296	auxin:hydrogen symporter, putative [Ricinus communis]	-	-
Contig242	527	1.28653	SGN-U499303	Solyc11g008320.1.1	-	255577434	amine oxidase, putative [Ricinus communis]	Q7XUR2	RecName: Full=Lysine-specific histone demethylase 1 homolog 3; EC=1.-.-.-; AltName: Full=Flavin-containing amine oxidase domain-containing protein 3; AltName: Full=Protein FLOWERING LOCUS D-LIKE; AltName: Full=Protein LSD1-LIKE 3;
Contig243	713	1.36886	SGN-U487846	Vv00s1739g00010.t01	ORF145Orf145 protein [Source:UniProtKB/TrEMBL;Acc:B6VJZ2]	372450240	orf192 (mitochondrion) [Phoenix dactylifera]	-	-
Contig244	500	2.524	-	-	-	357487489	hypothetical protein MTR_5g043940 [Medicago truncatula]	-	-
Contig245	1402	7.14502	SGN-U441722	Solyc10g049620.1.1	Putative steroid 5beta-reductase [Source:Uniprot/SPTREMBL;Acc:H2BJQ1]	226235456	progesterone 5beta reductase-A [Nicotiana tabacum]	-	-
Contig246	84	2.09524	-	-	-	-	-	-	-
Contig247	422	5.24645	SGN-U461153	-	-	-	-	-	-
Contig248	1595	2.98243	SGN-U487321	-	-	-	-	-	-
Contig249	141	1.78014	SGN-U492335	-	-	-	-	-	-
Contig250	868	9.61523	SGN-U449654	Solyc06g083270.2.1	-	77745477	ER lumen retaining receptor family-like protein [Solanum tuberosum]	-	-
Contig252	195	1.40513	SGN-U426945	Solyc06g083110.1.1	-	297799182	YGGT family protein [Arabidopsis lyrata subsp. lyrata]	-	-
Contig253	2268	20.7774	SGN-U431026	Solyc11g072160.1.1	-	225435919	PREDICTED: uncharacterized protein LOC100249621 [Vitis vinifera]	-	-
Contig254	880	7.15143	-	POPTR_0010s14430.1	ZIP transporter [Source:UniProtKB/TrEMBL;Acc:B9HWR2]	224111794	ZIP transporter [Populus trichocarpa]	Q75HB1	RecName: Full=Fe(2+) transport protein 1; AltName: Full=Fe(II) transport protein 1; AltName: Full=Iron-regulated transporter 1; Short=OsIRT1; Flags: Precursor;
Contig255	896	4.49599	SGN-U467542	-	-	357163724	PREDICTED: uncharacterized protein LOC100824249 [Brachypodium distachyon]	-	-
Contig256	617	5.53371	SGN-U466573	-	-	-	-	-	-
Contig257	215	1.5814	-	-	-	-	-	-	-
Contig258	617	7.11449	SGN-U440263	Solyc01g091890.2.1	-	255541426	Protein C9orf74, putative [Ricinus communis]	A0MDQ1	RecName: Full=Ubiquitin-related modifier 1 homolog 1;
Contig259	540	1.82963	SGN-U486110	-	-	-	-	-	-
Contig260	1143	1.10499	SGN-U444694	Solyc01g056690.2.1	-	225440175	PREDICTED: protein kinase and PP2C-like domain-containing protein isoform 1 [Vitis vinifera]	Q940A2	RecName: Full=Protein kinase and PP2C-like domain-containing protein; Includes: RecName: Full=Probable serine/threonine protein kinase At2g40860; EC=2.7.11.1; Includes: RecName: Full=Probable protein phosphatase 2C 31; Short=AtPP2C31; EC=3.1.3.16;
Contig261	819	11.3539	SGN-U472718	Solyc10g076420.1.1	-	224091044	predicted protein [Populus trichocarpa]	Q9M015	RecName: Full=Uncharacterized protein At5g01610;
Contig262	549	1.68488	SGN-U433910	Solyc06g054480.2.1	-	-	-	-	-
Contig263	143	3.21678	-	-	-	-	-	-	-
Contig264	600	1.55333	SGN-U484078	GRMZM2G021802_T02	hypothetical protein LOC100192920 [Source:RefSeq peptide;Acc:NP_001131576]	357508501	DNA cross-link repair protein SNM1 [Medicago truncatula]	Q38961	RecName: Full=DNA cross-link repair protein SNM1; Short=AtSNM1;
Contig265	597	1.77722	SGN-U436503	Solyc12g055930.1.1	-	11386775	RecName: Full=UDP-glucose 4-epimerase GEPI48; AltName: Full=Galactowaldenase; AltName: Full=UDP-galactose 4-epimerase	O65781	RecName: Full=UDP-glucose 4-epimerase GEPI48; EC=5.1.3.2; AltName: Full=Galactowaldenase; AltName: Full=UDP-galactose 4-epimerase;
Contig266	340	1.17059	SGN-U439901	Solyc04g053080.2.1	-	255571935	OTU domain-containing protein 6B, putative [Ricinus communis]	-	-
Contig267	494	1.29555	SGN-U488264	-	-	-	-	-	-
Contig268	482	1.64938	-	-	-	-	-	-	-
Contig269	585	1.75385	SGN-U454912	Solyc11g072380.1.1	-	7484767	probable major protein body membrane protein MP27 / major protein body protein MP32 precursor - cucurbit	-	-
Contig270	1010	8.11465	SGN-U438106	Solyc03g005440.2.1	-	359482716	PREDICTED: uncharacterized protein LOC100263001 [Vitis vinifera]	-	-
Contig271	660	1.34697	SGN-U456328	Solyc02g079270.2.1	-	359495718	PREDICTED: putative PAP-specific phosphatase, mitochondrial-like [Vitis vinifera]	-	-
Contig272	1354	3.0668	SGN-U431119	Solyc04g011500.2.1	Actin-41 [Source:Uniprot/SWISSPROT;Acc:Q96482]	356539014	PREDICTED: actin-like [Glycine max]	Q05214	RecName: Full=Actin;
Contig273	657	1.90411	SGN-U466433	Solyc07g054250.2.1	-	46371868	unknown pollen protein [Petunia integrifolia subsp. inflata]	-	-
Contig274	744	4.11043	SGN-U451488	Solyc02g071180.2.1	-	356553493	PREDICTED: uncharacterized protein LOC100815261 [Glycine max]	-	-
Contig275	471	6.94904	SGN-U492000	-	-	-	-	-	-
Contig276	511	1.6771	SGN-U446095	-	-	-	-	-	-
Contig277	2217	27.5232	SGN-U459944	Solyc04g077390.2.1	-	147771552	hypothetical protein VITISV_034738 [Vitis vinifera]	-	-
Contig278	938	15.6203	SGN-U447223	Solyc02g085940.2.1	-	225459752	PREDICTED: uncharacterized protein LOC100247165 [Vitis vinifera]	-	-
Contig279	668	6.80928	SGN-U489499	Solyc06g009510.1.1	-	224130964	predicted protein [Populus trichocarpa]	O22901	RecName: Full=Transcription factor UPBEAT1; AltName: Full=Basic helix-loop-helix protein 151; Short=AtbHLH151; Short=bHLH 151; AltName: Full=Transcription factor EN 146; AltName: Full=Transcription factor bHLH151; AltName: Full=bHLH transcription factor bHLH151;
Contig280	576	1.67188	-	-	-	-	-	-	-
Contig281	479	1.51566	SGN-U427053	Solyc02g036290.2.1	-	302144089	unnamed protein product [Vitis vinifera]	-	-
Contig282	409	1.37408	SGN-U435907	Vv10s0003g05080.t01	Putative uncharacterized protein [Source:UniProtKB/TrEMBL;Acc:F6HLY8]	-	-	-	-
Contig283	865	1.35145	SGN-U444899	Solyc10g017550.2.1	-	255541546	actin depolymerizing factor, putative [Ricinus communis]	Q9LQ81	RecName: Full=Actin-depolymerizing factor 10; Short=ADF-10; Short=AtADF10;
Contig284	1140	2.04598	SGN-U503845	-	-	-	-	-	-
Contig285	643	2.65719	SGN-U474923	Solyc08g080870.2.1	-	359474013	PREDICTED: putative copper-transporting ATPase 3-like [Vitis vinifera]	Q9SH30	RecName: Full=Putative copper-transporting ATPase HMA5; EC=3.6.3.4; AltName: Full=Protein HEAVY METAL ATPASE 5; AltName: Full=Putative copper-transporting ATPase 3;
Contig286	602	1.45183	-	-	-	-	-	-	-
Contig287	681	3.09838	SGN-U490625	-	-	-	-	-	-
Contig288	2115	4.34203	SGN-U432501	Solyc01g056280.2.1	-	311334705	S-locus linked F-box protein type-5 [Petunia x hybrida]	-	-
Contig289	1329	6.65054	SGN-U432400	Solyc12g035130.1.1	-	1169228	RecName: Full=ATP-dependent RNA helicase-like protein DB10	P46942	RecName: Full=ATP-dependent RNA helicase-like protein DB10; EC=3.6.4.13;
Contig290	321	3.39875	-	-	-	-	-	-	-
Contig291	807	1.83985	SGN-U434659	Solyc01g006120.2.1	-	297746420	unnamed protein product [Vitis vinifera]	-	-
Contig292	564	1.98759	-	-	-	-	-	-	-
Contig293	1610	8.61747	SGN-U433598	Solyc01g099400.2.1	-	357441719	WD repeat domain phosphoinositide-interacting protein [Medicago truncatula]	Q5QJC0	RecName: Full=Autophagy-related protein 21;
Contig294	448	1.30134	SGN-U451570	-	-	-	-	-	-
Contig295	251	1.80478	SGN-U444896	-	-	-	-	-	-
Contig296	377	2.59008	SGN-U445032	-	-	-	-	-	-
Contig297	632	4.96222	SGN-U452245	Solyc06g071860.2.1	-	-	-	-	-
Contig298	416	2.20438	SGN-U446622	-	-	-	-	-	-
Contig299	1699	5.78052	SGN-U424715	Solyc07g044810.2.1	-	356575088	PREDICTED: endoplasmic reticulum-Golgi intermediate compartment protein 3-like [Glycine max]	Q9Y282	RecName: Full=Endoplasmic reticulum-Golgi intermediate compartment protein 3; AltName: Full=Serologically defined breast cancer antigen NY-BR-84;
Contig300	598	1.46575	SGN-U437576	-	-	-	-	-	-
Contig301	585	1.99077	SGN-U423771	Solyc07g005580.2.1	-	357146821	PREDICTED: 1-acyl-sn-glycerol-3-phosphate acyltransferase 1, chloroplastic-like [Brachypodium distachyon]	Q9LLY4	RecName: Full=1-acyl-sn-glycerol-3-phosphate acyltransferase 1, chloroplastic; EC=2.3.1.51; Flags: Precursor;
Contig302	502	2.49141	SGN-U461483	-	-	-	-	-	-
Contig303	622	1.68328	SGN-U481133	-	-	-	-	-	-
Contig304	845	1.27101	SGN-U491767	Solyc10g009090.2.1	-	224125532	predicted protein [Populus trichocarpa]	-	-
Contig305	4908	58.7388	SGN-U499900	Solyc10g074940.1.1	-	356530169	PREDICTED: phospholipid-transporting ATPase 1-like [Glycine max]	P98204	RecName: Full=Phospholipid-transporting ATPase 1; Short=AtALA1; EC=3.6.3.1; AltName: Full=Aminophospholipid flippase 1;
Contig306	644	40.681	SGN-U422429	-	-	-	-	-	-
Contig307	741	3.65547	SGN-U433428	Solyc09g098360.2.1	-	94442902	TGF-beta inducible protein [Platanus x acerifolia]	Q54GN8	RecName: Full=Ribosome biogenesis protein NSA2 homolog;
Contig308	826	2.33879	SGN-U424842	Solyc08g014380.1.1	-	388499572	unknown [Lotus japonicus]	-	-
Contig309	447	1.73154	SGN-U488959	-	-	-	-	-	-
Contig310	922	2.69529	SGN-U461202	-	-	-	-	-	-
Contig311	741	1.43209	SGN-U478651	Solyc11g013010.1.1	-	302141842	unnamed protein product [Vitis vinifera]	-	-
Contig312	610	2.58216	SGN-U437803	Solyc11g006870.1.1	-	225445158	PREDICTED: transmembrane protein 234 homolog [Vitis vinifera]	-	-
Contig313	834	70.1967	SGN-U439503	Solyc10g079820.1.1	Dehydration-induced protein ERD15 [Source:Uniprot/SPTREMBL;Acc:Q9LKW3]	294440434	early responsive to dehydration 1 protein [Nicotiana tabacum]	-	-
Contig314	1642	33.6234	SGN-U432568	Solyc11g066310.1.1	-	357485827	hypothetical protein MTR_5g033940 [Medicago truncatula]	-	-
Contig315	460	2.32926	-	Solyc06g065350.2.1	-	359493172	PREDICTED: uncharacterized protein LOC100252053 [Vitis vinifera]	-	-
Contig316	1084	2.47675	-	Solyc06g065050.1.1	-	356526463	PREDICTED: transmembrane protein 205-like [Glycine max]	-	-
Contig317	401	1.399	-	GLYMA15G04360.1	Actin [Source:UniProtKB/TrEMBL;Acc:Q96443]	-	-	-	-
Contig318	824	4.85922	SGN-U444821	Solyc05g010420.1.1	S-adenosylmethionine decarboxylase proenzyme [Source:Uniprot/SPTREMBL;Acc:A5JME7]	6014931	RecName: Full=S-adenosylmethionine decarboxylase proenzyme; Short=AdoMetDC; Short=SAMDC; Contains: RecName: Full=S-adenosylmethionine decarboxylase alpha chain; Contains: RecName: Full=S-adenosylmethionine decarboxylase beta chain; Flags: Precursor	O80402	RecName: Full=S-adenosylmethionine decarboxylase proenzyme; Short=AdoMetDC; Short=SAMDC; EC=4.1.1.50; Contains: RecName: Full=S-adenosylmethionine decarboxylase alpha chain; Contains: RecName: Full=S-adenosylmethionine decarboxylase beta chain; Flags: Precursor;
Contig319	162	2.55333	SGN-U465242	-	-	-	-	-	-
Contig320	319	1.77737	SGN-U491122	-	-	-	-	-	-
Contig321	429	1.64103	SGN-U422100	-	-	-	-	-	-
Contig322	221	1.819	SGN-U422957	-	-	-	-	-	-
Contig323	3213	5.93284	SGN-U446722	Solyc07g008040.2.1	-	357478183	WD repeat-containing protein [Medicago truncatula]	Q27GK7	RecName: Full=Topless-related protein 4; AltName: Full=WUS-interacting protein 2;
Contig324	432	2.4384	SGN-U442449	-	-	-	-	-	-
Contig325	517	6.23791	SGN-U493753	Solyc03g006660.2.1	-	-	-	-	-
Contig326	776	5.90722	SGN-U502481	Solyc05g055800.2.1	-	359476754	PREDICTED: aspartic proteinase-like protein 2-like isoform 1 [Vitis vinifera]	Q9S9K4	RecName: Full=Aspartic proteinase-like protein 2; EC=3.4.23.-; Flags: Precursor;
Contig327	264	1.7197	-	-	-	-	-	-	-
Contig328	515	3.00388	SGN-U422523	Solyc05g055480.2.1	-	21105744	nam-like protein 8 [Petunia x hybrida]	-	-
Contig329	943	1.3913	SGN-U445643	-	-	-	-	-	-
Contig330	374	3.26973	-	Solyc01g080950.2.1	-	317454954	predicted protein-like protein [Helleborus orientalis]	-	-
Contig331	474	14.6343	-	PP1S16_320V6.1	-	294993873	hypothetical protein Mtub2_04996 [Mycobacterium tuberculosis 210]	-	-
Contig332	812	2.24708	-	-	-	-	-	-	-
Contig333	1143	7.22899	SGN-U440570	Solyc01g086960.2.1	-	88866527	stress-associated protein 1 [Solanum lycopersicum]	Q9LHJ8	RecName: Full=Zinc finger A20 and AN1 domain-containing stress-associated protein 5; Short=AtSAP5;
Contig334	595	1.89076	-	-	-	-	-	-	-
Contig335	461	1.81128	-	-	-	-	-	-	-
Contig336	1034	1.97354	SGN-U443448	Solyc02g093910.2.1	-	356560517	PREDICTED: kelch repeat-containing protein At3g27220-like [Glycine max]	Q9LK31	RecName: Full=Kelch repeat-containing protein At3g27220;
Contig337	460	2.32609	SGN-U425180	Solyc06g053990.1.1	-	-	-	-	-
Contig338	497	1.57545	SGN-U428047	Solyc12g049420.1.1	-	329025150	synaptobrevin/VAMP-like protein [Solanum chacoense]	Q94AU2	RecName: Full=25.3 kDa vesicle transport protein; Short=AtSEC22;
Contig339	456	1.94079	-	Solyc02g037510.2.1	-	297801198	hypothetical protein ARALYDRAFT_915801 [Arabidopsis lyrata subsp. lyrata]	-	-
Contig340	738	2.15447	SGN-U435981	Solyc02g076660.2.1	-	4539383	putative protein (fragment) [Arabidopsis thaliana]	C0LGQ4	RecName: Full=Probable LRR receptor-like serine/threonine-protein kinase MRH1; EC=2.7.11.1; AltName: Full=Protein MORPHOGENESIS OF ROOT HAIR 1; Flags: Precursor;
Contig341	461	2.50759	SGN-U468723	Solyc03g096780.1.1	-	93280156	UP-9A [Nicotiana tabacum]	-	-
Contig342	1947	28.7116	SGN-U426370	Solyc11g007170.1.1	-	22652796	AAA-ATPase-like protein [Oryza sativa Japonica Group]	P52917	RecName: Full=Vacuolar protein sorting-associated protein 4; AltName: Full=DOA4-independent degradation protein 6; AltName: Full=Protein END13; AltName: Full=Vacuolar protein-targeting protein 10; tr:Q6FQG5_CANGA [Q6FQG5] SubName: Full=Similar to uniprot|P52917 Saccharomyces cerevisiae YPR173c VPS4;
Contig343	1307	2.00592	SGN-U473919	Solyc10g005900.2.1	-	225462064	PREDICTED: probable RNA polymerase II transcription factor B subunit 1-1 [Vitis vinifera]	Q3ECP0	RecName: Full=Probable RNA polymerase II transcription factor B subunit 1-1; AltName: Full=General transcription and DNA repair factor IIH subunit TFB1-1; Short=AtTFB1-1; Short=TFIIH subunit TFB1-1;
Contig344	737	84.1078	SGN-U448412	Solyc05g051500.2.1	Histone H3 [Source:Uniprot/SPTREMBL;Acc:Q6LB28]	357476499	Histone H3 [Medicago truncatula]	Q76N23	RecName: Full=Histone H3.3;
Contig345	1290	8.24608	SGN-U439157	Solyc10g008360.2.1	-	225446345	PREDICTED: GPI-anchored protein LORELEI [Vitis vinifera]	-	-
Contig346	449	9.07759	-	-	-	-	-	-	-
Contig347	1028	76.2827	SGN-U445859	Solyc06g007360.2.1	-	82400118	40S ribosomal protein S4-like protein [Solanum tuberosum]	P46300	RecName: Full=40S ribosomal protein S4;
Contig348	734	1.76644	SGN-U450687	Solyc12g038980.1.1	-	317106656	JHL10I11.6 [Jatropha curcas]	Q9LEY9	RecName: Full=H/ACA ribonucleoprotein complex subunit 2-like protein; AltName: Full=Nhp2-like protein;
Contig349	503	1.96024	SGN-U427241	GLYMA03G26820.1	-	18000074	obtusifoliol-14-demethylase [Nicotiana tabacum]	P93846	RecName: Full=Obtusifoliol 14-alpha demethylase; EC=1.14.13.70; AltName: Full=CYPLI; AltName: Full=Cytochrome P450 51; AltName: Full=Cytochrome P450-LIA1;
Contig350	1511	24.6535	SGN-U440603	Solyc11g044800.1.1	-	356524846	PREDICTED: protein trpH-like [Glycine max]	-	-
Contig351	1592	1.97728	SGN-U461980	LOC_Os01g08820.1	PHD-finger domain containing protein, putative, expressed	224089382	PREDICTED: hypothetical protein [Taeniopygia guttata]	-	-
Contig352	545	4.32683	SGN-U457757	-	-	-	-	-	-
Contig353	1037	2.52712	SGN-U454687	-	-	147858105	hypothetical protein VITISV_025518 [Vitis vinifera]	-	-
Contig354	449	30.7906	SGN-U458874	-	-	224125850	predicted protein [Populus trichocarpa]	-	-
Contig355	531	1.87906	SGN-U445218	Solyc03g034220.2.1	Ribulose bisphosphate carboxylase small chain 2A, chloroplastic [Source:Uniprot/SWISSPROT;Acc:P07179]	30013663	putative ribulose bisphosphate carboxylase small subunit protein precursor [Nicotiana tabacum]	P69250	RecName: Full=Ribulose bisphosphate carboxylase small chain, chloroplastic; Short=RuBisCO small subunit; EC=4.1.1.39; Flags: Precursor;
Contig356	458	1.46777	-	-	-	-	-	-	-
Contig357	551	3.25998	SGN-U435109	Solyc12g013810.1.1	-	312231978	plastid thioredoxin M precursor [Nicotiana tabacum]	Q9XGS0	RecName: Full=Thioredoxin M-type, chloroplastic; Short=Trx-M; Flags: Precursor;
Contig358	439	1.42369	SGN-U435343	Solyc05g052440.1.1	-	359486373	PREDICTED: uncharacterized protein LOC100262072 [Vitis vinifera]	-	-
Contig359	1409	6.78473	SGN-U436009	Solyc01g049890.2.1	-	147774374	hypothetical protein VITISV_041203 [Vitis vinifera]	-	-
Contig360	331	6.79991	SGN-U442600	Solyc06g065530.2.1	-	224135459	predicted protein [Populus trichocarpa]	-	-
Contig361	899	6.213	SGN-U467059	Solyc09g047840.2.1	-	224129340	predicted protein [Populus trichocarpa]	-	-
Contig362	431	2.69777	SGN-U485286	Solyc02g065640.2.1	-	238814300	pollen coat-like protein [Camellia sinensis]	-	-
Contig363	458	1.74891	SGN-U477721	-	-	-	-	-	-
Contig364	678	1.24926	SGN-U431790	-	-	255579281	ARF GTPase activator, putative [Ricinus communis]	Q8LFN9	RecName: Full=Probable ADP-ribosylation factor GTPase-activating protein AGD13; Short=ARF GAP AGD13; AltName: Full=Protein ARF-GAP DOMAIN 13; Short=AtAGD13;
Contig365	707	1.2447	SGN-U470824	Solyc11g013020.1.1	-	225459503	PREDICTED: uncharacterized protein LOC100262661 [Vitis vinifera]	-	-
Contig366	932	15.3121	SGN-U430125	Solyc02g088280.2.1	-	-	-	-	-
Contig367	783	2.86989	SGN-U458447	-	-	356531545	PREDICTED: long-chain-alcohol oxidase FAO4A-like [Glycine max]	O65709	RecName: Full=Long-chain-alcohol oxidase FAO4A; EC=1.1.3.20; AltName: Full=Long-chain fatty alcohol oxidase 4A;
Contig368	677	1.10487	SGN-U421134	Solyc10g008670.2.1	-	62241069	malonyltransferase [Nicotiana tabacum]	-	-
Contig369	791	13.4259	SGN-U440181	Solyc06g084060.2.1	-	-	-	-	-
Contig370	1470	3.55176	SGN-U502068	Solyc08g078750.2.1	-	357476875	DEAD-box ATP-dependent RNA helicase [Medicago truncatula]	-	-
Contig371	510	2.63765	SGN-U430891	Solyc08g075780.2.1	-	356550832	PREDICTED: ubiquitin-fold modifier 1-like [Glycine max]	Q94DM8	RecName: Full=Ubiquitin-fold modifier 1; Flags: Precursor;
Contig372	170	2.42118	SGN-U487321	-	-	-	-	-	-
Contig373	547	7.29433	SGN-U422203	Solyc07g008820.2.1	-	224083468	predicted protein [Populus trichocarpa]	-	-
Contig374	639	2.34216	SGN-U424687	-	-	-	-	-	-
Contig375	340	11.3089	-	-	-	-	-	-	-
Contig376	759	1.54677	SGN-U442680	Solyc03g097490.2.1	-	359491564	PREDICTED: uncharacterized protein LOC100245819 [Vitis vinifera]	-	-
Contig377	1215	1.58341	SGN-U492810	Vv08s0058g00810.t01	Putative uncharacterized protein [Source:UniProtKB/TrEMBL;Acc:F6GXZ7]	113205290	Integrase core domain containing protein [Solanum demissum]	-	-
Contig378	336	1.37202	-	Solyc10g076990.1.1	-	-	-	-	-
Contig379	1369	2.36841	SGN-U436808	Solyc05g054050.2.1	-	55832255	putative glutamate decarboxylase [Hordeum vulgare]	Q07346	RecName: Full=Glutamate decarboxylase; Short=GAD; EC=4.1.1.15;
Contig380	365	1.61918	-	-	-	-	-	-	-
Contig381	413	1.94431	SGN-U430192	Solyc12g008680.1.1	-	388511167	unknown [Lotus japonicus]	Q9FK16	RecName: Full=Arabinogalactan peptide 22; Short=AG-peptide 22; Flags: Precursor;
Contig382	277	2.90769	-	-	-	-	-	-	-
Contig383	313	1.83387	SGN-U448036	-	-	-	-	-	-
Contig384	526	1.92395	SGN-U449818	Solyc06g061130.2.1	-	255569217	conserved hypothetical protein [Ricinus communis]	-	-
Contig385	1127	39.7173	SGN-U447421	Solyc03g031690.2.1	-	192910796	RNA polymerase [Elaeis guineensis]	Q923G2	RecName: Full=DNA-directed RNA polymerases I, II, and III subunit RPABC3; Short=RNA polymerases I, II, and III subunit ABC3; AltName: Full=DNA-directed RNA polymerase II subunit H; AltName: Full=RPB17; AltName: Full=RPB8 homolog;
Contig387	930	1.7437	SGN-U458031	-	-	38344876	OSJNBa0020P07.19 [Oryza sativa Japonica Group]	-	-
Contig388	740	2.26081	-	-	-	-	-	-	-
Contig389	398	3.65829	SGN-U447003	-	-	-	-	-	-
Contig390	1423	1.79689	SGN-U457977	AT2G04130.1	transposable element gene.[Source:TAIR;Acc:AT2G04130]	15144516	putative copia-like polyprotein [Solanum lycopersicum]	-	-
Contig391	674	5.97033	SGN-U426560	Solyc12g088890.1.1	-	225432792	PREDICTED: DPH4 homolog isoform 3 [Vitis vinifera]	-	-
Contig392	506	5.23715	SGN-U441354	-	-	377656755	LAT52-like protein [Lycium barbarum]	P13447	RecName: Full=Anther-specific protein LAT52; Flags: Precursor;
Contig393	741	1.54656	SGN-U447866	Solyc12g010360.1.1	-	55274624	plasma membrane proton ATPase 5 [Nicotiana plumbaginifolia]	P20649	RecName: Full=ATPase 1, plasma membrane-type; EC=3.6.3.6; AltName: Full=Proton pump 1; tr:D5AEK4_DROME [D5AEK4] SubName: Full=MIP20649p;
Contig394	656	24.0951	SGN-U447785	-	-	-	-	-	-
Contig395	1027	26.6131	-	-	-	-	-	-	-
Contig396	971	2.97813	SGN-U489485	Solyc02g091320.2.1	-	359488130	PREDICTED: uncharacterized protein LOC100245087 [Vitis vinifera]	-	-
Contig397	545	10.1064	-	-	-	-	-	-	-
Contig398	350	6.66857	-	-	-	-	-	-	-
Contig399	402	1.73632	SGN-U459606	-	-	-	-	-	-
Contig400	806	1.49876	SGN-U448781	-	-	-	-	-	-
Contig401	2645	17.0056	SGN-U500348	Solyc03g006660.2.1	-	255567439	ATATH13, putative [Ricinus communis]	Q9P7M0	RecName: Full=ABC1 family protein C21C3.03, mitochondrial; Flags: Precursor;
Contig402	719	24.2892	SGN-U460282	Solyc05g050230.2.1	-	5762457	ubiquitin-conjugating enzyme UBC2 [Mesembryanthemum crystallinum]	Q94F47	RecName: Full=Ubiquitin-conjugating enzyme E2 28; EC=6.3.2.19; AltName: Full=Ubiquitin carrier protein 28;
Contig403	759	5.1026	SGN-U422795	OB11G24920.1	-	-	-	-	-
Contig404	550	2.78138	SGN-U428065	Solyc01g094950.2.1	-	160346973	bypass1 [Nicotiana benthamiana]	Q9LMM6	RecName: Full=Protein BPS1, chloroplastic; AltName: Full=Protein BYPASS 1; Flags: Precursor;
Contig405	754	1.3939	-	-	-	-	-	-	-
Contig406	2246	118.949	SGN-U438406	Solyc12g006180.1.1	-	356501721	PREDICTED: uncharacterized protein LOC100799330 [Glycine max]	Q9JII5	RecName: Full=DAZ-associated protein 1; AltName: Full=Deleted in azoospermia-associated protein 1;
Contig407	388	1.56443	SGN-U445699	-	-	-	-	-	-
Contig408	803	4.35367	SGN-U436007	Solyc03g043600.1.1	-	255583781	conserved hypothetical protein [Ricinus communis]	-	-
Contig409	2726	9.41059	SGN-U442341	Solyc08g063050.2.1	-	350539019	FtsH protease-like [Solanum lycopersicum]	O80983	RecName: Full=ATP-dependent zinc metalloprotease FTSH 4, mitochondrial; Short=AtFTSH4; EC=3.4.24.-; Flags: Precursor;
Contig410	668	1.16168	SGN-U447961	-	-	-	-	-	-
Contig411	921	2.08326	SGN-U443360	Solyc02g062970.2.1	Xaa-Pro aminopeptidase 2 [Source:Uniprot/SPTREMBL;Acc:Q93X45]	350535316	Xaa-Pro aminopeptidase 2 [Solanum lycopersicum]	B0DZL3	RecName: Full=Probable Xaa-Pro aminopeptidase P; Short=AMPP; Short=Aminopeptidase P; EC=3.4.11.9; AltName: Full=Aminoacylproline aminopeptidase; AltName: Full=Prolidase;
Contig412	1047	2.05812	SGN-U447935	Solyc04g005200.2.1	-	297738220	unnamed protein product [Vitis vinifera]	Q15KI9	RecName: Full=Protein PHYLLO, chloroplastic; Includes: RecName: Full=Inactive isochorismate synthase; AltName: Full=MENF; Includes: RecName: Full=2-succinyl-5-enolpyruvyl-6-hydroxy-3-cyclohexene-1-carboxylate synthase; EC=2.2.1.9; AltName: Full=MEND; Includes: RecName: Full=o-succinylbenzoate synthase; EC=4.2.1.113; AltName: Full=MENC; Includes: RecName: Full=2-succinyl-6-hydroxy-2,4-cyclohexadie…
Contig413	570	2.65965	SGN-U450409	-	-	30013673	Avr9/Cf-9 rapidly elicited protein 216 [Nicotiana tabacum]	-	-
Contig414	329	2.33435	-	-	-	-	-	-	-
Contig415	424	1.42066	SGN-U494126	Solyc12g005280.1.1	-	255569649	conserved hypothetical protein [Ricinus communis]	F6H2F8	RecName: Full=tRNA (guanine(37)-N1)-methyltransferase 1; EC=2.1.1.228; AltName: Full=M1G-methyltransferase 1; AltName: Full=tRNA [GM37] methyltransferase 1; AltName: Full=tRNA methyltransferase 5 homolog 1;
Contig416	1068	3.01154	SGN-U492399	Solyc01g005310.2.1	-	307135835	dynamin [Cucumis melo subsp. melo]	Q8LF21	RecName: Full=Dynamin-related protein 1C; AltName: Full=Dynamin-like protein 5; AltName: Full=Dynamin-like protein C; AltName: Full=Dynamin-like protein DLP1;
Contig417	687	1.24898	-	-	-	-	-	-	-
Contig418	709	3.59566	SGN-U439503	Solyc10g079820.1.1	Dehydration-induced protein ERD15 [Source:Uniprot/SPTREMBL;Acc:Q9LKW3]	294440434	early responsive to dehydration 1 protein [Nicotiana tabacum]	-	-
Contig419	678	1.33333	SGN-U450508	Solyc01g100330.2.1	-	6714389	hypothetical protein [Arabidopsis thaliana]	Q9CPW7	RecName: Full=Zinc finger matrin-type protein 2;
Contig420	3648	48.8434	SGN-U440450	Solyc06g066610.2.1	-	302144021	unnamed protein product [Vitis vinifera]	Q0WVL7	RecName: Full=Golgin candidate 5; Short=AtGC5;
Contig421	713	2.0575	SGN-U476413	Solyc04g077400.2.1	-	33411115	unknown [Solanum lycopersicum]	-	-
Contig422	469	1.35608	-	Solyc11g072430.1.1	-	388604525	tRNA ligase [Solanum melongena]	-	-
Contig423	640	4.42064	SGN-U482659	Solyc11g012830.1.1	-	388513465	unknown [Lotus japonicus]	Q9XI00	RecName: Full=F-box protein 7; AltName: Full=SKP1-interacting partner 32;
Contig424	445	1.53663	-	-	-	-	-	-	-
Contig425	672	1.71429	SGN-U445317	-	-	-	-	-	-
Contig426	512	1.87109	SGN-U436810	-	-	-	-	-	-
Contig427	1501	25.0773	SGN-U442458	Solyc10g084260.1.1	-	255568388	conserved hypothetical protein [Ricinus communis]	B4FUS3	RecName: Full=Cell number regulator 8; AltName: Full=ZmCNR08;
Contig428	1026	13.9607	SGN-U433083	Solyc11g068420.1.1	-	115445821	Os02g0321900 [Oryza sativa Japonica Group]	P59230	RecName: Full=60S ribosomal protein L10a-2;
Contig429	533	1.85366	-	-	-	-	-	-	-
Contig430	430	1.38372	SGN-U501516	-	-	-	-	-	-
Contig431	533	3.87195	-	Solyc08g006230.2.1	-	255548624	conserved hypothetical protein [Ricinus communis]	-	-
Contig432	505	2.71881	SGN-U436192	Solyc12g089030.1.1	-	18398792	ubiquitin-conjugating enzyme E2 M [Arabidopsis thaliana]	Q9ZU75	RecName: Full=Probable NEDD8-conjugating enzyme Ubc12-like; EC=6.3.2.-; AltName: Full=RUB1 carrier protein 2; AltName: Full=RUB1-conjugating enzyme 2; AltName: Full=RUB1-protein ligase 2;
Contig433	603	2.05804	SGN-U444552	-	-	-	-	-	-
Contig434	2759	308.689	SGN-U467400	Solyc12g087930.1.1	-	357489963	hypothetical protein MTR_5g065970 [Medicago truncatula]	-	-
Contig435	477	1.20545	SGN-U439351	Solyc03g116590.2.1	-	47558819	CAPIP2 [Capsicum annuum]	-	-
Contig436	115	2.77843	-	-	-	-	-	-	-
Contig437	457	1.45295	SGN-U427823	fgenesh2_kg.1__3886__AT1G47970.1	-	325114911	conserved hypothetical protein [Neospora caninum Liverpool]	Q9UQ35	RecName: Full=Serine/arginine repetitive matrix protein 2; AltName: Full=300 kDa nuclear matrix antigen; AltName: Full=Serine/arginine-rich splicing factor-related nuclear matrix protein of 300 kDa; Short=SR-related nuclear matrix protein of 300 kDa; Short=Ser/Arg-related nuclear matrix protein of 300 kDa; AltName: Full=Splicing coactivator subunit SRm300; AltName: Full=Tax-responsive enhancer el…
Contig438	289	3.6436	SGN-U503475	-	-	-	-	-	-
Contig439	1092	9.03732	SGN-U421170	Solyc11g013400.1.1	-	225432226	PREDICTED: chromatin structure-remodeling complex protein BSH [Vitis vinifera]	P93045	RecName: Full=Chromatin structure-remodeling complex protein BSH; Short=AtBSH; AltName: Full=Protein BUSHY; AltName: Full=SNF5 homolog;
Contig440	808	2.23109	SGN-U472782	Solyc06g082630.2.1	-	1709798	RecName: Full=26S protease regulatory subunit 6B homolog	P54778	RecName: Full=26S protease regulatory subunit 6B homolog;
Contig441	611	1.35352	SGN-U427651	Solyc11g006760.1.1	-	388498326	unknown [Lotus japonicus]	-	-
Contig442	629	1.93857	SGN-U430320	-	-	-	-	-	-
Contig443	83	3.55747	-	-	-	-	-	-	-
Contig444	1198	6.88637	SGN-U486705	Solyc10g084540.1.1	-	225439827	PREDICTED: phosphatidate phosphatase LPIN3-like [Vitis vinifera]	Q99PI5	RecName: Full=Phosphatidate phosphatase LPIN2; EC=3.1.3.4; AltName: Full=Lipin-2;
Contig445	941	16.5128	SGN-U423766	Solyc06g072570.2.1	Ubiquitin conjugating enzyme [Source:Uniprot/SPTREMBL;Acc:Q43780]	82621188	ubiquitin-conjugating protein-like [Solanum tuberosum]	Q9FI61	RecName: Full=Ubiquitin-conjugating enzyme E2 27; EC=6.3.2.19; AltName: Full=Ubiquitin carrier protein 27;
Contig446	344	1.91512	SGN-U447047	-	-	-	-	-	-
Contig447	504	1.40278	-	-	-	345292859	AT5G10770-like protein, partial [Capsella rubella]	-	-
Contig448	881	30.9682	SGN-U452643	Solyc06g009340.2.1	-	357511509	DnaJ [Medicago truncatula]	-	-
Contig449	407	1.62899	-	Solyc08g006240.1.1	-	-	-	-	-
Contig450	615	2.80982	SGN-U466506	Solyc02g077720.2.1	-	224077070	predicted protein [Populus trichocarpa]	-	-
Contig451	885	8.2361	SGN-U445345	Solyc09g072900.2.1	-	255567666	endo-1,3-1,4-beta-d-glucanase, putative [Ricinus communis]	Q9ZT66	RecName: Full=Endo-1,3;1,4-beta-D-glucanase; EC=3.2.1.-; Flags: Precursor;
Contig452	549	2.75956	SGN-U501008	-	-	-	-	-	-
Contig453	1041	2.80473	SGN-U498613	-	-	-	-	-	-
Contig454	519	2.58925	-	-	-	-	-	-	-
Contig455	538	2.16654	SGN-U431810	-	-	-	-	-	-
Contig456	1064	12.6334	SGN-U451200	Solyc07g005180.2.1	-	388501742	unknown [Lotus japonicus]	-	-
Contig457	957	1.53463	-	-	-	4836930	Hypothetical protein [Arabidopsis thaliana]	-	-
Contig458	172	4.48837	SGN-U435841	-	-	-	-	-	-
Contig459	642	4.82118	SGN-U447092	-	-	-	-	-	-
Contig460	1822	4.59706	SGN-U427408	Solyc09g065400.1.1	-	224062428	f-box family protein [Populus trichocarpa]	Q9M1W7	RecName: Full=F-box/kelch-repeat protein SKIP30; AltName: Full=SKP1-interacting partner 30;
Contig461	803	9.19215	SGN-U468723	Solyc03g096760.1.1	-	93280156	UP-9A [Nicotiana tabacum]	-	-
Contig462	724	2.56768	SGN-U424745	Solyc03g025420.2.1	-	302143834	unnamed protein product [Vitis vinifera]	Q8LF97	RecName: Full=SKP1-like protein 21; Short=AtSK21;
Contig463	716	1.48603	SGN-U445513	Al_scaffold_0008_935	-	-	-	-	-
Contig464	792	1.59975	SGN-U423504	Solyc07g063200.1.1	-	224077116	predicted protein [Populus trichocarpa]	Q8GUK7	RecName: Full=E3 ubiquitin-protein ligase RMA3; EC=6.3.2.-; AltName: Full=Protein RING membrane-anchor 3;
Contig465	896	1.69372	SGN-U444214	Solyc07g047980.1.1	-	255586447	protein with unknown function [Ricinus communis]	-	-
Contig466	599	2.99259	SGN-U423127	Solyc05g012140.2.1	-	255560355	conserved hypothetical protein [Ricinus communis]	Q0WNN7	RecName: Full=Pentatricopeptide repeat-containing protein At2g30100, chloroplastic; Flags: Precursor;
Contig467	574	1.53484	SGN-U445726	Solyc03g116810.2.1	Signal recognition particle 54 kDa protein 1 [Source:Uniprot/SWISSPROT;Acc:P49971]	1711509	RecName: Full=Signal recognition particle 54 kDa protein 1; Short=SRP54	P49971	RecName: Full=Signal recognition particle 54 kDa protein 1; Short=SRP54;
Contig468	1062	7.3076	SGN-U451316	-	-	-	-	-	-
Contig469	1069	3.23949	SGN-U474964	Solyc09g090310.1.1	-	388494132	unknown [Lotus japonicus]	-	-
Contig470	902	6.32916	SGN-U446623	Solyc09g075450.2.1	-	255564272	aspartate ammonia lyase, putative [Ricinus communis]	P93033	RecName: Full=Fumarate hydratase 1, mitochondrial; Short=Fumarase 1; EC=4.2.1.2; Flags: Precursor;
Contig471	493	1.24544	SGN-U460136	-	-	-	-	-	-
Contig472	756	2.92238	SGN-U427941	Solyc10g009010.2.1	-	296084704	unnamed protein product [Vitis vinifera]	-	-
Contig473	598	7.64686	-	-	-	-	-	-	-
Contig474	929	1.34515	SGN-U426878	-	-	5080762	Similar to retrotransposon polyprotein [Arabidopsis thaliana]	P92523	RecName: Full=Uncharacterized mitochondrial protein AtMg00860; AltName: Full=ORF158;
Contig475	3695	95.6915	SGN-U428642	Solyc10g080100.1.1	-	224138062	predicted protein [Populus trichocarpa]	O81645	RecName: Full=Villin-3;
Contig476	986	4.91051	SGN-U442214	Solyc07g005910.2.1	-	297743674	unnamed protein product [Vitis vinifera]	-	-
Contig477	237	1.54937	-	-	-	-	-	-	-
Contig478	612	4.41667	SGN-U455069	Solyc02g068360.2.1	-	224117680	predicted protein [Populus trichocarpa]	-	-
Contig479	664	2.50452	SGN-U437953	Solyc10g046990.1.1	-	-	-	-	-
Contig480	954	2.02856	SGN-U451669	Solyc09g013150.2.1	-	255573881	Sialin, putative [Ricinus communis]	Q7XJR2	RecName: Full=Probable anion transporter 3, chloroplastic; AltName: Full=Phosphate transporter PHT4;2; Flags: Precursor;
Contig481	729	1.21262	SGN-U469685	Solyc04g057790.1.1	-	-	-	-	-
Contig482	1566	18.8784	SGN-U430824	Solyc05g007730.2.1	-	113205356	Mitochondrial carrier protein [Solanum demissum]	-	-
Contig483	843	1.12456	-	Solyc06g073690.2.1	-	223975513	unknown [Zea mays]	-	-
Contig484	504	2.45496	SGN-U449929	Solyc01g067750.2.1	Dehydroquinate dehydratase/shikimate:NADP oxidoreductase [Source:Uniprot/SPTREMBL;Acc:O65917]	46371086	3-dehydroquinate dehydratase / shikimate dehydrogenase isoform 1 [Nicotiana tabacum]	Q9SQT8	RecName: Full=Bifunctional 3-dehydroquinate dehydratase/shikimate dehydrogenase, chloroplastic; Short=DHQ-SDH protein; AltName: Full=DHQase-SORase; AltName: Full=Protein EMBRYO DEFECTIVE 3004; Includes: RecName: Full=Dehydroquinate dehydratase; Short=DHQ; EC=4.2.1.10; Includes: RecName: Full=Shikimate dehydrogenase; Short=SDH; EC=1.1.1.25; Flags: Precursor;
Contig485	736	2.08628	-	-	-	-	-	-	-
Contig486	2485	87.9843	SGN-U425564	Solyc04g024940.2.1	-	82470791	non-S-locus F-box-like protein 2411, partial [Petunia integrifolia subsp. inflata]	Q9LU91	RecName: Full=F-box protein SKIP14; AltName: Full=SKP1-interacting partner 14;
Contig487	1531	18.8288	SGN-U452515	Solyc02g082710.2.1	-	225431429	PREDICTED: uncharacterized protein LOC100252414 [Vitis vinifera]	-	-
Contig488	1331	1.75469	SGN-U456418	Solyc09g056350.2.1	-	357513195	hypothetical protein MTR_8g011610 [Medicago truncatula]	-	-
Contig489	960	1.1875	SGN-U436881	Solyc10g085810.1.1	-	225441098	PREDICTED: vacuolar protein-sorting-associated protein 37 homolog 2 [Vitis vinifera]	Q9SCP9	RecName: Full=Vacuolar protein-sorting-associated protein 37 homolog 1; Short=AtVPS37-1; AltName: Full=ESCRT-I complex subunit VPS37 homolog 1;
Contig490	718	1.24547	SGN-U441963	Solyc12g005570.1.1	-	68299225	hypothetical protein [Capsicum chinense]	-	-
Contig491	405	1.7358	SGN-U444504	Solyc11g067260.1.1	-	-	-	-	-
Contig492	673	1.69688	SGN-U424045	Solyc01g110410.2.1	-	76160972	unknown [Solanum tuberosum]	Q9ES53	RecName: Full=Ubiquitin fusion degradation protein 1 homolog; Short=UB fusion protein 1;
Contig493	534	1.35581	SGN-U441796	Solyc12g096170.1.1	-	359474728	PREDICTED: uncharacterized protein LOC100854852 [Vitis vinifera]	-	-
Contig494	670	5.02854	SGN-U423039	Vv05s0077g02320.t01	Putative uncharacterized protein [Source:UniProtKB/TrEMBL;Acc:A5BP48]	312985281	hypoia-responsive family protein 2 [Hevea brasiliensis]	-	-
Contig495	699	3.32441	SGN-U478037	-	-	-	-	-	-
Contig496	933	3.64911	SGN-U495008	Solyc02g066980.1.1	-	255570264	conserved hypothetical protein [Ricinus communis]	-	-
Contig497	1035	1.2849	SGN-U498559	-	-	-	-	-	-
Contig498	710	5.80282	SGN-U433546	Solyc08g078000.2.1	-	356541222	PREDICTED: vesicle-associated protein 2-1-like [Glycine max]	Q9LVU1	RecName: Full=Vesicle-associated protein 2-1; AltName: Full=Plant VAP homolog 21; Short=AtPVA21; AltName: Full=VAMP-associated protein 2-1;
Contig499	954	2.15764	SGN-U451546	Solyc03g115500.2.1	-	-	-	-	-
Contig500	541	1.48429	SGN-U442408	Solyc07g049420.1.1	-	255566866	60S acidic ribosomal protein P1, putative [Ricinus communis]	-	-
Contig501	1423	453.157	-	Solyc12g038410.1.1	-	225455786	PREDICTED: uncharacterized protein LOC100250886 [Vitis vinifera]	-	-
Contig502	540	1.21296	SGN-U485002	-	-	-	-	-	-
Contig503	801	1.39923	-	-	-	-	-	-	-
Contig504	739	4.28146	SGN-U447041	-	-	218200034	hypothetical protein OsI_26901 [Oryza sativa Indica Group]	-	-
Contig505	612	1.61928	SGN-U421747	-	-	-	-	-	-
Contig506	733	4.04638	SGN-U448720	Solyc10g007480.2.1	-	297839725	RHM1/ROL1 [Arabidopsis lyrata subsp. lyrata]	Q9SYM5	RecName: Full=Probable rhamnose biosynthetic enzyme 1; EC=1.1.1.-; EC=4.2.1.-;
Contig507	428	1.59346	SGN-U465157	-	-	-	-	-	-
Contig508	887	4.71139	SGN-U488590	Solyc04g008720.2.1	-	224113211	predicted protein [Populus trichocarpa]	Q8H0T9	RecName: Full=Katanin p80 WD40 repeat-containing subunit B1 homolog 1;
Contig509	765	2.8734	SGN-U505371	-	-	-	-	-	-
Contig510	586	1.78498	-	Solyc08g083020.2.1	-	297803328	hypothetical protein ARALYDRAFT_492017 [Arabidopsis lyrata subsp. lyrata]	-	-
Contig511	401	2.84097	-	Solyc05g010050.2.1	-	-	-	-	-
Contig512	1997	77.7362	SGN-U442379	Solyc06g065380.2.1	-	374250709	calcium-dependent protein kinase [Nicotiana tabacum]	Q38869	RecName: Full=Calcium-dependent protein kinase 4; EC=2.7.11.1; AltName: Full=Calmodulin-domain protein kinase CDPK isoform 4;
Contig513	1190	10.3278	SGN-U452159	Solyc03g013310.2.1	-	357502125	Phosphatidylinositol-3,4,5-trisphosphate 3-phosphatase and dual-specificity protein phosphatase PTEN [Medicago truncatula]	Q8T9S7	RecName: Full=Phosphatidylinositol 3,4,5-trisphosphate 3-phosphatase and dual-specificity protein phosphatase PTEN; EC=3.1.3.16; EC=3.1.3.48; EC=3.1.3.67; AltName: Full=Pten 3-phosphoinositide phosphatase alpha;
Contig514	441	3.02721	-	-	-	-	-	-	-
Contig515	663	2.25725	SGN-U431836	Solyc09g098340.2.1	-	255547548	Aspartic proteinase Asp1 precursor, putative [Ricinus communis]	Q9S9K4	RecName: Full=Aspartic proteinase-like protein 2; EC=3.4.23.-; Flags: Precursor;
Contig516	571	2.88792	SGN-U445421	Solyc04g005730.2.1	-	-	-	-	-
Contig517	784	2.43985	-	Solyc08g077700.2.1	-	356520750	PREDICTED: eukaryotic translation initiation factor 4G-like [Glycine max]	Q76E23	RecName: Full=Eukaryotic translation initiation factor 4G; AltName: Full=Cucumovirus multiplication 2 protein; AltName: Full=Protein synthesis initiation factor 4G;
Contig518	1266	11.8441	SGN-U425740	Solyc03g078380.1.1	-	307136387	glutaredoxin family protein [Cucumis melo subsp. melo]	Q9FLE8	RecName: Full=Uncharacterized protein At5g39865;
Contig519	650	20.6619	SGN-U444216	Solyc06g008330.1.1	-	506534	protein kinase [Nicotiana tabacum]	-	-
Contig520	2566	50.7923	-	Vv09s0002g08410.t01	Putative uncharacterized protein [Source:UniProtKB/TrEMBL;Acc:F6HXM7]	255579246	amino acid transporter, putative [Ricinus communis]	-	-
Contig521	1035	3.35126	SGN-U450725	Solyc08g075070.2.1	-	359474763	PREDICTED: protein notum homolog [Vitis vinifera]	-	-
Contig522	703	7.7338	SGN-U477730	-	-	-	-	-	-
Contig523	577	2.03466	SGN-U500247	Solyc05g050230.2.1	-	5762457	ubiquitin-conjugating enzyme UBC2 [Mesembryanthemum crystallinum]	Q8S920	RecName: Full=Ubiquitin-conjugating enzyme E2 5A; EC=6.3.2.19; AltName: Full=Ubiquitin carrier protein 5a; Short=OsUBC5a; AltName: Full=Ubiquitin-protein ligase 5A;
Contig524	1596	34.9462	SGN-U424064	Solyc09g055760.2.1	-	225434806	PREDICTED: uncharacterized protein LOC100243231 [Vitis vinifera]	-	-
Contig525	146	1.80247	-	-	-	-	-	-	-
Contig526	1624	7.31708	SGN-U424685	Solyc05g015860.2.1	-	297738481	unnamed protein product [Vitis vinifera]	Q9C509	RecName: Full=Sphingosine-1-phosphate lyase; Short=S1PL; Short=SP-lyase; Short=SPL; EC=4.1.2.27; AltName: Full=Sphingosine-1-phosphate aldolase;
Contig527	402	1.99751	-	-	-	-	-	-	-
Contig528	540	1.84444	SGN-U447010	-	-	-	-	-	-
Contig529	350	1.99143	SGN-U447986	Solyc10g008470.2.1	-	359485539	PREDICTED: ELMO domain-containing protein A-like [Vitis vinifera]	-	-
Contig530	2247	4.65136	SGN-U476095	Solyc08g081000.2.1	-	359474011	PREDICTED: uncharacterized protein LOC100261599 [Vitis vinifera]	-	-
Contig531	558	1.94265	SGN-U427112	Solyc07g048030.2.1	-	296084992	unnamed protein product [Vitis vinifera]	Q9JII5	RecName: Full=DAZ-associated protein 1; AltName: Full=Deleted in azoospermia-associated protein 1;
Contig532	680	1.8046	SGN-U444060	Solyc04g056390.2.1	Plastid isopentenyl diphosphate isomerase [Source:Uniprot/SPTREMBL;Acc:C6K8M2]	13603406	isopentenyl diphosphate isomerase 1 [Nicotiana tabacum]	O48964	RecName: Full=Isopentenyl-diphosphate Delta-isomerase I; EC=5.3.3.2; AltName: Full=Isopentenyl pyrophosphate isomerase I; Short=IPP isomerase I;
Contig533	796	1.64322	SGN-U474009	-	-	-	-	-	-
Contig534	582	1.39601	SGN-U500930	-	-	-	-	-	-
Contig535	506	1.22332	SGN-U446187	-	-	255560131	conserved hypothetical protein [Ricinus communis]	-	-
Contig536	304	9.80711	SGN-U441258	-	-	-	-	-	-
Contig537	1583	4.82284	SGN-U431328	Solyc08g014510.2.1	-	255570055	protein with unknown function [Ricinus communis]	-	-
Contig538	499	1.80762	-	Solyc08g074280.2.1	-	296081786	unnamed protein product [Vitis vinifera]	-	-
Contig539	798	2.25128	SGN-U435905	Solyc01g103190.2.1	-	242075938	hypothetical protein SORBIDRAFT_06g017710 [Sorghum bicolor]	-	-
Contig540	370	1.79459	SGN-U430923	Solyc10g005800.2.1	-	255563594	Pre-mRNA-splicing factor cwc15, putative [Ricinus communis]	-	-
Contig541	1270	1.59528	SGN-U438244	Solyc06g068800.2.1	-	351720699	polyphosphoinositide binding protein Ssh2p [Glycine max]	-	-
Contig542	605	1.31901	SGN-U447897	-	-	-	-	-	-
Contig543	1070	29.5427	SGN-U449518	Solyc04g081880.2.1	-	359492084	PREDICTED: uncharacterized protein LOC100254082 [Vitis vinifera]	-	-
Contig544	1520	4.30974	SGN-U474742	-	-	113205187	NB-ARC domain containing protein [Solanum demissum]	-	-
Contig545	967	1.36401	SGN-U425124	Solyc06g063150.2.1	-	129563703	ovule receptor-like kinase 28 [Solanum chacoense]	Q6R2K2	RecName: Full=Protein STRUBBELIG-RECEPTOR FAMILY 4; AltName: Full=Leucine-rich repeat receptor kinase-like protein SRF4; Flags: Precursor;
Contig546	1157	1.49895	SGN-U423995	Solyc08g082480.2.1	-	255537819	protein with unknown function [Ricinus communis]	-	-
Contig548	582	1.21649	SGN-U447509	-	-	2454525	PttA' [Petunia x hybrida]	-	-
Contig549	1076	220.391	-	Solyc05g005220.1.1	-	-	-	-	-
Contig550	498	3.57831	SGN-U432591	Solyc06g034320.1.1	-	297799470	hypothetical protein ARALYDRAFT_492310 [Arabidopsis lyrata subsp. lyrata]	-	-
Contig551	1200	9.84481	SGN-U447662	OB02G14040.1	-	357513725	Ubiquitin [Medicago truncatula]	Q8H159	RecName: Full=Polyubiquitin 10; Contains: RecName: Full=Ubiquitin; Flags: Precursor;
Contig552	597	1.76382	SGN-U470613	-	-	224074247	hypothetical protein POPTRDRAFT_413626 [Populus trichocarpa]	Q9FJX5	RecName: Full=BTB/POZ and TAZ domain-containing protein 4; AltName: Full=BTB and TAZ domain protein 4;
Contig553	769	9.0302	SGN-U449896	OB11G24920.1	-	66841325	polypepetide with reverse transcriptase and RNaseH domains [Petunia x hybrida]	-	-
Contig554	2333	90.5807	SGN-U429166	Vv17s0000g01200.t01	Putative uncharacterized protein [Source:UniProtKB/TrEMBL;Acc:D7SH03]	359491097	PREDICTED: CBS domain-containing protein CBSCBSPB5-like isoform 2 [Vitis vinifera]	Q0WLC7	RecName: Full=CBS domain-containing protein CBSCBSPB4;
Contig555	1578	20.8299	SGN-U438829	Solyc02g080410.2.1	-	225444442	PREDICTED: 15.4 kDa class V heat shock protein [Vitis vinifera]	O49710	RecName: Full=15.4 kDa class V heat shock protein; AltName: Full=15.4 kDa heat shock protein; Short=AtHsp15.4;
Contig556	446	1.69507	SGN-U462862	-	-	-	-	-	-
Contig557	909	3.0131	SGN-U460062	Solyc02g083320.2.1	-	1781299	transformer-SR ribonucleoprotein [Nicotiana tabacum]	Q5JKF2	RecName: Full=DEAD-box ATP-dependent RNA helicase 40; EC=3.6.4.13;
Contig558	1146	9.41599	SGN-U421882	Solyc11g030380.1.1	-	255545468	conserved hypothetical protein [Ricinus communis]	-	-
Contig559	818	1.45355	-	Solyc07g052940.2.1	-	-	-	-	-
Contig560	447	2.2528	SGN-U463893	Solyc12g005770.1.1	-	356515288	PREDICTED: zinc finger CCCH domain-containing protein 13-like [Glycine max]	-	-
Contig561	1080	1.07037	SGN-U490630	Solyc03g097780.2.1	-	225456455	PREDICTED: uncharacterized protein LOC100243999 isoform 1 [Vitis vinifera]	-	-
Contig562	615	1.31382	SGN-U456705	-	-	-	-	-	-
Contig563	1375	3.10345	SGN-U428118	Solyc08g007060.2.1	-	356568666	PREDICTED: nitrate transporter 1.5-like [Glycine max]	Q8GXN2	RecName: Full=Nitrate transporter 1.8;
Contig564	821	1.23873	SGN-U454340	Solyc02g037640.1.1	-	147767227	hypothetical protein VITISV_006844 [Vitis vinifera]	-	-
Contig565	1010	1.22772	SGN-U429026	Solyc05g010290.1.1	-	255546971	conserved hypothetical protein [Ricinus communis]	-	-
Contig566	1019	3.50135	SGN-U422639	GRMZM5G851614_T01	-	115440175	Os01g0768600 [Oryza sativa Japonica Group]	-	-
Contig567	729	1.43759	SGN-U445251	Solyc01g105310.2.1	-	255569794	caspase, putative [Ricinus communis]	Q7XJE6	RecName: Full=Metacaspase-1; Short=AtMC1; EC=3.4.22.-; AltName: Full=Metacaspase 1b; Short=AtMCP1b; AltName: Full=Protein LSD ONE LIKE 3;
Contig568	597	23.0013	-	-	-	-	-	-	-
Contig569	945	1.21257	SGN-U448070	Solyc10g081510.1.1	Ethylene-responsive methionine synthase [Source:Uniprot/SPTREMBL;Acc:Q9SWV3]	8439545	methionine synthase [Solanum tuberosum]	P93263	RecName: Full=5-methyltetrahydropteroyltriglutamate--homocysteine methyltransferase; EC=2.1.1.14; AltName: Full=Cobalamin-independent methionine synthase isozyme; AltName: Full=Vitamin-B12-independent methionine synthase isozyme;
Contig570	693	3.16162	SGN-U438824	AT4G14500.1	SRPBCC ligand-binding domain-containing protein [Source:EMBL;Acc:AEE83452.1]	356497427	PREDICTED: stAR-related lipid transfer protein 7, mitochondrial-like isoform 2 [Glycine max]	-	-
Contig571	821	5.61156	SGN-U430639	Solyc02g082710.2.1	-	225431429	PREDICTED: uncharacterized protein LOC100252414 [Vitis vinifera]	-	-
Contig572	675	4.02459	SGN-U445066	Solyc07g008610.1.1	-	147774739	hypothetical protein VITISV_012252 [Vitis vinifera]	Q9M1H3	RecName: Full=ABC transporter F family member 4; Short=ABC transporter ABCF.4; Short=AtABCF4; AltName: Full=GCN20-type ATP-binding cassette protein GCN4;
Contig573	1425	4.19893	SGN-U494339	Solyc07g045140.2.1	-	356577308	PREDICTED: uncharacterized membrane protein At3g27390-like [Glycine max]	Q8GUM4	RecName: Full=Uncharacterized membrane protein At3g27390;
Contig574	600	2.32833	SGN-U452648	Solyc08g075380.2.1	-	356496494	PREDICTED: F-box protein SKIP31-like [Glycine max]	Q9FHK0	RecName: Full=F-box protein SKIP31; AltName: Full=SKP1-interacting partner 31;
Contig575	211	6.10578	-	-	-	-	-	-	-
Contig576	1254	2.01553	SGN-U500626	Solyc10g008990.2.1	-	225470348	PREDICTED: UPF0533 protein C5orf44 [Vitis vinifera]	-	-
Contig577	620	6.72877	SGN-U504630	Solyc09g083070.2.1	-	255551979	conserved hypothetical protein [Ricinus communis]	-	-
Contig578	730	1.34658	SGN-U435488	Solyc03g097680.2.1	-	224053535	predicted protein [Populus trichocarpa]	Q38799	RecName: Full=Pyruvate dehydrogenase E1 component subunit beta, mitochondrial; Short=PDHE1-B; EC=1.2.4.1; Flags: Precursor;
Contig579	655	1.6229	SGN-U429712	Solyc08g007320.2.1	-	255579647	conserved hypothetical protein [Ricinus communis]	-	-
Contig580	1920	504.511	SGN-U428682	Solyc02g093430.2.1	-	296087591	unnamed protein product [Vitis vinifera]	-	-
Contig581	614	1.22801	SGN-U433563	Solyc03g034060.2.1	-	-	-	-	-
Contig582	112	1.53571	-	-	-	-	-	-	-
Contig583	997	1.06419	SGN-U444628	POPTR_0016s03020.2	Putative uncharacterized protein [source:UniProtKB/TrEMBL;Acc:A9PFC1_POPTR]	297741736	unnamed protein product [Vitis vinifera]	-	-
Contig584	705	9.13835	-	Solyc04g071660.2.1	-	255566634	hypothetical protein RCOM_0959500 [Ricinus communis]	-	-
Contig585	454	1.95595	SGN-U437240	Solyc09g010510.2.1	-	225439725	PREDICTED: short-chain dehydrogenase TIC 32, chloroplastic [Vitis vinifera]	Q6RVV4	RecName: Full=Short-chain dehydrogenase TIC 32, chloroplastic; EC=1.1.1.-; AltName: Full=Translocon at the inner envelope membrane of chloroplasts 32; Short=PsTIC32;
Contig586	407	1.24816	SGN-U461922	-	-	-	-	-	-
Contig587	527	1.29032	-	-	-	-	-	-	-
Contig588	215	2.17242	SGN-U460195	-	-	-	-	-	-
Contig589	431	4.56014	-	-	-	18401177	rapid alkalinization factor 23 [Arabidopsis thaliana]	-	-
Contig590	644	2.47298	SGN-U504457	-	-	-	-	-	-
Contig591	978	7.34162	SGN-U426503	Solyc07g055660.2.1	-	356564337	PREDICTED: uncharacterized protein LOC100810316 [Glycine max]	-	-
Contig592	691	2.29233	-	Solyc09g005050.1.1	-	-	-	-	-
Contig593	612	1.94608	-	Solyc08g023460.2.1	-	225443936	PREDICTED: putative ALA-interacting subunit 2 [Vitis vinifera]	-	-
Contig594	663	2.24284	SGN-U455927	Solyc03g020020.2.1	-	357462201	Protein FAM91A1 [Medicago truncatula]	-	-
Contig595	544	3.42191	SGN-U429640	Solyc12g027880.1.1	-	302812941	hypothetical protein SELMODRAFT_127260 [Selaginella moellendorffii]	Q9C733	RecName: Full=Lysine histidine transporter-like 1;
Contig596	682	410.027	SGN-U439478	Solyc03g116400.2.1	-	-	-	-	-
Contig597	599	1.70284	SGN-U423132	Solyc03g083290.2.1	-	297743635	unnamed protein product [Vitis vinifera]	Q9XHS0	RecName: Full=40S ribosomal protein S12;
Contig598	472	2.01483	SGN-U499677	Solyc09g072640.2.1	-	296083680	unnamed protein product [Vitis vinifera]	-	-
Contig599	899	1.84523	-	Solyc09g065650.2.1	-	255559843	protein phosphatase 2c, putative [Ricinus communis]	Q93YS2	RecName: Full=Probable protein phosphatase 2C 51; Short=AtPP2C51; EC=3.1.3.16;
Contig600	568	1.72359	SGN-U444940	-	-	-	-	-	-
Contig601	326	7.01089	SGN-U447688	-	-	-	-	-	-
Contig602	1178	1.0781	SGN-U500878	-	-	-	-	-	-
Contig603	493	1.96146	-	-	-	-	-	-	-
Contig604	2194	10.0003	SGN-U439273	scaffold_700193.1	-	224093798	predicted protein [Populus trichocarpa]	-	-
Contig605	598	2.70067	SGN-U455912	-	-	-	-	-	-
Contig606	818	17.8446	SGN-U490058	Solyc10g054130.1.1	-	1389893	squalene synthase [Nicotiana tabacum]	P53800	RecName: Full=Squalene synthase; Short=SQS; Short=SS; EC=2.5.1.21; AltName: Full=FPP:FPP farnesyltransferase; AltName: Full=Farnesyl-diphosphate farnesyltransferase;
Contig607	1444	16.5737	SGN-U438162	Solyc09g092220.2.1	-	255554020	Non-imprinted in Prader-Willi/Angelman syndrome region protein, putative [Ricinus communis]	Q8BMW7	RecName: Full=Magnesium transporter NIPA3; AltName: Full=NIPA-like protein 1; AltName: Full=Non-imprinted in Prader-Willi/Angelman syndrome region protein 3 homolog;
Contig608	737	2.99864	SGN-U460282	Solyc05g050230.2.1	-	5762457	ubiquitin-conjugating enzyme UBC2 [Mesembryanthemum crystallinum]	Q94F47	RecName: Full=Ubiquitin-conjugating enzyme E2 28; EC=6.3.2.19; AltName: Full=Ubiquitin carrier protein 28;
Contig609	953	4.64814	SGN-U432911	-	-	-	-	-	-
Contig610	868	23.0921	SGN-U445173	Solyc09g074370.2.1	-	359479766	PREDICTED: mitochondrial substrate carrier family protein ucpB-like [Vitis vinifera]	-	-
Contig611	973	2.37788	SGN-U464219	Solyc03g033450.2.1	-	359476823	PREDICTED: uncharacterized protein LOC100267747 [Vitis vinifera]	-	-
Contig612	543	1.83057	SGN-U500416	-	-	-	-	-	-
Contig613	464	1.8125	SGN-U460293	Solyc01g006700.2.1	-	-	-	-	-
Contig614	3931	61.0538	SGN-U450478	Solyc09g089560.2.1	-	297737182	unnamed protein product [Vitis vinifera]	Q8RY18	RecName: Full=MATH domain-containing protein At5g43560;
Contig615	576	5.77257	SGN-U442818	Solyc01g087070.2.1	-	224072811	predicted protein [Populus trichocarpa]	O22342	RecName: Full=ADP,ATP carrier protein 1, mitochondrial; AltName: Full=ADP/ATP translocase 1; AltName: Full=Adenine nucleotide translocator 1; Short=ANT 1; Flags: Precursor;
Contig616	698	3.00716	SGN-U499039	Solyc02g021230.2.1	-	255561745	pentatricopeptide repeat-containing protein, putative [Ricinus communis]	P0C042	RecName: Full=Uncharacterized protein At4g15970;
Contig617	1639	169.455	SGN-U446729	Solyc02g091870.2.1	-	464841	RecName: Full=Tubulin alpha-2 chain	P33624	RecName: Full=Tubulin alpha-2 chain; Flags: Fragment;
Contig618	454	3.10769	SGN-U446725	-	-	-	-	-	-
Contig619	489	2	SGN-U433110	Solyc01g098460.2.1	-	297744639	unnamed protein product [Vitis vinifera]	Q554C9	RecName: Full=Methyltransferase-like protein 16 homolog; EC=2.1.1.-; AltName: Full=Methyltransferase 10 domain-containing protein;
Contig620	459	1.40403	-	Solyc02g092340.2.1	-	-	-	-	-
Contig621	417	2.06715	SGN-U440096	Solyc07g016150.2.1	Ripening regulated protein DDTFR10 [Source:Uniprot/SPTREMBL;Acc:Q9FR30]	350534548	ripening regulated protein DDTFR10 [Solanum lycopersicum]	P48006	RecName: Full=Elongation factor 1-delta 1; Short=EF-1-delta 1; AltName: Full=Elongation factor 1B-beta 1; AltName: Full=eEF-1B beta 1;
Contig622	700	20.2218	SGN-U472841	Solyc12g088030.1.1	-	302142093	unnamed protein product [Vitis vinifera]	Q39236	RecName: Full=Transcription initiation factor IIA subunit 2; AltName: Full=General transcription factor IIA subunit 2; AltName: Full=Transcription initiation factor IIA gamma chain; Short=TFIIA-gamma;
Contig623	707	1.71429	SGN-U443901	-	-	-	-	-	-
Contig624	556	1.35072	SGN-U464083	-	-	-	-	-	-
Contig625	997	1.48556	SGN-U430381	Solyc07g066280.2.1	-	115489544	Os12g0612500 [Oryza sativa Japonica Group]	Q98G94	RecName: Full=Release factor glutamine methyltransferase; Short=RF MTase; EC=2.1.1.n16; AltName: Full=M.MloHemKP; AltName: Full=N5-glutamine methyltransferase PrmC; AltName: Full=Protein-(glutamine-N5) MTase PrmC; AltName: Full=Protein-glutamine N-methyltransferase PrmC;
Contig626	186	6.73027	SGN-U449702	-	-	-	-	-	-
Contig627	396	5.01318	SGN-U438330	Solyc03g095720.2.1	-	297736471	unnamed protein product [Vitis vinifera]	-	-
Contig628	607	3.4916	SGN-U469979	-	-	-	-	-	-
Contig629	708	4.11809	SGN-U443361	Solyc04g051850.2.1	-	296089970	unnamed protein product [Vitis vinifera]	-	-
Contig630	673	2.61813	SGN-U437953	-	-	-	-	-	-
Contig631	356	1.16573	SGN-U457486	-	-	-	-	-	-
Contig632	543	1.32228	SGN-U440211	Solyc01g010530.1.1	-	8778557	F22G5.32 [Arabidopsis thaliana]	-	-
Contig633	397	2.02015	SGN-U460670	-	-	-	-	-	-
Contig634	448	1.87054	SGN-U424182	Solyc09g011470.2.1	-	-	-	-	-
Contig635	2594	36.9928	SGN-U500910	Solyc10g044740.1.1	-	224081804	predicted protein [Populus trichocarpa]	-	-
Contig636	567	1.28924	SGN-U444718	Solyc07g006790.2.1	-	20260138	dihydrolipoamide acetyltransferase [Arabidopsis thaliana]	Q8RWN9	RecName: Full=Dihydrolipoyllysine-residue acetyltransferase component 2 of pyruvate dehydrogenase complex, mitochondrial; EC=2.3.1.12; AltName: Full=Dihydrolipoamide S-acetyltransferase component 2 of pyruvate dehydrogenase complex; AltName: Full=Pyruvate dehydrogenase complex component E2 2; Short=PDC-E2 2; Short=PDCE2 2; Flags: Precursor;
Contig637	590	1.20508	SGN-U446575	-	-	-	-	-	-
Contig638	2164	3.97133	SGN-U435084	Solyc06g072790.2.1	-	224126659	predicted protein [Populus trichocarpa]	Q9UKV5	RecName: Full=E3 ubiquitin-protein ligase AMFR; EC=6.3.2.-; AltName: Full=Autocrine motility factor receptor, isoform 2; Short=AMF receptor, isoform 2; AltName: Full=RING finger protein 45; AltName: Full=gp78;
Contig639	403	1.8263	-	-	-	-	-	-	-
Contig640	516	1.70543	-	-	-	-	-	-	-
Contig641	917	1.33506	-	-	-	-	-	-	-
Contig642	669	6.12166	SGN-U427639	-	-	225435020	PREDICTED: uncharacterized protein LOC100262189 [Vitis vinifera]	-	-
Contig643	1916	3.33194	SGN-U455588	Solyc11g019930.1.1	-	296081075	unnamed protein product [Vitis vinifera]	Q66HG0	RecName: Full=E3 ubiquitin-protein ligase RNF13; EC=6.3.2.-; AltName: Full=RING finger protein 13; Flags: Precursor;
Contig644	566	3.0144	-	Solyc10g078430.1.1	-	-	-	-	-
Contig645	377	2.01061	-	-	-	-	-	-	-
Contig646	652	2.15491	-	-	-	-	-	-	-
Contig647	570	9.76667	SGN-U459329	-	-	-	-	-	-
Contig648	464	4.24957	SGN-U427069	Solyc09g011220.2.1	-	80973464	GDP-mannose pyrophosphorylase [Malpighia glabra]	Q84JH5	RecName: Full=Probable mannose-1-phosphate guanylyltransferase 1; EC=2.7.7.13;
Contig649	1910	24.2656	SGN-U485985	Solyc10g084540.1.1	-	224140129	predicted protein [Populus trichocarpa]	-	-
Contig650	954	9.07338	SGN-U447082	Solyc03g116620.2.1	-	3914361	RecName: Full=Phospholipase D alpha 1; Short=PLD alpha 1; AltName: Full=Choline phosphatase 1; AltName: Full=Phosphatidylcholine-hydrolyzing phospholipase D 1	P93400	RecName: Full=Phospholipase D alpha 1; Short=PLD alpha 1; EC=3.1.4.4; AltName: Full=Choline phosphatase 1; AltName: Full=Phosphatidylcholine-hydrolyzing phospholipase D 1;
Contig651	1429	3.09889	SGN-U504516	-	-	356573787	PREDICTED: uncharacterized protein LOC100798506 [Glycine max]	-	-
Contig652	425	1.71195	SGN-U499115	Solyc09g083340.1.1	-	-	-	-	-
Contig653	812	1.30241	SGN-U427657	Solyc08g006300.2.1	-	115446025	Os02g0461500 [Oryza sativa Japonica Group]	-	-
Contig654	1531	3.1744	SGN-U484379	OB08G12900.1	-	225465741	PREDICTED: lysine-specific histone demethylase 1 homolog 1 [Vitis vinifera]	Q8VXV7	RecName: Full=Lysine-specific histone demethylase 1 homolog 1; EC=1.-.-.-; AltName: Full=Flavin-containing amine oxidase domain-containing protein 1; AltName: Full=Protein LSD1-LIKE 1;
Contig655	760	2.01711	SGN-U450692	Solyc11g022470.1.1	-	77403669	MYB-CC type transfactor [Solanum tuberosum]	Q9SAK5	RecName: Full=Myb family transcription factor APL; Short=AtAPL; AltName: Full=Protein ALTERED PHLOEM DEVELOPMENT;
Contig656	792	2.04859	SGN-U425708	Solyc10g074650.1.1	-	356532111	PREDICTED: probable galacturonosyltransferase 7-like [Glycine max]	Q9ZVI7	RecName: Full=Probable galacturonosyltransferase 7; EC=2.4.1.-; AltName: Full=Like glycosyl transferase 7;
Contig657	683	1.54466	SGN-U436226	-	-	-	-	-	-
Contig658	93	3.49968	-	-	-	-	-	-	-
Contig659	1203	2.1715	SGN-U455745	Solyc03g097240.2.1	-	225454698	PREDICTED: uncharacterized protein LOC100244367 [Vitis vinifera]	-	-
Contig660	726	1.66667	SGN-U465242	-	-	-	-	-	-
Contig661	2165	2.73082	SGN-U423278	POPTR_0001s13760.2	predicted protein, mRNA [source:RefSeq DNA_predicted;Acc:XM_002299274.1]	224057750	predicted protein [Populus trichocarpa]	-	-
Contig662	546	2.32103	SGN-U428903	Solyc06g034320.1.1	-	297799470	hypothetical protein ARALYDRAFT_492310 [Arabidopsis lyrata subsp. lyrata]	-	-
Contig663	93	1.5914	-	-	-	-	-	-	-
Contig664	959	1.23775	-	Solyc03g117790.1.1	-	255543419	serine/threonine protein kinase, putative [Ricinus communis]	-	-
Contig665	1537	2.25804	SGN-U491265	Solyc01g073730.2.1	-	255542249	molybdopterin cofactor synthesis protein A, putative [Ricinus communis]	Q39055	RecName: Full=Molybdopterin biosynthesis protein CNX2; AltName: Full=Molybdenum cofactor biosynthesis enzyme CNX2;
Contig666	549	3.62659	SGN-U431201	Solyc02g082080.1.1	-	224069160	copper transporter [Populus trichocarpa]	Q69P80	RecName: Full=Copper transporter 5.1; Short=OsCOPT5.1;
Contig667	758	179.421	SGN-U444493	-	-	-	-	-	-
Contig668	1566	4.90503	SGN-U433535	Solyc12g006060.1.1	-	-	-	-	-
Contig669	945	4.65379	SGN-U423021	Solyc01g100970.2.1	-	225450496	PREDICTED: pyrrolidone-carboxylate peptidase isoform 4 [Vitis vinifera]	-	-
Contig670	1088	2.15749	SGN-U421822	Solyc04g081300.2.1	-	255538902	endo-1,4-beta-glucanase, putative [Ricinus communis]	Q9FXI9	RecName: Full=Endoglucanase 2; EC=3.2.1.4; AltName: Full=Endo-1,4-beta glucanase 2; Flags: Precursor;
Contig671	1018	3.622	SGN-U469647	-	-	147802190	hypothetical protein VITISV_021658 [Vitis vinifera]	-	-
Contig672	604	2.8957	-	-	-	-	-	-	-
Contig673	1224	1.71585	SGN-U447112	Solyc02g085250.2.1	-	224096982	predicted protein [Populus trichocarpa]	Q3U4I7	RecName: Full=Pyridine nucleotide-disulfide oxidoreductase domain-containing protein 2; EC=1.-.-.-;
Contig674	749	1.88785	SGN-U467694	-	-	-	-	-	-
Contig675	615	1.83252	SGN-U431604	Solyc01g066360.2.1	-	60101707	pectin methylesterase [Nicotiana tabacum]	-	-
Contig676	658	1.54103	SGN-U479745	Solyc10g080760.1.1	-	225441226	PREDICTED: nudix hydrolase 16, mitochondrial [Vitis vinifera]	Q9LHK1	RecName: Full=Nudix hydrolase 16, mitochondrial; Short=AtNUDT16; EC=3.6.1.-; Flags: Precursor;
Contig677	838	4.53986	SGN-U440623	Solyc01g089980.2.1	-	224137120	predicted protein [Populus trichocarpa]	Q8N336	RecName: Full=ELMO domain-containing protein 1;
Contig678	270	2.0083	-	-	-	-	-	-	-
Contig679	846	7.74253	-	Solyc01g100120.2.1	-	224068400	predicted protein [Populus trichocarpa]	O81635	RecName: Full=Kinesin-4; AltName: Full=Kinesin-like protein D;
Contig680	426	3.81415	SGN-U466981	-	-	-	-	-	-
Contig681	904	4.02848	-	Solyc08g016160.2.1	-	-	-	-	-
Contig682	638	4.40415	SGN-U493373	-	-	-	-	-	-
Contig683	498	93.9931	SGN-U479904	-	-	-	-	-	-
Contig684	1152	103.675	SGN-U493217	Solyc04g053140.1.1	-	297802072	hypothetical protein ARALYDRAFT_490740 [Arabidopsis lyrata subsp. lyrata]	-	-
Contig685	649	1.70878	-	-	-	-	-	-	-
Contig686	2087	392.231	SGN-U496096	Solyc12g088950.1.1	-	224103499	predicted protein [Populus trichocarpa]	Q9LJ64	RecName: Full=Pollen-specific leucine-rich repeat extensin-like protein 1; Short=AtPEX1; Short=Pollen-specific LRR/EXTENSIN1; AltName: Full=Cell wall hydroxyproline-rich glycoprotein; Flags: Precursor;
Contig687	565	2.03851	SGN-U431715	Solyc03g120750.2.1	-	3914550	RecName: Full=Ras-related protein Rab7	O24461	RecName: Full=Ras-related protein Rab7;
Contig688	2467	15.5786	SGN-U443216	Solyc01g106280.2.1	PSTVd RNA-biding protein, Virp1; PSTVd RNA-binding protein Virp1a; PSTVd RNA-binding protein Virp1b; PSTVd RNA-binding protein Virp1c; PSTVd RNA-binding protein Virp1d [Source:Uniprot/SPTREMBL;Acc:Q9AR00]	57282322	bromodomain-containing RNA-binding protein 2 [Nicotiana tabacum]	Q7Y214	RecName: Full=Transcription factor GTE7; AltName: Full=Bromodomain-containing protein GTE7; AltName: Full=Protein GLOBAL TRANSCRIPTION FACTOR GROUP E7;
Contig689	2899	40.532	SGN-U428672	Solyc06g070940.2.1	-	75333985	RecName: Full=ABC transporter A family member 11; Short=ABC transporter ABCA.11; Short=AtABCA11; AltName: Full=Putative ABC2 homolog 15	Q9FKF2	RecName: Full=ABC transporter A family member 11; Short=ABC transporter ABCA.11; Short=AtABCA11; AltName: Full=Putative ABC2 homolog 15;
Contig690	499	2.65932	SGN-U443732	Solyc10g080640.1.1	-	255581570	calmodulin binding protein, putative [Ricinus communis]	-	-
Contig691	827	1.38815	SGN-U501733	-	-	-	-	-	-
Contig692	743	2.73288	-	Solyc00g022110.2.1	-	-	-	-	-
Contig693	776	1.84407	SGN-U429493	Solyc06g073760.2.1	-	3582436	beta-D-glucan exohydrolase [Nicotiana tabacum]	-	-
Contig694	573	2.00524	SGN-U433054	Solyc01g108030.2.1	-	124264464	3-methylcrotonyl-CoA carboxylase [Solanum basendopogon]	Q9V9A7	RecName: Full=Probable methylcrotonoyl-CoA carboxylase beta chain, mitochondrial; Short=MCCase subunit beta; EC=6.4.1.4; AltName: Full=3-methylcrotonyl-CoA carboxylase 2; AltName: Full=3-methylcrotonyl-CoA carboxylase non-biotin-containing subunit; AltName: Full=3-methylcrotonyl-CoA:carbon dioxide ligase subunit beta; Flags: Precursor;
Contig695	684	1.44006	SGN-U435039	Solyc03g118000.1.1	-	134307091	inositol polyphosphate multikinase [Solanum tuberosum]	Q9FLT2	RecName: Full=Inositol polyphosphate multikinase beta; EC=2.7.1.140; EC=2.7.1.151; AltName: Full=Inositol polyphosphate 6-/3-/5-kinase beta; Short=AtIpk2-beta; Short=AtIpk2beta;
Contig696	530	2.98113	SGN-U501027	Solyc09g090420.2.1	-	-	-	-	-
Contig697	1379	22.7825	SGN-U440801	Solyc09g020140.2.1	-	225468099	PREDICTED: GPN-loop GTPase 3 homolog [Vitis vinifera]	Q54NK8	RecName: Full=GPN-loop GTPase 3 homolog; AltName: Full=ATP-binding domain 1 family member C homolog;
Contig698	1958	101.366	SGN-U423878	Solyc11g007960.1.1	-	225448900	PREDICTED: acyl-CoA-binding domain-containing protein 4 [Vitis vinifera]	Q9MA55	RecName: Full=Acyl-CoA-binding domain-containing protein 4; Short=Acyl-CoA binding protein 4;
Contig699	819	1.09035	SGN-U446191	Solyc12g009800.1.1	-	297805048	ATPAP26/PAP26 [Arabidopsis lyrata subsp. lyrata]	Q949Y3	RecName: Full=Bifunctional purple acid phosphatase 26; Includes: RecName: Full=Acid phosphatase; EC=3.1.3.2; Includes: RecName: Full=Peroxidase; EC=1.11.1.7; Flags: Precursor;
Contig700	914	1.3337	SGN-U440181	Solyc09g065880.2.1	-	224085583	predicted protein [Populus trichocarpa]	Q8W104	RecName: Full=F-box/LRR-repeat protein 17; AltName: Full=F-box-like protein 17;
Contig701	1519	71.0009	SGN-U446882	Solyc06g005910.2.1	-	225426385	PREDICTED: tubulin beta-2 chain [Vitis vinifera]	P29516	RecName: Full=Tubulin beta-8 chain; AltName: Full=Beta-8-tubulin;
Contig702	730	8.30121	SGN-U448231	Solyc09g007520.2.1	-	225439922	PREDICTED: peroxidase 21 [Vitis vinifera]	Q42580	RecName: Full=Peroxidase 21; Short=Atperox P21; EC=1.11.1.7; AltName: Full=ATP2a/ATP2b; AltName: Full=PRXR5; Flags: Precursor;
Contig703	1973	3.37311	SGN-U444705	Solyc08g041890.2.1	-	224122988	predicted protein [Populus trichocarpa]	Q96321	RecName: Full=Importin subunit alpha-1; AltName: Full=Karyopherin subunit alpha-1; Short=KAP-alpha-1;
Contig704	918	10.7841	SGN-U430669	Solyc07g008660.2.1	30S ribosomal protein S16 [Source:Uniprot/SPTREMBL;Acc:B3IWG3]	350535318	30S ribosomal protein S16 [Solanum lycopersicum]	A5V9P7	RecName: Full=30S ribosomal protein S16;
Contig705	1017	1.12881	SGN-U439614	Solyc02g063130.2.1	-	77999269	unknown [Solanum tuberosum]	Q84L30	RecName: Full=Putative DNA repair protein RAD23-4; AltName: Full=RAD23-like protein 4; Short=AtRAD23-4;
Contig706	202	1.44554	-	-	-	-	-	-	-
Contig707	850	52.1591	SGN-U444282	Solyc03g117150.2.1	-	5669151	plasma membrane proton ATPase [Nicotiana plumbaginifolia]	P19456	RecName: Full=ATPase 2, plasma membrane-type; EC=3.6.3.6; AltName: Full=Proton pump 2;
Contig708	594	1.35522	SGN-U433861	-	-	-	-	-	-
Contig709	1266	8.49758	SGN-U428375	Solyc09g065860.2.1	-	225437219	PREDICTED: putative uridine kinase C227.14 [Vitis vinifera]	Q750K6	RecName: Full=ATP-dependent kinase YFH7; EC=2.7.1.-;
Contig710	731	7.62134	SGN-U425108	Solyc04g078130.2.1	-	363814569	uncharacterized protein LOC100795867 [Glycine max]	-	-
Contig711	778	8.09897	SGN-U457443	Solyc04g081060.2.1	-	224066026	predicted protein [Populus trichocarpa]	-	-
Contig712	619	1.84976	SGN-U471496	Solyc05g050990.1.1	-	225454014	PREDICTED: UDP-glucuronate 4-epimerase 3-like [Vitis vinifera]	Q9LPC1	RecName: Full=UDP-glucuronate 4-epimerase 2; EC=5.1.3.6; AltName: Full=UDP-glucuronic acid epimerase 2;
Contig713	492	1.61585	SGN-U447483	Solyc06g082360.2.1	-	169589	spliceosomal protein [Solanum tuberosum]	O22922	RecName: Full=U2 small nuclear ribonucleoprotein B''; Short=U2 snRNP B'';
Contig714	813	108.831	SGN-U449724	Solyc10g049790.1.1	-	-	-	-	-
Contig715	390	2.26667	-	Vv00s0218g00030.t01	Putative uncharacterized protein [Source:UniProtKB/TrEMBL;Acc:F6I720]	-	-	-	-
Contig716	715	1.6965	SGN-U447281	Solyc10g081570.1.1	-	8096269	KED [Nicotiana tabacum]	-	-
Contig717	616	1.3263	SGN-U467714	Solyc03g096810.2.1	-	359473999	PREDICTED: transmembrane protein 120 homolog isoform 1 [Vitis vinifera]	-	-
Contig718	1324	6.92127	SGN-U442521	Vv01s0011g03500.t01	Putative uncharacterized protein [Source:UniProtKB/TrEMBL;Acc:D7T951]	255581651	5-methyltetrahydrofolate:homocysteine methyltransferase, putative [Ricinus communis]	Q9FUN0	RecName: Full=Homocysteine S-methyltransferase 1; EC=2.1.1.10; AltName: Full=S-methylmethionine:homocysteine methyltransferase 1; Short=SMM:Hcy S-methyltransferase 1; AltName: Full=ZmHMT-1;
Contig719	849	1.76443	SGN-U426118	Solyc07g065950.2.1	-	356524411	PREDICTED: enhancer of mRNA-decapping protein 4-like [Glycine max]	Q9LTT8	RecName: Full=Enhancer of mRNA-decapping protein 4; AltName: Full=Protein VARICOSE;
Contig720	702	1.94963	SGN-U425681	Solyc03g032120.2.1	-	255561419	ATP binding protein, putative [Ricinus communis]	-	-
Contig721	813	2.55927	SGN-U463935	GLYMA19G00710.1	-	-	-	-	-
Contig722	1382	4.24357	SGN-U425163	Solyc01g099350.2.1	-	225450825	PREDICTED: acyl-CoA-binding domain-containing protein 4-like isoform 1 [Vitis vinifera]	Q9MA55	RecName: Full=Acyl-CoA-binding domain-containing protein 4; Short=Acyl-CoA binding protein 4;
Contig723	1785	8.48179	SGN-U440490	Solyc07g005940.2.1	-	356559428	PREDICTED: V-type proton ATPase subunit H-like isoform 1 [Glycine max]	Q9LX65	RecName: Full=V-type proton ATPase subunit H; Short=V-ATPase subunit H; AltName: Full=Vacuolar H(+)-ATPase subunit H; AltName: Full=Vacuolar proton pump subunit H;
Contig724	900	1.26444	SGN-U440901	Solyc12g005860.1.1	-	171854675	putative aconitase [Capsicum chinense]	Q9SIB9	RecName: Full=Aconitate hydratase 2, mitochondrial; Short=Aconitase 2; EC=4.2.1.3; AltName: Full=Citrate hydro-lyase 2; Flags: Precursor;
Contig725	629	1.7186	SGN-U463647	-	-	-	-	-	-
Contig726	499	1.26052	SGN-U440674	Solyc04g016440.2.1	-	133711807	hypothetical protein LYC_68t000010 [Solanum lycopersicum]	-	-
Contig727	1103	1.83999	SGN-U490058	Solyc10g054130.1.1	-	62945917	squalene synthase [Datura inoxia]	P53800	RecName: Full=Squalene synthase; Short=SQS; Short=SS; EC=2.5.1.21; AltName: Full=FPP:FPP farnesyltransferase; AltName: Full=Farnesyl-diphosphate farnesyltransferase;
Contig728	804	24.2993	SGN-U428608	Solyc04g081410.2.1	-	346469965	hypothetical protein [Amblyomma maculatum]	Q84WL9	RecName: Full=AP-2 complex subunit sigma; AltName: Full=Adapter-related protein complex 2 sigma subunit; AltName: Full=Adaptor AP-2 17 kDa protein; AltName: Full=Clathrin assembly protein 2 small chain; AltName: Full=Clathrin coat assembly protein AP17; AltName: Full=Clathrin coat-associated protein AP17; AltName: Full=Sigma2-adaptin;
Contig729	772	1.43135	SGN-U492591	Solyc10g050330.1.1	-	-	-	-	-
Contig730	1659	28.9286	SGN-U471628	Solyc12g027650.1.1	-	15225440	nuclear transcription factor Y subunit B-7 [Arabidopsis thaliana]	Q9SIT9	RecName: Full=Nuclear transcription factor Y subunit B-7; Short=AtNF-YB-7;
Contig731	587	2.07179	-	-	-	-	-	-	-
Contig732	499	1.35872	-	Solyc04g017650.2.1	-	-	-	-	-
Contig733	638	1.19592	SGN-U456168	Solyc12g098690.1.1	-	356568919	PREDICTED: uncharacterized WD repeat-containing protein C2A9.03-like [Glycine max]	-	-
Contig734	442	2.23111	SGN-U445403	-	-	356542720	PREDICTED: uncharacterized protein LOC100499812 [Glycine max]	-	-
Contig735	1727	2.77504	-	Solyc07g007390.2.1	-	255583090	heat shock protein 70 (HSP70)-interacting protein, putative [Ricinus communis]	-	-
Contig736	2497	2.81437	SGN-U499712	Solyc01g006970.2.1	-	359481069	PREDICTED: probable ATP-dependent RNA helicase DHX36-like [Vitis vinifera]	Q6P158	RecName: Full=Putative ATP-dependent RNA helicase DHX57; EC=3.6.4.13; AltName: Full=DEAH box protein 57;
Contig737	668	3.0988	SGN-U438160	-	-	-	-	-	-
Contig738	550	1.20909	SGN-U450533	Solyc00g006490.2.1	-	30680443	SIT4 phosphatase-associated family protein [Arabidopsis thaliana]	-	-
Contig739	662	1.39677	SGN-U449248	Solyc04g007020.2.1	-	224108533	predicted protein [Populus trichocarpa]	-	-
Contig740	464	1.65086	-	-	-	-	-	-	-
Contig741	704	43.1916	SGN-U441167	Bra034122.1	AT3G10520 (E=6e-082) AHB2, GLB2, ARATH GLB2, NSHB2 | AHB2 (ARABIDOPSIS HAEMOGLOBIN 2); oxygen transporter	350538955	non-symbiotic hemoglobin 2 [Solanum lycopersicum]	Q941P9	RecName: Full=Non-symbiotic hemoglobin 2; AltName: Full=Hb2; AltName: Full=SOLly GLB2;
Contig742	576	3.90174	SGN-U431925	-	-	-	-	-	-
Contig743	559	1.75639	SGN-U432929	Solyc01g100480.2.1	-	255542892	conserved hypothetical protein [Ricinus communis]	-	-
Contig744	612	1.52778	SGN-U424017	Solyc01g079490.2.1	-	224068516	predicted protein [Populus trichocarpa]	-	-
Contig745	973	2.27747	SGN-U455974	-	-	-	-	-	-
Contig746	458	9.17358	SGN-U449317	-	-	-	-	-	-
Contig747	420	2.5381	SGN-U451753	Solyc10g079080.1.1	Stress-associated protein 5 [Source:Uniprot/SPTREMBL;Acc:C4NAK4]	222822659	stress-associated protein 5 [Solanum lycopersicum]	A3BDI8	RecName: Full=Zinc finger A20 and AN1 domain-containing stress-associated protein 8; Short=OsSAP8; AltName: Full=Stress-associated protein 3;
Contig748	596	2	SGN-U435657	Solyc09g075440.2.1	Ethylene receptor; Ethylene receptor neverripe [Source:Uniprot/SPTREMBL;Acc:Q41341]	7652766	ethylene receptor ERS homolog [Nicotiana tabacum]	Q9ZWL6	RecName: Full=Ethylene receptor; EC=2.7.13.3; AltName: Full=PE-ETR1;
Contig749	594	1.15152	-	Solyc09g060080.2.1	-	-	-	-	-
Contig750	707	4.48966	SGN-U434889	-	-	-	-	-	-
Contig751	539	1.25417	SGN-U448420	-	-	-	-	-	-
Contig752	517	2.45841	SGN-U444326	-	-	-	-	-	-
Contig753	561	1.47237	SGN-U497338	-	-	-	-	-	-
Contig754	2707	181.815	SGN-U424254	Solyc05g014210.2.1	-	255547930	Alpha-L-fucosidase 2 precursor, putative [Ricinus communis]	-	-
Contig755	722	1.5317	SGN-U504839	Solyc04g025400.2.1	-	381141440	lipid phosphate phosphatase [Nicotiana tabacum]	Q9XI60	RecName: Full=Lipid phosphate phosphatase 2; Short=AtLPP2; EC=3.1.3.-; AltName: Full=Phosphatidic acid phosphatase 2; Short=AtPAP2; AltName: Full=Prenyl diphosphate phosphatase;
Contig756	482	16.1411	SGN-U500633	Solyc05g014210.2.1	-	-	-	-	-
Contig757	465	1.21935	SGN-U446446	-	-	-	-	-	-
Contig758	526	2.53802	SGN-U450412	Solyc03g059470.1.1	-	-	-	-	-
Contig759	423	3.81603	SGN-U465287	-	-	-	-	-	-
Contig760	527	1.7685	-	-	-	-	-	-	-
Contig761	813	2.0123	SGN-U441631	Solyc07g053970.2.1	-	75326539	RecName: Full=Two pore calcium channel protein 1A; AltName: Full=Voltage-dependent calcium channel protein TPC1A; Short=NtTPC1A	Q75VR1	RecName: Full=Two pore calcium channel protein 1A; AltName: Full=Voltage-dependent calcium channel protein TPC1A; Short=NtTPC1A;
Contig762	851	1.32197	-	Solyc10g009490.1.1	-	356520288	PREDICTED: uncharacterized protein LOC100809742 [Glycine max]	-	-
Contig763	2205	9.07607	SGN-U449828	-	-	-	-	-	-
Contig764	620	1.10323	-	Solyc10g006440.2.1	-	357474787	TBC1 domain family member [Medicago truncatula]	-	-
Contig765	595	3.17237	SGN-U449000	-	-	388515953	unknown [Lotus japonicus]	-	-
Contig766	549	1.92896	SGN-U449681	-	-	-	-	-	-
Contig767	404	3.37267	SGN-U445893	-	-	-	-	-	-
Contig768	878	1.93497	-	-	-	-	-	-	-
Contig769	1271	8.89772	-	Solyc07g006100.2.1	-	78440948	oxysterol-binding related protein 1 [Petunia integrifolia]	Q8L751	RecName: Full=Oxysterol-binding protein-related protein 1C; AltName: Full=OSBP-related protein 1C;
Contig770	500	1.772	SGN-U445594	-	-	-	-	-	-
Contig771	591	2.6181	SGN-U466391	Vv05s0029g01350.t01	Putative uncharacterized protein [Source:UniProtKB/TrEMBL;Acc:D7SNI7]	82621142	RabGAP/TBC domain-containing protein-like [Solanum tuberosum]	-	-
Contig772	1591	86.4984	SGN-U448769	Solyc10g083970.1.1	-	33340517	S-adenosylmethionine synthase [Nicotiana tabacum]	Q6SYB9	RecName: Full=S-adenosylmethionine synthase 2; Short=AdoMet synthase 2; EC=2.5.1.6; AltName: Full=Methionine adenosyltransferase 2; Short=MAT 2;
Contig773	730	2.48219	SGN-U423819	-	-	-	-	-	-
Contig774	585	1.95726	SGN-U446344	Solyc06g050590.2.1	-	388502566	unknown [Medicago truncatula]	-	-
Contig775	535	2.18505	SGN-U444058	Solyc08g008220.2.1	-	40287554	ubiquitin-conjugating enzyme 8 [Capsicum annuum]	P35133	RecName: Full=Ubiquitin-conjugating enzyme E2 10; EC=6.3.2.19; AltName: Full=Ubiquitin carrier protein 10/12; AltName: Full=Ubiquitin-conjugating enzyme E2-17 kDa 10/12; AltName: Full=Ubiquitin-protein ligase 10/12;
Contig776	635	432.326	-	-	-	-	-	-	-
Contig777	1006	6.1162	SGN-U460213	GRMZM5G862623_T01	hypothetical protein LOC100384423 (LOC100384423), mRNA [Source:RefSeq DNA;Acc:NM_001176960]	-	-	-	-
Contig778	494	1.92308	SGN-U498551	Solyc06g011520.2.1	-	297812735	ACT domain-containing protein [Arabidopsis lyrata subsp. lyrata]	-	-
Contig779	1530	15.2851	SGN-U433873	Solyc04g072020.2.1	-	195642300	choline/ethanolamine kinase [Zea mays]	-	-
Contig780	824	3.2535	-	Solyc11g062260.1.1	-	225435474	PREDICTED: E3 ubiquitin ligase BIG BROTHER isoform 1 [Vitis vinifera]	-	-
Contig781	678	1.70059	SGN-U449097	Solyc01g007180.2.1	-	-	-	-	-
Contig782	570	15.5044	SGN-U465380	Solyc10g078580.1.1	-	297746482	unnamed protein product [Vitis vinifera]	-	-
Contig783	418	1.75024	SGN-U439158	Solyc10g008360.2.1	-	147855566	hypothetical protein VITISV_021623 [Vitis vinifera]	-	-
Contig784	724	2.72287	-	-	-	-	-	-	-
Contig785	990	2.30118	SGN-U448105	-	-	-	-	-	-
Contig786	865	1.87786	SGN-U433547	Solyc08g078000.2.1	-	388519951	unknown [Medicago truncatula]	Q9LVU1	RecName: Full=Vesicle-associated protein 2-1; AltName: Full=Plant VAP homolog 21; Short=AtPVA21; AltName: Full=VAMP-associated protein 2-1;
Contig787	533	2.71	-	-	-	-	-	-	-
Contig788	1751	103.863	SGN-U434425	Solyc01g106470.2.1	-	357446135	Nicotiana tabacum ORF [Medicago truncatula]	-	-
Contig789	824	3.98325	SGN-U442622	Solyc10g081830.1.1	-	68299229	putative replication factor A [Capsicum chinense]	-	-
Contig790	659	26.4337	SGN-U445673	Solyc10g086020.1.1	-	77999293	unknown [Solanum tuberosum]	P46297	RecName: Full=40S ribosomal protein S23; AltName: Full=S12;
Contig791	530	1.1717	SGN-U447330	-	-	-	-	-	-
Contig792	494	1.81781	SGN-U460097	-	-	-	-	-	-
Contig793	2913	5.20651	SGN-U491908	Solyc07g042030.1.1	-	255583659	pentatricopeptide repeat-containing protein, putative [Ricinus communis]	Q8GZA6	RecName: Full=Pentatricopeptide repeat-containing protein At1g71210;
Contig794	727	15.9356	SGN-U436855	-	-	-	-	-	-
Contig795	2165	2.82513	SGN-U426686	Solyc06g050620.2.1	-	224098740	predicted protein [Populus trichocarpa]	-	-
Contig796	91	1.81319	-	AT4G28570.1	Long-chain-alcohol oxidase FAO4B [Source:EMBL;Acc:AEE85508.1]	-	-	-	-
Contig797	767	35.9334	SGN-U468723	Solyc03g096780.1.1	-	93280156	UP-9A [Nicotiana tabacum]	-	-
Contig798	429	1.9627	-	-	-	-	-	-	-
Contig799	633	2.01144	SGN-U423486	Solyc06g067990.2.1	-	388510486	unknown [Medicago truncatula]	-	-
Contig800	666	2.96622	SGN-U437879	-	-	-	-	-	-
Contig801	722	2.49284	SGN-U503721	Solyc06g008530.1.1	-	359488002	PREDICTED: myosin-H heavy chain-like [Vitis vinifera]	-	-
Contig802	520	1.97885	SGN-U423763	Solyc02g062930.2.1	-	356512300	PREDICTED: uncharacterized protein LOC100778687 [Glycine max]	-	-
Contig803	541	4.01192	SGN-U425742	Solyc03g096780.1.1	-	93280156	UP-9A [Nicotiana tabacum]	-	-
Contig804	530	7.74687	SGN-U439796	Solyc03g115540.1.1	-	-	-	-	-
Contig805	539	1.90946	SGN-U433908	-	-	-	-	-	-
Contig806	1709	10.4187	SGN-U475745	Solyc03g032240.2.1	-	224072955	cation proton exchanger [Populus trichocarpa]	Q9SAK8	RecName: Full=Cation/H(+) antiporter 2; AltName: Full=Protein CATION/H+ EXCHANGER 2; Short=AtCHX2;
Contig807	1057	3.06469	-	Solyc01g006360.2.1	-	27452908	Putative callose synthase [Oryza sativa Japonica Group]	Q9SFU6	RecName: Full=Callose synthase 9; EC=2.4.1.34; AltName: Full=1,3-beta-glucan synthase; AltName: Full=Protein GLUCAN SYNTHASE-LIKE 10;
Contig808	741	1.2969	SGN-U421803	scaffold_201045.1	-	81301554	RNA polymerase beta subunit [Nicotiana tomentosiformis]	Q33C46	RecName: Full=DNA-directed RNA polymerase subunit beta; EC=2.7.7.6; AltName: Full=PEP; AltName: Full=Plastid-encoded RNA polymerase subunit beta; Short=RNA polymerase subunit beta;
Contig809	991	1.14228	SGN-U502488	Solyc02g022830.2.1	-	52076993	unknown protein [Oryza sativa Japonica Group]	-	-
Contig810	624	1.81891	SGN-U467086	Solyc03g082670.2.1	-	351723261	uncharacterized protein LOC100500296 [Glycine max]	-	-
Contig811	458	1.18996	SGN-U448916	Solyc02g067900.2.1	-	359488794	PREDICTED: uncharacterized protein LOC100255968 [Vitis vinifera]	-	-
Contig812	1192	2.24956	SGN-U498755	Solyc01g099950.1.1	-	356571087	PREDICTED: LOW QUALITY PROTEIN: probable pectinesterase/pectinesterase inhibitor 41-like [Glycine max]	Q94CB1	RecName: Full=Probable pectinesterase/pectinesterase inhibitor 25; Includes: RecName: Full=Pectinesterase inhibitor 25; AltName: Full=Pectin methylesterase inhibitor 25; Includes: RecName: Full=Pectinesterase 25; Short=PE 25; EC=3.1.1.11; AltName: Full=Pectin methylesterase 25; Short=AtPME25; Flags: Precursor;
Contig813	392	1.28571	SGN-U451278	Solyc09g091940.2.1	-	-	-	-	-
Contig814	477	1.39623	SGN-U437612	GLYMA05G05750.1	-	167524423	hypothetical protein [Monosiga brevicollis MX1]	-	-
Contig815	505	73.4081	SGN-U426536	Solyc11g005050.1.1	-	260907734	mitochondrial ATP synthase 6kDa subunit [Capsicum annuum]	P80497	RecName: Full=ATP synthase 6 kDa subunit, mitochondrial; Flags: Fragment;
Contig816	1882	8.28163	SGN-U440501	Solyc07g066610.2.1	-	2499497	RecName: Full=Phosphoglycerate kinase, chloroplastic; Flags: Precursor	Q42961	RecName: Full=Phosphoglycerate kinase, chloroplastic; EC=2.7.2.3; Flags: Precursor;
Contig817	470	2.83451	SGN-U464471	-	-	-	-	-	-
Contig818	461	2.04555	SGN-U435972	Solyc06g065200.2.1	-	225437000	PREDICTED: uncharacterized protein LOC100245962 [Vitis vinifera]	-	-
Contig819	641	1.23869	SGN-U445187	-	-	-	-	-	-
Contig820	464	1.85776	SGN-U447599	Solyc06g063330.2.1	Vacuolar H+-ATPase A2 subunit isoform [Source:Uniprot/SPTREMBL;Acc:Q84XV7]	60592630	vacuolar H+-ATPase catalytic subunit [Pyrus communis]	Q9SM09	RecName: Full=V-type proton ATPase catalytic subunit A; Short=V-ATPase subunit A; EC=3.6.3.14; AltName: Full=V-ATPase 69 kDa subunit; AltName: Full=Vacuolar proton pump subunit alpha;
Contig821	669	1.96885	SGN-U490467	Solyc10g078420.1.1	-	-	-	-	-
Contig822	634	1.6877	SGN-U440669	Solyc02g084230.1.1	GAGA-binding transcriptional activator [Source:Uniprot/SPTREMBL;Acc:H1ZN87]	319718165	GAGA-binding transcriptional activator [Nicotiana tabacum]	-	-
Contig823	524	1.73664	SGN-U444449	Solyc02g062540.2.1	-	302143598	unnamed protein product [Vitis vinifera]	-	-
Contig824	578	1.34394	SGN-U472983	-	-	-	-	-	-
Contig825	773	13.6016	SGN-U425550	Solyc01g009770.2.1	-	33113263	Humj1 [Humulus japonicus]	-	-
Contig826	697	7.30996	SGN-U447910	-	-	356506854	PREDICTED: uncharacterized protein LOC100795315 [Glycine max]	-	-
Contig827	1285	1.53377	SGN-U450550	Solyc08g029230.2.1	-	224081804	predicted protein [Populus trichocarpa]	-	-
Contig828	751	1.54727	SGN-U422945	Solyc08g066950.2.1	-	224089136	predicted protein [Populus trichocarpa]	O78328	RecName: Full=Probable 1-deoxy-D-xylulose-5-phosphate synthase, chloroplastic; Short=1-deoxyxylulose-5-phosphate synthase; Short=DXP synthase; Short=DXPS; EC=2.2.1.7; AltName: Full=CapTKT2; Flags: Precursor;
Contig829	947	1.5755	SGN-U438302	-	-	-	-	-	-
Contig830	860	2.45	SGN-U446389	Solyc06g048800.1.1	-	-	-	-	-
Contig831	1220	1.99425	SGN-U447938	Solyc07g018220.2.1	-	357479697	Yip1 domain family member [Medicago truncatula]	-	-
Contig832	466	1.98927	SGN-U444502	-	-	-	-	-	-
Contig833	917	1.64449	SGN-U449544	-	-	-	-	-	-
Contig834	589	1.18676	SGN-U456850	-	-	-	-	-	-
Contig835	1773	7.29309	-	-	-	-	-	-	-
Contig836	615	2.0372	SGN-U427076	Solyc01g066360.2.1	-	357511535	Pectinesterase [Medicago truncatula]	Q9M9W7	RecName: Full=Putative pectinesterase/pectinesterase inhibitor 22; Includes: RecName: Full=Pectinesterase inhibitor 22; AltName: Full=Pectin methylesterase inhibitor 22; Includes: RecName: Full=Pectinesterase 22; Short=PE 22; EC=3.1.1.11; AltName: Full=Pectin methylesterase 22; Short=AtPME22; Flags: Precursor;
Contig837	577	1.98267	SGN-U444141	Solyc08g015830.1.1	-	-	-	-	-
Contig838	621	1.31562	SGN-U467420	-	-	-	-	-	-
Contig839	1085	3.30776	SGN-U451257	-	-	87241402	non-LTR retroelement reverse transcriptase-like protein, related [Medicago truncatula]	-	-
Contig840	525	2.08571	SGN-U431338	Solyc02g082450.2.1	-	255561457	auxin:hydrogen symporter, putative [Ricinus communis]	-	-
Contig841	801	1.57553	-	Solyc02g067930.2.1	-	225452250	PREDICTED: glycerol-3-phosphate dehydrogenase [NAD+] [Vitis vinifera]	P52425	RecName: Full=Glycerol-3-phosphate dehydrogenase [NAD(+)]; EC=1.1.1.8;
Contig842	1105	1.98914	SGN-U427753	Solyc02g079000.2.1	-	255544590	Cell division protein ftsH, putative [Ricinus communis]	Q9SAJ3	RecName: Full=ATP-dependent zinc metalloprotease FTSH 12, chloroplastic; Short=AtFTSH12; EC=3.4.24.-; Flags: Precursor;
Contig843	439	3.80631	SGN-U423623	-	-	-	-	-	-
Contig844	560	3.1625	-	-	-	-	-	-	-
Contig845	1083	1.16805	SGN-U502907	-	-	-	-	-	-
Contig846	1466	2.69172	SGN-U487600	Solyc07g041180.2.1	-	255546051	conserved hypothetical protein [Ricinus communis]	-	-
Contig847	617	1.29822	SGN-U484957	-	-	-	-	-	-
Contig848	659	1.96358	SGN-U422563	-	-	-	-	-	-
Contig849	682	1.40176	SGN-U483203	Solyc09g055350.2.1	-	-	-	-	-
Contig850	411	1.76691	SGN-U441916	-	-	-	-	-	-
Contig851	3452	2.99128	SGN-U442550	Solyc02g094540.2.1	-	224128780	predicted protein [Populus trichocarpa]	-	-
Contig853	510	1.2058	SGN-U422228	Solyc08g077220.2.1	-	224138040	predicted protein [Populus trichocarpa]	-	-
Contig854	589	1.29032	-	-	-	-	-	-	-
Contig855	562	1.35587	-	-	-	-	-	-	-
Contig856	587	1.62039	SGN-U488486	Solyc03g058950.2.1	-	359488777	PREDICTED: inositol hexakisphosphate and diphosphoinositol-pentakisphosphate kinase 1-like [Vitis vinifera]	-	-
Contig857	1148	114.153	SGN-U423812	Solyc11g012270.1.1	-	89473698	pollen tube RhoGDI2 [Nicotiana tabacum]	Q9SFC6	RecName: Full=Rho GDP-dissociation inhibitor 1; Short=AtRhoGDI1; Short=Rho GDI-1;
Contig858	1412	24.6675	SGN-U433985	Solyc01g104840.2.1	-	1395193	RNA-binding protein RZ-1 [Nicotiana sylvestris]	P49311	RecName: Full=Glycine-rich RNA-binding protein GRP2A;
Contig859	763	1.57929	SGN-U443894	Vv05s0051g00720.t01	Putative uncharacterized protein [Source:UniProtKB/TrEMBL;Acc:D7TS82]	257815409	3-ketoacyl CoA thiolase 2 [Petunia x hybrida]	Q56WD9	RecName: Full=3-ketoacyl-CoA thiolase 2, peroxisomal; EC=2.3.1.16; AltName: Full=Acetyl-CoA acyltransferase 2; AltName: Full=Beta-ketothiolase 2; AltName: Full=Peroxisomal 3-oxoacyl-CoA thiolase 2; AltName: Full=Peroxisome defective protein 1; Flags: Precursor;
Contig860	491	1.64358	-	-	-	-	-	-	-
Contig861	760	1.52674	-	-	-	-	-	-	-
Contig862	942	19.4909	SGN-U444632	Solyc10g053900.1.1	-	224077860	predicted protein [Populus trichocarpa]	-	-
Contig863	774	2.4847	SGN-U448539	Solyc03g033980.2.1	-	-	-	-	-
Contig864	818	14.2355	SGN-U430305	Solyc03g034230.2.1	-	-	-	-	-
Contig865	222	1.51802	SGN-U495603	Solyc11g069160.1.1	-	356542555	PREDICTED: E3 SUMO-protein ligase SIZ1-like [Glycine max]	Q6ASW7	RecName: Full=E3 SUMO-protein ligase SIZ2; EC=6.3.2.-;
Contig867	574	3.25991	SGN-U445030	GLYMA19G06190.1	Putative uncharacterized protein [Source:UniProtKB/TrEMBL;Acc:C6TBI9]	224096824	predicted protein [Populus trichocarpa]	-	-
Contig868	941	6.76825	SGN-U459094	Solyc02g069720.2.1	-	388508438	unknown [Medicago truncatula]	Q0J7V9	RecName: Full=Protein LSD1; AltName: Full=Protein LESION SIMULATING DISEASE 1; Short=OsLSD1; AltName: Full=Putative zinc finger LSD1;
Contig869	569	1.57293	SGN-U437270	Solyc10g085010.1.1	-	224140343	predicted protein [Populus trichocarpa]	-	-
Contig870	1316	20.336	SGN-U425599	Solyc02g085100.2.1	-	326487414	predicted protein [Hordeum vulgare subsp. vulgare]	-	-
Contig871	604	1.71192	SGN-U489704	-	-	-	-	-	-
Contig872	769	2.20971	SGN-U458642	-	-	-	-	-	-
Contig873	537	2	SGN-U432018	Solyc10g006340.2.1	-	-	-	-	-
Contig874	524	1.68702	SGN-U482647	-	-	-	-	-	-
Contig875	577	1.7643	SGN-U434607	-	-	379056248	ethylene response factor #44 [Nicotiana tabacum]	-	-
Contig876	810	2.12099	SGN-U445811	-	-	-	-	-	-
Contig877	713	169.731	SGN-U429148	Solyc01g110540.2.1	-	356545013	PREDICTED: uncharacterized protein LOC100527703 [Glycine max]	-	-
Contig878	1376	1.89042	SGN-U433574	Solyc04g051190.2.1	Cytochrome P450-type monooxygenase 97A29 [Source:Uniprot/SPTREMBL;Acc:D2CV80]	350537695	cytochrome P450-type monooxygenase 97A29 [Solanum lycopersicum]	Q93VK5	RecName: Full=Protein LUTEIN DEFICIENT 5, chloroplastic; EC=1.14.-.-; AltName: Full=Cytochrome P450 97A3; Flags: Precursor;
Contig879	192	3.38021	-	-	-	-	-	-	-
Contig880	741	1.17544	SGN-U432576	Solyc02g089820.2.1	-	225451958	PREDICTED: cyclin-B1-2 [Vitis vinifera]	Q0DWQ7	RecName: Full=Cyclin-B1-2; AltName: Full=G2/mitotic-specific cyclin-B1-2; Short=CycB1;2;
Contig881	848	7.0138	SGN-U424016	Solyc02g089100.2.1	-	90657631	hypothetical protein [Cleome spinosa]	-	-
Contig882	524	1.95038	-	-	-	-	-	-	-
Contig883	1228	1.36068	SGN-U448276	-	-	-	-	-	-
Contig884	848	11.4169	SGN-U426041	Solyc06g083510.2.1	-	325115276	putative helicase [Neospora caninum Liverpool]	-	-
Contig885	2405	2.86936	SGN-U481054	Solyc07g008950.2.1	-	298205165	unnamed protein product [Vitis vinifera]	Q9ZTS1	RecName: Full=Probable methionine--tRNA ligase; EC=6.1.1.10; AltName: Full=Methionyl-tRNA synthetase; Short=MetRS;
Contig886	570	1.12456	SGN-U442007	Solyc03g083410.2.1	-	359490859	PREDICTED: histone-lysine N-methyltransferase ATX4-like [Vitis vinifera]	Q8GZ42	RecName: Full=Histone-lysine N-methyltransferase ATX5; EC=2.1.1.43; AltName: Full=Protein SET DOMAIN GROUP 29; AltName: Full=Trithorax-homolog protein 5; Short=TRX-homolog protein 5;
Contig887	555	1.34595	SGN-U471570	Solyc02g082950.2.1	-	297735617	unnamed protein product [Vitis vinifera]	-	-
Contig888	611	1.81342	-	-	-	-	-	-	-
Contig889	976	1.57582	SGN-U474287	Solyc01g108450.2.1	-	359492624	PREDICTED: serine carboxypeptidase-like 40-like [Vitis vinifera]	Q84WF0	RecName: Full=Serine carboxypeptidase-like 37; EC=3.4.16.-; Flags: Precursor;
Contig890	550	2.13818	SGN-U450114	Vv15s0021g02620.t01	Putative uncharacterized protein [Source:UniProtKB/TrEMBL;Acc:D7SLR7]	388521563	unknown [Lotus japonicus]	P38389	RecName: Full=Protein transport protein Sec61 subunit beta;
Contig891	1186	2.11093	SGN-U453442	ORGLA01G0002500.1	-	-	-	-	-
Contig892	567	1.78483	-	-	-	-	-	-	-
Contig893	624	1.74038	SGN-U423222	Solyc08g062620.2.1	-	356514665	PREDICTED: uncharacterized protein At4g33100 [Glycine max]	Q9SMZ9	RecName: Full=Uncharacterized protein At4g33100;
Contig894	833	1.35774	SGN-U462347	-	-	-	-	-	-
Contig895	910	1.21648	SGN-U435174	Solyc04g007450.2.1	-	356534346	PREDICTED: uncharacterized protein LOC100776497 [Glycine max]	-	-
Contig896	943	3.13671	SGN-U424793	-	-	-	-	-	-
Contig897	628	1.3535	SGN-U492937	Solyc02g014350.2.1	-	357138117	PREDICTED: uncharacterized protein LOC100831043 [Brachypodium distachyon]	A8XV40	RecName: Full=Probable spastin homolog spas-1; EC=3.6.4.3;
Contig898	696	1.86925	SGN-U455032	-	-	-	-	-	-
Contig899	1387	2.55599	SGN-U426137	Solyc03g098010.2.1	-	39918795	putative acid phosphatase [Lupinus luteus]	Q9SCX8	RecName: Full=Purple acid phosphatase 17; EC=3.1.3.2; AltName: Full=Acid phosphatase type 5; AltName: Full=Peroxidase; EC=1.11.1.7; Flags: Precursor;
Contig900	604	2.56954	SGN-U477074	GRMZM2G042510_T01	-	189337863	cell wall-associated hydrolase [Burkholderia multivorans ATCC 17616]	-	-
Contig901	502	1.13944	SGN-U452778	Solyc06g072510.2.1	-	18150857	mitochondrial phosphate transporter [Lotus japonicus]	O61703	RecName: Full=Phosphate carrier protein, mitochondrial; AltName: Full=Phosphate transport protein; Short=PTP; Flags: Precursor;
Contig902	751	1.81012	SGN-U436911	Solyc04g015290.2.1	-	388503044	unknown [Medicago truncatula]	Q9SAK5	RecName: Full=Myb family transcription factor APL; Short=AtAPL; AltName: Full=Protein ALTERED PHLOEM DEVELOPMENT;
Contig903	705	4.73708	-	-	-	-	-	-	-
Contig904	522	1.64636	-	-	-	-	-	-	-
Contig905	577	2.13345	-	Solyc01g098250.2.1	-	224130902	predicted protein [Populus trichocarpa]	-	-
Contig906	769	4.39085	SGN-U444266	Solyc08g016710.1.1	-	-	-	-	-
Contig907	1068	2.6509	SGN-U424824	Solyc03g006270.2.1	-	255568357	protein with unknown function [Ricinus communis]	Q40521	RecName: Full=Ras-related protein Rab11B;
Contig908	512	3.36172	SGN-U445679	-	-	-	-	-	-
Contig909	946	2.80207	SGN-U431508	Solyc03g007320.2.1	-	224118178	predicted protein [Populus trichocarpa]	Q9FGL9	RecName: Full=Polypyrimidine tract-binding protein homolog 2;
Contig910	1567	3.93225	SGN-U493321	Solyc12g042200.1.1	-	356516478	PREDICTED: U5 small nuclear ribonucleoprotein 40 kDa protein-like [Glycine max]	-	-
Contig911	1501	4.26225	SGN-U450705	Solyc01g067070.2.1	-	297795621	mitochondrial substrate carrier family protein [Arabidopsis lyrata subsp. lyrata]	-	-
Contig912	528	1.89205	-	-	-	-	-	-	-
Contig913	954	3.754	SGN-U460325	-	-	-	-	-	-
Contig914	495	2.22222	SGN-U433663	Solyc05g051570.2.1	-	388519757	unknown [Lotus japonicus]	Q9LFT9	RecName: Full=Ras-related protein RABH1e; Short=AtRABH1e;
Contig915	895	1.49375	SGN-U465291	-	-	-	-	-	-
Contig916	642	1.36916	SGN-U455696	Solyc04g082430.2.1	-	255539220	cyclin B, putative [Ricinus communis]	-	-
Contig917	955	2.99845	SGN-U456134	-	-	-	-	-	-
Contig918	1787	48.4492	SGN-U448835	Solyc01g008950.2.1	Calmodulin [Source:Uniprot/SPTREMBL;Acc:O24033]	242047002	hypothetical protein SORBIDRAFT_02g043510 [Sorghum bicolor]	Q7Y052	RecName: Full=Calmodulin; Short=CaM;
Contig919	694	2.08575	SGN-U459116	-	-	-	-	-	-
Contig920	761	8.90539	SGN-U436128	Solyc12g014600.1.1	-	255582445	Heterogeneous nuclear ribonucleoprotein 27C, putative [Ricinus communis]	-	-
Contig921	718	1.89916	SGN-U426663	Solyc11g069230.1.1	-	359478331	PREDICTED: syntaxin-71-like [Vitis vinifera]	Q9SF29	RecName: Full=Syntaxin-71; Short=AtSYP71;
Contig922	1314	4.52005	SGN-U424058	Solyc01g097610.2.1	-	9858770	BAC19.2 [Solanum lycopersicum]	-	-
Contig923	906	2.6053	SGN-U444669	-	-	-	-	-	-
Contig924	438	3.39014	SGN-U431210	-	-	224099491	predicted protein [Populus trichocarpa]	-	-
Contig925	3276	39.359	SGN-U430209	Solyc07g065980.2.1	Alkaline alpha-galactosidase seed imbibition protein [Source:Uniprot/SPTREMBL;Acc:Q8H6N3]	350536529	alkaline alpha-galactosidase seed imbibition protein [Solanum lycopersicum]	Q84VX0	RecName: Full=Probable galactinol--sucrose galactosyltransferase 1; EC=2.4.1.82; AltName: Full=Protein SEED IMBIBITION 1; AltName: Full=Raffinose synthase 1;
Contig926	598	1.22241	SGN-U423039	Vv05s0077g02320.t01	Putative uncharacterized protein [Source:UniProtKB/TrEMBL;Acc:A5BP48]	312985281	hypoia-responsive family protein 2 [Hevea brasiliensis]	-	-
Contig927	519	1.23314	-	-	-	-	-	-	-
Contig928	262	3.53683	-	-	-	-	-	-	-
Contig929	464	1.38578	-	-	-	296088621	unnamed protein product [Vitis vinifera]	-	-
Contig930	958	5.77829	SGN-U427924	Solyc10g080660.1.1	-	225441601	PREDICTED: eukaryotic translation initiation factor 4E type 3 [Vitis vinifera]	Q9FK59	RecName: Full=Eukaryotic translation initiation factor 4E type 3; Short=eIF-4E type 3; Short=eIF4E type 3; AltName: Full=Novel cap-binding protein; Short=nCBP; AltName: Full=mRNA cap-binding protein type 3;
Contig931	637	1.86185	SGN-U427941	Solyc10g009010.2.1	-	-	-	-	-
Contig932	596	1.09396	SGN-U446677	Solyc05g005000.2.1	-	225468648	PREDICTED: lipase [Vitis vinifera]	-	-
Contig933	469	1.71855	-	-	-	-	-	-	-
Contig934	573	2.54799	SGN-U446656	Solyc07g007870.2.1	12-oxophytodienoate reductase 3 [Source:Uniprot/SWISSPROT;Acc:Q9FEW9]	355002707	12-oxophytodienoate reductase 3 [Solanum tuberosum]	Q9FEW9	RecName: Full=12-oxophytodienoate reductase 3; EC=1.3.1.42; AltName: Full=12-oxophytodienoate-10,11-reductase 3; Short=OPDA-reductase 3; AltName: Full=LeOPR3;
Contig935	1486	11.8732	SGN-U426973	Solyc07g062650.2.1	Malate dehydrogenase [Source:Uniprot/SPTREMBL;Acc:Q645N1]	350536645	mitochondrial malate dehydrogenase [Solanum lycopersicum]	P17783	RecName: Full=Malate dehydrogenase, mitochondrial; EC=1.1.1.37; Flags: Precursor; tr:A2VEK4_DROME [A2VEK4] SubName: Full=IP17783p;
Contig936	154	1.83766	-	Vv00s0179g00360.t01	Putative uncharacterized protein [Source:UniProtKB/TrEMBL;Acc:D7T3I2]	-	-	-	-
Contig937	1529	1.54802	SGN-U441883	-	-	66841323	polypeptide with a gag-like domain [Petunia x hybrida]	-	-
Contig938	691	1.21418	SGN-U421695	Solyc08g066220.2.1	-	350539407	histidine decarboxylase [Solanum lycopersicum]	P54772	RecName: Full=Histidine decarboxylase; Short=HDC; EC=4.1.1.22; AltName: Full=TOM92;
Contig939	781	3.51647	SGN-U427196	Solyc06g084020.2.1	Histone H1 [Source:Uniprot/SPTREMBL;Acc:O65820]	6681423	histone H1 [Nicotiana tabacum]	P37218	RecName: Full=Histone H1;
Contig940	798	5.49539	SGN-U436428	Vv07s0130g00230.t01	Putative uncharacterized protein [Source:UniProtKB/TrEMBL;Acc:D7TB31]	255553953	Vesicle transport protein SFT2B, putative [Ricinus communis]	-	-
Contig941	2084	6.41352	-	Solyc07g065130.2.1	-	224086468	predicted protein [Populus trichocarpa]	Q9FGK3	RecName: Full=Putative MO25-like protein At5g47540;
Contig942	601	3.93885	SGN-U485833	Solyc04g071690.2.1	-	296082548	unnamed protein product [Vitis vinifera]	-	-
Contig943	468	1.9594	SGN-U433934	Solyc01g091160.2.1	Arginase 1 [Source:Uniprot/SPTREMBL;Acc:Q5UNS2]	296089193	unnamed protein product [Vitis vinifera]	P46637	RecName: Full=Arginase; EC=3.5.3.1;
Contig944	658	1.80091	SGN-U505241	Solyc02g067780.2.1	-	359488826	PREDICTED: putative cysteine-rich receptor-like protein kinase 43-like [Vitis vinifera]	Q9M0G5	RecName: Full=Putative cysteine-rich receptor-like protein kinase 43; Short=Cysteine-rich RLK43; EC=2.7.11.-; Flags: Precursor;
Contig945	819	9.35751	SGN-U422563	-	-	113205400	Zinc finger containing preotein, putative [Solanum demissum]	-	-
Contig946	769	2.35663	-	Solyc02g076860.2.1	-	-	-	-	-
Contig947	525	1.55741	SGN-U475951	-	-	-	-	-	-
Contig948	1168	1.46605	SGN-U479036	Solyc07g008970.2.1	-	357159164	PREDICTED: uncharacterized protein LOC100833941 [Brachypodium distachyon]	-	-
Contig949	496	1.16129	SGN-U462029	-	-	-	-	-	-
Contig950	501	1.79377	SGN-U455115	Si021158m	-	-	-	-	-
Contig951	1231	10.345	SGN-U437323	Solyc02g087300.1.1	-	83283979	protein transport SEC13-like protein [Solanum tuberosum]	A5DXE2	RecName: Full=Protein transport protein SEC13;
Contig952	842	3.11197	-	Solyc12g096230.1.1	-	356531539	PREDICTED: alkylated DNA repair protein alkB homolog 8-like [Glycine max]	-	-
Contig953	555	3.91892	SGN-U427043	-	-	-	-	-	-
Contig954	1616	26.1887	SGN-U448161	Solyc10g005750.2.1	-	356559051	PREDICTED: probable calcium-binding protein CML21-like [Glycine max]	Q52K82	RecName: Full=Probable calcium-binding protein CML21; AltName: Full=Calmodulin-like protein 21;
Contig955	1715	28.0983	-	Solyc01g090830.2.1	-	63259083	Cys2/His2 zinc-finger transcription factor [Silene latifolia]	Q9SIJ0	RecName: Full=Zinc finger protein ZAT2; AltName: Full=Protein DUO1-ACTIVATED ZINC FINGER 1;
Contig956	486	2.16049	SGN-U428532	-	-	-	-	-	-
Contig957	1085	5.29857	SGN-U481292	Solyc05g014790.2.1	-	225425842	PREDICTED: lipoxygenase 6, choloroplastic [Vitis vinifera]	Q8H016	RecName: Full=Probable lipoxygenase 6; EC=1.13.11.12;
Contig958	1081	208.85	SGN-U448755	Solyc04g012120.2.1	14-3-3 protein 5 [Source:Uniprot/SWISSPROT;Acc:P93210]	44917135	14-3-3 a-1 protein [Nicotiana tabacum]	P93342	RecName: Full=14-3-3-like protein A;
Contig959	674	6.08605	SGN-U443502	Solyc01g100000.2.1	-	224102167	predicted protein [Populus trichocarpa]	Q9C7K0	RecName: Full=F-box protein VBF; AltName: Full=Protein PHLOEM PROTEIN 2-LIKE B14; Short=AtPP2-B14; AltName: Full=VIP1-binding F-box protein;
Contig960	593	1.40135	SGN-U469323	Solyc03g096730.2.1	GDP-mannose pyrophosphorylase [Source:Uniprot/SPTREMBL;Acc:Q6J1L7]	4103324	GDP-mannose pyrophosphorylase [Solanum tuberosum]	Q84JH5	RecName: Full=Probable mannose-1-phosphate guanylyltransferase 1; EC=2.7.7.13;
Contig961	404	1.40347	SGN-U479448	-	-	-	-	-	-
Contig962	722	1.69806	SGN-U436517	Solyc12g007100.1.1	-	225445236	PREDICTED: caseinolytic peptidase B protein homolog [Vitis vinifera]	-	-
Contig963	503	2.0159	SGN-U450059	Solyc07g055930.2.1	-	255558712	Glycosyltransferase QUASIMODO1, putative [Ricinus communis]	Q8L4B0	RecName: Full=Probable galacturonosyltransferase 15; EC=2.4.1.-;
Contig964	784	55.3408	SGN-U421488	Solyc03g005740.1.1	-	297798038	hypothetical protein ARALYDRAFT_353015 [Arabidopsis lyrata subsp. lyrata]	Q944J0	RecName: Full=Probable signal peptidase complex subunit 1; EC=3.4.-.-; AltName: Full=Microsomal signal peptidase 12 kDa subunit; Short=SPase 12 kDa subunit;
Contig965	1120	15.1561	SGN-U454594	Solyc01g100120.2.1	-	-	-	-	-
Contig966	707	1.86563	SGN-U439782	Solyc07g006220.1.1	-	255574623	UDP-glucuronate 5-epimerase, putative [Ricinus communis]	Q9M0B6	RecName: Full=UDP-glucuronate 4-epimerase 1; EC=5.1.3.6; AltName: Full=UDP-glucuronic acid epimerase 1; Short=AtUGlcAE3;
Contig967	1056	8.51223	SGN-U449622	-	-	-	-	-	-
Contig968	878	3.14241	-	-	-	-	-	-	-
Contig969	1028	8.413	SGN-U500228	-	-	-	-	-	-
Contig971	638	1.9326	-	-	-	-	-	-	-
Contig972	1775	4.05772	-	-	-	113205171	hypothetical protein SDM1_22t00007 [Solanum demissum]	-	-
Contig973	396	3.44581	SGN-U449058	Solyc10g055640.1.1	-	225428053	PREDICTED: pre-mRNA-splicing factor syf2 isoform 2 [Vitis vinifera]	-	-
Contig974	711	1.86217	SGN-U441768	Vv00s0360g00050.t01	Putative uncharacterized protein [Source:UniProtKB/TrEMBL;Acc:D7UE56]	42568400	cyclin-C1-1 [Arabidopsis thaliana]	Q9FJK6	RecName: Full=Cyclin-C1-1; Short=CycC1;1;
Contig975	592	2.18919	SGN-U447775	-	-	-	-	-	-
Contig976	674	1.17211	SGN-U438419	Solyc06g008620.1.1	-	225437689	PREDICTED: uncharacterized protein LOC100264112 [Vitis vinifera]	-	-
Contig977	810	1.73333	SGN-U423722	Solyc02g094640.2.1	-	4107276	acetyl-CoA synthetase [Solanum tuberosum]	B9DGD6	RecName: Full=Acetate--CoA ligase ACS, chloroplastic/glyoxysomal; EC=6.2.1.1; AltName: Full=Acetyl-CoA synthetase; Flags: Precursor;
Contig978	1834	2.77399	-	-	-	-	-	-	-
Contig979	554	1.81047	SGN-U470306	Solyc06g069670.2.1	-	359491311	PREDICTED: formin-like protein 6-like [Vitis vinifera]	Q9FLQ7	RecName: Full=Formin-like protein 20; Short=AtFH20;
Contig980	616	1.67045	SGN-U472663	Solyc11g012390.1.1	-	357480545	Cysteine proteinase inhibitor [Medicago truncatula]	Q84WT8	RecName: Full=Cysteine proteinase inhibitor 4; Short=AtCYS-4; Flags: Precursor;
Contig981	672	8.77301	SGN-U450153	Solyc04g014700.2.1	-	225455764	PREDICTED: uncharacterized protein LOC100255926 [Vitis vinifera]	Q6ID77	RecName: Full=Mediator of RNA polymerase II transcription subunit 11;
Contig982	947	1.70644	SGN-U483184	Solyc08g079670.2.1	-	359474282	PREDICTED: TVP38/TMEM64 family membrane protein slr0305 [Vitis vinifera]	-	-
Contig983	1209	10.8021	SGN-U427139	Solyc02g083580.2.1	-	4097581	NTGP2 [Nicotiana tabacum]	Q39435	RecName: Full=Rac-like GTP-binding protein RHO1; AltName: Full=RHO1Bv; Flags: Precursor;
Contig984	548	1.7573	-	-	-	-	-	-	-
Contig985	579	2.65133	SGN-U429749	Solyc01g107980.2.1	-	225428843	PREDICTED: U-box domain-containing protein 26 [Vitis vinifera]	Q9FXA4	RecName: Full=U-box domain-containing protein 26; EC=6.3.2.-; AltName: Full=Plant U-box protein 26;
Contig986	997	1.36209	SGN-U423844	Solyc10g009490.1.1	-	356560284	PREDICTED: uncharacterized protein LOC100800527 [Glycine max]	-	-
Contig987	725	3.04788	SGN-U459955	-	-	-	-	-	-
Contig988	781	2.80654	SGN-U429207	Vv11s0065g01010.t01	Putative uncharacterized protein [Source:UniProtKB/TrEMBL;Acc:D7T0S0]	-	-	-	-
Contig989	483	1.5383	SGN-U498259	-	-	-	-	-	-
Contig990	584	11.4363	SGN-U434928	Solyc06g049080.2.1	Mn-superoxide dismutase [Source:Uniprot/SPTREMBL;Acc:G9C5L1]	3915002	RecName: Full=Superoxide dismutase [Mn], mitochondrial; Flags: Precursor	O49066	RecName: Full=Superoxide dismutase [Mn], mitochondrial; EC=1.15.1.1; Flags: Precursor;
Contig991	603	1.53068	SGN-U469323	Solyc03g096730.2.1	GDP-mannose pyrophosphorylase [Source:Uniprot/SPTREMBL;Acc:Q6J1L7]	-	-	-	-
Contig992	762	22.8912	SGN-U441624	Solyc01g066390.2.1	-	60101707	pectin methylesterase [Nicotiana tabacum]	-	-
Contig993	206	3.79879	SGN-U457776	Solyc08g080140.2.1	-	255537241	NAD dependent epimerase/dehydratase, putative [Ricinus communis]	Q9LH76	RecName: Full=Probable rhamnose biosynthetic enzyme 3; EC=1.1.1.-; EC=4.2.1.-;
Contig994	637	1.37834	-	Solyc01g050000.2.1	-	5732064	contains similarity to transposases [Arabidopsis thaliana]	-	-
Contig995	681	4.29915	SGN-U435510	Solyc04g056350.1.1	-	76573353	unknown [Solanum tuberosum]	-	-
Contig996	737	3.32022	SGN-U432204	Solyc11g018770.1.1	-	359493248	PREDICTED: CCA tRNA nucleotidyltransferase, mitochondrial [Vitis vinifera]	-	-
Contig997	1046	3.28239	SGN-U446165	Solyc08g013760.1.1	-	147859636	hypothetical protein VITISV_017709 [Vitis vinifera]	Q9FGR8	RecName: Full=Putative FBD-associated F-box protein At5g50270;
Contig998	550	2.70727	-	Solyc02g083440.2.1	-	255586862	conserved hypothetical protein [Ricinus communis]	-	-
Contig999	562	1.18149	SGN-U437803	Solyc11g006870.1.1	-	224143598	predicted protein [Populus trichocarpa]	-	-
Contig1000	412	2.14563	-	-	-	-	-	-	-
Contig1001	592	2.36074	-	Vv03s0063g02450.t01	Coatomer subunit gamma [Source:UniProtKB/TrEMBL;Acc:D7TQ06]	356545247	PREDICTED: coatomer subunit gamma-like [Glycine max]	Q0WW26	RecName: Full=Coatomer subunit gamma; AltName: Full=Gamma-coat protein; Short=Gamma-COP;
Contig1002	643	3.95092	SGN-U429892	-	-	-	-	-	-
Contig1003	1215	3.13806	SGN-U437256	Solyc12g099400.1.1	-	145340274	uncharacterized protein [Arabidopsis thaliana]	-	-
Contig1004	1373	3.45681	-	Solyc02g093330.2.1	-	297742490	unnamed protein product [Vitis vinifera]	-	-
Contig1005	756	1.37302	SGN-U430752	Solyc04g071260.2.1	Actin-105 [Source:Uniprot/SWISSPROT;Acc:Q96481]	255115691	actin 1 [Boehmeria nivea]	P30173	RecName: Full=Actin-101;
Contig1006	890	1.3	-	Solyc12g098650.1.1	-	115111006	Rho guanine dissociation inhibitor [Petunia integrifolia subsp. inflata]	-	-
Contig1007	588	2.18061	-	-	-	-	-	-	-
Contig1008	438	1.65297	SGN-U439742	Solyc10g044960.1.1	Hop-interacting protein THI115 [Source:Uniprot/SPTREMBL;Acc:G8Z280]	365222924	Hop-interacting protein THI115 [Solanum lycopersicum]	-	-
Contig1009	386	1.95855	SGN-U421545	Solyc05g008630.2.1	-	-	-	-	-
Contig1010	1222	2.81252	SGN-U434558	Solyc12g087960.1.1	-	224063327	predicted protein [Populus trichocarpa]	-	-
Contig1011	870	1.28621	SGN-U448116	-	-	48209906	Putative reverse transcriptase, identical [Solanum demissum]	-	-
Contig1012	873	1.1386	SGN-U444611	Solyc11g064830.1.1	-	363807078	uncharacterized protein LOC100777135 [Glycine max]	-	-
Contig1013	777	17.2754	SGN-U424745	Solyc03g025420.2.1	-	302143834	unnamed protein product [Vitis vinifera]	Q8LF97	RecName: Full=SKP1-like protein 21; Short=AtSK21;
Contig1014	2268	60.6772	SGN-U439417	Solyc11g040150.1.1	-	359473865	PREDICTED: heparan-alpha-glucosaminide N-acetyltransferase-like [Vitis vinifera]	-	-
Contig1015	2742	2.41619	SGN-U488708	-	-	147781338	hypothetical protein VITISV_043610 [Vitis vinifera]	-	-
Contig1016	1663	2.18646	SGN-U449214	Solyc11g065000.1.1	-	255585161	conserved hypothetical protein [Ricinus communis]	Q6NLB1	RecName: Full=F-box protein At2g26850;
Contig1017	3094	10.4403	SGN-U441994	Solyc11g007670.1.1	-	356533895	PREDICTED: myotubularin-related protein 2-like [Glycine max]	A6QLT2	RecName: Full=Myotubularin-related protein 2; EC=3.1.3.-;
Contig1018	1288	2.9413	SGN-U439329	-	-	-	-	-	-
Contig1019	618	4.0634	SGN-U427255	Solyc10g081920.1.1	-	224121310	predicted protein [Populus trichocarpa]	Q53PC7	RecName: Full=Coatomer subunit beta-1; AltName: Full=Beta-coat protein 1; Short=Beta-COP 1;
Contig1020	1048	1.7729	-	-	-	-	-	-	-
Contig1021	914	5.23687	SGN-U503802	Solyc02g081640.2.1	-	-	-	-	-
Contig1022	873	1.1512	SGN-U477075	Solyc02g068790.2.1	-	5738362	putative protein [Arabidopsis thaliana]	P0C8Q4	RecName: Full=Uncharacterized protein At4g19900;
Contig1023	836	1.13158	SGN-U469327	Solyc09g061310.2.1	-	297744348	unnamed protein product [Vitis vinifera]	Q9CQT7	RecName: Full=Desumoylating isopeptidase 1; Short=DeSI-1; EC=3.4.-.-; AltName: Full=PPPDE peptidase domain-containing protein 2; AltName: Full=Protein FAM152B;
Contig1024	655	5.92672	SGN-U455286	Solyc05g051030.2.1	-	225470289	PREDICTED: protein cornichon homolog 4 [Vitis vinifera]	Q84W04	RecName: Full=Protein cornichon homolog 4;
Contig1025	618	1.10032	-	-	-	-	-	-	-
Contig1026	671	4.85246	SGN-U423512	-	-	297816726	hypothetical protein ARALYDRAFT_485817 [Arabidopsis lyrata subsp. lyrata]	-	-
Contig1027	668	25.9255	SGN-U438224	Solyc06g075180.1.1	-	255578850	60S ribosomal protein L12, putative [Ricinus communis]	O50003	RecName: Full=60S ribosomal protein L12;
Contig1028	759	1.21003	SGN-U431783	Solyc03g006490.2.1	Putative uncharacterized protein [Source:Uniprot/SPTREMBL;Acc:Q40127]	350537475	expressed predominantly in leaves [Solanum lycopersicum]	-	-
Contig1029	729	1.25652	SGN-U502439	Solyc07g021380.1.1	-	897640	unknown protein (chloroplast) [Nicotiana tabacum]	Q8S8Y2	RecName: Full=ATP synthase subunit b, chloroplastic; AltName: Full=ATP synthase F(0) sector subunit b; AltName: Full=ATPase subunit I;
Contig1030	995	2.50882	SGN-U467945	Solyc11g005010.1.1	-	255578898	conserved hypothetical protein [Ricinus communis]	Q9NU19	RecName: Full=TBC1 domain family member 22B;
Contig1031	701	6.33829	SGN-U426783	Solyc06g069410.2.1	-	297811885	hypothetical protein ARALYDRAFT_488605 [Arabidopsis lyrata subsp. lyrata]	Q8LB08	RecName: Full=ADP,ATP carrier protein ER-ANT1; AltName: Full=ADP/ATP translocase ER-ANT1; AltName: Full=Endoplasmic reticulum-adenine nucleotide transporter 1; Short=ER-ANT1;
Contig1032	822	5.64185	-	-	-	-	-	-	-
Contig1033	699	1.71245	SGN-U455353	-	-	-	-	-	-
Contig1034	889	13.9112	SGN-U476120	Solyc09g061420.2.1	-	-	-	-	-
Contig1035	1239	11.8171	SGN-U437353	Solyc11g008930.1.1	-	224129464	predicted protein [Populus trichocarpa]	-	-
Contig1036	730	2.67007	SGN-U425180	Solyc06g053990.1.1	-	-	-	-	-
Contig1037	1130	2.06033	SGN-U429886	Solyc08g008580.2.1	-	225426590	PREDICTED: methionine gamma-lyase [Vitis vinifera]	-	-
Contig1038	786	6.48959	SGN-U489616	-	-	-	-	-	-
Contig1039	767	2.51353	SGN-U449312	Solyc06g082090.2.1	-	116292768	EBP1 [Solanum tuberosum]	-	-
Contig1040	912	2.05044	-	-	-	-	-	-	-
Contig1041	1058	5.46129	SGN-U457834	Solyc03g118580.2.1	-	317411422	protease inhibitor/seed storage/lipid transfer protein family protein [Brassica rapa subsp. pekinensis]	-	-
Contig1042	687	1.50364	SGN-U462267	-	-	-	-	-	-
Contig1043	926	2.2041	SGN-U448192	-	-	-	-	-	-
Contig1044	674	2.66991	SGN-U440832	Solyc02g081880.2.1	-	218202626	hypothetical protein OsI_32387 [Oryza sativa Indica Group]	-	-
Contig1045	941	3.72252	SGN-U429347	Solyc01g109640.2.1	-	225430762	PREDICTED: AP-3 complex subunit sigma [Vitis vinifera]	Q8VZ37	RecName: Full=AP-3 complex subunit sigma; AltName: Full=AP-3 complex subunit sigma-3; AltName: Full=Adapter-related protein complex 3 sigma subunit; AltName: Full=Sigma-adaptin 3; AltName: Full=Sigma3-adaptin;
Contig1046	939	2.70481	-	Solyc02g078260.2.1	DNA-directed RNA polymerase II subunit RPB2 [Source:Uniprot/SWISSPROT;Acc:Q42877]	350534526	DNA-directed RNA polymerase II subunit RPB2 [Solanum lycopersicum]	Q42877	RecName: Full=DNA-directed RNA polymerase II subunit RPB2; Short=RNA polymerase II subunit 2; Short=RNA polymerase II subunit B2; EC=2.7.7.6; AltName: Full=DNA-directed RNA polymerase II 135 kDa polypeptide;
Contig1047	824	2.11015	-	Solyc03g117790.1.1	-	356522149	PREDICTED: uncharacterized protein LOC100819537 [Glycine max]	-	-
Contig1048	432	1.44236	SGN-U461105	-	-	-	-	-	-
Contig1049	608	2.125	SGN-U435747	Solyc04g005280.2.1	-	255547053	conserved hypothetical protein [Ricinus communis]	Q9CAA4	RecName: Full=Transcription factor BIM2; AltName: Full=BES1-interacting Myc-like protein 2; AltName: Full=Basic helix-loop-helix protein 102; Short=AtbHLH102; Short=bHLH 102; AltName: Full=Transcription factor EN 125; AltName: Full=bHLH transcription factor bHLH102;
Contig1050	1036	16.1683	SGN-U451281	Solyc03g025420.2.1	-	302143834	unnamed protein product [Vitis vinifera]	-	-
Contig1051	586	1.53584	SGN-U464978	Solyc01g080830.2.1	-	224128149	predicted protein [Populus trichocarpa]	-	-
Contig1052	754	8.91777	SGN-U440211	Solyc01g010530.1.1	-	224099773	predicted protein [Populus trichocarpa]	Q9SFG0	RecName: Full=Sugar transport protein 6; AltName: Full=Hexose transporter 6;
Contig1053	1136	1.8744	SGN-U451463	Solyc04g005520.2.1	-	225424940	PREDICTED: uncharacterized protein MJ0044 [Vitis vinifera]	-	-
Contig1054	1468	2.87082	SGN-U430149	-	-	-	-	-	-
Contig1055	452	1.94912	SGN-U441357	Solyc12g040790.1.1	-	350537433	phosphoethanolamine N-methyltransferase [Solanum lycopersicum]	Q9M571	RecName: Full=Phosphoethanolamine N-methyltransferase; EC=2.1.1.103;
Contig1056	2341	448.243	SGN-U439485	Solyc12g013860.1.1	-	292806707	proton pump interactor 1 [Solanum tuberosum]	-	-
Contig1057	2385	3.04679	SGN-U441681	Solyc07g006820.2.1	-	359485367	PREDICTED: transcription initiation factor TFIID subunit 1-A-like [Vitis vinifera]	Q8LRK9	RecName: Full=Transcription initiation factor TFIID subunit 1-A; Short=AtTAF1a; AltName: Full=TAFII250-A;
Contig1058	563	1.29485	SGN-U458070	-	-	-	-	-	-
Contig1059	658	3.27957	SGN-U447552	Solyc02g005360.1.1	-	-	-	-	-
Contig1060	600	1.9951	SGN-U462616	Solyc06g071460.2.1	-	225457023	PREDICTED: putative exosome complex component rrp40 [Vitis vinifera]	-	-
Contig1061	606	2.80686	SGN-U449364	Solyc01g110390.2.1	-	225427774	PREDICTED: NADH dehydrogenase [ubiquinone] 1 beta subcomplex subunit 9 [Vitis vinifera]	Q945M1	RecName: Full=NADH dehydrogenase [ubiquinone] 1 beta subcomplex subunit 9; AltName: Full=B22 subunit of eukaryotic mitochondrial complex I; AltName: Full=Complex I-B22; Short=AtCIB22; Short=CI-B22; AltName: Full=NADH-ubiquinone oxidoreductase B22 subunit;
Contig1062	767	1.22555	SGN-U495308	Solyc02g072510.2.1	-	49333380	predicted protein [Gossypium hirsutum]	-	-
Contig1063	240	1.41667	SGN-U424782	Solyc09g007530.2.1	-	-	-	-	-
Contig1064	872	20.4913	SGN-U424391	Solyc10g084500.1.1	-	359481499	PREDICTED: uncharacterized protein LOC100253341 [Vitis vinifera]	-	-
Contig1065	1034	2.57534	-	-	-	-	-	-	-
Contig1066	673	1.85884	-	-	-	225436343	PREDICTED: uncharacterized protein LOC100244777 [Vitis vinifera]	-	-
Contig1067	454	3.39207	SGN-U463647	-	-	-	-	-	-
Contig1068	514	2.64981	SGN-U427897	Solyc06g060240.1.1	-	255558652	Protein psi1, putative [Ricinus communis]	Q9D832	RecName: Full=DnaJ homolog subfamily B member 4;
Contig1069	1624	4.0085	SGN-U432747	Solyc01g094930.2.1	-	225454328	PREDICTED: CAAX prenyl protease 1 homolog [Vitis vinifera]	Q8RX88	RecName: Full=CAAX prenyl protease 1 homolog; EC=3.4.24.84; AltName: Full=Farnesylated proteins-converting enzyme 1; Short=AtFACE-1; Short=FACE-1; AltName: Full=Prenyl protein-specific endoprotease 1; AltName: Full=Zinc metalloproteinase Ste24 homolog; Short=AtSTE24;
Contig1070	483	1.19048	SGN-U421540	-	-	255573326	conserved hypothetical protein [Ricinus communis]	-	-
Contig1071	860	2.723	SGN-U429447	Solyc03g032130.2.1	-	1052956	high mobility group protein 2 HMG2 [Ipomoea nil]	P40619	RecName: Full=HMG1/2-like protein;
Contig1072	736	84.035	SGN-U493190	Solyc05g005510.2.1	-	351724629	uncharacterized protein LOC100500151 [Glycine max]	O49453	RecName: Full=Uncharacterized protein At4g28440;
Contig1073	630	1.38254	-	Solyc01g091380.2.1	-	300681241	RecName: Full=65-kDa microtubule-associated protein 4; Short=AtMAP65-4	Q9LZY0	RecName: Full=65-kDa microtubule-associated protein 4; Short=AtMAP65-4;
Contig1074	1292	102.895	SGN-U497597	Solyc01g011050.2.1	Leucine rich repeat protein [Source:Uniprot/SPTREMBL;Acc:Q6EEH0]	350535354	leucine rich repeat protein precursor [Solanum lycopersicum]	Q94AG2	RecName: Full=Somatic embryogenesis receptor kinase 1; Short=AtSERK1; EC=2.7.10.1; EC=2.7.11.1; AltName: Full=Somatic embryogenesis receptor-like kinase 1; Flags: Precursor;
Contig1075	1720	3.40827	SGN-U458887	GLYMA20G27760.1	Reverse transcriptase family member [Source:UniProtKB/TrEMBL;Acc:Q1AKH8]	313184298	putative RNA-directed DNA polymerase (Reverse transcriptase) [Malus x domestica]	-	-
Contig1076	1042	12.6417	SGN-U450025	Solyc02g032510.2.1	-	302141753	unnamed protein product [Vitis vinifera]	Q6DBN1	RecName: Full=BTB/POZ domain-containing protein At4g08455;
Contig1077	767	3.06087	SGN-U446647	Solyc04g039670.2.1	-	255568854	ATP-citrate synthase, putative [Ricinus communis]	Q9SGY2	RecName: Full=ATP-citrate synthase alpha chain protein 1; Short=ATP-citrate synthase A-1; EC=2.3.3.8; AltName: Full=ATP-citrate lyase A-1; AltName: Full=Citrate cleavage enzyme A-1;
Contig1078	742	1.8221	SGN-U436932	Solyc06g084510.2.1	-	225436781	PREDICTED: RING finger and CHY zinc finger domain-containing protein 1 [Vitis vinifera]	Q9CR50	RecName: Full=RING finger and CHY zinc finger domain-containing protein 1; EC=6.3.2.-; AltName: Full=Androgen receptor N-terminal-interacting protein; AltName: Full=CH-rich-interacting match with PLAG1; AltName: Full=E3 ubiquitin-protein ligase Pirh2; AltName: Full=Zinc finger protein 363;
Contig1079	842	1.3658	SGN-U440674	Solyc04g016440.2.1	-	133711807	hypothetical protein LYC_68t000010 [Solanum lycopersicum]	-	-
Contig1080	197	1.62944	SGN-U463297	-	-	-	-	-	-
Contig1081	693	2.99856	-	Solyc08g067930.2.1	-	255551110	conserved hypothetical protein [Ricinus communis]	Q8RXE7	RecName: Full=Probable ADP-ribosylation factor GTPase-activating protein AGD14; Short=ARF GAP AGD14; AltName: Full=Protein ARF-GAP DOMAIN 14; Short=AtAGD14; AltName: Full=Protein ZIGA4;
Contig1082	1497	16.3161	SGN-U460731	Solyc04g011730.2.1	-	356518724	PREDICTED: glucan endo-1,3-beta-glucosidase 8-like [Glycine max]	-	-
Contig1083	1698	1.64611	SGN-U436475	Solyc10g006390.2.1	-	255564007	nuclear inhibitor of protein phosphatase-1, putative [Ricinus communis]	Q8W4D8	RecName: Full=FHA domain-containing protein DDL; AltName: Full=Protein DAWDLE;
Contig1084	685	1.76374	SGN-U455285	-	-	-	-	-	-
Contig1085	1217	3.95867	SGN-U437610	GRMZM2G102843_T01	Maturase K Fragment [Source:UniProtKB/TrEMBL;Acc:Q1LZZ8]	290487290	ribosomal protein S16 [Ehretia acuminata]	Q8S8Y5	RecName: Full=30S ribosomal protein S16, chloroplastic;
Contig1086	573	3.56475	SGN-U431528	Solyc08g076180.2.1	-	146454666	hypothetical protein [Sonneratia ovata]	-	-
Contig1087	1921	10.5364	SGN-U429770	Solyc11g069520.1.1	-	297849096	hypothetical protein ARALYDRAFT_334090 [Arabidopsis lyrata subsp. lyrata]	Q3EDG5	RecName: Full=Protein-tyrosine sulfotransferase; EC=2.8.2.20; AltName: Full=Tyrosylprotein sulfotransferase; Flags: Precursor;
Contig1088	771	1.5642	SGN-U442079	Solyc07g054540.2.1	-	356543805	PREDICTED: lipoyl synthase 2, mitochondrial-like [Glycine max]	Q3LSN5	RecName: Full=Lipoyl synthase 2, mitochondrial; EC=2.8.1.8; AltName: Full=Lipoate synthase 2; Short=LS 2; Short=Lip-syn 2; AltName: Full=Lipoic acid synthase 2; Flags: Precursor;
Contig1089	602	1.98837	-	Solyc10g076450.1.1	-	225439486	PREDICTED: ethylene-overproduction protein 1-like [Vitis vinifera]	O65020	RecName: Full=Ethylene-overproduction protein 1; AltName: Full=Protein ETHYLENE OVERPRODUCER 1; Short=Protein ETO1;
Contig1090	646	1.45975	SGN-U457967	-	-	-	-	-	-
Contig1091	739	2.85386	SGN-U430927	Solyc08g076580.2.1	-	224138988	predicted protein [Populus trichocarpa]	-	-
Contig1092	1884	1.48703	SGN-U500740	Solyc05g013490.2.1	-	224102437	predicted protein [Populus trichocarpa]	-	-
Contig1093	317	26.1956	-	-	-	-	-	-	-
Contig1094	665	1.6782	-	-	-	359473888	PREDICTED: BTB/POZ domain-containing protein POB1-like [Vitis vinifera]	-	-
Contig1095	585	1.72137	SGN-U444876	-	-	-	-	-	-
Contig1096	687	1.51674	SGN-U501535	-	-	-	-	-	-
Contig1097	1021	1.52948	SGN-U471939	-	-	147858973	hypothetical protein VITISV_013265 [Vitis vinifera]	-	-
Contig1098	847	1.44156	-	-	-	-	-	-	-
Contig1099	2126	63.9527	SGN-U429979	Solyc08g083330.2.1	-	359474169	PREDICTED: uncharacterized protein LOC100247984 isoform 2 [Vitis vinifera]	-	-
Contig1100	705	2.83397	SGN-U464661	Solyc06g009220.2.1	-	27728149	isoamylase isoform 3 [Solanum tuberosum]	Q9M0S5	RecName: Full=Isoamylase 3, chloroplastic; Short=AtISA3; EC=3.2.1.68; Flags: Precursor;
Contig1101	679	1.65538	SGN-U431987	Solyc12g040680.1.1	Mitogen-activated protein kinase 16 [Source:Uniprot/SPTREMBL;Acc:F8UFC5]	350539521	mitogen-activated protein kinase 16 [Solanum lycopersicum]	Q9LV37	RecName: Full=Mitogen-activated protein kinase 9; Short=AtMPK9; Short=MAP kinase 9; EC=2.7.11.24;
Contig1102	852	1.07394	SGN-U423905	Solyc10g019190.1.1	-	-	-	-	-
Contig1103	1260	1.15794	SGN-U489363	Vv08s0007g08740.t01	Putative uncharacterized protein [Source:UniProtKB/TrEMBL;Acc:F6HKV7]	-	-	-	-
Contig1104	1450	1.59829	SGN-U482714	-	-	356506854	PREDICTED: uncharacterized protein LOC100795315 [Glycine max]	-	-
Contig1105	638	2.13339	-	-	-	-	-	-	-
Contig1106	630	3.60502	SGN-U445372	-	-	114053446	PttA2 protein, putative [Solanum demissum]	-	-
Contig1107	956	64.5232	SGN-U468121	Solyc12g006370.1.1	-	255561152	amine oxidase, putative [Ricinus communis]	Q9LYT1	RecName: Full=Polyamine oxidase 3; Short=AtPAO3; EC=1.5.3.17;
Contig1108	699	2.95416	SGN-U444905	Solyc12g010990.1.1	-	224121440	predicted protein [Populus trichocarpa]	Q8H184	RecName: Full=Probable sugar phosphate/phosphate translocator At1g06470;
Contig1109	659	1.65099	SGN-U444533	-	-	-	-	-	-
Contig1110	852	6.15022	SGN-U446411	-	-	297743386	unnamed protein product [Vitis vinifera]	-	-
Contig1111	1804	24.3163	SGN-U442582	Solyc04g074140.2.1	-	359492855	PREDICTED: uncharacterized protein LOC100260863 [Vitis vinifera]	-	-
Contig1112	1930	79.599	SGN-U459336	Solyc12g007100.1.1	-	225445236	PREDICTED: caseinolytic peptidase B protein homolog [Vitis vinifera]	P27643	RecName: Full=Stage V sporulation protein K;
Contig1113	406	1.79557	-	Solyc12g006820.1.1	-	224141853	beta-ketoacyl-coa synthase family protein [Populus trichocarpa]	Q5XEP9	RecName: Full=3-ketoacyl-CoA synthase 17; Short=KCS-17; EC=2.3.1.-; AltName: Full=Very long-chain fatty acid condensing enzyme 17; Short=VLCFA condensing enzyme 17;
Contig1114	750	1.872	SGN-U451885	Solyc06g083920.2.1	-	356545839	PREDICTED: uncharacterized protein LOC100806156 [Glycine max]	-	-
Contig1115	1393	2.79361	SGN-U422240	Solyc01g096170.2.1	-	297745505	unnamed protein product [Vitis vinifera]	Q6EU49	RecName: Full=Probable serine/threonine-protein kinase WNK4; Short=OsWNK4; EC=2.7.11.1; AltName: Full=Protein kinase with no lysine 4;
Contig1116	953	11.2803	SGN-U445568	Solyc07g005640.2.1	-	255576989	26S proteasome non-atpase regulatory subunit, putative [Ricinus communis]	-	-
Contig1117	754	4.64631	SGN-U446968	Solyc02g005360.1.1	-	-	-	-	-
Contig1118	878	2.71494	SGN-U445421	Solyc04g005730.2.1	-	-	-	-	-
Contig1119	1701	12.7458	SGN-U472017	Solyc10g080580.1.1	-	38488407	protein kinase 1 [Nicotiana tabacum]	P93749	RecName: Full=Probable protein kinase At2g41970; EC=2.7.11.-;
Contig1120	1135	1.23523	-	Solyc04g076620.2.1	-	255572860	E3 ubiquitin protein ligase upl2, putative [Ricinus communis]	Q8H0T4	RecName: Full=E3 ubiquitin-protein ligase UPL2; Short=Ubiquitin-protein ligase 2; EC=6.3.2.-;
Contig1121	981	2.29964	-	Solyc07g044930.2.1	-	359485181	PREDICTED: probable ATP-dependent RNA helicase YTHDC2-like [Vitis vinifera]	Q5R874	RecName: Full=ATP-dependent RNA helicase A; Short=RHA; EC=3.6.4.13; AltName: Full=DEAH box protein 9; AltName: Full=Nuclear DNA helicase II; Short=NDH II;
Contig1122	661	2.08483	SGN-U470349	Solyc10g006110.2.1	-	388508752	unknown [Medicago truncatula]	-	-
Contig1123	1177	1.74596	SGN-U463662	-	-	-	-	-	-
Contig1124	1063	15.0991	SGN-U434314	Solyc05g013130.2.1	-	363807104	uncharacterized protein LOC100817584 precursor [Glycine max]	-	-
Contig1125	1394	5.84347	SGN-U448906	Solyc10g079900.1.1	-	147846709	hypothetical protein VITISV_026888 [Vitis vinifera]	-	-
Contig1126	1767	104.294	SGN-U444899	Solyc10g017550.2.1	-	297745256	unnamed protein product [Vitis vinifera]	Q9LQ81	RecName: Full=Actin-depolymerizing factor 10; Short=ADF-10; Short=AtADF10;
Contig1127	2051	5.69137	-	-	-	332322082	hypothetical protein [Beta vulgaris subsp. vulgaris]	-	-
Contig1128	682	1.34311	SGN-U442579	-	-	-	-	-	-
Contig1129	629	2.78165	SGN-U470002	Solyc06g065910.2.1	-	255548830	heat shock protein 70 (HSP70)-interacting protein, putative [Ricinus communis]	-	-
Contig1130	748	4.48797	SGN-U452159	Solyc03g013310.2.1	-	255584319	pten, putative [Ricinus communis]	-	-
Contig1131	625	1.2112	SGN-U430533	-	-	-	-	-	-
Contig1132	1410	180.09	SGN-U424846	Solyc12g019440.1.1	-	356558882	PREDICTED: protein notum homolog [Glycine max]	-	-
Contig1133	770	1.62597	SGN-U505312	Solyc03g096220.2.1	-	225441894	PREDICTED: uncharacterized protein LOC100257347 [Vitis vinifera]	-	-
Contig1134	715	1.63077	SGN-U430509	Solyc11g005090.1.1	Cyclin A1 [Source:Uniprot/SPTREMBL;Acc:Q9XGI5]	1064929	cyclin A-like protein [Nicotiana tabacum]	Q0INT0	RecName: Full=Cyclin-A1-3; AltName: Full=G2/mitotic-specific cyclin-A1-3; Short=CycA1;3;
Contig1135	790	3.33909	SGN-U431804	-	-	-	-	-	-
Contig1136	766	2.48341	SGN-U458114	-	-	-	-	-	-
Contig1137	441	1.5034	-	Solyc06g011440.1.1	-	-	-	-	-
Contig1138	1153	2.7099	SGN-U454149	Solyc05g015930.2.1	-	255547630	conserved hypothetical protein [Ricinus communis]	-	-
Contig1139	642	2.35095	SGN-U488643	Solyc01g094880.2.1	-	359489664	PREDICTED: protein RIC1 homolog isoform 1 [Vitis vinifera]	-	-
Contig1140	741	7.40445	-	Vv14s0066g01300.t01	Putative uncharacterized protein [Source:UniProtKB/TrEMBL;Acc:F6HUZ6]	82228	hypothetical protein 77 - common tobacco chloroplast	-	-
Contig1141	725	12.295	SGN-U450599	Solyc02g077440.2.1	-	297740448	unnamed protein product [Vitis vinifera]	Q8LHP0	RecName: Full=Transcription elongation factor 1 homolog;
Contig1142	549	23.8978	SGN-U441982	Solyc11g008510.1.1	-	350535449	60S ribosomal protein L38 [Solanum lycopersicum]	P46291	RecName: Full=60S ribosomal protein L38;
Contig1143	1021	1.85061	SGN-U456208	-	-	-	-	-	-
Contig1144	649	4.31926	SGN-U447233	Solyc09g091430.2.1	-	224053451	predicted protein [Populus trichocarpa]	Q940Q1	RecName: Full=Probable pectate lyase 1; EC=4.2.2.2; AltName: Full=Pectate lyase A1; Flags: Precursor;
Contig1145	785	16.7539	SGN-U439795	Solyc02g020890.2.1	-	255544117	conserved hypothetical protein [Ricinus communis]	-	-
Contig1146	686	1.96647	SGN-U421862	Solyc12g089180.1.1	-	-	-	-	-
Contig1147	730	5.28355	SGN-U441245	Solyc09g005700.2.1	-	225439868	PREDICTED: diaminopimelate epimerase, chloroplastic [Vitis vinifera]	Q9LFG2	RecName: Full=Diaminopimelate epimerase, chloroplastic; Short=DAP epimerase; EC=5.1.1.7; Flags: Precursor;
Contig1148	690	2.35652	SGN-U440526	-	-	-	-	-	-
Contig1149	595	1.43361	SGN-U442171	Solyc05g052310.2.1	-	388516595	unknown [Lotus japonicus]	P93798	RecName: Full=Alpha-soluble NSF attachment protein; Short=Alpha-SNAP; AltName: Full=N-ethylmaleimide-sensitive factor attachment protein alpha;
Contig1150	837	1.64994	SGN-U441804	Solyc06g075980.2.1	-	224104467	predicted protein [Populus trichocarpa]	-	-
Contig1151	1293	1.60729	SGN-U424825	Solyc08g079080.2.1	Invertase [Source:Uniprot/SPTREMBL;Acc:Q0W9N0]	298239761	vacuolar invertase INV2, partial [Nicotiana tabacum]	P80065	RecName: Full=Beta-fructofuranosidase, soluble isoenzyme I; EC=3.2.1.26; AltName: Full=Invertase; AltName: Full=Saccharase; AltName: Full=Sucrose hydrolase; Flags: Precursor;
Contig1152	724	1.53315	SGN-U453086	Solyc03g019860.2.1	-	357155871	PREDICTED: uncharacterized protein LOC100832690 [Brachypodium distachyon]	-	-
Contig1153	1125	41.1944	SGN-U424846	Solyc12g019440.1.1	-	356558882	PREDICTED: protein notum homolog [Glycine max]	-	-
Contig1154	1148	3.77574	SGN-U492334	Solyc10g080760.1.1	-	225441226	PREDICTED: nudix hydrolase 16, mitochondrial [Vitis vinifera]	Q9LHK1	RecName: Full=Nudix hydrolase 16, mitochondrial; Short=AtNUDT16; EC=3.6.1.-; Flags: Precursor;
Contig1155	1110	13.033	SGN-U485898	Solyc07g048030.2.1	-	225447606	PREDICTED: uncharacterized protein LOC100246008 [Vitis vinifera]	-	-
Contig1156	661	5.66112	SGN-U441102	-	-	225439466	PREDICTED: uncharacterized protein LOC100247080 [Vitis vinifera]	-	-
Contig1157	1274	2.91797	SGN-U434456	Solyc06g031670.1.1	-	297735514	unnamed protein product [Vitis vinifera]	-	-
Contig1158	690	2.43449	SGN-U466667	-	-	-	-	-	-
Contig1159	716	2.79419	-	Solyc10g053900.1.1	-	224134214	predicted protein [Populus trichocarpa]	-	-
Contig1160	715	2.24908	SGN-U450146	Solyc06g075160.2.1	-	297746264	unnamed protein product [Vitis vinifera]	-	-
Contig1161	532	1.48872	SGN-U504390	-	-	-	-	-	-
Contig1162	1389	5.70839	SGN-U489014	Solyc12g011270.1.1	Elongation factor Ts, mitochondrial [Source:Uniprot/SPTREMBL;Acc:Q9SWW0]	350539363	ethylene-responsive elongation factor EF-Ts precursor [Solanum lycopersicum]	Q5XF75	RecName: Full=Elongation factor Ts, mitochondrial; Short=EF-Ts; Short=EF-TsMt; Flags: Precursor;
Contig1163	1940	2.97856	SGN-U425085	Solyc02g021480.2.1	-	297845904	hypothetical protein ARALYDRAFT_473189 [Arabidopsis lyrata subsp. lyrata]	-	-
Contig1164	1106	1.25045	SGN-U450299	Solyc02g093820.2.1	-	296090270	unnamed protein product [Vitis vinifera]	-	-
Contig1165	497	2.66217	SGN-U446129	-	-	-	-	-	-
Contig1166	566	1.5477	SGN-U461390	-	-	-	-	-	-
Contig1167	667	1.77061	-	-	-	-	-	-	-
Contig1168	2349	9.08607	SGN-U430055	POPTR_0008s04670.1	Predicted protein [Source:UniProtKB/TrEMBL;Acc:B9HM15]	224100889	predicted protein [Populus trichocarpa]	Q9LHJ9	RecName: Full=Probable protein phosphatase 2C 38; Short=AtPP2C38; EC=3.1.3.16;
Contig1169	780	1.86923	SGN-U429002	Solyc07g064280.2.1	-	385145627	tryptophane synthase1 [Oryza punctata]	P43284	RecName: Full=Tryptophan synthase beta chain 2, chloroplastic; EC=4.2.1.20; AltName: Full=Orange pericarp 2; Flags: Precursor; Fragment;
Contig1170	713	83.8818	SGN-U441963	Solyc12g005570.1.1	-	68299225	hypothetical protein [Capsicum chinense]	-	-
Contig1171	771	4.11025	SGN-U437875	Solyc06g069890.2.1	-	388492976	unknown [Lotus japonicus]	-	-
Contig1172	1147	4.81438	-	-	-	237838763	voltage gated chloride channel domain-containing protein [Toxoplasma gondii ME49]	A7XQ02	RecName: Full=Mulatexin; Short=MLX56; AltName: Full=Latex protein; Flags: Precursor;
Contig1173	133	3.07925	SGN-U425109	GLYMA10G43140.1	-	-	-	-	-
Contig1174	963	1.44228	-	-	-	-	-	-	-
Contig1176	643	1.76361	SGN-U431508	Solyc03g007320.2.1	-	147804914	hypothetical protein VITISV_013673 [Vitis vinifera]	Q9FGL9	RecName: Full=Polypyrimidine tract-binding protein homolog 2;
Contig1177	751	1.15446	-	-	-	-	-	-	-
Contig1178	719	1.50487	-	Solyc12g035250.1.1	-	224141287	predicted protein [Populus trichocarpa]	-	-
Contig1179	633	3.20436	SGN-U440709	-	-	-	-	-	-
Contig1180	726	1.4697	SGN-U468756	Solyc01g110320.2.1	-	255543851	conserved hypothetical protein [Ricinus communis]	-	-
Contig1181	661	2.51334	SGN-U449097	Solyc01g007180.2.1	-	297742396	unnamed protein product [Vitis vinifera]	-	-
Contig1182	1910	15.9817	SGN-U477804	Solyc10g078170.1.1	-	359481444	PREDICTED: probable phosphatidylinositol 4-kinase type 2-beta At1g26270-like [Vitis vinifera]	Q9C671	RecName: Full=Probable phosphatidylinositol 4-kinase type 2-beta At1g26270; Short=Phosphatidylinositol 4-kinase type II-beta; EC=2.7.1.67;
Contig1183	838	1.25776	-	Solyc12g006000.1.1	-	224068929	predicted protein [Populus trichocarpa]	Q9ZVN6	RecName: Full=Clathrin coat assembly protein AP180; Short=At-AP180; AltName: Full=Clathrin coat-associated protein AP180;
Contig1184	621	4.57945	SGN-U453099	Solyc10g009160.2.1	-	255560800	conserved hypothetical protein [Ricinus communis]	-	-
Contig1185	1033	31.8763	SGN-U445046	Solyc01g056720.2.1	-	327493151	MIP family aquaporin [Solanum nigrum]	Q9ATM1	RecName: Full=Aquaporin SIP2-1; AltName: Full=Small basic intrinsic protein 2-1; AltName: Full=ZmSIP2-1; AltName: Full=ZmSIP2;1;
Contig1186	2562	67.1571	SGN-U436682	Solyc04g070990.2.1	E4/E8 binding protein-1 [Source:Uniprot/SPTREMBL;Acc:O24423]	350534954	E4/E8 binding protein-1 [Solanum lycopersicum]	-	-
Contig1187	894	1.69799	SGN-U460458	-	-	-	-	-	-
Contig1188	124	2.01613	SGN-U447784	-	-	-	-	-	-
Contig1189	675	1.70667	SGN-U445801	Solyc12g098820.1.1	-	357445105	Protein kinase Pti1 [Medicago truncatula]	Q8H1G6	RecName: Full=PTI1-like tyrosine-protein kinase 1; Short=PTI1-1; EC=2.7.10.2;
Contig1190	814	2.96069	SGN-U452515	Solyc02g082710.2.1	-	225431429	PREDICTED: uncharacterized protein LOC100252414 [Vitis vinifera]	-	-
Contig1191	740	35.4393	SGN-U490279	Solyc06g073560.2.1	-	25453062	RecName: Full=Isovaleryl-CoA dehydrogenase 1, mitochondrial; Short=IVD 1; Flags: Precursor	Q9FS88	RecName: Full=Isovaleryl-CoA dehydrogenase 1, mitochondrial; Short=IVD 1; EC=1.3.8.4; Flags: Precursor;
Contig1192	424	1.98349	-	Solyc11g069530.1.1	-	224106768	predicted protein [Populus trichocarpa]	-	-
Contig1193	1111	1.17282	SGN-U450131	Solyc03g113140.2.1	-	297734015	unnamed protein product [Vitis vinifera]	Q8LGU7	RecName: Full=Nuclear ribonuclease Z; Short=RNase Z; EC=3.1.26.11; AltName: Full=Zinc phosphodiesterase NUZ; AltName: Full=tRNA 3 endonuclease; AltName: Full=tRNase Z;
Contig1194	694	5.95733	SGN-U501831	Solyc07g042470.2.1	-	297738515	unnamed protein product [Vitis vinifera]	P33081	RecName: Full=Auxin-induced protein 15A;
Contig1195	587	7.66884	SGN-U440939	Solyc06g065740.2.1	-	330318644	golgi snare 11 protein [Camellia sinensis]	Q9LMP7	RecName: Full=Golgi SNAP receptor complex member 1-1; AltName: Full=Golgi SNARE 11 protein; Short=AtGOS11;
Contig1196	636	1.88522	SGN-U447851	-	-	-	-	-	-
Contig1197	673	1.65825	SGN-U460213	Solyc07g005230.2.1	-	-	-	-	-
Contig1198	596	1.19295	SGN-U474220	-	-	-	-	-	-
Contig1199	408	3.85049	-	-	-	-	-	-	-
Contig1200	750	2.22792	-	-	-	-	-	-	-
Contig1201	825	2.68155	SGN-U461506	-	-	190148355	histidine kinase 2 [Betula pendula]	Q9C5U2	RecName: Full=Histidine kinase 2; EC=2.7.13.3; AltName: Full=Arabidopsis histidine kinase 2; Short=AtHK2; AltName: Full=Protein AUTHENTIC HIS-KINASE 2;
Contig1202	988	1.3583	SGN-U428204	Solyc12g097030.1.1	-	19774139	D1 protease precursor [Nicotiana plumbaginifolia]	-	-
Contig1203	614	1.80456	-	-	-	-	-	-	-
Contig1204	545	1.77982	-	-	-	-	-	-	-
Contig1205	681	1.78267	SGN-U449214	Solyc11g065000.1.1	-	326516044	predicted protein [Hordeum vulgare subsp. vulgare]	Q6NLB1	RecName: Full=F-box protein At2g26850;
Contig1206	824	3.20631	SGN-U444632	Solyc10g053900.1.1	-	-	-	-	-
Contig1207	644	1.84627	SGN-U466607	Solyc01g097180.2.1	-	359488020	PREDICTED: uncharacterized protein LOC100244447 [Vitis vinifera]	-	-
Contig1208	773	6.76586	SGN-U421957	Solyc01g007470.1.1	50S ribosomal protein L20, chloroplastic [Source:Uniprot/SWISSPROT;Acc:Q2MI77]	81176273	ribosomal protein L20 [Lactuca sativa]	Q7FNS5	RecName: Full=50S ribosomal protein L20, chloroplastic;
Contig1209	684	2.48947	SGN-U456770	-	-	-	-	-	-
Contig1210	1053	73.2965	SGN-U431366	Solyc06g062280.2.1	-	81076617	unknown [Solanum tuberosum]	-	-
Contig1211	753	8.19979	SGN-U443634	Solyc11g008900.1.1	-	357507737	Zinc finger CCCH domain-containing protein [Medicago truncatula]	Q9SWF9	RecName: Full=Zinc finger CCCH domain-containing protein ZFN-like;
Contig1212	775	2.88774	SGN-U452159	Solyc03g013310.2.1	-	255584319	pten, putative [Ricinus communis]	-	-
Contig1213	1559	10.1358	SGN-U443946	Solyc01g087300.2.1	-	255553550	tRNA-dihydrouridine synthase A, putative [Ricinus communis]	Q8FB30	RecName: Full=tRNA-dihydrouridine synthase A; EC=1.-.-.-;
Contig1214	981	1.60385	SGN-U440742	Solyc04g051660.2.1	-	224081264	predicted protein [Populus trichocarpa]	-	-
Contig1215	1658	7.07172	SGN-U427929	Solyc11g066780.1.1	-	359479395	PREDICTED: uncharacterized protein LOC100243147 [Vitis vinifera]	-	-
Contig1216	500	1.352	SGN-U488637	Solyc08g079650.2.1	-	255537131	amino acid binding protein, putative [Ricinus communis]	-	-
Contig1217	669	2.97549	SGN-U445972	Solyc06g075010.2.1	-	224104681	predicted protein [Populus trichocarpa]	P08824	RecName: Full=RuBisCO large subunit-binding protein subunit alpha; AltName: Full=60 kDa chaperonin subunit alpha; AltName: Full=CPN-60 alpha; Flags: Fragment; tr:G2YG63_BOTF4 [G2YG63] SubName: Full=Putative uncharacterized protein BofuT4_P088240.1; tr:C8VV24_DROME [C8VV24] SubName: Full=IP08824p; Flags: Fragment;
Contig1218	1473	1.62566	SGN-U462835	-	-	78183241	hypothetical protein [Lotus japonicus]	-	-
Contig1219	1410	3.00679	SGN-U432974	Solyc09g025270.2.1	-	359480285	PREDICTED: U-box domain-containing protein 3-like isoform 2 [Vitis vinifera]	O22193	RecName: Full=U-box domain-containing protein 4; EC=6.3.2.-; AltName: Full=Plant U-box protein 4;
Contig1220	551	1.95826	SGN-U449158	-	-	-	-	-	-
Contig1221	791	7.96207	SGN-U450215	Solyc08g076130.2.1	-	225427074	PREDICTED: vacuolar protein sorting-associated protein 25 [Vitis vinifera]	Q8VZC9	RecName: Full=Vacuolar protein sorting-associated protein 25; Short=AtVPS25; AltName: Full=ESCRT-II complex subunit VPS25;
Contig1222	842	1.91468	SGN-U455690	-	-	357472461	Transcription factor APETALA2 [Medicago truncatula]	-	-
Contig1223	1999	5.84112	SGN-U452958	POPTR_0001s42700.1	Predicted protein [Source:UniProtKB/TrEMBL;Acc:B9GHX5]	356530543	PREDICTED: endoplasmic oxidoreductin-2-like [Glycine max]	Q7X9I4	RecName: Full=Endoplasmic oxidoreductin-2; EC=1.8.4.-; Flags: Precursor;
Contig1224	582	1.30069	SGN-U472258	Solyc11g007580.1.1	-	297740062	unnamed protein product [Vitis vinifera]	Q9SJQ6	RecName: Full=Protein ROS1; EC=3.2.2.-; AltName: Full=DEMETER-like protein 1; AltName: Full=Repressor of silencing 1;
Contig1225	703	2.91323	SGN-U443435	Solyc08g007940.2.1	-	224074903	predicted protein [Populus trichocarpa]	Q9ERG0	RecName: Full=LIM domain and actin-binding protein 1; AltName: Full=Epithelial protein lost in neoplasm; Short=mEPLIN;
Contig1226	580	10.3552	SGN-U450630	Solyc10g007270.2.1	Anther-specific protein LAT52 [Source:Uniprot/SWISSPROT;Acc:P13447]	377656755	LAT52-like protein [Lycium barbarum]	P13447	RecName: Full=Anther-specific protein LAT52; Flags: Precursor;
Contig1227	772	3.30886	-	Solyc07g063240.2.1	-	-	-	-	-
Contig1228	708	1.62429	-	-	-	-	-	-	-
Contig1229	575	1.67652	SGN-U458265	Solyc12g008990.1.1	-	356506854	PREDICTED: uncharacterized protein LOC100795315 [Glycine max]	-	-
Contig1230	1998	1.90234	SGN-U441213	Solyc03g019950.2.1	-	359489921	PREDICTED: uncharacterized protein LOC100266486 [Vitis vinifera]	-	-
Contig1231	621	2.13527	SGN-U434425	Solyc01g106470.2.1	-	357446135	Nicotiana tabacum ORF [Medicago truncatula]	-	-
Contig1232	740	1.67703	SGN-U449030	Solyc04g064830.2.1	-	-	-	-	-
Contig1233	655	1.91124	SGN-U450601	Solyc02g077440.2.1	-	386278576	transcription elongation factor 1 [Vernicia fordii]	Q8LHP0	RecName: Full=Transcription elongation factor 1 homolog;
Contig1234	1262	3.81567	SGN-U442319	Solyc07g064300.2.1	-	225455930	PREDICTED: uncharacterized protein LOC100259501 [Vitis vinifera]	-	-
Contig1235	939	1.54739	-	Solyc12g099530.1.1	-	-	-	-	-
Contig1236	658	2.03918	SGN-U445525	Solyc12g017570.1.1	-	2501850	GDP dissociation inhibitor [Nicotiana tabacum]	P39958	RecName: Full=Rab GDP-dissociation inhibitor; Short=Rab GDI; AltName: Full=Secretory pathway GDP dissociation inhibitor;
Contig1237	857	6.00642	SGN-U442939	Solyc06g082130.2.1	-	60656563	pyruvate decarboxylase 2 [Petunia x hybrida]	P51851	RecName: Full=Pyruvate decarboxylase isozyme 2; Short=PDC; EC=4.1.1.1; Flags: Fragment;
Contig1238	566	1.71792	SGN-U445656	Solyc03g116470.1.1	-	242053259	hypothetical protein SORBIDRAFT_03g024880 [Sorghum bicolor]	-	-
Contig1239	1604	2.77918	SGN-U446372	Solyc03g095620.2.1	-	225448729	PREDICTED: uncharacterized aarF domain-containing protein kinase At5g05200, chloroplastic [Vitis vinifera]	Q9ASX5	RecName: Full=Uncharacterized aarF domain-containing protein kinase At5g05200, chloroplastic; EC=2.7.-.-; Flags: Precursor;
Contig1240	695	1.22446	SGN-U436227	Solyc07g052690.2.1	-	217936	beta-amylase [Ipomoea batatas]	P10537	RecName: Full=Beta-amylase; EC=3.2.1.2; AltName: Full=1,4-alpha-D-glucan maltohydrolase; tr:C6SV16_DROME [C6SV16] SubName: Full=MIP10537p; Flags: Fragment; tr:Q4V3L7_DROME [Q4V3L7] SubName: Full=IP10537p; Flags: Fragment;
Contig1241	1172	1.7232	SGN-U451682	Solyc12g043000.1.1	-	356526157	PREDICTED: coatomer subunit beta'-2-like [Glycine max]	Q9CAA0	RecName: Full=Coatomer subunit beta'-1; AltName: Full=Beta'-coat protein 1; Short=Beta'-COP 1;
Contig1242	714	1.38515	SGN-U438481	Solyc02g084890.1.1	-	172051311	CC-NBS-LRR putative disease resistance protein, partial [Solanum melongena]	Q38834	RecName: Full=Disease resistance RPP13-like protein 4;
Contig1243	966	8.5095	SGN-U445962	Solyc08g005060.2.1	-	9367245	SnRK1-interacting protein 1 [Hordeum vulgare subsp. vulgare]	-	-
Contig1244	681	4.24699	SGN-U477691	-	-	14575753	ORF I polyprotein [Petunia vein clearing virus]	Q91DM0	RecName: Full=Genome polyprotein; Contains: RecName: Full=Movement protein; Short=MP; Contains: RecName: Full=Capsid protein; Short=CP; Contains: RecName: Full=Aspartic protease; Short=PR; EC=3.4.23.-; Contains: RecName: Full=Reverse transcriptase; Short=RT; EC=2.7.7.49;
Contig1245	1573	4.61627	SGN-U449692	Solyc02g078600.2.1	-	-	-	-	-
Contig1246	529	1.34783	SGN-U446645	-	-	-	-	-	-
Contig1247	697	7.2106	SGN-U451016	Solyc12g096540.1.1	-	81074037	40S ribosomal protein S10-like [Solanum tuberosum]	Q9AYP4	RecName: Full=40S ribosomal protein S10;
Contig1248	1099	1.55337	SGN-U458671	-	-	-	-	-	-
Contig1249	740	1.27432	SGN-U450527	Solyc10g055470.1.1	-	10862896	putative beta-galactosidase [Nicotiana tabacum]	Q9FFN4	RecName: Full=Beta-galactosidase 6; Short=Lactase 6; EC=3.2.1.23; Flags: Precursor;
Contig1250	634	1.16877	SGN-U447255	Solyc02g076870.2.1	-	147778774	hypothetical protein VITISV_003228 [Vitis vinifera]	-	-
Contig1251	1107	5.52261	SGN-U439755	Solyc06g050500.2.1	-	62867576	hypothetical protein [Nicotiana tabacum]	O80920	RecName: Full=Abscisic acid receptor PYL4; AltName: Full=ABI1-binding protein 2; AltName: Full=PYR1-like protein 4; AltName: Full=Regulatory components of ABA receptor 10;
Contig1252	1274	3.61643	SGN-U427102	Solyc08g007100.2.1	-	224126367	predicted protein [Populus trichocarpa]	-	-
Contig1253	1057	1.76935	SGN-U448093	Solyc08g006490.1.1	-	255548626	DNA binding protein, putative [Ricinus communis]	-	-
Contig1254	883	2.71093	SGN-U439050	POPTR_0019s04890.1	Global transcription factor group [source:UniProtKB/TrEMBL;Acc:B9IPN5_POPTR]	3122941	RecName: Full=TATA-box-binding protein; AltName: Full=TATA sequence-binding protein; Short=TBP; AltName: Full=TATA-binding factor; AltName: Full=TATA-box factor; AltName: Full=Transcription initiation factor TFIID TBP subunit	P93348	RecName: Full=TATA-box-binding protein; AltName: Full=TATA sequence-binding protein; Short=TBP; AltName: Full=TATA-binding factor; AltName: Full=TATA-box factor; AltName: Full=Transcription initiation factor TFIID TBP subunit;
Contig1255	803	4.09818	SGN-U429773	Solyc01g097180.2.1	-	255580915	conserved hypothetical protein [Ricinus communis]	-	-
Contig1256	891	1.43098	SGN-U452742	-	-	-	-	-	-
Contig1257	468	1.81838	SGN-U432018	Solyc10g006340.2.1	-	-	-	-	-
Contig1258	809	10.2247	SGN-U472224	Vv17s0000g05230.t01	Putative uncharacterized protein [Source:UniProtKB/TrEMBL;Acc:F6GTD2]	359491764	PREDICTED: uncharacterized protein LOC100260307 isoform 2 [Vitis vinifera]	-	-
Contig1259	1286	4.07129	SGN-U477783	-	-	-	-	-	-
Contig1260	1007	1.77795	SGN-U445317	-	-	-	-	-	-
Contig1261	1691	3.65313	SGN-U428089	-	-	356511297	PREDICTED: LOW QUALITY PROTEIN: histone-lysine N-methyltransferase setd3-like [Glycine max]	-	-
Contig1262	497	1.84708	-	-	-	-	-	-	-
Contig1263	705	4.20102	SGN-U439864	Solyc01g008330.2.1	-	380853844	acetyl-CoA carboxylase [Nicotiana tabacum]	B9HBA8	RecName: Full=Biotin carboxylase 1, chloroplastic; EC=6.3.4.14; AltName: Full=Acetyl-CoA carboxylase subunit A 1; Short=ACC; EC=6.4.1.2; Flags: Precursor;
Contig1264	819	144.561	SGN-U474477	Solyc06g066400.2.1	-	224138200	predicted protein [Populus trichocarpa]	Q2KIN1	RecName: Full=Dolichol phosphate-mannose biosynthesis regulatory protein;
Contig1265	646	1.86842	SGN-U437254	Solyc00g030510.2.1	-	548491	RecName: Full=Polygalacturonase; Short=PG; AltName: Full=Pectinase; Flags: Precursor	Q05967	RecName: Full=Polygalacturonase; Short=PG; EC=3.2.1.15; AltName: Full=Pectinase; Flags: Precursor;
Contig1266	489	4.08875	SGN-U432591	Solyc06g034320.1.1	-	297799470	hypothetical protein ARALYDRAFT_492310 [Arabidopsis lyrata subsp. lyrata]	-	-
Contig1267	3019	22.3214	SGN-U422413	Solyc07g006100.2.1	-	78440948	oxysterol-binding related protein 1 [Petunia integrifolia]	Q8S8P9	RecName: Full=Oxysterol-binding protein-related protein 1B; AltName: Full=OSBP-related protein 1B;
Contig1268	914	3.30267	SGN-U437007	Solyc11g011910.1.1	-	356531102	PREDICTED: LOW QUALITY PROTEIN: putative phagocytic receptor 1b-like [Glycine max]	Q54ZW0	RecName: Full=Putative phagocytic receptor 1b; AltName: Full=SrfA-induced gene C protein; Flags: Precursor;
Contig1269	261	1.67816	SGN-U447323	Solyc10g081570.1.1	-	8096269	KED [Nicotiana tabacum]	-	-
Contig1270	1800	4.20056	SGN-U430596	Solyc09g091570.2.1	-	359494703	PREDICTED: ubiquinone biosynthesis monooxygenase COQ6-like [Vitis vinifera]	O01884	RecName: Full=Probable ubiquinone biosynthesis monooxygenase coq-6; EC=1.14.13.-; tr:G7DXB8_MIXOS [G7DXB8] SubName: Full=Putative uncharacterized protein Mo01884;
Contig1271	958	1.829	-	Vv00s1739g00010.t01	ORF145Orf145 protein [Source:UniProtKB/TrEMBL;Acc:B6VJZ2]	372450240	orf192 (mitochondrion) [Phoenix dactylifera]	-	-
Contig1272	231	18.64	SGN-U447890	POPTR_0011s13770.8	Putative uncharacterized protein [source:UniProtKB/TrEMBL;Acc:A9P7W6_POPTR]	-	-	-	-
Contig1273	1465	128.393	SGN-U484063	Solyc05g049870.2.1	-	169908354	LIM domain protein 2b [Nicotiana tabacum]	P29675	RecName: Full=Pollen-specific protein SF3;
Contig1274	1012	1.7349	SGN-U428763	Solyc05g012690.2.1	-	255542132	conserved hypothetical protein [Ricinus communis]	-	-
Contig1275	625	2.79533	SGN-U432807	Solyc03g007490.2.1	-	388515895	unknown [Lotus japonicus]	-	-
Contig1276	1562	1.48955	SGN-U455309	Solyc01g104160.2.1	-	359486000	PREDICTED: uncharacterized protein At1g10890 isoform 3 [Vitis vinifera]	P0CB26	RecName: Full=Uncharacterized protein At1g10890;
Contig1277	1070	1.17103	SGN-U436702	Solyc09g098100.2.1	Tospovirus resistance protein C [Source:Uniprot/SPTREMBL;Acc:Q941Q7]	15418710	tospovirus resistance protein B [Solanum lycopersicum]	-	-
Contig1278	881	111.47	-	-	-	-	-	-	-
Contig1279	967	212.264	SGN-U441354	Solyc07g062560.2.1	-	125887	RecName: Full=Anther-specific protein LAT52; Flags: Precursor	P13447	RecName: Full=Anther-specific protein LAT52; Flags: Precursor;
Contig1280	1278	5.93072	SGN-U438302	-	-	-	-	-	-
Contig1281	696	3.07471	SGN-U447812	Solyc10g009030.2.1	Putative sphingolipid delta 4 desaturase DES-1 [Source:Uniprot/SPTREMBL;Acc:Q8S459]	350534880	uncharacterized protein LOC543709 [Solanum lycopersicum]	O59715	RecName: Full=Dihydroceramide delta(4)-desaturase; EC=1.14.-.-;
Contig1282	1255	2.35006	SGN-U468991	Solyc09g091980.2.1	-	76573299	unknown [Solanum tuberosum]	Q0IHH1	RecName: Full=N-alpha-acetyltransferase 30; EC=2.3.1.-; AltName: Full=N-acetyltransferase 12; AltName: Full=N-acetyltransferase MAK3 homolog; AltName: Full=NatC catalytic subunit;
Contig1283	403	1.20099	SGN-U440957	-	-	-	-	-	-
Contig1284	915	5.03005	SGN-U468756	Solyc01g110320.2.1	-	255543851	conserved hypothetical protein [Ricinus communis]	-	-
Contig1285	959	1.42753	SGN-U431153	Solyc11g008320.1.1	-	224100737	hypothetical protein POPTRDRAFT_353344 [Populus trichocarpa]	Q7XUR2	RecName: Full=Lysine-specific histone demethylase 1 homolog 3; EC=1.-.-.-; AltName: Full=Flavin-containing amine oxidase domain-containing protein 3; AltName: Full=Protein FLOWERING LOCUS D-LIKE; AltName: Full=Protein LSD1-LIKE 3;
Contig1286	6562	19.0342	SGN-U468029	Solyc11g043130.1.1	-	224080311	predicted protein [Populus trichocarpa]	Q9SXA1	RecName: Full=Phosphatidylinositol 4-kinase alpha; Short=PI4-kinase alpha; Short=PtdIns-4-kinase alpha; EC=2.7.1.67; AltName: Full=Phosphatidylinositol 4-OH kinase alpha1; Short=AtPI4Kalpha1; Short=PI-4Kalpha1;
Contig1287	936	1.87926	SGN-U427184	Solyc08g079490.2.1	-	225470309	PREDICTED: peptidyl-tRNA hydrolase ICT1, mitochondrial [Vitis vinifera]	-	-
Contig1288	724	2.70097	SGN-U431546	Solyc10g084650.1.1	-	356548148	PREDICTED: uncharacterized protein LOC100808999 [Glycine max]	-	-
Contig1289	648	32.1184	SGN-U437254	Solyc00g030510.2.1	-	548491	RecName: Full=Polygalacturonase; Short=PG; AltName: Full=Pectinase; Flags: Precursor	Q05967	RecName: Full=Polygalacturonase; Short=PG; EC=3.2.1.15; AltName: Full=Pectinase; Flags: Precursor;
Contig1290	1135	10.0647	-	Solyc01g096410.2.1	-	225465856	PREDICTED: phosphatidylinositol-4-phosphate 5-kinase 6-like isoform 1 [Vitis vinifera]	Q9SFB8	RecName: Full=Phosphatidylinositol 4-phosphate 5-kinase 6; Short=AtPIP5K6; EC=2.7.1.68; AltName: Full=1-phosphatidylinositol 4-phosphate kinase 6; AltName: Full=Diphosphoinositide kinase 6; AltName: Full=PtdIns(4)P-5-kinase 6;
Contig1291	1515	16.44	SGN-U474717	Solyc03g124050.2.1	-	498278	receptor kinase [Petunia integrifolia subsp. inflata]	C0LGU0	RecName: Full=Probable LRR receptor-like serine/threonine-protein kinase RLK; EC=2.7.11.1; Flags: Precursor;
Contig1292	825	3.9744	SGN-U449135	-	-	-	-	-	-
Contig1293	900	1.17333	SGN-U474294	Solyc08g075080.2.1	-	-	-	-	-
Contig1294	1476	12.3838	SGN-U435733	Solyc05g007010.1.1	-	386799303	orf54 gene product (mitochondrion) [Daucus carota subsp. sativus]	-	-
Contig1295	1393	1.38251	-	-	-	38567889	OSJNBa0060N03.9 [Oryza sativa Japonica Group]	-	-
Contig1296	864	2.34236	SGN-U450122	Solyc01g111150.2.1	-	255576715	translocon-associated protein, alpha subunit, putative [Ricinus communis]	P45434	RecName: Full=Translocon-associated protein subunit alpha; Short=TRAP-alpha; AltName: Full=Signal sequence receptor subunit alpha; Short=SSR-alpha; Flags: Precursor;
Contig1297	529	1.62382	-	-	-	-	-	-	-
Contig1298	765	2.9142	SGN-U490543	-	-	-	-	-	-
Contig1299	785	6.58746	SGN-U440289	-	-	-	-	-	-
Contig1300	1204	4.98731	SGN-U433897	fgenesh2_kg.1__4365__AT1G52870.2	-	225461355	PREDICTED: uncharacterized protein LOC100253839 [Vitis vinifera]	-	-
Contig1301	699	3.48212	SGN-U422960	Solyc05g012160.2.1	-	255542002	SP1L, putative [Ricinus communis]	Q2R0W8	RecName: Full=Protein SPIRAL1-like 2;
Contig1302	614	1.63029	-	Solyc12g006420.1.1	-	186511808	Topoisomerase II-associated protein PAT1 [Arabidopsis thaliana]	-	-
Contig1303	3061	62.8832	SGN-U483294	Solyc01g112350.2.1	-	224131932	predicted protein [Populus trichocarpa]	Q9Y6D5	RecName: Full=Brefeldin A-inhibited guanine nucleotide-exchange protein 2; Short=Brefeldin A-inhibited GEP 2; AltName: Full=ADP-ribosylation factor guanine nucleotide-exchange factor 2;
Contig1304	702	6.39665	SGN-U437400	-	-	-	-	-	-
Contig1305	1205	2.49187	SGN-U444076	-	-	255580572	conserved hypothetical protein [Ricinus communis]	Q67YI6	RecName: Full=RING-H2 finger protein ATL65;
Contig1306	821	14.3284	SGN-U428022	-	-	-	-	-	-
Contig1307	588	1.77041	SGN-U470286	Solyc03g098630.2.1	-	-	-	-	-
Contig1308	750	1.87467	SGN-U446019	Solyc06g074670.2.1	-	347664493	UDP-D-apiose/UPD-D-xylose synthetase [Vitis vinifera]	-	-
Contig1309	1017	1.13471	SGN-U443286	Solyc06g051620.2.1	PI-phospholipase C PLC2 [Source:Uniprot/SPTREMBL;Acc:B6C9K4]	2853037	phosphoinositide-specific phospholipase C [Solanum tuberosum]	Q9LY51	RecName: Full=Phosphoinositide phospholipase C 7; EC=3.1.4.11; AltName: Full=Phosphoinositide phospholipase PLC7; Short=AtPLC10; Short=AtPLC7; Short=PI-PLC7;
Contig1310	1069	3.38318	SGN-U429785	Solyc07g049210.2.1	-	225447109	PREDICTED: BAH and coiled-coil domain-containing protein 1 isoform 1 [Vitis vinifera]	-	-
Contig1311	1317	14.1957	SGN-U449501	Solyc08g082880.2.1	-	225426218	PREDICTED: methyltransferase-like protein 17, mitochondrial [Vitis vinifera]	-	-
Contig1312	816	3.62412	SGN-U443721	Solyc06g030490.2.1	-	11133835	RecName: Full=Serine/threonine-protein phosphatase PP1 isozyme 3	O04858	RecName: Full=Serine/threonine-protein phosphatase PP1 isozyme 3; EC=3.1.3.16; tr:G7E5R5_MIXOS [G7E5R5] SubName: Full=Putative uncharacterized protein Mo04858;
Contig1313	477	1.41509	SGN-U463878	-	-	-	-	-	-
Contig1314	1188	29.5221	-	-	-	-	-	-	-
Contig1315	1200	1.44333	SGN-U446566	Solyc06g082600.2.1	Ubiquitin-conjugating enzyme E2-17 kDa [Source:Uniprot/SWISSPROT;Acc:P35135]	350536447	ubiquitin-conjugating enzyme E2-17 kDa [Solanum lycopersicum]	P35135	RecName: Full=Ubiquitin-conjugating enzyme E2-17 kDa; EC=6.3.2.19; AltName: Full=Ubiquitin carrier protein; AltName: Full=Ubiquitin-protein ligase;
Contig1316	587	2.44974	-	-	-	255541478	Glycogen synthase kinase-3 beta, putative [Ricinus communis]	Q96287	RecName: Full=Shaggy-related protein kinase theta; EC=2.7.11.1; AltName: Full=ASK-theta;
Contig1317	1288	1.17264	-	Solyc04g077470.2.1	-	224067154	predicted protein [Populus trichocarpa]	Q9ZQB9	RecName: Full=Probable xyloglucan glycosyltransferase 12; EC=2.4.1.-; AltName: Full=Cellulose synthase-like protein C12; Short=AtCslC12;
Contig1318	1499	63.7149	SGN-U448640	Solyc03g044660.2.1	-	6014908	RecName: Full=Dihydrodipicolinate synthase, chloroplastic; Short=DHDPS; Flags: Precursor	Q42948	RecName: Full=Dihydrodipicolinate synthase, chloroplastic; Short=DHDPS; EC=4.2.1.52; Flags: Precursor;
Contig1319	440	1.23409	-	-	-	66841323	polypeptide with a gag-like domain [Petunia x hybrida]	-	-
Contig1320	634	2.9165	SGN-U431502	-	-	-	-	-	-
Contig1321	415	2.00241	SGN-U436428	Solyc04g047670.2.1	-	113205327	Polyprotein, putative [Solanum demissum]	-	-
Contig1322	1092	4.96337	SGN-U439197	Solyc10g018260.1.1	-	224063780	predicted protein [Populus trichocarpa]	Q9LPC1	RecName: Full=UDP-glucuronate 4-epimerase 2; EC=5.1.3.6; AltName: Full=UDP-glucuronic acid epimerase 2;
Contig1323	779	13.965	SGN-U448360	Solyc11g028100.1.1	-	175363751	elongation factor 1 gamma-like protein [Nicotiana tabacum]	Q9ZRI7	RecName: Full=Elongation factor 1-gamma 1; Short=EF-1-gamma 1; AltName: Full=eEF-1B gamma 1;
Contig1324	666	1.45495	SGN-U465126	Solyc02g094440.2.1	-	82623435	translocon-associated protein beta family protein-like [Solanum tuberosum]	-	-
Contig1325	780	5.63718	SGN-U462064	Solyc10g084990.1.1	-	255573949	conserved hypothetical protein [Ricinus communis]	-	-
Contig1326	1574	6.87029	SGN-U451251	Solyc02g088730.1.1	-	78191450	F-box family protein-like [Solanum tuberosum]	Q9FL82	RecName: Full=F-box protein At5g39250;
Contig1327	650	1.98	SGN-U428608	Solyc04g081410.2.1	-	116786965	unknown [Picea sitchensis]	Q84WL9	RecName: Full=AP-2 complex subunit sigma; AltName: Full=Adapter-related protein complex 2 sigma subunit; AltName: Full=Adaptor AP-2 17 kDa protein; AltName: Full=Clathrin assembly protein 2 small chain; AltName: Full=Clathrin coat assembly protein AP17; AltName: Full=Clathrin coat-associated protein AP17; AltName: Full=Sigma2-adaptin;
Contig1328	1358	1.45695	SGN-U446177	-	-	-	-	-	-
Contig1329	708	5.27535	SGN-U438034	Solyc02g083290.2.1	Hop-interacting protein THI135 [Source:Uniprot/SPTREMBL;Acc:G8Z286]	365222936	Hop-interacting protein THI135 [Solanum lycopersicum]	-	-
Contig1330	125	1.972	-	-	-	-	-	-	-
Contig1331	1066	1.32358	SGN-U426903	Solyc07g021700.2.1	-	225444977	PREDICTED: pollen-specific protein SF21 [Vitis vinifera]	O23969	RecName: Full=Pollen-specific protein SF21;
Contig1332	988	2.01012	SGN-U430488	Solyc02g089400.2.1	-	298204426	unnamed protein product [Vitis vinifera]	-	-
Contig1333	872	1.75459	SGN-U488781	Solyc11g010290.1.1	-	255569710	2-oxoglutarate/malate translocator, chloroplast precursor, putative [Ricinus communis]	Q9FMF7	RecName: Full=Dicarboxylate transporter 2.1, chloroplastic; AltName: Full=AtpDCT1; AltName: Full=Glutamate/malate translocator; Flags: Precursor;
Contig1334	1971	29.3858	-	-	-	-	-	-	-
Contig1335	675	4.22667	-	Solyc03g114480.2.1	-	225455786	PREDICTED: uncharacterized protein LOC100250886 [Vitis vinifera]	-	-
Contig1336	449	1.66677	SGN-U487510	-	-	321442626	proline transmembrane transporter [Nicotiana tabacum]	-	-
Contig1337	1162	1.11532	SGN-U450694	-	-	-	-	-	-
Contig1338	1918	3.36539	SGN-U490933	Solyc01g080270.2.1	-	356563660	PREDICTED: uncharacterized protein LOC100807823 [Glycine max]	-	-
Contig1339	964	5.44938	SGN-U437453	Solyc07g064690.1.1	-	225443833	PREDICTED: uncharacterized protein LOC100253185 [Vitis vinifera]	-	-
Contig1340	771	2.9068	SGN-U470316	Solyc03g082710.2.1	-	359490723	PREDICTED: uncharacterized protein LOC100265772 [Vitis vinifera]	-	-
Contig1341	457	1.33917	-	-	-	-	-	-	-
Contig1342	474	3.23397	-	-	-	-	-	-	-
Contig1343	1154	211.052	SGN-U433663	Solyc05g051570.2.1	-	356512701	PREDICTED: ras-related protein RABH1e-like [Glycine max]	Q9LFT9	RecName: Full=Ras-related protein RABH1e; Short=AtRABH1e;
Contig1344	427	5.68361	-	BRADI1G45420.1	-	-	-	-	-
Contig1345	194	2.80242	-	-	-	-	-	-	-
Contig1346	762	4.56308	SGN-U434388	Solyc07g026770.2.1	-	76160976	unknown [Solanum tuberosum]	-	-
Contig1347	1372	5.98171	SGN-U448506	Solyc06g068220.2.1	-	225442892	PREDICTED: haloalkane dehalogenase [Vitis vinifera]	-	-
Contig1348	122	1.68852	SGN-U447866	-	-	-	-	-	-
Contig1349	126	1.88095	-	-	-	-	-	-	-
Contig1350	410	1.89268	-	-	-	-	-	-	-
Contig1351	725	1.39724	SGN-U421942	Solyc06g066690.2.1	-	297738836	unnamed protein product [Vitis vinifera]	-	-
Contig1352	717	23.2433	SGN-U423131	Solyc12g042650.1.1	-	297745090	unnamed protein product [Vitis vinifera]	Q9XHS0	RecName: Full=40S ribosomal protein S12;
Contig1353	98	2.89796	SGN-U447364	-	-	-	-	-	-
Contig1354	1773	3.03623	SGN-U498101	Solyc03g096390.2.1	Proline transporter 1 [Source:Uniprot/SPTREMBL;Acc:Q9XE48]	306991490	proline transporter 1 [Nicotiana tabacum]	P92962	RecName: Full=Proline transporter 2; Short=AtPROT2;
Contig1355	537	3.38775	SGN-U498832	-	-	-	-	-	-
Contig1356	278	5.89763	SGN-U432225	-	-	-	-	-	-
Contig1357	136	6.85088	-	-	-	-	-	-	-
Contig1358	1366	3.90351	-	Solyc07g015960.1.1	-	225446291	PREDICTED: hydroxycinnamoyl-Coenzyme A shikimate/quinate hydroxycinnamoyltransferase [Vitis vinifera]	O64470	RecName: Full=Spermidine hydroxycinnamoyl transferase; EC=2.3.1.-; AltName: Full=BAHD-like hydroxycinnamoyl transferase;
Contig1359	484	1.25	-	-	-	-	-	-	-
Contig1360	179	2.08168	-	-	-	-	-	-	-
Contig1361	606	1.97797	-	-	-	313586597	hypothetical protein 31 [Hevea brasiliensis]	-	-
Contig1362	721	4.88533	SGN-U444677	Solyc12g089310.1.1	-	166343827	beta-tubulin 8 [Gossypium hirsutum]	Q76FS2	RecName: Full=Tubulin beta-8 chain; AltName: Full=Beta-8-tubulin;
Contig1363	2896	28.4492	SGN-U491802	Solyc12g019880.1.1	-	224137700	predicted protein [Populus trichocarpa]	Q9M1K2	RecName: Full=Phosphatidylinositol 4-phosphate 5-kinase 4; Short=AtPIP5K4; EC=2.7.1.68; AltName: Full=1-phosphatidylinositol 4-phosphate kinase 4; AltName: Full=Diphosphoinositide kinase 4; AltName: Full=PtdIns(4)P-5-kinase 4;
Contig1364	440	2.44386	-	-	-	-	-	-	-
Contig1365	1395	2.74713	SGN-U443272	Solyc04g077920.2.1	-	224063451	predicted protein [Populus trichocarpa]	-	-
Contig1366	598	1.72241	SGN-U449427	Solyc01g005970.2.1	-	-	-	-	-
Contig1368	774	4.20938	SGN-U462997	-	-	-	-	-	-
Contig1369	465	1.92473	SGN-U451994	-	-	-	-	-	-
Contig1370	772	1.71251	SGN-U504114	-	-	-	-	-	-
Contig1371	944	17.9988	-	-	-	-	-	-	-
Contig1372	191	2.28272	SGN-U433643	Solyc06g066800.1.1	-	225442729	PREDICTED: uncharacterized protein LOC100258273 isoform 2 [Vitis vinifera]	-	-
Contig1373	1417	302.128	SGN-U495761	-	-	-	-	-	-
Contig1374	685	1.49453	SGN-U425809	Solyc01g009600.2.1	-	224130124	predicted protein [Populus trichocarpa]	O80844	RecName: Full=Probable methyltransferase PMT16; EC=2.1.1.-;
Contig1375	1138	2.48454	SGN-U428460	Solyc04g074940.2.1	-	225459158	PREDICTED: bet1-like protein At4g14600 [Vitis vinifera]	Q8VXX9	RecName: Full=Bet1-like protein At4g14600;
Contig1376	488	3.6959	-	-	-	4105810	PGPS/NH21 [Petunia x hybrida]	-	-
Contig1377	937	3.59228	SGN-U437098	-	-	-	-	-	-
Contig1378	427	1.65574	SGN-U436201	Solyc12g098880.1.1	-	255556624	conserved hypothetical protein [Ricinus communis]	-	-
Contig1379	709	1.71939	SGN-U489492	-	-	-	-	-	-
Contig1380	1345	1.7981	SGN-U427284	Solyc03g123950.2.1	-	224109974	predicted protein [Populus trichocarpa]	-	-
Contig1381	545	1.69932	SGN-U458898	-	-	-	-	-	-
Contig1382	1119	93.1114	SGN-U451206	Solyc02g022910.2.1	-	147860330	hypothetical protein VITISV_033282 [Vitis vinifera]	Q9SUC5	RecName: Full=Fatty acid 2-hydroxylase 2; Short=AtFAH2; EC=1.-.-.-;
Contig1383	440	1.66064	SGN-U437613	Solyc04g078460.2.1	COSII_At3g16150 [Source:Uniprot/SPTREMBL;Acc:C0KFM2]	357443159	L-asparaginase [Medicago truncatula]	Q8GXG1	RecName: Full=Probable isoaspartyl peptidase/L-asparaginase 2; EC=3.4.19.5; AltName: Full=L-asparagine amidohydrolase 2; Contains: RecName: Full=Isoaspartyl peptidase/L-asparaginase 2 subunit alpha; Contains: RecName: Full=Isoaspartyl peptidase/L-asparaginase 2 subunit beta; Flags: Precursor;
Contig1384	656	1.49235	-	-	-	-	-	-	-
Contig1385	1197	4.53006	SGN-U438962	Solyc03g019850.2.1	-	862342	NPK2 [Nicotiana tabacum]	-	-
Contig1387	614	1.84365	SGN-U422635	-	-	255555623	n-rich protein, putative [Ricinus communis]	-	-
Contig1388	1468	27.3817	SGN-U444469	Solyc03g114590.2.1	-	225455752	PREDICTED: probable serine/threonine-protein kinase DDB_G0291350 isoform 1 [Vitis vinifera]	-	-
Contig1389	476	4.22464	SGN-U440432	Solyc12g098740.1.1	-	224128922	predicted protein [Populus trichocarpa]	Q67YI9	RecName: Full=Clathrin interactor EPSIN 2; AltName: Full=EPSIN-related 2;
Contig1390	226	2.69027	SGN-U440209	Solyc01g010530.1.1	-	297847368	monosaccharide transporter [Arabidopsis lyrata subsp. lyrata]	Q9SX48	RecName: Full=Sugar transport protein 9; AltName: Full=Hexose transporter 9;
Contig1391	165	2.12121	-	-	-	-	-	-	-
Contig1392	125	1.784	SGN-U434867	-	-	-	-	-	-
Contig1393	3142	828.748	SGN-U443875	Solyc12g006960.1.1	-	293333783	uncharacterized protein LOC100382058 [Zea mays]	Q94LW6	RecName: Full=Probable sulfate transporter 3.5;
Contig1394	488	1.17008	SGN-U494567	-	-	-	-	-	-
Contig1395	567	7.68563	SGN-U500417	-	-	-	-	-	-
Contig1396	127	1.66142	-	-	-	-	-	-	-
Contig1397	834	1.38911	SGN-U460670	-	-	-	-	-	-
Contig1398	527	1.57268	SGN-U443810	Solyc04g082340.2.1	-	359491904	PREDICTED: carboxypeptidase A2-like [Vitis vinifera]	-	-
Contig1399	307	1.52769	SGN-U430015	-	-	-	-	-	-
Contig1400	326	1.16871	SGN-U460504	-	-	-	-	-	-
Contig1401	279	4.67473	SGN-U473888	-	-	-	-	-	-
Contig1402	537	1.85847	SGN-U460701	-	-	-	-	-	-
Contig1403	1895	561.76	SGN-U438162	Solyc12g098450.1.1	-	255554020	Non-imprinted in Prader-Willi/Angelman syndrome region protein, putative [Ricinus communis]	Q5RDB8	RecName: Full=Magnesium transporter NIPA3; AltName: Full=NIPA-like protein 1; AltName: Full=Non-imprinted in Prader-Willi/Angelman syndrome region protein 3 homolog;
Contig1404	3758	86.8284	SGN-U425860	Solyc09g092130.2.1	-	380509271	sucrose-phosphate synthase B [Solanum lycopersicum]	O04933	RecName: Full=Probable sucrose-phosphate synthase 2; EC=2.4.1.14; AltName: Full=UDP-glucose-fructose-phosphate glucosyltransferase 2; tr:G7E5Z0_MIXOS [G7E5Z0] SubName: Full=Putative uncharacterized protein Mo04933;
Contig1405	966	14.4894	SGN-U434192	Solyc12g009810.1.1	-	147779009	hypothetical protein VITISV_015184 [Vitis vinifera]	Q9NP73	RecName: Full=UDP-N-acetylglucosamine transferase subunit ALG13 homolog; EC=2.4.1.141; AltName: Full=Asparagine-linked glycosylation 13 homolog; AltName: Full=Glycosyltransferase 28 domain-containing protein 1;
Contig1406	436	1.493	SGN-U448708	-	-	-	-	-	-
Contig1407	233	1.35622	SGN-U431464	Solyc01g109620.2.1	-	668987	NADH dehydrogenase [Solanum tuberosum]	P80269	RecName: Full=NADH dehydrogenase [ubiquinone] iron-sulfur protein 8, mitochondrial; EC=1.6.5.3; EC=1.6.99.3; AltName: Full=Complex I-28.5kD; Short=CI-28.5kD; AltName: Full=NADH-ubiquinone oxidoreductase 28.5 kDa subunit; Flags: Precursor;
Contig1408	235	1.98723	SGN-U445591	-	-	-	-	-	-
Contig1409	478	1.52929	SGN-U444145	-	-	-	-	-	-
Contig1410	409	2.54484	SGN-U467433	-	-	-	-	-	-
Contig1411	1605	14.2757	SGN-U422940	Solyc04g009060.2.1	-	297735379	unnamed protein product [Vitis vinifera]	-	-
Contig1412	187	1.42781	-	-	-	-	-	-	-
Contig1413	834	19.0743	SGN-U439812	Solyc02g068770.2.1	-	359485515	PREDICTED: uncharacterized protein LOC100260125 [Vitis vinifera]	-	-
Contig1414	2145	3.55493	SGN-U450550	Solyc08g029230.2.1	-	356565521	PREDICTED: aspartic proteinase-like protein 2-like [Glycine max]	-	-
Contig1415	654	1.36391	-	Solyc12g015710.1.1	-	224061230	predicted protein [Populus trichocarpa]	-	-
Contig1416	1235	1.48434	SGN-U431126	Solyc05g054480.2.1	-	324331817	actin [Camellia sinensis]	P30171	RecName: Full=Actin-97; tr:G2J5Z3_DROME [G2J5Z3] SubName: Full=MIP30171p1; Flags: Fragment;
Contig1417	602	1.66445	SGN-U446225	GLYMA13G25050.1	-	1354849	epoxide hydrolase [Nicotiana tabacum]	P34913	RecName: Full=Bifunctional epoxide hydrolase 2; Includes: RecName: Full=Cytosolic epoxide hydrolase 2; Short=CEH; EC=3.3.2.10; AltName: Full=Epoxide hydratase; AltName: Full=Soluble epoxide hydrolase; Short=SEH; Includes: RecName: Full=Lipid-phosphate phosphatase; EC=3.1.3.76;
Contig1418	410	1.56341	SGN-U461451	-	-	-	-	-	-
Contig1419	576	1.42014	SGN-U501127	-	-	-	-	-	-
Contig1420	544	2.04515	SGN-U442431	Solyc02g084710.2.1	-	586099	RecName: Full=Thioredoxin H-type 2; Short=Trx-H2	Q07090	RecName: Full=Thioredoxin H-type 2; Short=Trx-H2;
Contig1421	808	3.83663	SGN-U449239	Solyc01g099740.2.1	-	77745469	glycine rich protein-like [Solanum tuberosum]	Q43582	RecName: Full=Probable U6 snRNA-associated Sm-like protein LSm4; AltName: Full=Glycine-rich protein 10; Short=GRP 10; tr:Q017I7_OSTTA [Q017I7] SubName: Full=Glycine rich protein-common tobacco sp|Q43582|LSM4_TOBAC Probable U6 snRNA-associated Sm-lik (ISS);
Contig1422	500	1.8	SGN-U505105	Solyc07g064840.1.1	-	255637974	unknown [Glycine max]	-	-
Contig1423	251	2.71076	-	Solyc01g007320.2.1	ATP synthase subunit beta, chloroplastic [Source:Uniprot/SWISSPROT;Acc:Q2MI93]	6688962	ATP synthase beta subunit [Petunia axillaris]	Q8S8W8	RecName: Full=ATP synthase subunit beta, chloroplastic; EC=3.6.3.14; AltName: Full=ATP synthase F1 sector subunit beta; AltName: Full=F-ATPase subunit beta;
Contig1424	162	3.04475	SGN-U487303	-	-	-	-	-	-
Contig1425	552	1.33333	SGN-U450409	-	-	30013673	Avr9/Cf-9 rapidly elicited protein 216 [Nicotiana tabacum]	-	-
Contig1426	433	1.4642	-	-	-	-	-	-	-
Contig1427	456	1.37879	-	-	-	-	-	-	-
Contig1428	440	1.33864	SGN-U438483	Solyc10g006520.2.1	-	-	-	-	-
Contig1429	1335	36.2824	SGN-U443678	Solyc02g062790.2.1	-	73852674	hypothetical protein EhV204 [Emiliania huxleyi virus 86]	A7XQ02	RecName: Full=Mulatexin; Short=MLX56; AltName: Full=Latex protein; Flags: Precursor;
Contig1430	1556	4.64415	SGN-U444999	Solyc03g121410.2.1	-	356522632	PREDICTED: serine/threonine protein phosphatase 2A 55 kDa regulatory subunit B beta isoform-like [Glycine max]	Q39247	RecName: Full=Serine/threonine protein phosphatase 2A 55 kDa regulatory subunit B beta isoform; Short=AtB beta; Short=PP2A, subunit B, beta isoform;
Contig1431	416	1.48096	SGN-U441486	Solyc03g063970.2.1	-	297739714	unnamed protein product [Vitis vinifera]	Q84W04	RecName: Full=Protein cornichon homolog 4;
Contig1432	939	12.4647	SGN-U436411	-	-	147815423	hypothetical protein VITISV_029641 [Vitis vinifera]	P09444	RecName: Full=Late embryogenesis abundant protein D-34; Short=LEA D-34; tr:G2YD88_BOTF4 [G2YD88] SubName: Full=Putative uncharacterized protein BofuT4_P094440.1; tr:B3DNA2_DROME [B3DNA2] SubName: Full=IP09444p; Flags: Fragment;
Contig1433	1016	1.81791	SGN-U424401	Solyc04g077120.2.1	-	18413088	inositol-tetrakisphosphate 1-kinase 2 [Arabidopsis thaliana]	Q9SUG3	RecName: Full=Inositol-tetrakisphosphate 1-kinase 2; EC=2.7.1.134; AltName: Full=Inositol 1,3,4-trisphosphate 5/6-kinase 2; Short=AtItpk-2; Short=Inositol-triphosphate 5/6-kinase 2; Short=Ins(1,3,4)P(3) 5/6-kinase 2; EC=2.7.1.159;
Contig1434	806	3.2472	SGN-U449185	-	-	-	-	-	-
Contig1435	1794	2.34836	-	-	-	-	-	-	-
Contig1436	752	2.40824	SGN-U438815	Solyc06g066410.2.1	-	6469497	profilin [Nicotiana tabacum]	Q9ST99	RecName: Full=Profilin-2;
Contig1437	564	1.2039	SGN-U431551	Solyc11g042420.1.1	-	388505922	unknown [Lotus japonicus]	P00062	RecName: Full=Cytochrome c; tr:A0NCG4_ANOGA [A0NCG4] SubName: Full=AGAP000628-PA; tr:A7USK5_ANOGA [A7USK5] SubName: Full=AGAP000629-PA; Flags: Fragment; tr:Q7PRS8_ANOGA [Q7PRS8] SubName: Full=AGAP000620-PA; Flags: Fragment; tr:Q7PRT0_ANOGA [Q7PRT0] SubName: Full=AGAP000622-PA; SubName: Full=AGAP000622-PB; Flags: Fragment; tr:Q7QFQ6_ANOGA [Q7QFQ6] SubName: Full=AGAP000621-PA; tr:Q7QFQ8_ANOGA [Q7QF…
Contig1438	737	1.15604	SGN-U441313	Solyc03g079850.2.1	Guanylyl cyclase [Source:Uniprot/SPTREMBL;Acc:A0FK54]	116668556	guanylyl cyclase [Solanum tuberosum]	-	-
Contig1439	1261	1.48148	SGN-U426712	Solyc02g081200.1.1	-	224118154	predicted protein [Populus trichocarpa]	-	-
Contig1440	846	1.16194	SGN-U443110	-	-	-	-	-	-
Contig1441	435	2.13103	SGN-U463588	-	-	-	-	-	-
Contig1442	439	21.5433	-	-	-	-	-	-	-
Contig1443	552	1.11957	SGN-U454968	Solyc05g054740.2.1	-	-	-	-	-
Contig1444	804	2.68657	SGN-U437504	Solyc12g098150.1.1	-	3402279	putative beta-subunit of K+ channels [Solanum tuberosum]	O23016	RecName: Full=Probable voltage-gated potassium channel subunit beta; AltName: Full=K(+) channel subunit beta; AltName: Full=Potassium voltage beta 1; Short=KV-beta1;
Contig1445	1724	46.6842	SGN-U429829	Solyc05g054440.2.1	-	350534796	beta-glucosidase 08 precursor [Solanum lycopersicum]	P52409	RecName: Full=Glucan endo-1,3-beta-glucosidase; EC=3.2.1.39; AltName: Full=(1->3)-beta-glucan endohydrolase; Short=(1->3)-beta-glucanase; AltName: Full=Beta-1,3-endoglucanase; Flags: Precursor;
Contig1446	1007	5.43857	SGN-U473543	Solyc08g006960.2.1	-	359490234	PREDICTED: cytochrome P450 704C1-like [Vitis vinifera]	Q50EK3	RecName: Full=Cytochrome P450 704C1; EC=1.14.-.-; AltName: Full=Cytochrome P450 CYPD;
Contig1447	409	1.94132	SGN-U446309	-	-	-	-	-	-
Contig1448	870	1.18161	SGN-U448863	Solyc01g107410.2.1	-	255573075	Homeobox protein HAT3.1, putative [Ricinus communis]	P48786	RecName: Full=Pathogenesis-related homeodomain protein; Short=PRHP;
Contig1449	359	2.33259	SGN-U445421	Solyc04g005730.2.1	-	-	-	-	-
Contig1450	1436	1.52086	-	Solyc01g094050.1.1	-	296089096	unnamed protein product [Vitis vinifera]	-	-
Contig1451	137	2.66927	SGN-U434187	-	-	-	-	-	-
Contig1452	486	1.26132	SGN-U449108	Solyc07g061940.2.1	-	298108451	acetohydroxyacid synthase [Solanum tuberosum]	P09342	RecName: Full=Acetolactate synthase 1, chloroplastic; EC=2.2.1.6; AltName: Full=ALS I; AltName: Full=Acetohydroxy-acid synthase I; AltName: Full=Acetolactate synthase I; Flags: Precursor;
Contig1453	628	51.9281	SGN-U439148	Solyc10g037980.1.1	-	225450223	PREDICTED: thioredoxin-like protein Clot [Vitis vinifera]	Q9FMN4	RecName: Full=Thioredoxin-like protein Clot; AltName: Full=Thioredoxin Clot; Short=AtClot;
Contig1454	855	2.02503	SGN-U443602	Solyc02g089340.2.1	-	90111039	RecName: Full=DNA-directed RNA polymerase 2, chloroplastic/mitochondrial; AltName: Full=NsRpoT-B; AltName: Full=T7 bacteriophage-type single subunit RNA polymerase 2; Flags: Precursor	Q8VWF8	RecName: Full=DNA-directed RNA polymerase 2, chloroplastic/mitochondrial; EC=2.7.7.6; AltName: Full=NsRpoT-B; AltName: Full=T7 bacteriophage-type single subunit RNA polymerase 2; Flags: Precursor;
Contig1455	1612	34.2082	SGN-U434425	Solyc01g106470.2.1	-	357446135	Nicotiana tabacum ORF [Medicago truncatula]	-	-
Contig1456	1424	6.05829	SGN-U459119	-	-	-	-	-	-
Contig1457	607	1.3888	SGN-U443200	Solyc04g081770.2.1	-	356517964	PREDICTED: LOW QUALITY PROTEIN: GDSL esterase/lipase EXL3-like [Glycine max]	Q94CH6	RecName: Full=GDSL esterase/lipase EXL3; EC=3.1.1.-; AltName: Full=Family II extracellular lipase 3; Short=Family II lipase EXL3; Flags: Precursor;
Contig1458	381	2.09974	SGN-U463287	-	-	-	-	-	-
Contig1459	2693	2.18935	SGN-U442840	Solyc02g087980.2.1	-	359489002	PREDICTED: structural maintenance of chromosomes protein 4-like [Vitis vinifera]	Q9FJL0	RecName: Full=Structural maintenance of chromosomes protein 4; Short=AtSMC4; Short=SMC protein 4; Short=SMC-4; AltName: Full=Chromosome-associated protein C; Short=AtCAP-C;
Contig1460	475	1.50105	SGN-U503832	-	-	-	-	-	-
Contig1461	428	1.86916	SGN-U422265	Solyc01g049650.2.1	-	2497543	RecName: Full=Pyruvate kinase, cytosolic isozyme; Short=PK	Q42954	RecName: Full=Pyruvate kinase, cytosolic isozyme; Short=PK; EC=2.7.1.40;
Contig1462	1178	5.66068	SGN-U479302	Solyc08g023500.2.1	-	12320859	hypothetical protein [Arabidopsis thaliana]	-	-
Contig1463	229	15.1947	SGN-U490860	-	-	-	-	-	-
Contig1464	673	3.66122	SGN-U430080	Solyc03g063150.2.1	-	37223179	ntp805 [Nicotiana tabacum]	P29162	RecName: Full=L-ascorbate oxidase homolog; EC=1.10.3.-; AltName: Full=Pollen-specific protein NTP303; Flags: Precursor;
Contig1465	838	4.57453	SGN-U443803	Solyc05g053220.2.1	-	225432173	PREDICTED: rRNA-processing protein fcf2-like isoform 1 [Vitis vinifera]	O42877	RecName: Full=rRNA-processing protein fcf2;
Contig1466	274	2.33212	SGN-U442815	-	-	-	-	-	-
Contig1467	83	3.03928	-	-	-	-	-	-	-
Contig1468	455	1.1956	SGN-U459100	-	-	-	-	-	-
Contig1469	1976	14.0756	SGN-U438978	Solyc08g029200.2.1	-	356573040	PREDICTED: probable S-acyltransferase At3g04970-like [Glycine max]	Q3EBC2	RecName: Full=Probable S-acyltransferase At3g04970; EC=2.3.1.-; AltName: Full=Probable palmitoyltransferase At3g04970; AltName: Full=Zinc finger DHHC domain-containing protein At3g04970;
Contig1470	797	1.29109	SGN-U429323	Solyc05g051030.2.1	-	-	-	-	-
Contig1471	318	1.93082	SGN-U449081	-	-	-	-	-	-
Contig1472	676	1.38018	-	-	-	-	-	-	-
Contig1473	817	6.61525	SGN-U421317	Solyc07g006490.2.1	-	225445631	PREDICTED: uncharacterized protein LOC100246766 [Vitis vinifera]	-	-
Contig1474	1239	4.24476	SGN-U431126	Solyc04g011500.2.1	Actin-41 [Source:Uniprot/SWISSPROT;Acc:Q96482]	326501816	predicted protein [Hordeum vulgare subsp. vulgare]	Q05214	RecName: Full=Actin;
Contig1475	215	1.66977	-	-	-	-	-	-	-
Contig1476	724	1.12845	SGN-U447649	Solyc08g005470.2.1	-	359474639	PREDICTED: cyclin-dependent kinase F-4-like [Vitis vinifera]	-	-
Contig1477	2406	2.86076	SGN-U424150	Solyc12g005980.1.1	-	297739236	unnamed protein product [Vitis vinifera]	O94580	RecName: Full=Ubiquitin and WLM domain-containing protein C1442.07c;
Contig1478	557	1.37163	SGN-U441308	Solyc07g054270.2.1	-	255553837	conserved hypothetical protein [Ricinus communis]	-	-
Contig1479	1146	1.16203	SGN-U439014	Solyc12g009640.1.1	-	356565167	PREDICTED: uncharacterized protein LOC100783258 [Glycine max]	-	-
Contig1480	1145	3.02714	SGN-U434255	Solyc09g061620.2.1	-	255560189	Vesicle-associated membrane protein, putative [Ricinus communis]	O48850	RecName: Full=Vesicle-associated membrane protein 725; Short=AtVAMP725;
Contig1481	603	1.81095	SGN-U430489	Solyc02g065680.2.1	-	225451866	PREDICTED: sodium-coupled neutral amino acid transporter 4 [Vitis vinifera]	-	-
Contig1482	182	1.96703	SGN-U433667	-	-	-	-	-	-
Contig1483	757	4.09577	SGN-U453887	Solyc01g007100.2.1	-	75120872	RecName: Full=Digalactosyldiacylglycerol synthase 1, chloroplastic; Flags: Precursor	Q6DW74	RecName: Full=Digalactosyldiacylglycerol synthase 1, chloroplastic; EC=2.4.1.241; Flags: Precursor;
Contig1484	2613	10.085	SGN-U451056	Solyc10g080700.1.1	-	255568924	casein kinase, putative [Ricinus communis]	P40236	RecName: Full=Casein kinase I homolog hhp2; EC=2.7.11.1;
Contig1486	733	1.6794	-	Solyc01g099220.2.1	-	-	-	-	-
Contig1487	1479	35.9129	SGN-U440552	Solyc02g069090.2.1	-	94958151	cathepsin B [Nicotiana benthamiana]	A1E295	RecName: Full=Cathepsin B; EC=3.4.22.1; Contains: RecName: Full=Cathepsin B light chain; Contains: RecName: Full=Cathepsin B heavy chain; Flags: Precursor;
Contig1488	3591	4.30852	SGN-U504215	Solyc08g014580.2.1	-	356520153	PREDICTED: type I inositol-1,4,5-trisphosphate 5-phosphatase 12-like [Glycine max]	Q84W55	RecName: Full=Type II inositol 1,4,5-trisphosphate 5-phosphatase FRA3; EC=3.1.3.36; AltName: Full=Protein FRAGILE FIBER 3;
Contig1489	419	1.44153	SGN-U423440	-	-	-	-	-	-
Contig1490	539	4.85009	SGN-U500475	Solyc07g066660.2.1	-	-	-	-	-
Contig1491	150	1.76667	SGN-U489805	-	-	-	-	-	-
Contig1492	774	4.27757	SGN-U424796	-	-	-	-	-	-
Contig1493	543	2.41039	SGN-U436255	POPTR_0004s21710.1	Calcium dependent protein kinase 5 [source:UniProtKB/TrEMBL;Acc:B9HPN3_POPTR]	306448597	CDPK11 [Nicotiana tabacum]	A5A7I7	RecName: Full=Calcium-dependent protein kinase 4; Short=CDPK 4; Short=StCDPK4; EC=2.7.11.1;
Contig1494	642	1.21184	-	-	-	-	-	-	-
Contig1495	681	5.19727	SGN-U450047	Solyc03g119720.2.1	-	356531228	PREDICTED: lipase 1-like [Glycine max]	-	-
Contig1496	576	2.1324	SGN-U445902	-	-	-	-	-	-
Contig1497	908	2.14604	SGN-U465675	Solyc09g090650.2.1	-	356533812	PREDICTED: uncharacterized protein LOC100803778 [Glycine max]	-	-
Contig1498	473	1.99789	-	Solyc06g005840.2.1	-	356501739	PREDICTED: mitochondrial import inner membrane translocase subunit Tim10 [Glycine max]	Q9ZW33	RecName: Full=Mitochondrial import inner membrane translocase subunit Tim10;
Contig1499	567	2.28049	SGN-U497431	-	-	-	-	-	-
Contig1500	851	1.23025	-	-	-	334902911	transposase [Solanum demissum]	-	-
Contig1501	593	2.23946	SGN-U447901	-	-	-	-	-	-
Contig1502	1535	3.18549	SGN-U470103	Solyc05g052640.2.1	-	359486715	PREDICTED: mitochondrial substrate carrier family protein Q [Vitis vinifera]	Q76P23	RecName: Full=Mitochondrial substrate carrier family protein Q; AltName: Full=Solute carrier family 25 member 17 homolog;
Contig1503	1976	12.2598	SGN-U455309	Solyc01g104160.2.1	-	257096836	RecName: Full=Uncharacterized protein At1g10890	P0CB26	RecName: Full=Uncharacterized protein At1g10890;
Contig1504	986	1.22921	SGN-U424259	-	-	140053482	RNA-directed DNA polymerase (Reverse transcriptase); Ribonuclease H [Medicago truncatula]	-	-
Contig1505	389	1.23136	SGN-U424013	Solyc01g010740.2.1	-	-	-	-	-
Contig1506	1085	1.45655	SGN-U443085	Solyc10g079270.1.1	Eukaryotic-type carbonic anhydrase family protein [Source:Uniprot/SPTREMBL;Acc:B1N672]	133711802	eukaryotic-type carbonic anhydrase family protein [Solanum lycopersicum]	-	-
Contig1507	602	4.14093	SGN-U446224	Solyc08g075870.2.1	-	296088461	unnamed protein product [Vitis vinifera]	Q94II3	RecName: Full=Probable methyltransferase PMT21; EC=2.1.1.-; AltName: Full=Protein EARLY-RESPONSIVE TO DEHYDRATION 3;
Contig1508	592	1.4375	SGN-U441362	Solyc02g032940.2.1	-	356532081	PREDICTED: aspartic proteinase [Glycine max]	P42210	RecName: Full=Phytepsin; EC=3.4.23.40; AltName: Full=Aspartic proteinase; Contains: RecName: Full=Phytepsin 32 kDa subunit; Contains: RecName: Full=Phytepsin 29 kDa subunit; Contains: RecName: Full=Phytepsin 16 kDa subunit; Contains: RecName: Full=Phytepsin 11 kDa subunit; Flags: Precursor;
Contig1509	259	2.12178	SGN-U463647	-	-	-	-	-	-
Contig1510	711	1.29114	SGN-U447929	Solyc10g050240.1.1	-	359475374	PREDICTED: uncharacterized protein LOC100854865 [Vitis vinifera]	Q93YN0	RecName: Full=Protein disulfide-isomerase SCO2; EC=5.3.4.1; AltName: Full=Protein SNOWY COTYLEDON 2; Flags: Precursor;
Contig1511	487	1.22768	SGN-U441481	Solyc06g007170.2.1	-	356566070	PREDICTED: uncharacterized protein LOC100818177 [Glycine max]	-	-
Contig1512	707	1.58133	SGN-U426207	-	-	-	-	-	-
Contig1513	503	1.52485	SGN-U461366	-	-	-	-	-	-
Contig1514	648	1.92284	SGN-U440924	Solyc10g079580.1.1	-	119720810	unknown [Brassica rapa]	-	-
Contig1515	133	2.66586	SGN-U436090	Solyc01g110290.2.1	Squalene synthase [Source:Uniprot/SPTREMBL;Acc:D0VFU8]	-	-	-	-
Contig1516	740	4.27714	SGN-U430211	Solyc01g005110.2.1	-	388514399	unknown [Medicago truncatula]	-	-
Contig1517	427	1.38681	SGN-U505312	Solyc10g079310.1.1	-	240255663	uncharacterized protein [Arabidopsis thaliana]	-	-
Contig1518	614	1.09609	SGN-U503950	Solyc03g097750.2.1	-	82623435	translocon-associated protein beta family protein-like [Solanum tuberosum]	-	-
Contig1519	188	2.31383	SGN-U449558	-	-	-	-	-	-
Contig1520	661	1.23449	-	Solyc10g044560.1.1	-	89280623	ATP synthase CF0 A subunit [Solanum lycopersicum]	Q3C1H1	RecName: Full=ATP synthase subunit a, chloroplastic; AltName: Full=ATP synthase F0 sector subunit a; AltName: Full=F-ATPase subunit IV;
Contig1521	630	1.19683	SGN-U451716	scaffold_503522.1	-	117107	RecName: Full=Cytochrome c oxidase subunit 5C; AltName: Full=Cytochrome c oxidase polypeptide Vc	P19173	RecName: Full=Cytochrome c oxidase subunit 5C; AltName: Full=Cytochrome c oxidase polypeptide Vc;
Contig1522	536	1.86022	SGN-U440167	Solyc06g084090.2.1	-	255576964	histone h2a, putative [Ricinus communis]	Q84MP7	RecName: Full=Probable histone H2A variant 3;
Contig1523	803	1.15816	SGN-U435565	Solyc03g006080.2.1	-	147797398	hypothetical protein VITISV_029773 [Vitis vinifera]	C0LGP4	RecName: Full=Probable LRR receptor-like serine/threonine-protein kinase At3g47570; EC=2.7.11.1; Flags: Precursor;
Contig1524	561	1.76292	SGN-U446409	-	-	-	-	-	-
Contig1525	939	7.39311	SGN-U425146	Solyc09g015820.2.1	-	24637231	thioredoxin h-like protein [Nicotiana tabacum]	Q9C9Y6	RecName: Full=Thioredoxin H9; Short=AtTrxh9; AltName: Full=Thioredoxin 9; Short=AtTRX9;
Contig1526	859	1.84561	-	Solyc05g054910.2.1	-	297736443	unnamed protein product [Vitis vinifera]	Q1MTP1	RecName: Full=THP3 homolog C2A9.11c;
Contig1527	1155	2.50545	SGN-U468505	Solyc02g062420.2.1	Green ripe-like 2 [Source:Uniprot/SPTREMBL;Acc:Q1HTV3]	350534894	green ripe-like 2 [Solanum lycopersicum]	Q9SD42	RecName: Full=Protein RTE1-HOMOLOG;
Contig1528	707	3.02405	SGN-U474535	GRMZM2G042510_T01	-	260222398	hypothetical protein Csp_D29540 [Curvibacter putative symbiont of Hydra magnipapillata]	Q3BAI2	RecName: Full=Uncharacterized protein ORF91;
Contig1529	1341	64.9841	-	Solyc11g064930.1.1	-	296083878	unnamed protein product [Vitis vinifera]	-	-
Contig1530	587	1.49574	SGN-U423967	Solyc04g070980.2.1	-	295919782	cycloartenol synthase [Withania somnifera]	O82139	RecName: Full=Cycloartenol Synthase; EC=5.4.99.8;
Contig1531	755	3.63971	SGN-U484266	Solyc12g013560.1.1	-	302143061	unnamed protein product [Vitis vinifera]	Q38945	RecName: Full=PAP-specific phosphatase HAL2-like; AltName: Full=3'(2'),5'-bisphosphate nucleotidase; EC=3.1.3.7; AltName: Full=3'(2'),5-bisphosphonucleoside 3'(2')-phosphohydrolase; AltName: Full=DPNPase; AltName: Full=Halotolerance protein;
Contig1532	488	1.54139	SGN-U429077	Vv17s0000g07960.t01	Ubiquitin carrier protein [Source:UniProtKB/TrEMBL;Acc:D7SHV4]	388513067	unknown [Medicago truncatula]	P42749	RecName: Full=Ubiquitin-conjugating enzyme E2 5; EC=6.3.2.19; AltName: Full=Ubiquitin carrier protein 5; AltName: Full=Ubiquitin-conjugating enzyme E2-21 kDa 2; AltName: Full=Ubiquitin-protein ligase 5;
Contig1533	458	1.12445	SGN-U470510	POPTR_0012s14480.1	Predicted protein [Source:UniProtKB/TrEMBL;Acc:B9I4L1]	356529895	PREDICTED: UDP-glucuronate 4-epimerase 3-like [Glycine max]	Q9LPC1	RecName: Full=UDP-glucuronate 4-epimerase 2; EC=5.1.3.6; AltName: Full=UDP-glucuronic acid epimerase 2;
Contig1534	1128	4.25723	SGN-U451220	Solyc02g082030.2.1	-	359478145	PREDICTED: protein TRIGALACTOSYLDIACYLGLYCEROL 2, chloroplastic-like [Vitis vinifera]	Q9LTR2	RecName: Full=Protein TRIGALACTOSYLDIACYLGLYCEROL 2, chloroplastic; AltName: Full=ABC transporter I family member 15; Short=ABC transporter ABCI.15; Short=AtABCI15; Flags: Precursor;
Contig1535	847	2.08538	SGN-U436363	Solyc05g055890.2.1	-	356567921	PREDICTED: DNA-directed RNA polymerase III subunit RPC10-like [Glycine max]	Q9Y2Y1	RecName: Full=DNA-directed RNA polymerase III subunit RPC10; Short=RNA polymerase III subunit C10; AltName: Full=DNA-directed RNA polymerase III subunit K; AltName: Full=RNA polymerase III 12.5 kDa subunit; Short=RPC12.5; AltName: Full=RNA polymerase III subunit C11; Short=HsC11p; Short=RPC11; Short=hRPC11;
Contig1536	473	1.1797	-	Solyc12g036260.1.1	-	-	-	-	-
Contig1537	652	19.7746	SGN-U444074	Solyc02g070310.2.1	-	40287540	ly200 protein [Capsicum annuum]	P49211	RecName: Full=60S ribosomal protein L32-1;
Contig1538	890	20.205	SGN-U439763	Solyc02g089850.2.1	-	255585128	conserved hypothetical protein [Ricinus communis]	-	-
Contig1539	622	8.89932	SGN-U448388	Solyc07g006810.2.1	-	225446128	PREDICTED: uncharacterized protein LOC100259784 [Vitis vinifera]	B0F481	RecName: Full=Bifunctional dethiobiotin synthetase/7,8-diamino-pelargonic acid aminotransferase, mitochondrial; AltName: Full=Bifunctional BIO3-BIO1 protein; Includes: RecName: Full=Dethiobiotin synthetase; EC=6.3.3.3; AltName: Full=DTB synthetase; Short=DTBS; AltName: Full=Protein BIOTIN AUXOTROPH 3; Includes: RecName: Full=7,8-diamino-pelargonic acid aminotransferase; Short=DAPA AT; Short=DAPA …
Contig1540	537	2.00931	SGN-U422386	POPTR_0018s07580.1	Predicted protein [Source:UniProtKB/TrEMBL;Acc:B9IND8]	224142788	predicted protein [Populus trichocarpa]	-	-
Contig1541	1229	3.75596	SGN-U449994	OB01G52020.1	-	-	-	-	-
Contig1542	972	17.3742	-	Solyc07g006020.2.1	-	30688829	heptahelical transmembrane protein2 [Arabidopsis thaliana]	-	-
Contig1543	1705	65.6344	SGN-U444966	Solyc11g065700.1.1	-	148595736	YA4 [Petunia x hybrida]	Q945M9	RecName: Full=Nuclear transcription factor Y subunit A-9; Short=AtNF-YA-9;
Contig1544	808	3.1578	SGN-U429411	Solyc04g009410.2.1	-	330318776	20S proteasome beta subunit pbc2 [Camellia sinensis]	Q9XI05	RecName: Full=Proteasome subunit beta type-3-A; EC=3.4.25.1; AltName: Full=20S proteasome beta subunit C-1; AltName: Full=Proteasome component T;
Contig1545	440	1.62955	SGN-U484684	-	-	940446	cytochrome p450 [Arabidopsis thaliana]	P48422	RecName: Full=Cytochrome P450 86A1; EC=1.14.-.-; AltName: Full=CYPLXXXVI; AltName: Full=P450-dependent fatty acid omega-hydroxylase;
Contig1546	2135	12.4446	SGN-U444103	Solyc09g009160.1.1	-	-	-	-	-
Contig1547	282	2.10638	SGN-U448429	-	-	-	-	-	-
Contig1548	607	1.51941	SGN-U490741	Solyc02g082180.2.1	-	359495513	PREDICTED: DNA replication licensing factor MCM6 [Vitis vinifera]	P53091	RecName: Full=DNA replication licensing factor MCM6; EC=3.6.4.12; AltName: Full=Minichromosome maintenance protein 6; tr:Q6FP58_CANGA [Q6FP58] SubName: Full=Similar to uniprot|P53091 Saccharomyces cerevisiae YGL201c MCM6;
Contig1549	902	1.18958	SGN-U461530	Solyc04g008940.2.1	-	224106033	predicted protein [Populus trichocarpa]	Q9FMW4	RecName: Full=Putative GEM-like protein 8;
Contig1550	1025	13.6795	SGN-U473509	Solyc01g091950.2.1	-	12231951	JD1 [Nicotiana tabacum]	-	-
Contig1551	436	1.25688	SGN-U427251	Solyc02g077320.2.1	-	93209557	SNI1 [Solanum tuberosum]	-	-
Contig1552	763	7.99371	SGN-U430459	Si023153m	-	255584249	conserved hypothetical protein [Ricinus communis]	-	-
Contig1553	526	2.24599	-	Solyc10g080750.1.1	-	359481917	PREDICTED: phosphatidylinositol-4-phosphate 5-kinase 4, partial [Vitis vinifera]	Q9SFB8	RecName: Full=Phosphatidylinositol 4-phosphate 5-kinase 6; Short=AtPIP5K6; EC=2.7.1.68; AltName: Full=1-phosphatidylinositol 4-phosphate kinase 6; AltName: Full=Diphosphoinositide kinase 6; AltName: Full=PtdIns(4)P-5-kinase 6;
Contig1554	532	2.70429	-	-	-	-	-	-	-
Contig1555	1663	33.1794	SGN-U440723	Solyc11g006660.1.1	-	226501918	uncharacterized protein LOC100272775 [Zea mays]	Q9LPV8	RecName: Full=Eukaryotic peptide chain release factor subunit 1-2; Short=Eukaryotic release factor 1-2; Short=eRF1-2; AltName: Full=Omnipotent suppressor protein 1 homolog 2; Short=SUP1 homolog 2;
Contig1556	717	1.2636	SGN-U432400	Solyc12g035130.1.1	-	1169228	RecName: Full=ATP-dependent RNA helicase-like protein DB10	P46942	RecName: Full=ATP-dependent RNA helicase-like protein DB10; EC=3.6.4.13;
Contig1557	490	1.99796	-	Solyc07g008400.1.1	-	359477216	PREDICTED: receptor-like protein kinase ANXUR1-like [Vitis vinifera]	Q3E8W4	RecName: Full=Receptor-like protein kinase ANXUR2; EC=2.7.11.1; Flags: Precursor;
Contig1558	650	7.82883	-	-	-	-	-	-	-
Contig1559	574	1.31185	SGN-U444070	Solyc11g070110.1.1	-	296081602	unnamed protein product [Vitis vinifera]	Q8VY07	RecName: Full=Clathrin interactor EPSIN 1; AltName: Full=EPSIN-related 1;
Contig1560	504	2.78357	SGN-U433284	-	-	-	-	-	-
Contig1561	1227	3.4066	SGN-U450750	Solyc02g078800.2.1	-	5734734	Hypothetical protein [Arabidopsis thaliana]	Q8H0T9	RecName: Full=Katanin p80 WD40 repeat-containing subunit B1 homolog 1;
Contig1562	596	1.79866	SGN-U483191	Solyc05g056320.2.1	-	-	-	-	-
Contig1563	418	4.37333	SGN-U469548	Solyc12g027880.1.1	-	388520689	unknown [Medicago truncatula]	Q9SR44	RecName: Full=Lysine histidine transporter-like 2;
Contig1564	472	2.94464	-	Solyc12g044750.1.1	-	357483209	Major pollen allergen-like protein [Medicago truncatula]	Q9SVQ6	RecName: Full=Putative pectate lyase 14; EC=4.2.2.2; Flags: Precursor;
Contig1565	1015	1.13202	-	-	-	-	-	-	-
Contig1566	491	1.89002	SGN-U427076	-	-	356499573	PREDICTED: probable pectinesterase/pectinesterase inhibitor VGDH2-like [Glycine max]	Q9SMY6	RecName: Full=Putative pectinesterase/pectinesterase inhibitor 45; Includes: RecName: Full=Pectinesterase inhibitor 45; AltName: Full=Pectin methylesterase inhibitor 45; Includes: RecName: Full=Pectinesterase 45; Short=PE 45; EC=3.1.1.11; AltName: Full=Pectin methylesterase 45; Short=AtPME45;
Contig1567	391	1.28645	-	Solyc05g025750.2.1	-	-	-	-	-
Contig1568	538	2.74604	-	-	-	-	-	-	-
Contig1569	199	1.45729	SGN-U434076	-	-	-	-	-	-
Contig1570	1703	7.30898	SGN-U433714	Solyc11g006860.1.1	-	225464178	PREDICTED: ribonuclease H2 subunit A isoform 1 [Vitis vinifera]	Q9SEZ6	RecName: Full=Ribonuclease H2 subunit A; Short=RNase H2 subunit A; EC=3.1.26.4; AltName: Full=Ribonuclease HI large subunit; Short=RNase HI large subunit; AltName: Full=Ribonuclease HI subunit A;
Contig1571	755	5.11891	SGN-U449296	Solyc01g099830.2.1	-	359487628	PREDICTED: 60S ribosomal protein L22-2-like [Vitis vinifera]	Q9FE58	RecName: Full=60S ribosomal protein L22-3;
Contig1572	1408	94.2172	SGN-U437614	Solyc04g078460.2.1	COSII_At3g16150 [Source:Uniprot/SPTREMBL;Acc:C0KFM2]	356564147	PREDICTED: probable isoaspartyl peptidase/L-asparaginase 2-like [Glycine max]	Q8GXG1	RecName: Full=Probable isoaspartyl peptidase/L-asparaginase 2; EC=3.4.19.5; AltName: Full=L-asparagine amidohydrolase 2; Contains: RecName: Full=Isoaspartyl peptidase/L-asparaginase 2 subunit alpha; Contains: RecName: Full=Isoaspartyl peptidase/L-asparaginase 2 subunit beta; Flags: Precursor;
Contig1573	601	2.44093	SGN-U426420	Solyc10g011790.2.1	-	320526044	BTB domain protein [Nicotiana benthamiana]	-	-
Contig1574	584	1.30479	-	-	-	-	-	-	-
Contig1575	2497	12.0533	SGN-U423820	Solyc12g005950.1.1	COP1 homolog [Source:Uniprot/SPTREMBL;Acc:Q9ZTV4]	350537659	COP1 homolog [Solanum lycopersicum]	P43254	RecName: Full=E3 ubiquitin-protein ligase COP1; EC=6.3.2.-; AltName: Full=Constitutive photomorphogenesis protein 1;
Contig1576	1148	1.45172	SGN-U443286	Solyc06g051620.2.1	PI-phospholipase C PLC2 [Source:Uniprot/SPTREMBL;Acc:B6C9K4]	2853037	phosphoinositide-specific phospholipase C [Solanum tuberosum]	Q9LY51	RecName: Full=Phosphoinositide phospholipase C 7; EC=3.1.4.11; AltName: Full=Phosphoinositide phospholipase PLC7; Short=AtPLC10; Short=AtPLC7; Short=PI-PLC7;
Contig1577	1220	7.86705	SGN-U441112	Solyc00g027770.2.1	-	225452889	PREDICTED: pectinesterase 31 [Vitis vinifera]	Q9LVQ0	RecName: Full=Pectinesterase 31; Short=PE 31; EC=3.1.1.11; AltName: Full=Pectin methylesterase 31; Short=AtPME31;
Contig1578	214	1.49065	-	-	-	-	-	-	-
Contig1579	729	3.96329	SGN-U476001	Solyc01g093970.2.1	-	359489396	PREDICTED: alpha-1,4-galacturonosyltransferase 1-like [Vitis vinifera]	-	-
Contig1580	500	1.744	SGN-U430384	Solyc06g050810.2.1	-	-	-	-	-
Contig1581	467	1.87366	SGN-U460608	Al_scaffold_0006_1146	-	54036490	RecName: Full=Tubulin beta-5 chain; AltName: Full=Beta-5-tubulin	Q6VAF7	RecName: Full=Tubulin beta-5 chain; AltName: Full=Beta-5-tubulin;
Contig1582	395	1.52658	-	Solyc12g098450.1.1	-	-	-	-	-
Contig1583	933	4.76999	SGN-U442344	Solyc06g071880.2.1	-	15824574	ribosomal protein [Petunia x hybrida]	P51413	RecName: Full=60S ribosomal protein L17-2;
Contig1584	604	1.78642	SGN-U428472	-	-	-	-	-	-
Contig1585	502	7.65339	-	-	-	-	-	-	-
Contig1586	751	1.5992	SGN-U430310	Solyc01g112180.2.1	-	-	-	-	-
Contig1587	685	1.38102	SGN-U440368	Solyc05g005710.2.1	Spermidine synthase [Source:Uniprot/SWISSPROT;Acc:Q9ZS45]	6094336	RecName: Full=Spermidine synthase; AltName: Full=Putrescine aminopropyltransferase; Short=Aminopropyltransferase	O48660	RecName: Full=Spermidine synthase; EC=2.5.1.16; AltName: Full=Putrescine aminopropyltransferase; Short=Aminopropyltransferase;
Contig1588	780	2.86936	SGN-U477235	-	-	-	-	-	-
Contig1589	414	2.71775	SGN-U471703	-	-	-	-	-	-
Contig1590	471	1.57325	SGN-U421995	-	-	-	-	-	-
Contig1591	1363	2.03183	SGN-U486697	Solyc02g082220.2.1	-	302142943	unnamed protein product [Vitis vinifera]	Q9SFU0	RecName: Full=Protein transport protein Sec24-like At3g07100;
Contig1592	901	4.23415	-	-	-	4105784	PGPS/D7 [Petunia x hybrida]	-	-
Contig1593	1134	5.39088	-	-	-	-	-	-	-
Contig1594	616	2.09805	SGN-U454394	Solyc03g111230.2.1	-	297738429	unnamed protein product [Vitis vinifera]	Q93VI3	RecName: Full=60S ribosomal protein L17-1;
Contig1595	474	3.7173	SGN-U442555	Si038416m	-	356499644	PREDICTED: uncharacterized protein LOC100782370 [Glycine max]	-	-
Contig1596	476	1.31303	SGN-U467167	Solyc12g006320.1.1	-	-	-	-	-
Contig1597	431	1.98376	SGN-U447321	GLYMA19G32830.1	Putative uncharacterized protein [Source:UniProtKB/TrEMBL;Acc:C6THG0]	359806849	uncharacterized protein LOC100776344 [Glycine max]	-	-
Contig1598	1174	2.91917	SGN-U441171	Solyc09g010970.2.1	-	388504778	unknown [Lotus japonicus]	P42737	RecName: Full=Carbonic anhydrase 2, chloroplastic; EC=4.2.1.1; AltName: Full=Carbonate dehydratase 2;
Contig1599	387	1.66667	SGN-U463419	-	-	-	-	-	-
Contig1600	634	1.77918	SGN-U503832	Solyc02g067980.2.1	-	359488631	PREDICTED: serine/threonine protein phosphatase 2A 57 kDa regulatory subunit B' theta isoform [Vitis vinifera]	Q9LU89	RecName: Full=Serine/threonine protein phosphatase 2A 59 kDa regulatory subunit B' eta isoform; Short=AtB' eta; Short=PP2A, B' subunit, eta isoform;
Contig1601	564	1.77482	SGN-U444099	Solyc02g071990.2.1	-	224116772	predicted protein [Populus trichocarpa]	Q9ZV88	RecName: Full=BES1/BZR1 homolog protein 4;
Contig1602	760	1.2	SGN-U467229	-	-	-	-	-	-
Contig1603	466	1.30043	SGN-U453688	Solyc01g067740.2.1	Superoxide dismutase [Cu-Zn] 2 [Source:Uniprot/SWISSPROT;Acc:Q43779]	134616	RecName: Full=Superoxide dismutase [Cu-Zn]	P27082	RecName: Full=Superoxide dismutase [Cu-Zn]; EC=1.15.1.1;
Contig1604	534	3.4618	SGN-U422429	-	-	-	-	-	-
Contig1605	1337	2.16451	SGN-U434257	Solyc10g008550.2.1	-	225447239	PREDICTED: secretory carrier-associated membrane protein 3 [Vitis vinifera]	Q0JAI9	RecName: Full=Secretory carrier-associated membrane protein 6; Short=Secretory carrier membrane protein 6;
Contig1606	1856	48.8075	SGN-U444659	Solyc01g005560.2.1	-	1708402	RecName: Full=Isocitrate dehydrogenase [NADP]; Short=IDH; AltName: Full=IDP; AltName: Full=NADP(+)-specific ICDH; AltName: Full=Oxalosuccinate decarboxylase	P50218	RecName: Full=Isocitrate dehydrogenase [NADP]; Short=IDH; EC=1.1.1.42; AltName: Full=IDP; AltName: Full=NADP(+)-specific ICDH; AltName: Full=Oxalosuccinate decarboxylase;
Contig1607	535	1.70654	SGN-U442261	-	-	-	-	-	-
Contig1608	1739	1.8767	SGN-U447461	-	-	-	-	-	-
Contig1609	520	1.25	SGN-U435641	Solyc09g005310.2.1	-	356496229	PREDICTED: LOW QUALITY PROTEIN: LIMR family protein At3g08930-like [Glycine max]	Q9SR93	RecName: Full=LIMR family protein At3g08930;
Contig1610	1096	9.05695	SGN-U422397	Solyc05g052170.2.1	-	224127965	predicted protein [Populus trichocarpa]	-	-
Contig1611	1407	27.7499	SGN-U450797	Solyc08g075860.2.1	-	225449106	PREDICTED: uncharacterized protein LOC100259846 [Vitis vinifera]	-	-
Contig1612	524	1.39313	SGN-U447427	-	-	-	-	-	-
Contig1613	138	2.58819	-	-	-	-	-	-	-
Contig1614	107	2.17757	SGN-U423504	Solyc12g013800.1.1	-	224128161	predicted protein [Populus trichocarpa]	-	-
Contig1615	828	2.48071	SGN-U426047	Solyc05g007970.2.1	-	356575959	PREDICTED: phytanoyl-CoA dioxygenase domain-containing protein 1-like [Glycine max]	Q9DB26	RecName: Full=Phytanoyl-CoA dioxygenase domain-containing protein 1; EC=1.-.-.-;
Contig1616	810	1.9706	SGN-U435756	Solyc08g016420.2.1	-	357488567	Prefoldin subunit [Medicago truncatula]	Q5TJE6	RecName: Full=Prefoldin subunit 6; AltName: Full=Protein Ke2;
Contig1617	375	1.57067	SGN-U450724	Solyc01g080940.2.1	-	359483124	PREDICTED: uric acid degradation bifunctional protein TTL-like [Vitis vinifera]	Q9LVM5	RecName: Full=Uric acid degradation bifunctional protein TTL; AltName: Full=Transthyretin-like protein; Includes: RecName: Full=2-oxo-4-hydroxy-4-carboxy-5-ureidoimidazoline decarboxylase; Short=OHCU decarboxylase; EC=4.1.1.n1; Includes: RecName: Full=5-hydroxyisourate hydrolase; Short=HIU hydrolase; Short=HIUHase; EC=3.5.2.17;
Contig1618	550	1.47636	SGN-U432744	Solyc11g008770.1.1	-	-	-	-	-
Contig1619	769	2.88692	SGN-U447461	Solyc03g044840.1.1	-	-	-	-	-
Contig1620	545	1.20917	SGN-U486557	-	-	-	-	-	-
Contig1621	183	2.13639	-	-	-	-	-	-	-
Contig1622	368	1.48098	SGN-U465755	Solyc08g083330.2.1	-	224115516	predicted protein [Populus trichocarpa]	-	-
Contig1623	470	1.47447	-	-	-	-	-	-	-
Contig1624	576	10.5973	SGN-U445325	-	-	-	-	-	-
Contig1625	524	1.79771	SGN-U462557	Solyc10g011790.2.1	-	320526044	BTB domain protein [Nicotiana benthamiana]	-	-
Contig1626	669	1.52616	SGN-U430397	Solyc05g026360.2.1	-	225444977	PREDICTED: pollen-specific protein SF21 [Vitis vinifera]	O23969	RecName: Full=Pollen-specific protein SF21;
Contig1627	564	2.41489	-	-	-	-	-	-	-
Contig1628	497	1.15091	SGN-U446929	Solyc11g069370.1.1	-	255565715	DNA helicase, putative [Ricinus communis]	Q0IFL2	RecName: Full=RuvB-like helicase 1; EC=3.6.4.12; AltName: Full=Pontin;
Contig1629	244	1.26639	SGN-U463028	-	-	-	-	-	-
Contig1630	1300	2.06865	SGN-U421859	Solyc05g056200.1.1	-	255577096	ATP binding protein, putative [Ricinus communis]	Q9SXB3	RecName: Full=G-type lectin S-receptor-like serine/threonine-protein kinase At1g11280; EC=2.7.11.1; Flags: Precursor;
Contig1631	675	17.2085	-	-	-	4105810	PGPS/NH21 [Petunia x hybrida]	P43401	RecName: Full=EC protein homolog; AltName: Full=Zinc metallothionein class II;
Contig1632	169	1.38462	-	-	-	-	-	-	-
Contig1633	385	2.04156	SGN-U447003	-	-	-	-	-	-
Contig1634	1117	3.03223	SGN-U441669	Solyc04g050240.2.1	-	76573311	vacuolar protein sorting-associated protein 26-like protein [Solanum tuberosum]	Q9FJD0	RecName: Full=Vacuolar protein sorting-associated protein 26A; AltName: Full=Vesicle protein sorting 26A;
Contig1635	555	1.8036	SGN-U464708	AT2G21640.1	uncharacterized protein [Source:EMBL;Acc:AEC07206.1]	388515923	unknown [Lotus japonicus]	-	-
Contig1636	578	3.43166	SGN-U440911	Solyc12g038400.1.1	-	224130076	predicted protein [Populus trichocarpa]	F4KBF3	RecName: Full=Probable acyl-activating enzyme 17, peroxisomal; EC=6.2.1.-;
Contig1637	507	1.32939	SGN-U423571	Solyc10g083550.1.1	-	17065450	nodulin / glutamate-ammonia ligase-like protein [Arabidopsis thaliana]	-	-
Contig1638	2009	1.9993	SGN-U438106	Solyc03g005440.2.1	-	359482716	PREDICTED: uncharacterized protein LOC100263001 [Vitis vinifera]	-	-
Contig1639	1100	1.66	SGN-U485411	Solyc01g007880.2.1	-	359473543	PREDICTED: protein ACCUMULATION AND REPLICATION OF CHLOROPLASTS 3-like [Vitis vinifera]	Q6F6B5	RecName: Full=Protein ACCUMULATION AND REPLICATION OF CHLOROPLASTS 3; Flags: Precursor;
Contig1640	465	4.80742	SGN-U445914	Solyc02g068450.2.1	-	351727941	uncharacterized protein LOC100305531 [Glycine max]	Q9ZQX4	RecName: Full=V-type proton ATPase subunit F; Short=V-ATPase subunit F; AltName: Full=V-ATPase 14 kDa subunit; AltName: Full=Vacuolar H(+)-ATPase subunit F; AltName: Full=Vacuolar proton pump subunit F;
Contig1641	823	2.49514	SGN-U479996	-	-	-	-	-	-
Contig1642	619	4.24927	SGN-U429763	Solyc01g096100.2.1	-	224130568	predicted protein [Populus trichocarpa]	-	-
Contig1643	666	1.45495	SGN-U448800	-	-	34452085	MADS-box protein 14 [Petunia x hybrida]	-	-
Contig1644	1086	1.71514	SGN-U481036	-	-	-	-	-	-
Contig1645	167	1.65269	-	-	-	-	-	-	-
Contig1646	723	7.54048	SGN-U457904	-	-	-	-	-	-
Contig1647	1196	3.10518	SGN-U440726	Solyc11g030710.1.1	-	255574267	electron transporter, putative [Ricinus communis]	Q3B561	RecName: Full=UPF0301 protein Plut_0637;
Contig1648	90	1.85556	-	-	-	-	-	-	-
Contig1649	550	2.5228	SGN-U446774	Solyc03g082390.2.1	-	225455232	PREDICTED: uncharacterized protein LOC100245327 [Vitis vinifera]	-	-
Contig1650	1065	1.65413	SGN-U498887	-	-	-	-	-	-
Contig1651	915	1.51038	SGN-U454886	Solyc04g012100.1.1	-	359485080	PREDICTED: probable LRR receptor-like serine/threonine-protein kinase At3g47570-like [Vitis vinifera]	Q9ZUI0	RecName: Full=Putative leucine-rich repeat receptor-like serine/threonine-protein kinase At2g24130; EC=2.7.11.1; Flags: Precursor;
Contig1652	905	4.22652	-	Solyc04g054830.2.1	-	-	-	-	-
Contig1653	541	1.2902	-	-	-	-	-	-	-
Contig1654	108	7.76574	SGN-U434589	-	-	-	-	-	-
Contig1655	1125	1.67716	SGN-U424793	-	-	-	-	-	-
Contig1656	474	1.72827	SGN-U454183	-	-	-	-	-	-
Contig1657	1117	2.92108	SGN-U421934	Solyc09g008920.2.1	-	325516286	geranylgeranyl pyrophosphate synthase 4 [Solanum pennellii]	Q39108	RecName: Full=Heterodimeric geranylgeranyl pyrophosphate synthase small subunit, chloroplastic; Flags: Precursor;
Contig1658	514	1.95136	SGN-U482105	Solyc09g007380.2.1	-	357510599	hypothetical protein MTR_7g100780 [Medicago truncatula]	-	-
Contig1659	926	7.18898	-	Solyc05g050860.1.1	-	1786142	PEThy;ZPT4-1 [Petunia x hybrida]	O65499	RecName: Full=Zinc finger protein ZAT3; AltName: Full=Protein DUO1-ACTIVATED ZINC FINGER 2;
Contig1660	803	444.363	SGN-U487297	-	-	-	-	-	-
Contig1661	469	1.45203	SGN-U448709	-	-	48209906	Putative reverse transcriptase, identical [Solanum demissum]	-	-
Contig1662	489	1.86094	SGN-U458805	-	-	-	-	-	-
Contig1663	1497	3.85848	SGN-U441193	Solyc08g005780.2.1	-	296085484	unnamed protein product [Vitis vinifera]	Q9FH80	RecName: Full=Beta-amylase 8; EC=3.2.1.2; AltName: Full=1,4-alpha-D-glucan maltohydrolase; AltName: Full=Beta-amylase 2;
Contig1664	346	1.91827	SGN-U426727	-	-	225442092	PREDICTED: subtilisin-like protease isoform 1 [Vitis vinifera]	-	-
Contig1665	1684	5.47879	SGN-U447437	Solyc03g058890.2.1	Probable pectate lyase P59 [Source:Uniprot/SWISSPROT;Acc:P15722]	125889	RecName: Full=Probable pectate lyase P59; Flags: Precursor	P15722	RecName: Full=Probable pectate lyase P59; EC=4.2.2.2; Flags: Precursor;
Contig1666	901	3.63087	SGN-U424308	Solyc06g076940.2.1	-	351723663	uncharacterized protein LOC100306544 [Glycine max]	-	-
Contig1667	840	2.19286	SGN-U435905	Solyc01g103190.2.1	-	326500562	predicted protein [Hordeum vulgare subsp. vulgare]	-	-
Contig1668	727	1.14993	SGN-U443002	Solyc04g076190.1.1	-	255545932	Aspartic proteinase nepenthesin-1 precursor, putative [Ricinus communis]	-	-
Contig1669	727	1.11417	SGN-U436284	Solyc06g016750.2.1	-	-	-	-	-
Contig1670	481	1.32432	SGN-U448765	-	-	-	-	-	-
Contig1671	831	1.13959	SGN-U440625	Solyc10g054060.1.1	-	356575680	PREDICTED: methylthioribose kinase 1-like [Glycine max]	Q9C6D2	RecName: Full=Methylthioribose kinase; Short=AtMTK; Short=MTR kinase; EC=2.7.1.100;
Contig1672	122	1.8277	-	-	-	-	-	-	-
Contig1673	1151	1.67767	SGN-U424075	fgenesh2_kg.4__1419__AT2G34160.1	-	351721077	uncharacterized protein LOC100527358 [Glycine max]	O22969	RecName: Full=Uncharacterized protein At2g34160;
Contig1674	518	1.92085	SGN-U448036	-	-	-	-	-	-
Contig1675	791	1.14033	-	-	-	-	-	-	-
Contig1676	495	1.15758	SGN-U429545	Solyc10g085200.1.1	-	255582668	acyl-CoA dehydrogenase, putative [Ricinus communis]	Q96329	RecName: Full=Acyl-coenzyme A oxidase 4, peroxisomal; Short=AOX 4; EC=1.3.3.6; AltName: Full=G6p; AltName: Full=Short-chain acyl-CoA oxidase; Short=AtCX4; Short=AtG6; Short=SAOX;
Contig1677	734	23.5635	-	-	-	-	-	-	-
Contig1678	736	1.98849	SGN-U442004	Solyc09g010090.2.1	Cell-wall invertase [Source:Uniprot/SPTREMBL;Acc:Q8L4N2]	359431005	apoplastic invertase [Solanum tuberosum]	Q39693	RecName: Full=Beta-fructofuranosidase, insoluble isoenzyme 3; EC=3.2.1.26; AltName: Full=Cell wall beta-fructosidase 3; AltName: Full=Invertase 3; AltName: Full=Sucrose hydrolase 3; Flags: Precursor;
Contig1679	1427	1.95428	SGN-U425080	Solyc12g021310.1.1	-	302143730	unnamed protein product [Vitis vinifera]	-	-
Contig1680	1000	1.29116	SGN-U435197	-	-	-	-	-	-
Contig1681	2092	6.29034	SGN-U423722	Solyc02g094640.2.1	-	4107276	acetyl-CoA synthetase [Solanum tuberosum]	B9DGD6	RecName: Full=Acetate--CoA ligase ACS, chloroplastic/glyoxysomal; EC=6.2.1.1; AltName: Full=Acetyl-CoA synthetase; Flags: Precursor;
Contig1682	1549	1.71474	SGN-U440692	Solyc03g120140.2.1	-	224059054	predicted protein [Populus trichocarpa]	-	-
Contig1683	476	2.20851	SGN-U475089	-	-	-	-	-	-
Contig1684	1764	1.32778	SGN-U450319	Solyc05g055070.2.1	-	22209014	putative ethylene receptor [Nicotiana tabacum]	Q9ZTP3	RecName: Full=Protein EIN4; Short=AtEIN4; EC=2.7.11.-; AltName: Full=Protein ETHYLENE INSENSITIVE 4;
Contig1685	1151	2.57197	SGN-U440600	Solyc05g015160.2.1	-	302769576	hypothetical protein SELMODRAFT_89756 [Selaginella moellendorffii]	-	-
Contig1686	1339	32.6789	SGN-U431632	Solyc01g091320.2.1	-	224074721	predicted protein [Populus trichocarpa]	Q8L7W5	RecName: Full=Methylsterol monooxygenase 1-1; EC=1.14.13.72; AltName: Full=Sterol 4-alpha-methyl-oxidase 1-1; Short=AtSMO1-1;
Contig1687	2751	5.94162	-	Solyc12g049590.1.1	-	297738500	unnamed protein product [Vitis vinifera]	B0G126	RecName: Full=1-phosphatidylinositol 3-phosphate 5-kinase; Short=Phosphatidylinositol 3-phosphate 5-kinase; EC=2.7.1.150; AltName: Full=FYVE finger-containing phosphoinositide kinase; AltName: Full=PIKfyve; AltName: Full=Phosphatidylinositol 3-phosphate 5-kinase type III; Short=PIPkin-III; Short=Type III PIP kinase;
Contig1688	1717	2.53557	SGN-U449818	Solyc06g061130.2.1	-	255569217	conserved hypothetical protein [Ricinus communis]	-	-
Contig1689	706	4.74788	SGN-U454389	Solyc10g081790.1.1	-	225439364	PREDICTED: RING-H2 finger protein ATL70-like [Vitis vinifera]	Q8RX29	RecName: Full=RING-H2 finger protein ATL70;
Contig1690	738	967.29	SGN-U447150	Solyc06g009140.2.1	-	82623369	unknown [Solanum tuberosum]	-	-
Contig1691	808	2.36139	SGN-U442171	Solyc05g052310.2.1	-	211906448	alpha-soluble NSF attachment protein [Gossypium hirsutum]	Q9SPE6	RecName: Full=Alpha-soluble NSF attachment protein 2; Short=Alpha-SNAP2; AltName: Full=N-ethylmaleimide-sensitive factor attachment protein alpha 2;
Contig1692	684	1.55263	SGN-U482507	Solyc06g069620.1.1	-	-	-	-	-
Contig1693	515	1.78058	SGN-U431367	Solyc06g062280.2.1	-	81076617	unknown [Solanum tuberosum]	-	-
Contig1694	822	1.32482	SGN-U448974	-	-	-	-	-	-
Contig1695	599	1.40234	SGN-U436488	Solyc09g008850.2.1	-	225441042	PREDICTED: uncharacterized protein LOC100264768 [Vitis vinifera]	-	-
Contig1696	571	1.72511	SGN-U429224	Solyc04g011430.2.1	-	81076243	ubiquitin-conjugating enzyme E2 7-like [Solanum tuberosum]	Q42540	RecName: Full=Ubiquitin-conjugating enzyme E2 7; EC=6.3.2.19; AltName: Full=Ubiquitin carrier protein 7; AltName: Full=Ubiquitin-protein ligase 7;
Contig1697	427	1.47541	SGN-U446185	-	-	-	-	-	-
Contig1698	1784	24.9519	SGN-U450382	Solyc10g080580.1.1	-	38488409	protein kinase 2 [Nicotiana tabacum]	P93749	RecName: Full=Probable protein kinase At2g41970; EC=2.7.11.-;
Contig1699	705	1.56454	SGN-U470113	fgenesh2_kg.2__1689__AT1G74220.1	-	-	-	-	-
Contig1700	120	3.13833	SGN-U502034	-	-	-	-	-	-
Contig1701	636	1.16352	-	-	-	-	-	-	-
Contig1702	811	1.17386	SGN-U463588	-	-	-	-	-	-
Contig1703	398	1.42224	SGN-U447766	-	-	-	-	-	-
Contig1704	108	1.77778	-	-	-	-	-	-	-
Contig1705	701	2.25064	SGN-U501632	Solyc09g055230.2.1	-	225434576	PREDICTED: uncharacterized protein LOC100241532 [Vitis vinifera]	-	-
Contig1706	692	5.32659	-	-	-	-	-	-	-
Contig1707	537	5.17585	SGN-U462437	-	-	-	-	-	-
Contig1708	216	2.13426	SGN-U432449	-	-	-	-	-	-
Contig1709	449	2.6747	SGN-U483626	-	-	-	-	-	-
Contig1710	545	15.9326	SGN-U432652	Solyc05g053080.2.1	-	212525376	DHN10 [Solanum commersonii]	-	-
Contig1711	927	1.20065	SGN-U447336	Solyc03g045080.1.1	-	356551076	PREDICTED: uncharacterized protein LOC100817912 [Glycine max]	Q9LFS2	RecName: Full=Protein GAMETE EXPRESSED 3; Flags: Precursor;
Contig1712	906	7.70225	SGN-U448567	Solyc04g071330.2.1	-	225466251	PREDICTED: armadillo repeat-containing protein 7 [Vitis vinifera]	Q3UJZ3	RecName: Full=Armadillo repeat-containing protein 7;
Contig1713	775	2.1105	SGN-U460691	-	-	-	-	-	-
Contig1714	502	2.5339	-	-	-	14575753	ORF I polyprotein [Petunia vein clearing virus]	Q91DM0	RecName: Full=Genome polyprotein; Contains: RecName: Full=Movement protein; Short=MP; Contains: RecName: Full=Capsid protein; Short=CP; Contains: RecName: Full=Aspartic protease; Short=PR; EC=3.4.23.-; Contains: RecName: Full=Reverse transcriptase; Short=RT; EC=2.7.7.49;
Contig1715	851	1.45523	SGN-U437805	Solyc02g089220.2.1	-	255569912	Protein pim1, putative [Ricinus communis]	-	-
Contig1716	424	2.44189	SGN-U438044	-	-	-	-	-	-
Contig1717	698	1.3712	SGN-U493344	-	-	356496394	PREDICTED: glutathione S-transferase zeta class-like [Glycine max]	-	-
Contig1718	727	3.90146	SGN-U423844	Solyc01g095730.2.1	-	356520288	PREDICTED: uncharacterized protein LOC100809742 [Glycine max]	-	-
Contig1719	600	3.16007	SGN-U458176	Solyc04g005730.2.1	-	242057499	hypothetical protein SORBIDRAFT_03g019540 [Sorghum bicolor]	-	-
Contig1720	1218	27.9061	SGN-U428724	Solyc06g072800.2.1	-	255557975	ADP-ribosylation factor, arf, putative [Ricinus communis]	Q007T5	RecName: Full=ADP-ribosylation factor 6;
Contig1721	606	1.21287	SGN-U421833	Solyc03g111720.2.1	Peptide methionine sulfoxide reductase [Source:Uniprot/SWISSPROT;Acc:P54153]	1709692	RecName: Full=Peptide methionine sulfoxide reductase; AltName: Full=Fruit-ripening protein E4; AltName: Full=Peptide-methionine (S)-S-oxide reductase; Short=Peptide Met(O) reductase; AltName: Full=Protein-methionine-S-oxide reductase	P54153	RecName: Full=Peptide methionine sulfoxide reductase; EC=1.8.4.11; AltName: Full=Fruit-ripening protein E4; AltName: Full=Peptide-methionine (S)-S-oxide reductase; Short=Peptide Met(O) reductase; AltName: Full=Protein-methionine-S-oxide reductase; Flags: Fragment;
Contig1722	417	1.16307	-	Solyc11g005980.1.1	-	23503034	putative beta-1,3-glucan synthase [Nicotiana alata]	Q3B724	RecName: Full=Callose synthase 5; EC=2.4.1.34; AltName: Full=1,3-beta-glucan synthase; AltName: Full=Protein GLUCAN SYNTHASE-LIKE 2; AltName: Full=Protein LESS ADHERENT POLLEN 1;
Contig1723	435	3.16299	SGN-U464203	GLYMA1961S00200.1	-	-	-	-	-
Contig1724	1227	2.4219	SGN-U460710	-	-	-	-	-	-
Contig1725	556	1.15108	SGN-U438903	Solyc02g083140.2.1	Ribonuclease E [Source:Uniprot/SPTREMBL;Acc:B0LV36]	350535989	ribonuclease E [Solanum lycopersicum]	-	-
Contig1726	781	1.81562	-	-	-	-	-	-	-
Contig1727	534	3.06103	SGN-U433990	Solyc02g094130.2.1	-	77999240	unknown [Solanum tuberosum]	-	-
Contig1728	755	117.095	SGN-U440721	Solyc03g097010.2.1	-	326504302	predicted protein [Hordeum vulgare subsp. vulgare]	Q9M9M6	RecName: Full=NADH dehydrogenase [ubiquinone] iron-sulfur protein 6, mitochondrial; Flags: Precursor;
Contig1729	1280	49.68	SGN-U424824	Solyc03g006270.2.1	-	255568357	protein with unknown function [Ricinus communis]	Q40521	RecName: Full=Ras-related protein Rab11B;
Contig1730	681	2.61821	SGN-U435321	Solyc12g035710.1.1	-	297736977	unnamed protein product [Vitis vinifera]	Q67XQ0	RecName: Full=DUF21 domain-containing protein At4g14240; AltName: Full=CBS domain-containing protein CBSDUF1;
Contig1731	526	3.53802	SGN-U438102	Solyc06g084550.2.1	-	15229339	translocase Oep16 [Arabidopsis thaliana]	Q9LZH8	RecName: Full=Outer envelope pore protein 16-4, chloroplastic; AltName: Full=Chloroplastic outer envelope pore protein of 16 kDa 4; Short=AtOEP16-4; Short=OEP16-4;
Contig1732	1843	61.8708	SGN-U450382	Solyc10g080580.1.1	-	38488409	protein kinase 2 [Nicotiana tabacum]	P93749	RecName: Full=Probable protein kinase At2g41970; EC=2.7.11.-;
Contig1733	540	23.9153	SGN-U445960	-	-	-	-	-	-
Contig1734	754	1.25729	SGN-U497962	Solyc11g065860.1.1	-	357477453	hypothetical protein MTR_4g107900 [Medicago truncatula]	-	-
Contig1735	608	1.69572	SGN-U421686	Solyc03g111630.2.1	-	224133784	predicted protein [Populus trichocarpa]	-	-
Contig1736	145	2.75172	-	GLYMA10G07560.1	-	-	-	-	-
Contig1737	395	1.71899	SGN-U460339	-	-	-	-	-	-
Contig1739	514	2	SGN-U453100	-	-	-	-	-	-
Contig1740	588	4.84728	SGN-U421421	Solyc02g087210.2.1	Stress-associated protein 11 [Source:Uniprot/SPTREMBL;Acc:C4NAL0]	222822697	stress-associated protein 11 [Solanum pennellii]	Q67YE6	RecName: Full=Zinc finger AN1 domain-containing stress-associated protein 12; Short=AtSAP12;
Contig1741	441	1.80726	SGN-U478940	-	-	-	-	-	-
Contig1742	2375	21.4398	SGN-U431987	Solyc12g040680.1.1	Mitogen-activated protein kinase 16 [Source:Uniprot/SPTREMBL;Acc:F8UFC5]	350539521	mitogen-activated protein kinase 16 [Solanum lycopersicum]	Q9LV37	RecName: Full=Mitogen-activated protein kinase 9; Short=AtMPK9; Short=MAP kinase 9; EC=2.7.11.24;
Contig1743	580	1.2069	SGN-U437841	-	-	-	-	-	-
Contig1744	247	1.5834	SGN-U431791	Solyc06g068940.2.1	-	-	-	-	-
Contig1745	998	3.0981	SGN-U423812	Solyc11g012270.1.1	-	89473698	pollen tube RhoGDI2 [Nicotiana tabacum]	Q9SFC6	RecName: Full=Rho GDP-dissociation inhibitor 1; Short=AtRhoGDI1; Short=Rho GDI-1;
Contig1746	710	1.93803	SGN-U447805	Solyc05g025890.1.1	-	388491720	unknown [Lotus japonicus]	-	-
Contig1747	874	46.2496	SGN-U444624	Solyc04g081490.2.1	Beta-tubulin [Source:Uniprot/SPTREMBL;Acc:Q38MV0]	40036995	beta-tubulin [Nicotiana attenuata]	P46264	RecName: Full=Tubulin beta-2 chain; AltName: Full=Beta-2-tubulin;
Contig1748	2064	1.61595	SGN-U431925	Solyc05g055790.2.1	-	297735253	unnamed protein product [Vitis vinifera]	Q9M8R7	RecName: Full=Probable protein phosphatase 2C 33; Short=AtPP2C33; EC=3.1.3.16; AltName: Full=AtPPC6;1;
Contig1749	3829	12.5178	SGN-U439278	Solyc02g082100.2.1	-	255578509	ubiquitin-protein ligase, putative [Ricinus communis]	-	-
Contig1750	796	2.29251	-	-	-	-	-	-	-
Contig1751	1273	1.73045	SGN-U463562	Solyc08g076540.2.1	-	48209906	Putative reverse transcriptase, identical [Solanum demissum]	-	-
Contig1752	400	1.62425	SGN-U426382	-	-	-	-	-	-
Contig1753	1981	2.21598	SGN-U495951	Vv14s0006g00420.t01	Putative uncharacterized protein [Source:UniProtKB/TrEMBL;Acc:D7TSK2]	255582265	conserved hypothetical protein [Ricinus communis]	-	-
Contig1754	554	1.38628	SGN-U424796	-	-	-	-	-	-
Contig1755	664	1.88253	SGN-U422633	POPTR_0007s04860.1	Predicted protein [Source:UniProtKB/TrEMBL;Acc:B9HF66]	224093658	predicted protein [Populus trichocarpa]	Q7XJJ7	RecName: Full=Fatty acid amide hydrolase; EC=3.5.1.99; AltName: Full=N-acylethanolamine amidohydrolase;
Contig1756	277	1.34657	SGN-U430938	Solyc06g075810.2.1	-	224057874	predicted protein [Populus trichocarpa]	-	-
Contig1757	989	2.59818	SGN-U456372	Solyc05g053700.1.1	-	15235587	xyloglucan endotransglucosylase/hydrolase protein 2 [Arabidopsis thaliana]	Q9SV60	RecName: Full=Xyloglucan endotransglucosylase/hydrolase protein 2; Short=At-XTH2; Short=XTH-2; EC=2.4.1.207; Flags: Precursor;
Contig1758	628	10.7184	SGN-U447126	Solyc03g081330.1.1	-	12003400	Avr9/Cf-9 rapidly elicited protein 65 [Nicotiana tabacum]	-	-
Contig1759	381	1.58268	SGN-U465798	-	-	-	-	-	-
Contig1760	262	6.05088	-	Solyc04g049070.2.1	-	-	-	-	-
Contig1761	590	1.55763	SGN-U423401	Solyc12g049310.1.1	-	388497554	unknown [Lotus japonicus]	Q1SF86	RecName: Full=Ubiquitin-like protein ATG12; AltName: Full=Autophagy-related protein 12; Short=APG12-like;
Contig1762	565	3.15398	SGN-U427763	Solyc03g117030.1.1	-	225465508	PREDICTED: probable CCR4-associated factor 1 homolog 7 isoform 1 [Vitis vinifera]	Q9SKZ2	RecName: Full=Probable CCR4-associated factor 1 homolog 7; EC=3.1.13.4;
Contig1763	517	2.56673	SGN-U440728	Solyc10g081620.1.1	-	224138222	predicted protein [Populus trichocarpa]	-	-
Contig1764	433	1.30716	SGN-U446882	Solyc06g005910.2.1	-	66271041	tubulin [Gossypium hirsutum]	Q6VAF4	RecName: Full=Tubulin beta-9 chain; AltName: Full=Beta-9-tubulin;
Contig1765	570	2.2386	SGN-U444686	Solyc07g062520.2.1	-	85068624	CYP72A55v1 [Nicotiana tabacum]	Q05047	RecName: Full=Secologanin synthase; Short=SLS; EC=1.3.3.9; AltName: Full=CYPLXXII; AltName: Full=Cytochrome P450 72A1;
Contig1766	900	1.20889	SGN-U424046	Solyc01g110410.2.1	-	224103317	predicted protein [Populus trichocarpa]	Q9ES53	RecName: Full=Ubiquitin fusion degradation protein 1 homolog; Short=UB fusion protein 1;
Contig1767	644	2.33894	SGN-U473822	Solyc11g007530.1.1	-	225449738	PREDICTED: RING-H2 finger protein ATL38 [Vitis vinifera]	P93823	RecName: Full=RING-H2 finger protein ATL1;
Contig1768	657	1.24962	-	Solyc04g054460.2.1	-	-	-	-	-
Contig1769	488	1.43443	SGN-U444031	Solyc05g008920.2.1	-	-	-	-	-
Contig1770	2005	3.02488	SGN-U479769	-	-	-	-	-	-
Contig1771	767	1.64537	SGN-U427330	-	-	6729025	putative sugar transporter [Arabidopsis thaliana]	Q0WQ63	RecName: Full=Sugar transporter ERD6-like 8;
Contig1772	752	1.74867	SGN-U426046	Solyc06g069280.2.1	-	356499741	PREDICTED: uncharacterized protein LOC100808030 [Glycine max]	Q9C658	RecName: Full=Protein decapping 5;
Contig1774	1254	722.73	SGN-U423476	Solyc11g073050.1.1	Ethylene-responsive small GTP-binding protein [Source:Uniprot/SPTREMBL;Acc:Q9SWV8]	385888878	RabE1 [Nicotiana benthamiana]	O24466	RecName: Full=Ras-related protein RABE1a; Short=AtRABE1a; AltName: Full=Ras-related protein Rab8B; Short=AtRab8B;
Contig1775	450	1.19556	SGN-U431316	-	-	350535078	protein phosphatase 2C ABI2 homolog [Solanum lycopersicum]	-	-
Contig1776	869	1.60692	-	Solyc08g006440.2.1	-	-	-	-	-
Contig1777	675	1.45481	SGN-U422030	-	-	-	-	-	-
Contig1778	623	3.02941	-	Solyc05g050750.1.1	-	270309004	calcium-binding EF-hand protein [Citrullus lanatus subsp. vulgaris]	Q9SRR7	RecName: Full=Calmodulin-like protein 3;
Contig1779	463	2.78618	SGN-U453636	-	-	-	-	-	-
Contig1780	995	30.4695	SGN-U432040	Solyc06g069320.2.1	-	-	-	-	-
Contig1781	1716	141.685	SGN-U440145	Solyc04g008350.1.1	-	356525026	PREDICTED: putative clathrin assembly protein At1g25240-like [Glycine max]	Q9FRH3	RecName: Full=Putative clathrin assembly protein At1g25240;
Contig1782	1150	1.4417	SGN-U481970	Solyc06g054540.2.1	-	255551659	zinc finger protein, putative [Ricinus communis]	-	-
Contig1783	602	1.75581	SGN-U449270	-	-	-	-	-	-
Contig1784	2512	71.8817	SGN-U500876	Solyc08g006820.2.1	-	225430488	PREDICTED: transmembrane 9 superfamily member 4 isoform 1 [Vitis vinifera]	Q99805	RecName: Full=Transmembrane 9 superfamily member 2; AltName: Full=p76; Flags: Precursor;
Contig1785	547	5.22157	SGN-U467763	-	-	224118308	predicted protein [Populus trichocarpa]	-	-
Contig1786	1239	224.769	SGN-U451699	-	-	-	-	-	-
Contig1787	725	5.34207	SGN-U426560	Solyc12g088890.1.1	-	225432792	PREDICTED: DPH4 homolog isoform 3 [Vitis vinifera]	-	-
Contig1788	745	34.3942	SGN-U426935	Solyc12g099520.1.1	-	297743875	unnamed protein product [Vitis vinifera]	-	-
Contig1789	463	2.81553	SGN-U456297	Solyc06g071200.2.1	-	113205153	hypothetical protein LES1_20t00006 [Solanum lycopersicum]	-	-
Contig1790	1611	6.13734	SGN-U485787	Solyc03g118260.1.1	-	224057840	predicted protein [Populus trichocarpa]	Q5W7F2	RecName: Full=ADP-ribosylation factor GTPase-activating protein AGD3; Short=ARF GAP AGD3; AltName: Full=Protein ARF-GAP DOMAIN 3; Short=AtAGD3; AltName: Full=Protein SCARFACE; AltName: Full=Protein VASCULAR NETWORK 3;
Contig1791	444	1.28153	SGN-U458505	-	-	356506854	PREDICTED: uncharacterized protein LOC100795315 [Glycine max]	-	-
Contig1792	839	2.44038	SGN-U493923	-	-	-	-	-	-
Contig1793	543	1.67403	SGN-U467420	-	-	-	-	-	-
Contig1794	649	2.77627	-	Solyc01g059940.2.1	-	-	-	-	-
Contig1796	600	1.46167	SGN-U459514	Solyc02g062640.2.1	-	224133810	predicted protein [Populus trichocarpa]	Q9ZPV8	RecName: Full=Phosphopantetheine adenylyltransferase; EC=2.7.7.3; AltName: Full=Dephospho-CoA pyrophosphorylase; Short=AtCoaD; AltName: Full=Pantetheine-phosphate adenylyltransferase;
Contig1797	144	2.29167	SGN-U443380	-	-	-	-	-	-
Contig1798	697	1.77475	SGN-U444191	Solyc01g097340.2.1	GDP-mannose 3',5'-epimerase [Source:Uniprot/SPTREMBL;Acc:C6K2K9]	350539619	GDP-mannose 3',5'-epimerase [Solanum lycopersicum]	Q93VR3	RecName: Full=GDP-mannose 3,5-epimerase; Short=GDP-Man 3,5-epimerase; EC=5.1.3.18;
Contig1799	804	7.48177	SGN-U491372	Solyc11g005870.1.1	-	255552394	conserved hypothetical protein [Ricinus communis]	-	-
Contig1800	727	1.47993	SGN-U493350	Solyc01g101110.2.1	-	296089840	unnamed protein product [Vitis vinifera]	Q9Z0R0	RecName: Full=Serine/threonine-protein kinase haspin; EC=2.7.11.1; AltName: Full=Germ cell-specific gene 2 protein; AltName: Full=Haploid germ cell-specific nuclear protein kinase;
Contig1801	97	1.80412	-	-	-	-	-	-	-
Contig1802	583	1.24871	-	-	-	-	-	-	-
Contig1803	2590	26.5087	SGN-U430922	Solyc01g066360.2.1	-	60101707	pectin methylesterase [Nicotiana tabacum]	Q43043	RecName: Full=Pectinesterase; Short=PE; EC=3.1.1.11; AltName: Full=Pectin methylesterase; Flags: Precursor;
Contig1804	712	1.33048	SGN-U497605	Solyc03g114730.2.1	-	224118968	predicted protein [Populus trichocarpa]	Q8W486	RecName: Full=DUF246 domain-containing protein At1g04910;
Contig1805	604	2.52483	-	-	-	375333733	self-incompatibility S-locus F-box ZF2-1, partial [Solanum habrochaites]	-	-
Contig1806	804	2.88706	SGN-U423284	Solyc05g007150.2.1	-	48209877	putative UDP-galactose transporter [Solanum demissum]	Q9M9S6	RecName: Full=UDP-galactose/UDP-glucose transporter 3; Short=AtUTr3;
Contig1807	1172	11.1009	SGN-U425840	Solyc10g085660.1.1	-	255580242	conserved hypothetical protein [Ricinus communis]	Q9CAZ0	RecName: Full=F-box protein SKIP24; AltName: Full=SKP1-interacting partner 24;
Contig1808	662	1.54079	SGN-U486883	Solyc01g020520.2.1	-	255583910	protease m50 membrane-bound transcription factor site 2 protease, putative [Ricinus communis]	-	-
Contig1809	513	1.88694	-	Solyc03g120440.1.1	-	-	-	-	-
Contig1810	358	1.31285	SGN-U453478	-	-	-	-	-	-
Contig1811	1351	6.33088	SGN-U449532	Solyc04g050920.2.1	-	359476539	PREDICTED: uncharacterized protein LOC100252715 [Vitis vinifera]	-	-
Contig1812	534	1.38202	SGN-U435912	Solyc10g044840.1.1	-	334184108	uncharacterized protein [Arabidopsis thaliana]	-	-
Contig1813	506	2.37352	-	-	-	-	-	-	-
Contig1814	717	2.68845	SGN-U505604	Solyc09g010820.2.1	-	225440364	PREDICTED: uncharacterized protein LOC100256181 [Vitis vinifera]	Q9S7G7	RecName: Full=Myb-related protein 3R-1; AltName: Full=Plant c-MYB-like protein 1; Short=Protein PC-MYB1;
Contig1815	617	1.38574	SGN-U421995	-	-	-	-	-	-
Contig1816	1574	2.89352	SGN-U439136	-	-	-	-	-	-
Contig1817	2001	9.67214	SGN-U449588	-	-	12656880	PttB [Petunia x hybrida]	-	-
Contig1818	680	3.56426	SGN-U423491	-	-	-	-	-	-
Contig1819	715	1.22098	SGN-U424582	-	-	-	-	-	-
Contig1820	604	1.46523	SGN-U427077	Solyc01g068120.2.1	-	357442079	Pectinesterase [Medicago truncatula]	Q42608	RecName: Full=Pectinesterase/pectinesterase inhibitor; Includes: RecName: Full=Pectinesterase inhibitor; AltName: Full=Pectin methylesterase inhibitor; Includes: RecName: Full=Pectinesterase; Short=PE; EC=3.1.1.11; AltName: Full=Pectin methylesterase; Flags: Fragment;
Contig1821	497	1.75252	SGN-U431284	Solyc11g045480.1.1	-	224091489	predicted protein [Populus trichocarpa]	-	-
Contig1822	594	1.41582	-	-	-	-	-	-	-
Contig1823	785	6.45366	SGN-U499237	Solyc03g006060.2.1	-	-	-	-	-
Contig1824	556	1.7464	SGN-U476739	Solyc07g053920.2.1	-	302143296	unnamed protein product [Vitis vinifera]	Q7Y223	RecName: Full=Mannan endo-1,4-beta-mannosidase 2; EC=3.2.1.78; AltName: Full=Beta-mannanase 2; AltName: Full=Endo-beta-1,4-mannanase 2; Short=AtMAN2; Flags: Precursor;
Contig1825	333	1.26126	SGN-U456184	Solyc05g012160.2.1	-	224098996	predicted protein [Populus trichocarpa]	Q9LE54	RecName: Full=Protein SPIRAL1-like 2;
Contig1826	739	3.47497	SGN-U446175	Solyc07g006190.2.1	-	297821645	hypothetical protein ARALYDRAFT_900875 [Arabidopsis lyrata subsp. lyrata]	-	-
Contig1827	864	2.12412	SGN-U479888	Solyc06g059810.1.1	-	311334687	S-locus linked F-box protein type-3 [Petunia axillaris subsp. axillaris]	-	-
Contig1829	2296	13.2888	SGN-U438510	Solyc01g110030.2.1	-	356542363	PREDICTED: WD repeat-containing protein 13-like [Glycine max]	-	-
Contig1830	581	1.74148	SGN-U432314	Solyc03g095860.2.1	-	255559505	ankyrin repeat-containing protein, putative [Ricinus communis]	-	-
Contig1831	539	1.85714	SGN-U491897	Solyc05g006160.2.1	-	255558384	Gibberellin-regulated protein 3 precursor, putative [Ricinus communis]	Q9LFR3	RecName: Full=Gibberellin-regulated protein 14; AltName: Full=GAST1 protein homolog 14; Flags: Precursor;
Contig1832	1230	9.59695	SGN-U455344	Solyc08g075300.2.1	-	296085471	unnamed protein product [Vitis vinifera]	Q9C658	RecName: Full=Protein decapping 5;
Contig1833	547	1.22121	SGN-U430914	Solyc04g008270.2.1	-	225424468	PREDICTED: annexin D5 [Vitis vinifera]	P55260	RecName: Full=Annexin A4; AltName: Full=36 kDa zymogen granule membrane-associated protein; Short=ZAP36; AltName: Full=Annexin IV; AltName: Full=Annexin-4; AltName: Full=Lipocortin IV;
Contig1834	2304	21.8492	SGN-U448151	Solyc11g071910.1.1	-	356550062	PREDICTED: large subunit GTPase 1 homolog [Glycine max]	Q9H089	RecName: Full=Large subunit GTPase 1 homolog; Short=hLsg1; EC=3.6.1.-;
Contig1835	2959	9.00196	SGN-U469430	Solyc12g099540.1.1	-	73656868	internal-motor kinesin [Nicotiana tabacum]	Q6S004	RecName: Full=Kinesin-related protein 6; AltName: Full=Kinesin family member 6; AltName: Full=Kinesin-13;
Contig1836	1987	4.03968	SGN-U450859	Solyc07g017490.2.1	-	255550309	red protein, putative [Ricinus communis]	Q9Z1M8	RecName: Full=Protein Red; AltName: Full=Cytokine IK; AltName: Full=IK factor; AltName: Full=Protein RER;
Contig1837	2031	17.9106	SGN-U439305	Solyc08g006480.2.1	-	296081763	unnamed protein product [Vitis vinifera]	-	-
Contig1838	91	1.67033	-	-	-	-	-	-	-
Contig1839	796	1.33668	SGN-U482740	-	-	-	-	-	-
Contig1840	1340	1.87313	SGN-U451717	Solyc10g080320.1.1	-	75324707	RecName: Full=Adenylosuccinate synthetase, chloroplastic; Short=AMPSase; Short=AdSS; AltName: Full=IMP--aspartate ligase; Flags: Precursor	Q6T7E8	RecName: Full=Adenylosuccinate synthetase, chloroplastic; Short=AMPSase; Short=AdSS; EC=6.3.4.4; AltName: Full=IMP--aspartate ligase; Flags: Precursor;
Contig1841	1209	1.81931	SGN-U453657	-	-	-	-	-	-
Contig1843	523	3.48375	SGN-U445712	-	-	-	-	-	-
Contig1844	729	2.24302	-	Solyc08g013740.2.1	-	225426475	PREDICTED: probable methyltransferase PMT18 [Vitis vinifera]	Q9C884	RecName: Full=Probable methyltransferase PMT18; EC=2.1.1.-;
Contig1845	478	2.33573	-	-	-	-	-	-	-
Contig1846	734	1.11717	SGN-U442815	Solyc11g062130.1.1	ADP/ATP translocator [Source:Uniprot/SPTREMBL;Acc:P93767]	113461	RecName: Full=ADP,ATP carrier protein, mitochondrial; AltName: Full=ADP/ATP translocase; AltName: Full=Adenine nucleotide translocator; Short=ANT; Flags: Precursor	P27081	RecName: Full=ADP,ATP carrier protein, mitochondrial; AltName: Full=ADP/ATP translocase; AltName: Full=Adenine nucleotide translocator; Short=ANT; Flags: Precursor; Fragment;
Contig1847	1189	1.58749	SGN-U460546	-	-	-	-	-	-
Contig1848	667	2.5003	SGN-U479604	Solyc01g101110.2.1	-	296089840	unnamed protein product [Vitis vinifera]	-	-
Contig1849	264	4.22436	SGN-U433102	Solyc03g097230.1.1	-	224096704	predicted protein [Populus trichocarpa]	-	-
Contig1850	1717	6.4393	SGN-U443967	Solyc02g072460.1.1	-	356566265	PREDICTED: uncharacterized protein ycf20-like [Glycine max]	C0LGP4	RecName: Full=Probable LRR receptor-like serine/threonine-protein kinase At3g47570; EC=2.7.11.1; Flags: Precursor;
Contig1851	608	1.4227	SGN-U459989	-	-	-	-	-	-
Contig1852	688	1.59012	SGN-U468823	Solyc02g081210.2.1	-	350538259	expansin A3 precursor [Solanum lycopersicum]	Q9M9P0	RecName: Full=Expansin-A13; Short=AtEXPA13; AltName: Full=Alpha-expansin-13; Short=At-EXP13; Short=AtEx13; AltName: Full=Ath-ExpAlpha-1.22; Flags: Precursor;
Contig1853	691	2.00973	SGN-U431129	Solyc10g080500.1.1	Actin-52 [Source:Uniprot/SWISSPROT;Acc:Q96484]	254802952	actin, partial [Nicotiana tabacum]	Q10AZ4	RecName: Full=Actin-3;
Contig1854	642	1.32174	-	-	-	-	-	-	-
Contig1855	1672	89.0299	SGN-U434099	Solyc05g054130.2.1	-	225469268	PREDICTED: putative MO25-like protein At5g47540 [Vitis vinifera]	Q9FGK3	RecName: Full=Putative MO25-like protein At5g47540;
Contig1856	1255	6.53361	SGN-U428960	Solyc03g071750.2.1	-	350539745	3-phosphoinositide-dependent protein kinase-1 [Solanum lycopersicum]	Q4V3C8	RecName: Full=3-phosphoinositide-dependent protein kinase 2; Short=AtPDK2; EC=2.7.11.1;
Contig1857	1339	1.60194	SGN-U438921	Solyc03g051900.2.1	-	359481849	PREDICTED: protein RRP5 homolog [Vitis vinifera]	Q6NS46	RecName: Full=Protein RRP5 homolog; AltName: Full=Apoptosis-linked gene 4 protein; AltName: Full=Programmed cell death protein 11;
Contig1858	847	5.72916	SGN-U440594	-	-	14423643	RecName: Full=Pollen allergen Ole e 6; AltName: Allergen=Ole e 6	O24172	RecName: Full=Pollen allergen Ole e 6; AltName: Allergen=Ole e 6;
Contig1859	717	1.1855	SGN-U462915	-	-	-	-	-	-
Contig1861	671	2.29434	SGN-U470745	Solyc02g068180.2.1	-	255543695	metal abc transporter, putative [Ricinus communis]	Q8LEF6	RecName: Full=ABC transporter I family member 11, chloroplastic; Short=ABC transporter ABCI.11; Short=AtABCI11; AltName: Full=Non-intrinsic ABC protein 14; Flags: Precursor;
Contig1862	375	1.93867	-	-	-	-	-	-	-
Contig1863	521	1.92706	SGN-U459409	-	-	-	-	-	-
Contig1864	588	1.33673	SGN-U497185	Solyc04g078620.2.1	-	115483148	Os10g0536000 [Oryza sativa Japonica Group]	Q42551	RecName: Full=SUMO-conjugating enzyme SCE1; EC=6.3.2.-; AltName: Full=Protein EMBRYO DEFECTIVE 1637; AltName: Full=Protein hus5 homolog; AltName: Full=SUMO-conjugating enzyme 1; Short=AtSCE1;
Contig1865	621	2.46074	SGN-U433126	Solyc12g010170.1.1	-	225445889	PREDICTED: uncharacterized protein LOC100243222 [Vitis vinifera]	Q9ZUG9	RecName: Full=Transcription factor bHLH66; AltName: Full=Basic helix-loop-helix protein 66; Short=AtbHLH66; Short=bHLH 66; AltName: Full=Transcription factor EN 95; AltName: Full=bHLH transcription factor bHLH066;
Contig1866	895	179.7	SGN-U439158	Solyc10g008360.2.1	-	225446345	PREDICTED: GPI-anchored protein LORELEI [Vitis vinifera]	-	-
Contig1867	1076	4.50855	SGN-U425815	Solyc07g054450.2.1	-	224126749	predicted protein [Populus trichocarpa]	Q8GZA8	RecName: Full=Protein ULTRAPETALA 1;
Contig1868	572	3.75909	SGN-U452159	-	-	-	-	-	-
Contig1869	709	1.98449	SGN-U439868	-	-	-	-	-	-
Contig1870	528	1.77652	SGN-U422097	-	-	-	-	-	-
Contig1871	702	46.0118	-	Solyc06g073020.2.1	-	356553023	PREDICTED: uncharacterized protein LOC100777832 [Glycine max]	-	-
Contig1872	1723	15.0506	SGN-U443942	Solyc11g071690.1.1	-	359479082	PREDICTED: uncharacterized protein LOC100259916 [Vitis vinifera]	-	-
Contig1873	668	1.79192	SGN-U426935	Solyc12g099520.1.1	-	297743875	unnamed protein product [Vitis vinifera]	-	-
Contig1874	1076	2.38346	SGN-U423483	Solyc06g072720.2.1	-	255573451	nucleic acid binding protein, putative [Ricinus communis]	Q84UQ3	RecName: Full=Zinc finger CCCH domain-containing protein 56; Short=OsC3H56;
Contig1875	692	1.57803	SGN-U501831	Solyc07g042470.2.1	-	297738515	unnamed protein product [Vitis vinifera]	P33081	RecName: Full=Auxin-induced protein 15A;
Contig1876	1322	3.32869	SGN-U429939	Vv08s0032g00090.t01	Putative uncharacterized protein [Source:UniProtKB/TrEMBL;Acc:D7U8I2]	225439256	PREDICTED: probable replication factor C subunit 3 [Vitis vinifera]	Q54BN3	RecName: Full=Probable replication factor C subunit 3; AltName: Full=Activator 1 subunit 3;
Contig1877	517	3.45238	SGN-U434609	Solyc10g047360.1.1	-	388498836	unknown [Lotus japonicus]	Q86U42	RecName: Full=Polyadenylate-binding protein 2; Short=PABP-2; Short=Poly(A)-binding protein 2; AltName: Full=Nuclear poly(A)-binding protein 1; AltName: Full=Poly(A)-binding protein II; Short=PABII; AltName: Full=Polyadenylate-binding nuclear protein 1;
Contig1878	833	9.76941	SGN-U430451	Solyc11g007720.1.1	-	359486892	PREDICTED: dihydrolipoyllysine-residue acetyltransferase component 1 of pyruvate dehydrogenase complex, mitochondrial-like [Vitis vinifera]	Q0WQF7	RecName: Full=Dihydrolipoyllysine-residue acetyltransferase component 1 of pyruvate dehydrogenase complex, mitochondrial; EC=2.3.1.12; AltName: Full=Dihydrolipoamide S-acetyltransferase component 1 of pyruvate dehydrogenase complex; AltName: Full=Pyruvate dehydrogenase complex component E2 1; Short=PDC-E2 1; Short=PDCE2 1; Flags: Precursor;
Contig1879	610	1.9823	SGN-U458311	-	-	-	-	-	-
Contig1880	515	1.59689	SGN-U442512	Solyc03g098500.2.1	-	-	-	-	-
Contig1881	887	1.28974	SGN-U437160	Solyc11g071800.1.1	-	224054234	predicted protein [Populus trichocarpa]	Q9D7N9	RecName: Full=Adipocyte plasma membrane-associated protein; AltName: Full=Protein DD16;
Contig1882	575	3.50087	SGN-U421705	Solyc06g008630.2.1	Putative anti-PCD protein [Source:Uniprot/SPTREMBL;Acc:Q0H8T9]	14423643	RecName: Full=Pollen allergen Ole e 6; AltName: Allergen=Ole e 6	O24172	RecName: Full=Pollen allergen Ole e 6; AltName: Allergen=Ole e 6;
Contig1883	408	1.22549	SGN-U461029	Solyc02g069720.2.1	-	388491514	unknown [Lotus japonicus]	Q2QMB3	RecName: Full=Protein LOL2; AltName: Full=Protein LSD ONE LIKE 2; Short=OsLOL2; AltName: Full=Putative zinc finger LOL2;
Contig1884	770	1.23247	SGN-U445488	Solyc06g069310.2.1	-	225455814	PREDICTED: protein Dr1 homolog [Vitis vinifera]	P49592	RecName: Full=Protein Dr1 homolog; AltName: Full=Negative co-factor 2-beta homolog; Short=NC2-beta homolog;
Contig1885	537	1.81192	-	Solyc06g054430.1.1	-	359477463	PREDICTED: F-box/LRR-repeat protein 4-like [Vitis vinifera]	Q9C5D2	RecName: Full=F-box/LRR-repeat protein 4; Short=AtFBL4;
Contig1886	606	1.72277	SGN-U444076	-	-	-	-	-	-
Contig1887	1920	7.90316	SGN-U421668	Solyc04g072400.2.1	-	255545588	conserved hypothetical protein [Ricinus communis]	-	-
Contig1888	716	1.22346	SGN-U441575	Solyc04g064700.2.1	-	359492307	PREDICTED: putative transcription elongation factor SPT5 homolog 1-like isoform 2 [Vitis vinifera]	Q9STN3	RecName: Full=Putative transcription elongation factor SPT5 homolog 1;
Contig1889	557	1.93357	SGN-U457274	-	-	-	-	-	-
Contig1890	600	28.8944	SGN-U442942	Solyc06g071720.1.1	-	76160933	ribosomal protein L27a-like protein [Solanum tuberosum]	P49637	RecName: Full=60S ribosomal protein L27a-3;
Contig1891	151	1.8543	SGN-U446220	Solyc02g092000.2.1	-	-	-	-	-
Contig1892	1638	2.30297	SGN-U445602	Solyc05g041530.2.1	-	225429993	PREDICTED: uncharacterized protein LOC100259497 [Vitis vinifera]	-	-
Contig1893	494	1.95749	-	Solyc02g091390.2.1	-	356539846	PREDICTED: uncharacterized protein LOC100810219 [Glycine max]	-	-
Contig1894	2137	64.2732	-	-	-	255563560	Paramyosin, putative [Ricinus communis]	-	-
Contig1895	606	4.9967	SGN-U431718	Solyc04g072060.2.1	-	623592	putative [Nicotiana tabacum]	Q43463	RecName: Full=Ras-related protein Rab7;
Contig1896	580	88.1859	SGN-U438979	Solyc10g008920.1.1	-	-	-	-	-
Contig1897	879	6.81494	SGN-U437957	Solyc02g093670.2.1	-	296081324	unnamed protein product [Vitis vinifera]	-	-
Contig1898	1441	154.715	SGN-U424033	Solyc03g044910.1.1	-	255585130	conserved hypothetical protein [Ricinus communis]	-	-
Contig1899	1958	140.709	SGN-U426113	Solyc10g011810.2.1	-	224067948	predicted protein [Populus trichocarpa]	Q43469	RecName: Full=Delta(8)-fatty-acid desaturase; EC=1.14.19.4; AltName: Full=Delta(8)-sphingolipid desaturase;
Contig1900	882	2.83567	SGN-U486428	Solyc02g083800.2.1	-	147791391	hypothetical protein VITISV_042163 [Vitis vinifera]	O65639	RecName: Full=Cold shock protein 1; Short=AtCSP1; AltName: Full=Cold shock domain-containing protein 1;
Contig1901	478	1.24268	SGN-U502142	-	-	-	-	-	-
Contig1902	1264	21.2706	SGN-U491900	Solyc07g063200.1.1	-	224128161	predicted protein [Populus trichocarpa]	Q8GUK7	RecName: Full=E3 ubiquitin-protein ligase RMA3; EC=6.3.2.-; AltName: Full=Protein RING membrane-anchor 3;
Contig1903	866	72.5872	SGN-U444486	Solyc10g011740.2.1	-	225440288	PREDICTED: ubiquitin-conjugating enzyme E2-17 kDa isoform 2 [Vitis vinifera]	Q94F47	RecName: Full=Ubiquitin-conjugating enzyme E2 28; EC=6.3.2.19; AltName: Full=Ubiquitin carrier protein 28;
Contig1904	586	1.31058	-	-	-	-	-	-	-
Contig1905	558	13.9247	SGN-U437254	Solyc00g030510.2.1	-	548491	RecName: Full=Polygalacturonase; Short=PG; AltName: Full=Pectinase; Flags: Precursor	Q05967	RecName: Full=Polygalacturonase; Short=PG; EC=3.2.1.15; AltName: Full=Pectinase; Flags: Precursor;
Contig1906	1584	10.8319	SGN-U425032	Solyc08g076810.2.1	-	225427179	PREDICTED: uncharacterized protein At4g17910-like [Vitis vinifera]	B3H6K1	RecName: Full=Uncharacterized protein At4g17910; Flags: Precursor;
Contig1907	1076	1.23327	SGN-U484198	Solyc12g088830.1.1	-	-	-	-	-
Contig1908	549	1.82173	SGN-U437226	-	-	224139846	predicted protein [Populus trichocarpa]	-	-
Contig1909	248	1.59895	-	-	-	-	-	-	-
Contig1910	510	1.36667	-	Solyc02g067510.2.1	-	255637948	unknown [Glycine max]	-	-
Contig1911	511	1.25049	SGN-U465315	-	-	-	-	-	-
Contig1912	385	1.91688	-	Solyc05g013380.2.1	-	-	-	-	-
Contig1913	1975	104.622	SGN-U435152	Solyc05g053810.2.1	-	224055837	serine hydroxymethyltransferase 1 [Populus trichocarpa]	Q3SZ20	RecName: Full=Serine hydroxymethyltransferase, mitochondrial; Short=SHMT; EC=2.1.2.1; AltName: Full=Glycine hydroxymethyltransferase; AltName: Full=Serine methylase; Flags: Precursor;
Contig1914	892	1.75	SGN-U438717	Solyc08g076570.2.1	-	-	-	-	-
Contig1915	461	1.93059	SGN-U431929	POPTR_0006s22230.1	Predicted protein [Source:UniProtKB/TrEMBL;Acc:B9HBR6]	225440755	PREDICTED: uncharacterized protein LOC100266492 [Vitis vinifera]	-	-
Contig1916	653	2.05207	SGN-U462732	-	-	-	-	-	-
Contig1917	688	1.375	SGN-U445442	Solyc02g067420.2.1	-	224034459	unknown [Zea mays]	P35130	RecName: Full=Ubiquitin-conjugating enzyme E2 2; EC=6.3.2.19; AltName: Full=Ubiquitin carrier protein 2; AltName: Full=Ubiquitin-conjugating enzyme E2-17 kDa 2; AltName: Full=Ubiquitin-protein ligase 2;
Contig1918	200	3.52	SGN-U462048	-	-	-	-	-	-
Contig1919	357	1.35574	SGN-U482490	Solyc03g034030.2.1	-	-	-	-	-
Contig1920	222	2.3018	-	-	-	-	-	-	-
Contig1921	2451	19.2685	SGN-U424180	Solyc01g107870.2.1	-	7673355	poly(A)-binding protein [Nicotiana tabacum]	P42731	RecName: Full=Polyadenylate-binding protein 2; Short=PABP-2; Short=Poly(A)-binding protein 2;
Contig1922	599	1.87352	-	Solyc07g032080.2.1	-	33945876	vacuolar proton-ATPase subunit-like protein [Lotus japonicus]	-	-
Contig1923	1456	5.27984	SGN-U427020	Solyc04g071340.2.1	-	1169586	RecName: Full=Fructose-1,6-bisphosphatase, cytosolic; Short=FBPase; AltName: Full=CY-F1; AltName: Full=D-fructose-1,6-bisphosphate 1-phosphohydrolase	P46276	RecName: Full=Fructose-1,6-bisphosphatase, cytosolic; Short=FBPase; EC=3.1.3.11; AltName: Full=CY-F1; AltName: Full=D-fructose-1,6-bisphosphate 1-phosphohydrolase;
Contig1924	1711	121.367	SGN-U430914	Solyc04g078820.2.1	-	225424468	PREDICTED: annexin D5 [Vitis vinifera]	Q9C9X3	RecName: Full=Annexin D5; AltName: Full=AnnAt5;
Contig1925	1921	12.7223	SGN-U442964	Solyc06g071650.1.1	-	297843902	clathrin adaptor complexes medium subunit family protein [Arabidopsis lyrata subsp. lyrata]	Q9HFE5	RecName: Full=AP-1 complex subunit mu-1; AltName: Full=Clathrin assembly protein complex 1 medium chain; AltName: Full=Mu-adaptin;
Contig1926	654	3.34528	SGN-U443096	Solyc01g111780.2.1	-	-	-	-	-
Contig1927	657	41.5196	SGN-U468723	Solyc03g096780.1.1	-	93280156	UP-9A [Nicotiana tabacum]	-	-
Contig1928	953	9.1455	SGN-U436297	Solyc01g007490.2.1	ATP-dependent Clp protease proteolytic subunit [Source:Uniprot/SWISSPROT;Acc:Q2MI76]	306486010	clp protease proteolytic subunit protein [Franklinia alatamaha]	Q3C1K4	RecName: Full=ATP-dependent Clp protease proteolytic subunit; EC=3.4.21.92; AltName: Full=Endopeptidase Clp;
Contig1929	470	1.48936	SGN-U445919	Solyc06g076140.2.1	Metallothionein-like protein type 2 [Source:Uniprot/SWISSPROT;Acc:Q43513]	2497902	RecName: Full=Metallothionein-like protein type 2	Q40410	RecName: Full=Metallothionein-like protein type 2;
Contig1930	1233	1.38695	SGN-U499385	-	-	-	-	-	-
Contig1931	475	1.97474	-	GLYMA12G36140.1	Cytochrome b559 subunit alpha [Source:UniProtKB/Swiss-Prot;Acc:Q2PMR7]	-	-	-	-
Contig1932	457	1.6674	SGN-U446019	Solyc11g066720.1.1	-	45935133	putative dihydroflavonol reductase [Ipomoea trifida]	-	-
Contig1933	408	1.23529	SGN-U460055	-	-	-	-	-	-
Contig1934	600	2.00143	-	-	-	-	-	-	-
Contig1935	658	1.891	SGN-U436959	-	-	-	-	-	-
Contig1936	291	2.18859	-	-	-	-	-	-	-
Contig1937	650	5.13929	-	-	-	-	-	-	-
Contig1938	1101	2.75698	SGN-U447312	Vv19s0085g00260.t01	Putative uncharacterized protein [Source:UniProtKB/TrEMBL;Acc:A5B8K7]	350539791	mercaptopyruvate sulfurtransferase-like protein [Solanum lycopersicum]	O64530	RecName: Full=Thiosulfate/3-mercaptopyruvate sulfurtransferase 1, mitochondrial; EC=2.8.1.1; EC=2.8.1.2; AltName: Full=AtMST1; AltName: Full=Rhodanese homolog protein 1; Short=AtRDH1; AltName: Full=Sulfurtransferase 1; Short=AtStr1; Flags: Precursor;
Contig1939	1511	2.8567	SGN-U425390	Solyc05g006240.2.1	-	359473327	PREDICTED: chaperone protein dnaJ 16 [Vitis vinifera]	Q8VXV4	RecName: Full=Chaperone protein dnaJ 16; Short=AtDjB16; Short=AtJ16; AltName: Full=Protein ARG1-LIKE 1; Short=AtARL1;
Contig1940	1087	2.52078	SGN-U431119	Solyc04g011500.2.1	Actin-41 [Source:Uniprot/SWISSPROT;Acc:Q96482]	380505032	actin, partial [Nicotiana benthamiana]	P30171	RecName: Full=Actin-97; tr:G2J5Z3_DROME [G2J5Z3] SubName: Full=MIP30171p1; Flags: Fragment;
Contig1941	3173	3.94294	SGN-U437867	Solyc09g005100.2.1	-	359481176	PREDICTED: transcription factor bHLH140-like [Vitis vinifera]	Q9M041	RecName: Full=Transcription factor bHLH140; AltName: Full=Basic helix-loop-helix protein 140; Short=AtbHLH140; Short=bHLH 140; AltName: Full=Transcription factor EN 122; AltName: Full=bHLH transcription factor bHLH140;
Contig1942	614	7.68339	SGN-U463798	-	-	-	-	-	-
Contig1943	184	1.625	-	-	-	-	-	-	-
Contig1944	2252	133.345	SGN-U440970	Solyc11g071310.1.1	-	225430021	PREDICTED: uncharacterized protein LOC100267889 [Vitis vinifera]	-	-
Contig1945	528	1.81629	SGN-U447613	Solyc04g045480.2.1	-	255588857	conserved hypothetical protein [Ricinus communis]	Q8LG98	RecName: Full=Ubiquitin thioesterase otubain-like; EC=3.4.19.12; AltName: Full=Deubiquitinating enzyme otubain-like; AltName: Full=Ubiquitin-specific-processing protease otubain-like;
Contig1946	1068	8.01625	SGN-U447797	Solyc10g006560.2.1	-	224115182	histone H2 [Populus trichocarpa]	Q9LD28	RecName: Full=Histone H2A.6; AltName: Full=HTA1; AltName: Full=Protein RESISTANT TO AGROBACTERIUM TRANSFORMATION 5;
Contig1947	892	1.69283	SGN-U439494	Vv07s0151g00550.t01	Putative uncharacterized protein [Source:UniProtKB/TrEMBL;Acc:F6HI61]	224062379	predicted protein [Populus trichocarpa]	Q54W07	RecName: Full=Probable serine/threonine-protein kinase BUD32 homolog; EC=2.7.11.1;
Contig1948	908	6.65458	-	fgenesh1_pg.C_scaffold_1000840	-	91805763	oligopeptide transporter OPT family protein [Arabidopsis thaliana]	O04514	RecName: Full=Oligopeptide transporter 2; Short=AtOPT2; tr:G7E4S5_MIXOS [G7E4S5] SubName: Full=Putative uncharacterized protein Mo04514;
Contig1949	629	1.99167	-	-	-	-	-	-	-
Contig1950	593	1.20573	SGN-U476032	Solyc02g092560.2.1	-	224071295	predicted protein [Populus trichocarpa]	Q66GP0	RecName: Full=BTB/POZ domain-containing protein At5g67385;
Contig1951	577	2.35276	SGN-U447960	Solyc03g025140.1.1	-	-	-	-	-
Contig1952	596	1.17114	SGN-U459125	-	-	-	-	-	-
Contig1953	1997	267.604	SGN-U445430	Solyc08g061090.2.1	-	77416925	brittle 1 protein-like [Solanum tuberosum]	P29518	RecName: Full=Protein brittle-1, chloroplastic/amyloplastic; Flags: Precursor;
Contig1954	1308	5.54836	-	-	-	-	-	-	-
Contig1955	1346	3.13148	SGN-U458881	Solyc06g048540.2.1	-	255565291	abc transporter, putative [Ricinus communis]	Q9CAF5	RecName: Full=ABC transporter I family member 6, chloroplastic; Short=ABC transporter ABCI.6; Short=AtABCI6; AltName: Full=ABC transporter ATPase; AltName: Full=Non-intrinsic ABC protein 7; Short=AtNAP7; AltName: Full=Plastid SufC-like protein; Flags: Precursor;
Contig1956	489	1.23108	SGN-U458384	-	-	-	-	-	-
Contig1957	1053	1.64748	SGN-U435677	Solyc03g044080.2.1	-	255568577	conserved hypothetical protein [Ricinus communis]	-	-
Contig1958	364	2.51923	-	-	-	-	-	-	-
Contig1959	752	1.22074	SGN-U441471	Solyc01g099840.2.1	-	82400166	Drm3-like protein-like protein [Solanum tuberosum]	-	-
Contig1960	888	6.10172	SGN-U425933	Solyc04g082210.2.1	-	134304910	unknown [Brassica juncea]	-	-
Contig1961	591	1.35702	SGN-U443184	-	-	89257489	hypothetical protein 25.t00029 [Brassica oleracea]	-	-
Contig1962	550	2.21362	SGN-U422094	-	-	-	-	-	-
Contig1963	557	1.72172	SGN-U443356	-	-	-	-	-	-
Contig1964	976	1.14217	SGN-U439970	Solyc01g107410.2.1	-	-	-	-	-
Contig1965	943	1.37455	SGN-U485277	Solyc08g067850.2.1	-	359476073	PREDICTED: uncharacterized protein LOC100247424 [Vitis vinifera]	-	-
Contig1966	668	1.50144	SGN-U473509	-	-	-	-	-	-
Contig1967	1746	1.6586	SGN-U442171	Solyc05g052310.2.1	-	255559601	alpha-soluble nsf attachment protein, putative [Ricinus communis]	Q9SPE6	RecName: Full=Alpha-soluble NSF attachment protein 2; Short=Alpha-SNAP2; AltName: Full=N-ethylmaleimide-sensitive factor attachment protein alpha 2;
Contig1968	520	5.76154	SGN-U421707	Solyc06g008630.2.1	Putative anti-PCD protein [Source:Uniprot/SPTREMBL;Acc:Q0H8T9]	350537179	anti-PCD protein-like precursor [Solanum lycopersicum]	-	-
Contig1969	704	4.50284	SGN-U426043	-	-	224154118	predicted protein [Populus trichocarpa]	-	-
Contig1970	1494	4.24813	SGN-U440530	Solyc09g091790.2.1	-	224065338	predicted protein [Populus trichocarpa]	Q8LBL5	RecName: Full=E3 ubiquitin-protein ligase PRT1; EC=6.3.2.-; AltName: Full=Proteolysis 1 protein;
Contig1971	726	2.73609	SGN-U500411	Solyc10g018060.1.1	-	255537373	Elicitor-responsive protein, putative [Ricinus communis]	Q25AG5	RecName: Full=Elicitor-responsive protein 3; AltName: Full=16 kDa phloem protein; AltName: Full=RPP16;
Contig1972	1648	71.6226	-	Solyc03g031850.1.1	-	255571275	conserved hypothetical protein [Ricinus communis]	-	-
Contig1973	1989	16.5587	SGN-U499967	Solyc06g083500.2.1	-	255560177	receptor serine-threonine protein kinase, putative [Ricinus communis]	Q9SFT7	RecName: Full=Serine/threonine-protein kinase At3g07070; EC=2.7.11.1;
Contig1974	1145	1.43161	SGN-U434924	-	-	135670	RecName: Full=TGACG-sequence-specific DNA-binding protein TGA-1B; Short=TGA1b; AltName: Full=HSBF	P14233	RecName: Full=TGACG-sequence-specific DNA-binding protein TGA-1B; Short=TGA1b; AltName: Full=HSBF; Flags: Fragment;
Contig1975	756	1.59788	-	-	-	-	-	-	-
Contig1976	730	2.9889	SGN-U474793	Solyc01g067370.2.1	TSB [Source:Uniprot/SPTREMBL;Acc:Q8LKG9]	39653215	pollen-specific lysine-rich protein SBgLR [Solanum tuberosum]	-	-
Contig1977	1469	2.47965	SGN-U439974	-	-	66841323	polypeptide with a gag-like domain [Petunia x hybrida]	-	-
Contig1978	873	11.3757	SGN-U431632	Solyc01g091320.2.1	-	224074721	predicted protein [Populus trichocarpa]	Q8L7W5	RecName: Full=Methylsterol monooxygenase 1-1; EC=1.14.13.72; AltName: Full=Sterol 4-alpha-methyl-oxidase 1-1; Short=AtSMO1-1;
Contig1979	587	1.8092	SGN-U477805	-	-	-	-	-	-
Contig1980	434	1.35484	-	-	-	-	-	-	-
Contig1981	779	1.64056	SGN-U455190	GLYMA02G30960.2	-	297827755	amino acid transporter family protein [Arabidopsis lyrata subsp. lyrata]	-	-
Contig1982	1055	1.83033	SGN-U461390	-	-	297834032	hypothetical protein ARALYDRAFT_318010 [Arabidopsis lyrata subsp. lyrata]	-	-
Contig1983	783	1.74713	SGN-U432783	Solyc01g103950.2.1	-	359486279	PREDICTED: putative hydroxymethylpyrimidine/phosphomethylpyrimidine kinase 2-like [Vitis vinifera]	P44697	RecName: Full=Hydroxymethylpyrimidine/phosphomethylpyrimidine kinase; EC=2.7.1.49; EC=2.7.4.7; AltName: Full=Hydroxymethylpyrimidine kinase; Short=HMP kinase; AltName: Full=Hydroxymethylpyrimidine phosphate kinase; Short=HMP-P kinase; Short=HMP-phosphate kinase; Short=HMPP kinase;
Contig1984	742	1.54447	SGN-U441131	Solyc08g081130.2.1	-	225426428	PREDICTED: uncharacterized protein LOC100263372 isoform 1 [Vitis vinifera]	-	-
Contig1985	298	1.99329	SGN-U444982	-	-	-	-	-	-
Contig1986	733	1.54843	SGN-U470355	Solyc10g006110.2.1	-	388508752	unknown [Medicago truncatula]	-	-
Contig1987	947	5.91227	SGN-U443316	Solyc09g009170.2.1	ACI14 [Source:Uniprot/SPTREMBL;Acc:Q3SC78]	225440958	PREDICTED: uncharacterized protein LOC100261391 [Vitis vinifera]	-	-
Contig1988	626	1.70815	SGN-U460727	-	-	-	-	-	-
Contig1989	678	3.09068	-	Solyc10g061840.1.1	-	255576689	S-adenosylmethionine-dependent methyltransferase, putative [Ricinus communis]	Q9SBK6	RecName: Full=Jasmonate O-methyltransferase; EC=2.1.1.141; AltName: Full=Floral nectary-specific protein 1; AltName: Full=S-adenosyl-L-methionine:jasmonic acid carboxyl methyltransferase;
Contig1990	441	1.74728	SGN-U466230	-	-	-	-	-	-
Contig1991	806	5.23741	SGN-U455241	-	-	-	-	-	-
Contig1992	1461	10.5911	SGN-U452159	Solyc03g013310.2.1	-	255584319	pten, putative [Ricinus communis]	Q8T9S7	RecName: Full=Phosphatidylinositol 3,4,5-trisphosphate 3-phosphatase and dual-specificity protein phosphatase PTEN; EC=3.1.3.16; EC=3.1.3.48; EC=3.1.3.67; AltName: Full=Pten 3-phosphoinositide phosphatase alpha;
Contig1993	1921	6.01237	SGN-U439381	Solyc05g005590.2.1	-	296086557	unnamed protein product [Vitis vinifera]	A5CX33	RecName: Full=Ribosomal RNA large subunit methyltransferase N; EC=2.1.1.192; AltName: Full=23S rRNA (adenine(2503)-C(2))-methyltransferase; AltName: Full=23S rRNA m2A2503 methyltransferase;
Contig1994	649	2.7563	SGN-U472724	Solyc11g044750.1.1	-	298359665	Why2 protein [Solanum tuberosum]	-	-
Contig1995	856	5.82147	SGN-U422240	Solyc01g096170.2.1	-	255564615	kinase, putative [Ricinus communis]	-	-
Contig1996	760	1.43684	SGN-U434372	Solyc09g006000.2.1	-	225439815	PREDICTED: uncharacterized protein LOC100243090 [Vitis vinifera]	-	-
Contig1997	698	1.4765	SGN-U466479	Solyc00g085070.2.1	-	33337947	putative squalene epoxidase [Solanum lycopersicum]	O48651	RecName: Full=Squalene monooxygenase; EC=1.14.13.132; AltName: Full=Squalene epoxidase; Short=SE;
Contig1998	673	1.30015	-	-	-	-	-	-	-
Contig1999	574	2.13763	SGN-U431539	Solyc11g006820.1.1	-	242050850	hypothetical protein SORBIDRAFT_02g039000 [Sorghum bicolor]	O82221	RecName: Full=Probable small nuclear ribonucleoprotein G; Short=snRNP-G; AltName: Full=Sm protein G; Short=Sm-G; Short=SmG;
Contig2000	513	2.41326	SGN-U450869	Solyc06g064810.2.1	-	255570901	conserved hypothetical protein [Ricinus communis]	-	-
Contig2001	1052	2.69063	SGN-U458016	-	-	-	-	-	-
Contig2002	215	5.20474	SGN-U441651	-	-	-	-	-	-
Contig2003	624	3.13622	SGN-U447690	Solyc06g073960.2.1	Serine/threonine-protein phosphatase [Source:Uniprot/SPTREMBL;Acc:G8Z292]	357471415	Serine/threonine protein phosphatase [Medicago truncatula]	Q9SHS7	RecName: Full=Serine/threonine-protein phosphatase BSL3; EC=3.1.3.16; AltName: Full=BSU1-like protein 3;
Contig2004	701	2.1275	SGN-U461068	-	-	-	-	-	-
Contig2005	2972	11.1695	SGN-U448541	Solyc12g043110.1.1	-	224058852	predicted protein [Populus trichocarpa]	F4HQD4	RecName: Full=Heat shock 70 kDa protein 15; AltName: Full=Heat shock protein 70-15; Short=AtHsp70-15;
Contig2006	421	2.00238	SGN-U428795	Solyc00g007010.2.1	-	10177117	unnamed protein product [Arabidopsis thaliana]	-	-
Contig2007	688	3.48837	SGN-U423039	Solyc01g099820.2.1	-	312985281	hypoia-responsive family protein 2 [Hevea brasiliensis]	-	-
Contig2008	556	2.03597	-	-	-	-	-	-	-
Contig2009	420	1.89048	SGN-U427749	Solyc04g009920.2.1	-	224123610	predicted protein [Populus trichocarpa]	Q8GWB7	RecName: Full=Putative glucuronosyltransferase PGSIP6; EC=2.4.1.-; AltName: Full=Glycogenin-like protein 6; AltName: Full=Plant glycogenin-like starch initiation protein 6;
Contig2010	597	1.22111	SGN-U436970	-	-	-	-	-	-
Contig2011	560	1.6125	SGN-U494546	Solyc10g007810.2.1	-	12325234	unknown protein; 6859-4829 [Arabidopsis thaliana]	-	-
Contig2012	1555	6.74256	SGN-U423722	Solyc02g094640.2.1	-	4107276	acetyl-CoA synthetase [Solanum tuberosum]	B9DGD6	RecName: Full=Acetate--CoA ligase ACS, chloroplastic/glyoxysomal; EC=6.2.1.1; AltName: Full=Acetyl-CoA synthetase; Flags: Precursor;
Contig2013	493	1.72617	-	Solyc01g106150.1.1	-	-	-	-	-
Contig2014	449	1.33408	SGN-U466259	-	-	-	-	-	-
Contig2015	536	1.94776	-	-	-	-	-	-	-
Contig2016	599	2.34895	SGN-U467293	-	-	359473186	PREDICTED: AMSH-like ubiquitin thiolesterase 2-like [Vitis vinifera]	Q6NKP9	RecName: Full=AMSH-like ubiquitin thioesterase 2; EC=3.4.19.-; AltName: Full=Deubiquitinating enzyme AMSH2;
Contig2017	671	2.10426	-	-	-	-	-	-	-
Contig2018	608	5.86505	SGN-U442612	Solyc04g008300.1.1	-	255575224	Ubiquinone biosynthesis protein coq-8, putative [Ricinus communis]	-	-
Contig2019	640	2.33438	SGN-U485898	Solyc07g048030.2.1	-	225447606	PREDICTED: uncharacterized protein LOC100246008 [Vitis vinifera]	-	-
Contig2020	1695	3.72413	SGN-U441691	Solyc05g056150.2.1	-	224079429	predicted protein [Populus trichocarpa]	O82782	RecName: Full=1-(5-phosphoribosyl)-5-[(5-phosphoribosylamino)methylideneamino] imidazole-4-carboxamide isomerase, chloroplastic; EC=5.3.1.16; AltName: Full=5-proFAR isomerase; AltName: Full=BBM II; AltName: Full=Phosphoribosylformimino-5-aminoimidazole carboxamide ribotide isomerase; Flags: Precursor;
Contig2021	468	1.5775	SGN-U448593	Solyc07g066220.2.1	Putative uncharacterized protein [Source:Uniprot/SPTREMBL;Acc:Q9ARC7]	14530687	WRKY DNA-binding protein [Nicotiana tabacum]	-	-
Contig2022	585	1.9641	SGN-U440836	Solyc04g005350.2.1	-	388514621	unknown [Medicago truncatula]	Q9UNP9	RecName: Full=Peptidyl-prolyl cis-trans isomerase E; Short=PPIase E; EC=5.2.1.8; AltName: Full=Cyclophilin E; AltName: Full=Cyclophilin-33; AltName: Full=Rotamase E;
Contig2023	798	1.96617	SGN-U480677	Solyc09g064810.2.1	-	296086714	unnamed protein product [Vitis vinifera]	-	-
Contig2024	1440	3.55091	SGN-U435362	Solyc06g063050.2.1	-	297742959	unnamed protein product [Vitis vinifera]	-	-
[truncated: 74,366 more rows]
