# Supplementary material for: Transcriptome profiling of tobacco (Nicotiana tabacum) pollen and pollen tubes
Source: BMC Genomics. 2017 Aug 7;18:581. doi: 10.1186/s12864-017-3972-3 (PMC5545845; doi:10.1186/s12864-017-3972-3)
Supplement: Supplementary file 3 — Full-length cDNAs identified using TargetIdentifier. (XLSX 4144 kb) [file 12864_2017_3972_MOESM3_ESM.xlsx]

## Sheet: Sheet1
SUMMARY OF THE TARGETIDENTIFIER REPORT:
total number of sequences	76364
number of no hit	35364
number of sequences with hit	41000
full-length sequences	24672
short full-length sequences	2402
possible full-length sequences	0
ambiguous sequences	1618
partial sequences (5'-sequenced partial)	11401
3'-sequenced partial sequences	907
full-length & ORF completely sequenced sequences	15132
number of hits with e-values <= 1e-100	6500
number of hits with e-values <= 1e-50 and > 1e-100	10762
number of hits with e-values <= 1e-30 and > 1e-50	8066
number of hits with e-values <= 1e-10 and > 1e-30	11710
number of hits with e-values <= 1e-5 and > 1e-10	3962
number of hits with e-values <= 0.1 and > 1e-5	0
number of hits with e-values > 0.1	0
FULL-LENGTH
Number of full-length sequences	24672
predicted protein	Contig1	5e-35	FULL-LENGTH	22_24	sense complete	>gi|224057770|ref|XP_002299315.1| predicted protein [Populus trichocarpa] gi|118486493|gb|ABK95086.1| unknown [Populus trichocarpa] gi|118489282|gb|ABK96446.1| unknown [Populus trichocarpa x Populus deltoides] gi|222846573|gb|EEE84120.1| predicted protein [Populus trichocarpa] Length 129 Score 151 bits (382), Expect 5e-35 Identities 80/133 (60%), Positives 104/133 (78%), Gaps 6/133 (4%) Frame +1
PREDICTED: uncharacterized protein LOC100254135 isoform 2	Contig6	0	FULL-LENGTH	77_79	sense partial	>gi|359490943|ref|XP_003634188.1| PREDICTED: uncharacterized protein LOC100254135 isoform 2 [Vitis vinifera] Length 1215 Score 446 bits (1148), Expect(2) 0.0 Identities 230/268 (85%), Positives 241/268 (89%), Gaps 1/268 (0%) Frame +2
DNA repair protein RAD51 homolog	Contig10	E-166	FULL-LENGTH	17_19	sense partial	>gi|350537569|ref|NP_001233788.1| DNA repair protein RAD51 homolog [Solanum lycopersicum] gi|2500107|sp|Q40134.1|RAD51_SOLLC RecName: Full=DNA repair protein RAD51 homolog gi|1143810|gb|AAC23700.1| LeRAD51 [Solanum lycopersicum] Length 342 Score 525 bits (1353), Expect(2) e-166 Identities 273/288 (94%), Positives 279/288 (96%) Frame +2
oligouridylate binding protein	Contig11	2e-21	FULL-LENGTH	210_212	sense partial	>gi|6996560|emb|CAB75429.1| oligouridylate binding protein [Nicotiana plumbaginifolia] Length 406 Score 106 bits (264), Expect 2e-21 Identities 49/50 (98%), Positives 49/50 (98%) Frame +3
Rho guanine dissociation inhibitor	Contig15	5e-07	FULL-LENGTH	79_81	sense partial	>gi|115111006|gb|ABI84105.1| Rho guanine dissociation inhibitor [Petunia integrifolia subsp. inflata] Length 210 Score 58.5 bits (140), Expect 5e-07 Identities 37/67 (55%), Positives 46/67 (68%), Gaps 2/67 (2%) Frame +1
unnamed protein product	Contig16	2e-17	FULL-LENGTH	261_263	sense complete	>gi|296086110|emb|CBI31551.3| unnamed protein product [Vitis vinifera] Length 88 Score 93.6 bits (231), Expect 2e-17 Identities 43/56 (76%), Positives 49/56 (87%) Frame +3
ubiquitin-conjugating enzyme	Contig17	9e-67	FULL-LENGTH	15_17	sense complete	>gi|115371812|gb|ABI96209.1| ubiquitin-conjugating enzyme [Capsicum annuum] Length 183 Score 259 bits (661), Expect 9e-67 Identities 120/183 (65%), Positives 137/183 (74%) Frame +3
predicted protein	Contig18	7e-17	FULL-LENGTH	97_99	sense partial	>gi|224054606|ref|XP_002298337.1| predicted protein [Populus trichocarpa] gi|222845595|gb|EEE83142.1| predicted protein [Populus trichocarpa] Length 269 Score 50.1 bits (118), Expect(3) 7e-17 Identities 22/27 (81%), Positives 24/27 (88%) Frame +1
unknown	Contig21	1e-64	FULL-LENGTH	128_130	sense complete	>gi|388495724|gb|AFK35928.1| unknown [Lotus japonicus] Length 138 Score 251 bits (640), Expect 1e-64 Identities 128/138 (92%), Positives 131/138 (94%) Frame +2
PREDICTED: uncharacterized protein LOC100249142	Contig27	3e-06	FULL-LENGTH	128_130	sense complete	>gi|359476177|ref|XP_002283272.2| PREDICTED: uncharacterized protein LOC100249142 [Vitis vinifera] Length 1187 Score 56.6 bits (135), Expect 3e-06 Identities 30/50 (60%), Positives 38/50 (76%), Gaps 1/50 (2%) Frame +2
Os02g0116900	Contig29	6e-29	FULL-LENGTH	159_161	sense complete	>gi|115443807|ref|NP_001045683.1| Os02g0116900 [Oryza sativa Japonica Group] gi|41052832|dbj|BAD07723.1| putative 15.9 kDa subunit of RNA polymerase II [Oryza sativa Japonica Group] gi|113535214|dbj|BAF07597.1| Os02g0116900 [Oryza sativa Japonica Group] gi|125537811|gb|EAY84206.1| hypothetical protein OsI_05586 [Oryza sativa Indica Group] gi|125580570|gb|EAZ21501.1| hypothetical protein OsJ_05124…
fatty acid desaturase	Contig30	E-100	FULL-LENGTH	146_148	sense partial	>gi|388458921|gb|AFK31315.1| fatty acid desaturase [Camellia oleifera] Length 383 Score 370 bits (949), Expect e-100 Identities 167/200 (83%), Positives 182/200 (91%) Frame +2
predicted protein	Contig31	2e-06	FULL-LENGTH	52_54	sense partial	>gi|224061347|ref|XP_002300435.1| predicted protein [Populus trichocarpa] gi|118487939|gb|ABK95791.1| unknown [Populus trichocarpa] gi|222847693|gb|EEE85240.1| predicted protein [Populus trichocarpa] Length 226 Score 41.6 bits (96), Expect(2) 2e-06 Identities 30/67 (44%), Positives 36/67 (53%), Gaps 2/67 (2%) Frame +1
PREDICTED: uncharacterized protein LOC100255301	Contig33	3e-25	FULL-LENGTH	155_157	sense complete	>gi|359491609|ref|XP_002283556.2| PREDICTED: uncharacterized protein LOC100255301 [Vitis vinifera] gi|297733832|emb|CBI15079.3| unnamed protein product [Vitis vinifera] Length 102 Score 95.9 bits (237), Expect(2) 3e-25 Identities 51/66 (77%), Positives 55/66 (83%) Frame +2
unknown	Contig34	2e-16	FULL-LENGTH	64_66	sense complete	>gi|91176610|gb|ABE26692.1| unknown [Solanum chacoense] Length 114 Score 90.9 bits (224), Expect 2e-16 Identities 45/56 (80%), Positives 49/56 (87%), Gaps 1/56 (1%) Frame +1
PREDICTED: uncharacterized protein At2g41620-like	Contig35	6e-12	FULL-LENGTH	82_84	sense partial	>gi|449437771|ref|XP_004136664.1| PREDICTED: uncharacterized protein At2g41620-like [Cucumis sativus] gi|449494745|ref|XP_004159635.1| PREDICTED: uncharacterized protein At2g41620-like [Cucumis sativus] Length 863 Score 75.9 bits (185), Expect 6e-12 Identities 35/37 (94%), Positives 36/37 (97%) Frame +1
predicted protein	Contig37	2e-13	FULL-LENGTH	96_98	sense complete	>gi|224118308|ref|XP_002331450.1| predicted protein [Populus trichocarpa] gi|118485469|gb|ABK94590.1| unknown [Populus trichocarpa] gi|222873528|gb|EEF10659.1| predicted protein [Populus trichocarpa] Length 78 Score 74.7 bits (182), Expect(2) 2e-13 Identities 36/44 (81%), Positives 42/44 (95%) Frame +3
PREDICTED: exocyst complex component SEC3A isoform 1	Contig39	0	FULL-LENGTH	105_107	sense complete	>gi|225458426|ref|XP_002283704.1| PREDICTED: exocyst complex component SEC3A isoform 1 [Vitis vinifera] gi|302142418|emb|CBI19621.3| unnamed protein product [Vitis vinifera] Length 886 Score 1458 bits (3774), Expect 0.0 Identities 740/886 (83%), Positives 798/886 (90%), Gaps 1/886 (0%) Frame +3
RecName: Full=60S ribosomal protein L37a	Contig41	5e-24	FULL-LENGTH	45_47	sense complete	>gi|6831602|sp|Q9XHE4.1|RL37A_GOSHI RecName: Full=60S ribosomal protein L37a gi|4741896|gb|AAD28753.1|AF127042_1 60S ribosomal protein L37a [Gossypium hirsutum] Length 92 Score 95.5 bits (236), Expect(2) 5e-24 Identities 44/45 (97%), Positives 45/45 (100%) Frame +3
PREDICTED: olee1-like protein-like	Contig54	1e-37	FULL-LENGTH	93_95	sense complete	>gi|449433754|ref|XP_004134662.1| PREDICTED: olee1-like protein-like [Cucumis sativus] gi|449530370|ref|XP_004172168.1| PREDICTED: olee1-like protein-like [Cucumis sativus] Length 168 Score 161 bits (408), Expect 1e-37 Identities 83/162 (51%), Positives 116/162 (71%), Gaps 1/162 (0%) Frame +3
RecName: Full=DNA-directed RNA polymerase 2, chloroplastic/mitochondrial; AltName: Full=NsRpoT-B; AltName: Full=T7 bacteriophage-type single subunit RNA polymerase 2; Flags: Precursor	Contig55	4e-20	FULL-LENGTH	66_68	sense partial	>gi|90111039|sp|Q8VWF8.2|RPOT2_NICSY RecName: Full=DNA-directed RNA polymerase 2, chloroplastic/mitochondrial; AltName: Full=NsRpoT-B; AltName: Full=T7 bacteriophage-type single subunit RNA polymerase 2; Flags: Precursor gi|21425639|emb|CAC82575.2| phage-type RNA polymerase [Nicotiana sylvestris] Length 1020 Score 60.1 bits (144), Expect(3) 4e-20 Identities 29/46 (63%), Positives 36/46 (78%) Fram…
conserved hypothetical protein	Contig58	9e-15	FULL-LENGTH	89_91	sense complete	>gi|255565661|ref|XP_002523820.1| conserved hypothetical protein [Ricinus communis] gi|223536908|gb|EEF38546.1| conserved hypothetical protein [Ricinus communis] Length 112 Score 84.3 bits (207), Expect 9e-15 Identities 50/116 (43%), Positives 56/116 (48%) Frame +2
PREDICTED: post-GPI attachment to proteins factor 3-like	Contig60	3e-70	FULL-LENGTH	59_61	sense complete	>gi|356520408|ref|XP_003528854.1| PREDICTED: post-GPI attachment to proteins factor 3-like [Glycine max] Length 343 Score 166 bits (421), Expect(4) 3e-70 Identities 76/140 (54%), Positives 97/140 (69%), Gaps 8/140 (5%) Frame +2
PREDICTED: ethylene-responsive transcription factor ERF118-like	Contig61	1e-13	FULL-LENGTH	80_82	sense complete	>gi|449446199|ref|XP_004140859.1| PREDICTED: ethylene-responsive transcription factor ERF118-like [Cucumis sativus] Length 318 Score 73.6 bits (179), Expect(2) 1e-13 Identities 35/59 (59%), Positives 44/59 (74%) Frame +2
unknown	Contig63	7e-66	FULL-LENGTH	123_125	sense complete	>gi|76573355|gb|ABA46782.1| unknown [Solanum tuberosum] Length 195 Score 256 bits (653), Expect 7e-66 Identities 129/165 (78%), Positives 136/165 (82%), Gaps 1/165 (0%) Frame +3
PREDICTED: calcium-dependent protein kinase 32-like isoform 1	Contig64	1e-54	FULL-LENGTH	70_72	sense complete	>gi|359481709|ref|XP_002283549.2| PREDICTED: calcium-dependent protein kinase 32-like isoform 1 [Vitis vinifera] Length 526 Score 143 bits (361), Expect(2) 1e-54 Identities 71/92 (77%), Positives 82/92 (89%) Frame +1
PREDICTED: bet1-like SNARE 1-1	Contig72	2e-29	FULL-LENGTH	333_335	sense partial	>gi|225437830|ref|XP_002262985.1| PREDICTED: bet1-like SNARE 1-1 [Vitis vinifera] gi|297744115|emb|CBI37085.3| unnamed protein product [Vitis vinifera] Length 123 Score 133 bits (335), Expect 2e-29 Identities 63/74 (85%), Positives 71/74 (95%) Frame +3
conserved hypothetical protein	Contig78	2e-56	FULL-LENGTH	69_71	sense partial	>gi|255540949|ref|XP_002511539.1| conserved hypothetical protein [Ricinus communis] gi|223550654|gb|EEF52141.1| conserved hypothetical protein [Ricinus communis] Length 357 Score 224 bits (571), Expect 2e-56 Identities 123/201 (61%), Positives 146/201 (72%) Frame +3
Tyrosyl-tRNA synthetase	Contig83	0	FULL-LENGTH	48_50	sense complete	>gi|1841468|emb|CAA71881.1| Tyrosyl-tRNA synthetase [Nicotiana tabacum] Length 408 Score 524 bits (1349), Expect(2) 0.0 Identities 252/270 (93%), Positives 258/270 (95%) Frame +3
heat shock factor	Contig90	0	FULL-LENGTH	131_133	sense complete	>gi|5821138|dbj|BAA83711.1| heat shock factor [Nicotiana tabacum] Length 408 Score 827 bits (2136), Expect 0.0 Identities 402/408 (98%), Positives 405/408 (99%) Frame +2
hypothetical protein	Contig93	4e-12	FULL-LENGTH	68_70	sense complete	>gi|307136428|gb|ADN34235.1| hypothetical protein [Cucumis melo subsp. melo] Length 51 Score 74.7 bits (182), Expect(2) 4e-12 Identities 32/41 (78%), Positives 36/41 (87%) Frame +2
histone H3	Contig94	2e-70	FULL-LENGTH	77_79	sense complete	>gi|413953368|gb|AFW86017.1| histone H3 [Zea mays] Length 227 Score 270 bits (691), Expect 2e-70 Identities 141/159 (88%), Positives 143/159 (89%) Frame +2
unnamed protein product	Contig99	3e-98	FULL-LENGTH	203_205	sense complete	>gi|302142224|emb|CBI19427.3| unnamed protein product [Vitis vinifera] Length 345 Score 364 bits (935), Expect 3e-98 Identities 188/332 (56%), Positives 243/332 (73%), Gaps 10/332 (3%) Frame +2
ubiquitin extension protein	Contig102	3e-63	FULL-LENGTH	73_75	sense partial	>gi|117607067|gb|ABK42077.1| ubiquitin extension protein [Capsicum annuum] Length 179 Score 245 bits (625), Expect 3e-63 Identities 126/159 (79%), Positives 130/159 (81%), Gaps 3/159 (1%) Frame +1
PREDICTED: uncharacterized protein LOC100253804	Contig103	1e-29	FULL-LENGTH	279_281	sense partial	>gi|359482179|ref|XP_002275316.2| PREDICTED: uncharacterized protein LOC100253804 [Vitis vinifera] Length 431 Score 134 bits (338), Expect 1e-29 Identities 71/117 (60%), Positives 80/117 (68%) Frame +3
triose phosphate isomerase cytosolic isoform-like protein	Contig110	E-108	FULL-LENGTH	67_69	sense partial	>gi|390098824|gb|AFL48185.1| triose phosphate isomerase cytosolic isoform-like protein [Capsicum annuum] Length 254 Score 395 bits (1015), Expect e-108 Identities 198/226 (87%), Positives 207/226 (91%), Gaps 1/226 (0%) Frame +1
PREDICTED: probable dolichyl pyrophosphate Glc1Man9GlcNAc2 alpha-1,3-glucosyltransferase-like	Contig115	E-150	FULL-LENGTH	226_228	sense complete	>gi|357137072|ref|XP_003570125.1| PREDICTED: probable dolichyl pyrophosphate Glc1Man9GlcNAc2 alpha-1,3-glucosyltransferase-like [Brachypodium distachyon] Length 514 Score 471 bits (1213), Expect(2) e-150 Identities 228/414 (55%), Positives 290/414 (70%), Gaps 2/414 (0%) Frame +1
leucine-rich repeat resistance protein, identical	Contig118	3e-23	FULL-LENGTH	154_156	sense complete	>gi|47824966|gb|AAT38740.1| Putative leucine-rich repeat resistance protein, identical [Solanum demissum] Length 424 Score 102 bits (255), Expect(2) 3e-23 Identities 88/255 (34%), Positives 110/255 (43%), Gaps 48/255 (18%) Frame +1
unknown	Contig119	0	FULL-LENGTH	96_98	sense complete	>gi|78191456|gb|ABB29949.1| unknown [Solanum tuberosum] Length 410 Score 741 bits (1912), Expect 0.0 Identities 370/410 (90%), Positives 392/410 (95%) Frame +3
RecName: Full=Phosphoglycerate kinase, cytosolic	Contig121	3e-22	FULL-LENGTH	207_209	sense partial	>gi|2499498|sp|Q42962.1|PGKY_TOBAC RecName: Full=Phosphoglycerate kinase, cytosolic gi|1161602|emb|CAA88840.1| phosphoglycerate kinase (PGK) [Nicotiana tabacum] Length 401 Score 108 bits (271), Expect 3e-22 Identities 53/57 (92%), Positives 54/57 (94%) Frame +3
cysteine-rich protein	Contig125	5e-09	FULL-LENGTH	316_318	sense complete	>gi|6626173|gb|AAF19524.1|AF213464_1 cysteine-rich protein [Nicotiana tabacum] Length 74 Score 58.2 bits (139), Expect(2) 5e-09 Identities 24/49 (48%), Positives 30/49 (61%) Frame +1
hypothetical protein VITISV_023239	Contig127	2e-97	FULL-LENGTH	66_68	sense complete	>gi|147820884|emb|CAN60895.1| hypothetical protein VITISV_023239 [Vitis vinifera] Length 282 Score 247 bits (630), Expect(2) 2e-97 Identities 117/169 (69%), Positives 135/169 (79%), Gaps 2/169 (1%) Frame +3
hypothetical protein ZEAMMB73_212646	Contig128	1e-16	FULL-LENGTH	154_156	sense partial	>gi|413922835|gb|AFW62767.1| hypothetical protein ZEAMMB73_212646 [Zea mays] Length 199 Score 56.6 bits (135), Expect(2) 1e-16 Identities 26/26 (100%), Positives 26/26 (100%) Frame +1
Ras-related protein ARA-3, putative, expressed	Contig130	2e-61	FULL-LENGTH	152_154	sense partial	>gi|108711785|gb|ABF99580.1| Ras-related protein ARA-3, putative, expressed [Oryza sativa Japonica Group] Length 176 Score 239 bits (611), Expect 2e-61 Identities 123/149 (82%), Positives 126/149 (84%) Frame +2
adenylsulfate kinase, putative	Contig131	2e-80	FULL-LENGTH	61_63	sense partial	>gi|255568908|ref|XP_002525424.1| adenylsulfate kinase, putative [Ricinus communis] gi|223535237|gb|EEF36914.1| adenylsulfate kinase, putative [Ricinus communis] Length 207 Score 303 bits (777), Expect 2e-80 Identities 145/170 (85%), Positives 157/170 (92%) Frame +1
conserved hypothetical protein	Contig137	1e-33	FULL-LENGTH	86_88	sense partial	>gi|255541764|ref|XP_002511946.1| conserved hypothetical protein [Ricinus communis] gi|223549126|gb|EEF50615.1| conserved hypothetical protein [Ricinus communis] Length 265 Score 99.8 bits (247), Expect(2) 1e-33 Identities 46/66 (69%), Positives 57/66 (86%) Frame +2
conserved hypothetical protein	Contig139	3e-25	FULL-LENGTH	50_52	sense partial	>gi|255545112|ref|XP_002513617.1| conserved hypothetical protein [Ricinus communis] gi|223547525|gb|EEF49020.1| conserved hypothetical protein [Ricinus communis] Length 655 Score 89.4 bits (220), Expect(2) 3e-25 Identities 44/48 (91%), Positives 45/48 (93%) Frame +2
glutamine synthetase GS1	Contig140	E-101	FULL-LENGTH	103_105	sense partial	>gi|209529862|gb|AAG40237.2| glutamine synthetase GS1 [Solanum tuberosum] Length 353 Score 372 bits (954), Expect e-101 Identities 189/241 (78%), Positives 200/241 (82%), Gaps 7/241 (2%) Frame +1
PREDICTED: uncharacterized protein LOC100246327	Contig141	3e-60	FULL-LENGTH	231_233	sense partial	>gi|225442154|ref|XP_002274144.1| PREDICTED: uncharacterized protein LOC100246327 [Vitis vinifera] gi|297743019|emb|CBI35886.3| unnamed protein product [Vitis vinifera] Length 303 Score 228 bits (582), Expect(2) 3e-60 Identities 116/179 (64%), Positives 143/179 (79%), Gaps 1/179 (0%) Frame +3
PREDICTED: protein LURP-one-related 15-like	Contig143	2e-15	FULL-LENGTH	145_147	sense complete	>gi|356568182|ref|XP_003552292.1| PREDICTED: protein LURP-one-related 15-like [Glycine max] Length 216 Score 68.2 bits (165), Expect(2) 2e-15 Identities 30/53 (56%), Positives 42/53 (79%) Frame +1
PREDICTED: uncharacterized protein LOC100249389	Contig145	8e-32	FULL-LENGTH	28_30	sense partial	>gi|359487562|ref|XP_002279731.2| PREDICTED: uncharacterized protein LOC100249389 [Vitis vinifera] Length 946 Score 142 bits (357), Expect 8e-32 Identities 76/157 (48%), Positives 101/157 (64%), Gaps 1/157 (0%) Frame +1
PREDICTED: syntaxin-124-like	Contig146	4e-35	FULL-LENGTH	371_373	sense partial	>gi|449457795|ref|XP_004146633.1| PREDICTED: syntaxin-124-like [Cucumis sativus] gi|449488500|ref|XP_004158058.1| PREDICTED: syntaxin-124-like [Cucumis sativus] Length 303 Score 152 bits (385), Expect 4e-35 Identities 80/95 (84%), Positives 85/95 (89%) Frame +2
DNA/RNA-binding protein KIN17	Contig149	4e-87	FULL-LENGTH	209_211	sense partial	>gi|357494399|ref|XP_003617488.1| DNA/RNA-binding protein KIN17 [Medicago truncatula] gi|217073510|gb|ACJ85115.1| unknown [Medicago truncatula] gi|355518823|gb|AET00447.1| DNA/RNA-binding protein KIN17 [Medicago truncatula] gi|388497062|gb|AFK36597.1| unknown [Medicago truncatula] Length 398 Score 327 bits (838), Expect 4e-87 Identities 183/337 (54%), Positives 216/337 (64%), Gaps 4/337 (1%) Fram…
PREDICTED: F-box/kelch-repeat protein At1g80440	Contig153	E-113	FULL-LENGTH	63_65	sense complete	>gi|225442709|ref|XP_002284872.1| PREDICTED: F-box/kelch-repeat protein At1g80440 [Vitis vinifera] Length 355 Score 414 bits (1065), Expect e-113 Identities 200/364 (54%), Positives 256/364 (70%), Gaps 2/364 (0%) Frame +3
UDP-glucose dehydrogenase 2	Contig155	2e-84	FULL-LENGTH	154_156	sense partial	>gi|48093459|gb|AAT40106.1| putative UDP-glucose dehydrogenase 2 [Nicotiana tabacum] Length 524 Score 316 bits (810), Expect 2e-84 Identities 157/161 (97%), Positives 161/161 (100%) Frame +1
alpha chain of nascent polypeptide associated complex	Contig156	2e-57	FULL-LENGTH	15_17	sense complete	>gi|124484511|dbj|BAF46352.1| alpha chain of nascent polypeptide associated complex [Nicotiana benthamiana] Length 201 Score 227 bits (579), Expect 2e-57 Identities 118/133 (88%), Positives 121/133 (90%) Frame +3
PREDICTED: auxin-induced protein 5NG4-like	Contig160	5e-39	FULL-LENGTH	31_33	sense partial	>gi|356514322|ref|XP_003525855.1| PREDICTED: auxin-induced protein 5NG4-like [Glycine max] Length 368 Score 99.8 bits (247), Expect(2) 5e-39 Identities 50/86 (58%), Positives 64/86 (74%) Frame +1
PREDICTED: exocyst complex component 8	Contig162	E-100	FULL-LENGTH	378_380	sense partial	>gi|225443280|ref|XP_002273667.1| PREDICTED: exocyst complex component 8 [Vitis vinifera] Length 769 Score 233 bits (594), Expect(2) e-100 Identities 118/146 (80%), Positives 130/146 (89%) Frame +3
PREDICTED: olee1-like protein	Contig173	7e-32	FULL-LENGTH	105_107	sense complete	>gi|225443806|ref|XP_002273294.1| PREDICTED: olee1-like protein [Vitis vinifera] gi|297740501|emb|CBI30683.3| unnamed protein product [Vitis vinifera] Length 168 Score 143 bits (360), Expect 7e-32 Identities 77/166 (46%), Positives 106/166 (63%), Gaps 2/166 (1%) Frame +3
PREDICTED: CHD3-type chromatin-remodeling factor PICKLE-like	Contig175	8e-38	FULL-LENGTH	138_140	sense partial	>gi|359475843|ref|XP_002282918.2| PREDICTED: CHD3-type chromatin-remodeling factor PICKLE-like [Vitis vinifera] Length 1472 Score 160 bits (406), Expect 8e-38 Identities 74/98 (75%), Positives 86/98 (87%), Gaps 1/98 (1%) Frame +3
serine-threonine protein kinase, plant-type, putative	Contig177	8e-50	FULL-LENGTH	286_288	sense partial	>gi|255539443|ref|XP_002510786.1| serine-threonine protein kinase, plant-type, putative [Ricinus communis] gi|223549901|gb|EEF51388.1| serine-threonine protein kinase, plant-type, putative [Ricinus communis] Length 1054 Score 136 bits (343), Expect(2) 8e-50 Identities 67/116 (57%), Positives 82/116 (70%) Frame +1
PREDICTED: F-box/kelch-repeat protein At1g67480	Contig179	E-165	FULL-LENGTH	7_9	sense complete	>gi|225425476|ref|XP_002272745.1| PREDICTED: F-box/kelch-repeat protein At1g67480 [Vitis vinifera] gi|297738424|emb|CBI27625.3| unnamed protein product [Vitis vinifera] Length 385 Score 588 bits (1515), Expect e-165 Identities 282/383 (73%), Positives 326/383 (85%), Gaps 5/383 (1%) Frame +1
hypothetical protein VITISV_042110	Contig180	2e-11	FULL-LENGTH	211_213	sense partial	>gi|147791884|emb|CAN75043.1| hypothetical protein VITISV_042110 [Vitis vinifera] Length 536 Score 73.2 bits (178), Expect 2e-11 Identities 32/66 (48%), Positives 45/66 (68%) Frame +1
PREDICTED: uncharacterized protein LOC100267577	Contig181	1e-36	FULL-LENGTH	132_134	sense partial	>gi|225437523|ref|XP_002270132.1| PREDICTED: uncharacterized protein LOC100267577 [Vitis vinifera] Length 717 Score 159 bits (403), Expect 1e-36 Identities 130/376 (34%), Positives 174/376 (46%), Gaps 14/376 (3%) Frame +3
glutaredoxin, partial	Contig184	3e-59	FULL-LENGTH	143_145	sense complete	>gi|386868006|dbj|BAM15272.1| glutaredoxin, partial [Solanum tuberosum] Length 125 Score 233 bits (595), Expect 3e-59 Identities 114/125 (91%), Positives 121/125 (96%) Frame +2
predicted protein	Contig185	E-128	FULL-LENGTH	125_127	sense complete	>gi|224106197|ref|XP_002314081.1| predicted protein [Populus trichocarpa] gi|222850489|gb|EEE88036.1| predicted protein [Populus trichocarpa] Length 418 Score 464 bits (1193), Expect e-128 Identities 221/415 (53%), Positives 294/415 (70%), Gaps 1/415 (0%) Frame +2
unknown	Contig186	3e-59	FULL-LENGTH	72_74	sense partial	>gi|82623405|gb|ABB87117.1| unknown [Solanum tuberosum] Length 249 Score 180 bits (457), Expect(2) 3e-59 Identities 85/86 (98%), Positives 86/86 (100%) Frame +3
PREDICTED: probable protein phosphatase 2C 76	Contig187	E-130	FULL-LENGTH	393_395	sense complete	>gi|225462735|ref|XP_002269132.1| PREDICTED: probable protein phosphatase 2C 76 [Vitis vinifera] gi|302143680|emb|CBI22541.3| unnamed protein product [Vitis vinifera] Length 351 Score 472 bits (1215), Expect e-130 Identities 233/295 (78%), Positives 257/295 (87%) Frame +3
PREDICTED: nudix hydrolase 16, mitochondrial	Contig188	2e-57	FULL-LENGTH	94_96	sense partial	>gi|225441226|ref|XP_002272200.1| PREDICTED: nudix hydrolase 16, mitochondrial [Vitis vinifera] gi|147852980|emb|CAN81261.1| hypothetical protein VITISV_019710 [Vitis vinifera] gi|297739943|emb|CBI30125.3| unnamed protein product [Vitis vinifera] Length 182 Score 157 bits (396), Expect(2) 2e-57 Identities 77/97 (79%), Positives 87/97 (89%) Frame +1
PREDICTED: uncharacterized protein LOC100264059	Contig190	6e-23	FULL-LENGTH	336_338	sense partial	>gi|225461582|ref|XP_002282878.1| PREDICTED: uncharacterized protein LOC100264059 [Vitis vinifera] Length 543 Score 112 bits (281), Expect 6e-23 Identities 58/138 (42%), Positives 83/138 (60%), Gaps 1/138 (0%) Frame +3
PREDICTED: vesicle-associated protein 1-3	Contig193	2e-79	FULL-LENGTH	136_138	sense complete	>gi|225453969|ref|XP_002280265.1| PREDICTED: vesicle-associated protein 1-3 [Vitis vinifera] gi|296089177|emb|CBI38880.3| unnamed protein product [Vitis vinifera] Length 239 Score 301 bits (772), Expect 2e-79 Identities 151/220 (68%), Positives 180/220 (81%) Frame +1
photosystem I assembly protein Ycf3	Contig196	2e-74	FULL-LENGTH	99_101	sense partial	>gi|11465956|ref|NP_054498.1| photosystem I assembly protein Ycf3 [Nicotiana tabacum] gi|78102534|ref|YP_358675.1| photosystem I assembly protein Ycf3 [Nicotiana sylvestris] gi|81301565|ref|YP_398862.1| photosystem I assembly protein Ycf3 [Nicotiana tomentosiformis] gi|351653878|ref|YP_004891603.1| ycf3 gene product (chloroplast) [Nicotiana undulata] gi|404474526|ref|YP_006666031.1| photosystem I…
receptor-like protein kinase precursor	Contig197	2e-80	FULL-LENGTH	276_278	sense complete	>gi|350539361|ref|NP_001233877.1| receptor-like protein kinase precursor [Solanum lycopersicum] gi|3015486|gb|AAC12253.1| receptor-like protein kinase [Solanum lycopersicum] Length 642 Score 265 bits (676), Expect(2) 2e-80 Identities 127/152 (83%), Positives 139/152 (91%) Frame +3
ethylene insensitive 5/7	Contig205	1e-79	FULL-LENGTH	135_137	sense partial	>gi|350537227|ref|NP_001233774.1| ethylene insensitive 5/7 [Solanum lycopersicum] gi|312063753|gb|ADQ27233.1| 5'-3' exoribonuclease 4 [Solanum lycopersicum] Length 978 Score 209 bits (531), Expect(2) 1e-79 Identities 97/109 (88%), Positives 102/109 (93%) Frame +3
unknown	Contig206	4e-10	FULL-LENGTH	185_187	antisense complete	>gi|388492446|gb|AFK34289.1| unknown [Medicago truncatula] Length 77 Score 70.9 bits (172), Expect 4e-10 Identities 34/72 (47%), Positives 49/72 (68%) Frame -2
PREDICTED: sugar transporter ERD6-like 6	Contig207	3e-42	FULL-LENGTH	418_420	sense complete	>gi|225430744|ref|XP_002266704.1| PREDICTED: sugar transporter ERD6-like 6 [Vitis vinifera] gi|297735148|emb|CBI17510.3| unnamed protein product [Vitis vinifera] gi|310877886|gb|ADP37174.1| putative ERD6-like transporter [Vitis vinifera] Length 486 Score 151 bits (382), Expect(3) 3e-42 Identities 68/92 (73%), Positives 83/92 (90%) Frame +1
PEThy;ZPT4-1	Contig209	9e-20	FULL-LENGTH	68_70	sense partial	>gi|1786142|dbj|BAA19114.1| PEThy;ZPT4-1 [Petunia x hybrida] Length 474 Score 100 bits (250), Expect 9e-20 Identities 45/51 (88%), Positives 48/51 (94%) Frame +2
unnamed protein product	Contig221	8e-27	FULL-LENGTH	26_28	sense partial	>gi|297736269|emb|CBI24907.3| unnamed protein product [Vitis vinifera] Length 817 Score 124 bits (311), Expect 8e-27 Identities 66/127 (51%), Positives 86/127 (67%), Gaps 2/127 (1%) Frame +2
SRC2-like protein	Contig226	3e-36	FULL-LENGTH	3_5	sense complete	>gi|93115321|gb|ABE98329.1| SRC2-like protein [Nicotiana benthamiana] Length 294 Score 159 bits (401), Expect 3e-36 Identities 96/198 (48%), Positives 115/198 (58%), Gaps 6/198 (3%) Frame +3
PREDICTED: probable CCR4-associated factor 1 homolog 7 isoform 1	Contig229	4e-64	FULL-LENGTH	214_216	sense partial	>gi|225465508|ref|XP_002272165.1| PREDICTED: probable CCR4-associated factor 1 homolog 7 isoform 1 [Vitis vinifera] Length 274 Score 249 bits (637), Expect 4e-64 Identities 118/134 (88%), Positives 126/134 (94%) Frame +1
40S ribosomal protein S17	Contig233	1e-32	FULL-LENGTH	34_36	sense complete	>gi|1620986|emb|CAA70082.1| 40S ribosomal protein S17 [Nicotiana plumbaginifolia] Length 102 Score 104 bits (260), Expect(2) 1e-32 Identities 50/55 (90%), Positives 52/55 (94%) Frame +1
predicted protein	Contig235	3e-14	FULL-LENGTH	173_175	sense partial	>gi|224087120|ref|XP_002308073.1| predicted protein [Populus trichocarpa] gi|222854049|gb|EEE91596.1| predicted protein [Populus trichocarpa] Length 236 Score 81.6 bits (200), Expect(2) 3e-14 Identities 40/58 (68%), Positives 48/58 (82%) Frame +2
unnamed protein product	Contig236	1e-54	FULL-LENGTH	487_489	sense partial	>gi|297745286|emb|CBI40366.3| unnamed protein product [Vitis vinifera] Length 362 Score 150 bits (378), Expect(2) 1e-54 Identities 75/93 (80%), Positives 82/93 (88%) Frame +1
PREDICTED: ADP-ribosylation factor 1-like	Contig239	9e-80	FULL-LENGTH	129_131	sense partial	>gi|449446863|ref|XP_004141190.1| PREDICTED: ADP-ribosylation factor 1-like [Cucumis sativus] Length 368 Score 142 bits (357), Expect(3) 9e-80 Identities 71/72 (98%), Positives 71/72 (98%) Frame +3
predicted protein	Contig241	E-147	FULL-LENGTH	9_11	sense complete	>gi|224108351|ref|XP_002314817.1| predicted protein [Populus trichocarpa] gi|222863857|gb|EEF00988.1| predicted protein [Populus trichocarpa] Length 449 Score 527 bits (1357), Expect e-147 Identities 270/412 (65%), Positives 312/412 (75%) Frame +3
orf192 (mitochondrion)	Contig243	1e-10	FULL-LENGTH	43_45	sense complete	>gi|372450240|ref|YP_005090393.1| orf192 (mitochondrion) [Phoenix dactylifera] gi|343478445|gb|AEM43933.1| orf192 (mitochondrion) [Phoenix dactylifera] Length 191 Score 66.2 bits (160), Expect(2) 1e-10 Identities 34/50 (68%), Positives 35/50 (70%) Frame +1
unknown	Contig244	1e-14	FULL-LENGTH	147_149	sense partial	>gi|388512533|gb|AFK44328.1| unknown [Lotus japonicus] Length 287 Score 70.9 bits (172), Expect(2) 1e-14 Identities 33/70 (47%), Positives 46/70 (65%) Frame +3
progesterone 5beta reductase-A	Contig245	0	FULL-LENGTH	65_67	sense complete	>gi|226235456|dbj|BAH47640.1| progesterone 5beta reductase-A [Nicotiana tabacum] Length 389 Score 669 bits (1726), Expect(2) 0.0 Identities 316/317 (99%), Positives 316/317 (99%) Frame +2
ER lumen retaining receptor family-like protein	Contig250	E-118	FULL-LENGTH	47_49	sense complete	>gi|77745477|gb|ABB02637.1| ER lumen retaining receptor family-like protein [Solanum tuberosum] Length 274 Score 429 bits (1102), Expect e-118 Identities 205/274 (74%), Positives 234/274 (85%) Frame +2
PREDICTED: uncharacterized protein LOC100249621	Contig253	0	FULL-LENGTH	163_165	sense complete	>gi|225435919|ref|XP_002267190.1| PREDICTED: uncharacterized protein LOC100249621 [Vitis vinifera] Length 655 Score 731 bits (1888), Expect 0.0 Identities 389/662 (58%), Positives 457/662 (69%), Gaps 3/662 (0%) Frame +1
PREDICTED: uncharacterized protein LOC100247080	Contig255	2e-30	FULL-LENGTH	83_85	sense complete	>gi|225439466|ref|XP_002268627.1| PREDICTED: uncharacterized protein LOC100247080 [Vitis vinifera] Length 200 Score 110 bits (274), Expect(2) 2e-30 Identities 59/141 (41%), Positives 88/141 (62%) Frame +2
Protein C9orf74, putative	Contig258	8e-35	FULL-LENGTH	152_154	sense complete	>gi|255541426|ref|XP_002511777.1| Protein C9orf74, putative [Ricinus communis] gi|223548957|gb|EEF50446.1| Protein C9orf74, putative [Ricinus communis] Length 99 Score 151 bits (382), Expect 8e-35 Identities 72/85 (84%), Positives 78/85 (91%) Frame +2
PREDICTED: protein kinase and PP2C-like domain-containing protein isoform 2	Contig260	7e-95	FULL-LENGTH	61_63	sense complete	>gi|225440177|ref|XP_002283443.1| PREDICTED: protein kinase and PP2C-like domain-containing protein isoform 2 [Vitis vinifera] Length 669 Score 333 bits (855), Expect(3) 7e-95 Identities 161/193 (83%), Positives 176/193 (91%) Frame +1
predicted protein	Contig261	8e-67	FULL-LENGTH	196_198	sense complete	>gi|224091044|ref|XP_002309157.1| predicted protein [Populus trichocarpa] gi|222855133|gb|EEE92680.1| predicted protein [Populus trichocarpa] Length 170 Score 258 bits (660), Expect 8e-67 Identities 122/171 (71%), Positives 150/171 (87%) Frame +1
DNA cross-link repair protein pso2/snm1, putative	Contig264	3e-48	FULL-LENGTH	27_29	sense complete	>gi|255543475|ref|XP_002512800.1| DNA cross-link repair protein pso2/snm1, putative [Ricinus communis] gi|223547811|gb|EEF49303.1| DNA cross-link repair protein pso2/snm1, putative [Ricinus communis] Length 493 Score 129 bits (325), Expect(2) 3e-48 Identities 56/76 (73%), Positives 70/76 (92%) Frame +3
predicted protein	Contig266	1e-07	FULL-LENGTH	87_89	sense partial	>gi|224131236|ref|XP_002321034.1| predicted protein [Populus trichocarpa] gi|222861807|gb|EEE99349.1| predicted protein [Populus trichocarpa] Length 326 Score 60.8 bits (146), Expect 1e-07 Identities 34/84 (40%), Positives 46/84 (54%) Frame +3
vicilin, identical	Contig269	3e-42	FULL-LENGTH	138_140	sense partial	>gi|48210049|gb|AAT40548.1| Putative vicilin, identical [Solanum demissum] Length 535 Score 144 bits (364), Expect(2) 3e-42 Identities 80/131 (61%), Positives 87/131 (66%), Gaps 28/131 (21%) Frame +3
PREDICTED: uncharacterized protein LOC100263001	Contig270	3e-67	FULL-LENGTH	156_158	sense partial	>gi|359482716|ref|XP_002263827.2| PREDICTED: uncharacterized protein LOC100263001 [Vitis vinifera] Length 936 Score 260 bits (665), Expect 3e-67 Identities 142/316 (44%), Positives 190/316 (60%), Gaps 15/316 (4%) Frame +3
PREDICTED: putative PAP-specific phosphatase, mitochondrial-like	Contig271	2e-29	FULL-LENGTH	78_80	sense partial	>gi|359495718|ref|XP_003635071.1| PREDICTED: putative PAP-specific phosphatase, mitochondrial-like [Vitis vinifera] gi|297745650|emb|CBI40861.3| unnamed protein product [Vitis vinifera] Length 437 Score 89.0 bits (219), Expect(3) 2e-29 Identities 60/116 (51%), Positives 68/116 (58%), Gaps 3/116 (2%) Frame +3
actin	Contig272	E-167	FULL-LENGTH	96_98	sense complete	>gi|209979578|gb|ACJ04738.1| actin [Sedum alfredii] Length 377 Score 350 bits (899), Expect(3) e-167 Identities 170/174 (97%), Positives 170/174 (97%) Frame +3
unknown pollen protein	Contig273	4e-38	FULL-LENGTH	70_72	sense partial	>gi|46371868|gb|AAS90599.1| unknown pollen protein [Petunia integrifolia subsp. inflata] Length 234 Score 162 bits (411), Expect 4e-38 Identities 98/214 (45%), Positives 124/214 (57%), Gaps 18/214 (8%) Frame +1
PREDICTED: uncharacterized protein LOC101212400	Contig274	6e-26	FULL-LENGTH	96_98	sense partial	>gi|449453756|ref|XP_004144622.1| PREDICTED: uncharacterized protein LOC101212400 [Cucumis sativus] Length 879 Score 122 bits (307), Expect 6e-26 Identities 78/189 (41%), Positives 106/189 (56%), Gaps 8/189 (4%) Frame +3
PREDICTED: uncharacterized protein LOC100247165	Contig278	5e-43	FULL-LENGTH	248_250	sense complete	>gi|225459752|ref|XP_002285899.1| PREDICTED: uncharacterized protein LOC100247165 [Vitis vinifera] Length 154 Score 180 bits (456), Expect 5e-43 Identities 87/120 (72%), Positives 101/120 (84%) Frame +2
predicted protein	Contig279	2e-13	FULL-LENGTH	120_122	sense complete	>gi|224064594|ref|XP_002301522.1| predicted protein [Populus trichocarpa] gi|222843248|gb|EEE80795.1| predicted protein [Populus trichocarpa] Length 138 Score 81.3 bits (199), Expect 2e-13 Identities 44/64 (68%), Positives 49/64 (76%) Frame +3
unnamed protein product	Contig282	3e-08	FULL-LENGTH	264_266	sense partial	>gi|297740850|emb|CBI31032.3| unnamed protein product [Vitis vinifera] Length 1500 Score 62.8 bits (151), Expect 3e-08 Identities 37/100 (37%), Positives 52/100 (52%), Gaps 17/100 (17%) Frame +3
class S F-box protein	Contig288	E-126	FULL-LENGTH	174_176	sense complete	>gi|148923040|gb|ABR18784.1| class S F-box protein [Nicotiana alata] Length 388 Score 457 bits (1177), Expect e-126 Identities 218/393 (55%), Positives 298/393 (75%) Frame +3
Casein kinase I isoform alpha	Contig291	8e-35	FULL-LENGTH	172_174	sense partial	>gi|357501449|ref|XP_003621013.1| Casein kinase I isoform alpha [Medicago truncatula] gi|355496028|gb|AES77231.1| Casein kinase I isoform alpha [Medicago truncatula] Length 599 Score 152 bits (384), Expect 8e-35 Identities 75/97 (77%), Positives 82/97 (84%), Gaps 1/97 (1%) Frame +1
PREDICTED: WD repeat domain phosphoinositide-interacting protein 3-like isoform 1	Contig293	E-157	FULL-LENGTH	145_147	sense complete	>gi|225450815|ref|XP_002283982.1| PREDICTED: WD repeat domain phosphoinositide-interacting protein 3-like isoform 1 [Vitis vinifera] Length 425 Score 560 bits (1444), Expect e-157 Identities 279/363 (76%), Positives 306/363 (84%) Frame +1
PREDICTED: endoplasmic reticulum-Golgi intermediate compartment protein 3	Contig299	E-159	FULL-LENGTH	36_38	sense complete	>gi|225446891|ref|XP_002284045.1| PREDICTED: endoplasmic reticulum-Golgi intermediate compartment protein 3 [Vitis vinifera] gi|296086333|emb|CBI31774.3| unnamed protein product [Vitis vinifera] Length 351 Score 427 bits (1099), Expect(3) e-159 Identities 202/248 (81%), Positives 226/248 (91%), Gaps 1/248 (0%) Frame +3
PREDICTED: mitochondrial substrate carrier family protein S-like	Contig304	2e-63	FULL-LENGTH	7_9	sense partial	>gi|449457753|ref|XP_004146612.1| PREDICTED: mitochondrial substrate carrier family protein S-like [Cucumis sativus] gi|449511666|ref|XP_004164021.1| PREDICTED: mitochondrial substrate carrier family protein S-like [Cucumis sativus] Length 305 Score 248 bits (632), Expect 2e-63 Identities 117/152 (76%), Positives 135/152 (88%) Frame +1
PREDICTED: phospholipid-transporting ATPase 1-like	Contig305	0	FULL-LENGTH	57_59	sense complete	>gi|359481230|ref|XP_002268006.2| PREDICTED: phospholipid-transporting ATPase 1-like [Vitis vinifera] Length 1183 Score 1736 bits (4497), Expect 0.0 Identities 880/1166 (75%), Positives 981/1166 (84%), Gaps 2/1166 (0%) Frame +3
TGF-beta inducible protein	Contig307	1e-44	FULL-LENGTH	47_49	sense complete	>gi|94442902|emb|CAJ91144.1| TGF-beta inducible protein [Platanus x acerifolia] Length 207 Score 185 bits (469), Expect 1e-44 Identities 117/231 (50%), Positives 126/231 (54%) Frame +2
PREDICTED: protein notum homolog	Contig308	6e-47	FULL-LENGTH	104_106	sense partial	>gi|356558882|ref|XP_003547731.1| PREDICTED: protein notum homolog [Glycine max] Length 398 Score 192 bits (489), Expect 6e-47 Identities 108/255 (42%), Positives 144/255 (56%), Gaps 19/255 (7%) Frame +2
hypothetical protein ARALYDRAFT_488851	Contig312	3e-30	FULL-LENGTH	102_104	sense complete	>gi|297808023|ref|XP_002871895.1| hypothetical protein ARALYDRAFT_488851 [Arabidopsis lyrata subsp. lyrata] gi|297317732|gb|EFH48154.1| hypothetical protein ARALYDRAFT_488851 [Arabidopsis lyrata subsp. lyrata] Length 138 Score 103 bits (256), Expect(2) 3e-30 Identities 45/90 (50%), Positives 64/90 (71%) Frame +3
early responsive to dehydration 1 protein	Contig313	9e-91	FULL-LENGTH	89_91	sense complete	>gi|294440434|gb|ADE74634.1| early responsive to dehydration 1 protein [Nicotiana tabacum] Length 163 Score 338 bits (867), Expect 9e-91 Identities 163/163 (100%), Positives 163/163 (100%) Frame +2
predicted protein	Contig314	8e-89	FULL-LENGTH	182_184	sense complete	>gi|224110936|ref|XP_002315688.1| predicted protein [Populus trichocarpa] gi|222864728|gb|EEF01859.1| predicted protein [Populus trichocarpa] Length 332 Score 229 bits (583), Expect(2) 8e-89 Identities 113/206 (54%), Positives 144/206 (69%), Gaps 6/206 (2%) Frame +2
conserved hypothetical protein	Contig316	2e-39	FULL-LENGTH	18_20	sense partial	>gi|255561618|ref|XP_002521819.1| conserved hypothetical protein [Ricinus communis] gi|223539032|gb|EEF40629.1| conserved hypothetical protein [Ricinus communis] Length 494 Score 168 bits (426), Expect 2e-39 Identities 127/364 (34%), Positives 170/364 (46%), Gaps 50/364 (13%) Frame +3
RecName: Full=S-adenosylmethionine decarboxylase proenzyme; Short=AdoMetDC; Short=SAMDC; Contains: RecName: Full=S-adenosylmethionine decarboxylase alpha chain; Contains: RecName: Full=S-adenosylmethionine decarboxylase beta chain; Flags: Precursor	Contig318	2e-68	FULL-LENGTH	373_375	sense partial	>gi|6014931|sp|O80402.1|DCAM_NICSY RecName: Full=S-adenosylmethionine decarboxylase proenzyme; Short=AdoMetDC; Short=SAMDC; Contains: RecName: Full=S-adenosylmethionine decarboxylase alpha chain; Contains: RecName: Full=S-adenosylmethionine decarboxylase beta chain; Flags: Precursor gi|3252792|dbj|BAA29040.1| S-adenosylmethionine decarboxylase [Nicotiana sylvestris] Length 361 Score 264 bits (675…
predicted protein-like protein	Contig330	7e-07	FULL-LENGTH	69_71	sense partial	>gi|317454954|gb|ADV19273.1| predicted protein-like protein [Helleborus orientalis] Length 134 Score 58.2 bits (139), Expect 7e-07 Identities 35/89 (39%), Positives 43/89 (48%), Gaps 3/89 (3%) Frame +3
stress-associated protein 1	Contig333	8e-73	FULL-LENGTH	201_203	sense complete	>gi|88866527|gb|ABD57310.1| stress-associated protein 1 [Solanum lycopersicum] Length 188 Score 279 bits (714), Expect 8e-73 Identities 137/178 (76%), Positives 145/178 (81%), Gaps 8/178 (4%) Frame +3
PREDICTED: kelch repeat-containing protein At3g27220-like	Contig336	3e-59	FULL-LENGTH	41_43	sense partial	>gi|356560517|ref|XP_003548538.1| PREDICTED: kelch repeat-containing protein At3g27220-like [Glycine max] Length 434 Score 234 bits (597), Expect 3e-59 Identities 106/121 (87%), Positives 116/121 (95%) Frame +2
synaptobrevin/VAMP-like protein	Contig338	4e-34	FULL-LENGTH	260_262	sense partial	>gi|329025150|gb|AEB71558.1| synaptobrevin/VAMP-like protein [Solanum chacoense] Length 218 Score 148 bits (374), Expect 4e-34 Identities 70/79 (88%), Positives 75/79 (94%) Frame +2
PREDICTED: low affinity cationic amino acid transporter 2-like isoform 2	Contig339	1e-08	FULL-LENGTH	242_244	sense partial	>gi|356571777|ref|XP_003554049.1| PREDICTED: low affinity cationic amino acid transporter 2-like isoform 2 [Glycine max] Length 638 Score 63.9 bits (154), Expect 1e-08 Identities 31/54 (57%), Positives 36/54 (66%) Frame +2
salt-induced AAA-Type ATPase	Contig342	0	FULL-LENGTH	316_318	sense complete	>gi|37894600|gb|AAF21428.2|AF165422_1 salt-induced AAA-Type ATPase [Mesembryanthemum crystallinum] Length 434 Score 621 bits (1602), Expect(2) 0.0 Identities 311/343 (90%), Positives 329/343 (95%), Gaps 1/343 (0%) Frame +1
PREDICTED: probable RNA polymerase II transcription factor B subunit 1-1	Contig343	2e-59	FULL-LENGTH	180_182	sense complete	>gi|225462064|ref|XP_002276057.1| PREDICTED: probable RNA polymerase II transcription factor B subunit 1-1 [Vitis vinifera] gi|296090002|emb|CBI39821.3| unnamed protein product [Vitis vinifera] Length 602 Score 223 bits (567), Expect(2) 2e-59 Identities 139/308 (45%), Positives 177/308 (57%), Gaps 7/308 (2%) Frame +3
histone H3, partial	Contig344	1e-69	FULL-LENGTH	50_52	sense complete	>gi|413937382|gb|AFW71933.1| histone H3, partial [Zea mays] Length 171 Score 268 bits (684), Expect 1e-69 Identities 144/170 (84%), Positives 151/170 (88%), Gaps 3/170 (1%) Frame +2
PREDICTED: GPI-anchored protein LORELEI-like	Contig345	2e-24	FULL-LENGTH	210_212	sense complete	>gi|356515252|ref|XP_003526315.1| PREDICTED: GPI-anchored protein LORELEI-like [Glycine max] Length 166 Score 119 bits (298), Expect 2e-24 Identities 56/119 (47%), Positives 69/119 (57%) Frame +3
40S ribosomal protein S4-like protein	Contig347	E-131	FULL-LENGTH	97_99	sense complete	>gi|82400118|gb|ABB72798.1| 40S ribosomal protein S4-like protein [Solanum tuberosum] Length 264 Score 474 bits (1219), Expect e-131 Identities 234/264 (88%), Positives 243/264 (92%) Frame +1
predicted protein	Contig348	5e-48	FULL-LENGTH	33_35	sense complete	>gi|224099217|ref|XP_002311407.1| predicted protein [Populus trichocarpa] gi|118483385|gb|ABK93593.1| unknown [Populus trichocarpa] gi|118485555|gb|ABK94629.1| unknown [Populus trichocarpa] gi|222851227|gb|EEE88774.1| predicted protein [Populus trichocarpa] Length 155 Score 196 bits (497), Expect 5e-48 Identities 100/155 (64%), Positives 113/155 (72%) Frame +3
obtusifoliol-14-demethylase	Contig349	3e-37	FULL-LENGTH	212_214	sense partial	>gi|18000074|gb|AAL54888.1|AF116915_1 obtusifoliol-14-demethylase [Nicotiana tabacum] Length 487 Score 159 bits (401), Expect 3e-37 Identities 81/97 (83%), Positives 81/97 (83%) Frame +2
PREDICTED: protein TrpH-like	Contig350	E-153	FULL-LENGTH	109_111	sense complete	>gi|449438183|ref|XP_004136869.1| PREDICTED: protein TrpH-like [Cucumis sativus] gi|449478899|ref|XP_004155448.1| PREDICTED: protein TrpH-like [Cucumis sativus] Length 443 Score 545 bits (1405), Expect e-153 Identities 271/408 (66%), Positives 324/408 (79%), Gaps 10/408 (2%) Frame +1
PREDICTED: uncharacterized protein LOC100855226	Contig353	3e-53	FULL-LENGTH	69_71	sense complete	>gi|359477310|ref|XP_003631962.1| PREDICTED: uncharacterized protein LOC100855226 [Vitis vinifera] Length 1011 Score 214 bits (545), Expect 3e-53 Identities 107/222 (48%), Positives 152/222 (68%) Frame +3
ribulose bisphosphate carboxylase small subunit protein precursor	Contig355	2e-42	FULL-LENGTH	61_63	sense partial	>gi|30013663|gb|AAP03874.1| putative ribulose bisphosphate carboxylase small subunit protein precursor [Nicotiana tabacum] Length 180 Score 123 bits (308), Expect(2) 2e-42 Identities 59/59 (100%), Positives 59/59 (100%) Frame +1
plastid thioredoxin M precursor	Contig357	4e-45	FULL-LENGTH	39_41	sense partial	>gi|312231978|gb|ADQ53450.1| plastid thioredoxin M precursor [Nicotiana tabacum] Length 182 Score 185 bits (470), Expect 4e-45 Identities 89/130 (68%), Positives 104/130 (80%) Frame +3
hypothetical protein VITISV_041203	Contig359	1e-89	FULL-LENGTH	87_89	sense complete	>gi|147774374|emb|CAN72399.1| hypothetical protein VITISV_041203 [Vitis vinifera] Length 315 Score 336 bits (861), Expect 1e-89 Identities 176/294 (59%), Positives 218/294 (74%), Gaps 2/294 (0%) Frame +3
PREDICTED: LOW QUALITY PROTEIN: GDSL esterase/lipase At4g16230-like	Contig360	2e-14	FULL-LENGTH	53_55	sense partial	>gi|449521495|ref|XP_004167765.1| PREDICTED: LOW QUALITY PROTEIN: GDSL esterase/lipase At4g16230-like [Cucumis sativus] Length 386 Score 83.2 bits (204), Expect 2e-14 Identities 38/50 (76%), Positives 43/50 (86%) Frame +2
PREDICTED: ubiquitin-like-conjugating enzyme ATG10-like	Contig361	2e-50	FULL-LENGTH	79_81	sense complete	>gi|359494818|ref|XP_002270982.2| PREDICTED: ubiquitin-like-conjugating enzyme ATG10-like [Vitis vinifera] gi|302144207|emb|CBI23334.3| unnamed protein product [Vitis vinifera] Length 230 Score 164 bits (415), Expect(3) 2e-50 Identities 75/157 (47%), Positives 108/157 (68%) Frame +1
calcium-dependent lipid-binding domain	Contig364	8e-11	FULL-LENGTH	369_371	sense partial	>gi|334183164|ref|NP_001185175.1| calcium-dependent lipid-binding domain [Arabidopsis thaliana] gi|332194200|gb|AEE32321.1| calcium-dependent lipid-binding domain [Arabidopsis thaliana] Length 168 Score 72.4 bits (176), Expect 8e-11 Identities 40/65 (61%), Positives 48/65 (73%), Gaps 2/65 (3%) Frame +3
PREDICTED: uncharacterized protein LOC100262661	Contig365	1e-24	FULL-LENGTH	30_32	sense complete	>gi|225459503|ref|XP_002285842.1| PREDICTED: uncharacterized protein LOC100262661 [Vitis vinifera] gi|302141845|emb|CBI19048.3| unnamed protein product [Vitis vinifera] Length 134 Score 118 bits (296), Expect 1e-24 Identities 70/137 (51%), Positives 85/137 (62%), Gaps 2/137 (1%) Frame +3
PREDICTED: uncharacterized protein LOC100242230	Contig366	1e-19	FULL-LENGTH	154_156	sense complete	>gi|225452895|ref|XP_002283961.1| PREDICTED: uncharacterized protein LOC100242230 [Vitis vinifera] gi|296082954|emb|CBI22255.3| unnamed protein product [Vitis vinifera] Length 227 Score 102 bits (254), Expect 1e-19 Identities 59/157 (37%), Positives 92/157 (58%), Gaps 1/157 (0%) Frame +1
predicted protein	Contig367	4e-11	FULL-LENGTH	217_219	sense complete	>gi|224129586|ref|XP_002328753.1| predicted protein [Populus trichocarpa] gi|222839051|gb|EEE77402.1| predicted protein [Populus trichocarpa] Length 748 Score 73.9 bits (180), Expect 4e-11 Identities 40/73 (54%), Positives 50/73 (68%), Gaps 3/73 (4%) Frame +1
PREDICTED: F-box/LRR-repeat protein 17-like	Contig369	3e-07	FULL-LENGTH	441_443	sense complete	>gi|356504979|ref|XP_003521270.1| PREDICTED: F-box/LRR-repeat protein 17-like [Glycine max] Length 572 Score 60.8 bits (146), Expect 3e-07 Identities 31/57 (54%), Positives 37/57 (64%), Gaps 1/57 (1%) Frame +3
DEAD-box ATP-dependent RNA helicase	Contig370	5e-35	FULL-LENGTH	263_265	sense complete	>gi|357476875|ref|XP_003608723.1| DEAD-box ATP-dependent RNA helicase [Medicago truncatula] gi|355509778|gb|AES90920.1| DEAD-box ATP-dependent RNA helicase [Medicago truncatula] Length 452 Score 120 bits (301), Expect(3) 5e-35 Identities 53/74 (71%), Positives 61/74 (82%), Gaps 1/74 (1%) Frame +2
predicted protein	Contig373	2e-38	FULL-LENGTH	137_139	sense partial	>gi|224101165|ref|XP_002334300.1| predicted protein [Populus trichocarpa] gi|222870938|gb|EEF08069.1| predicted protein [Populus trichocarpa] Length 348 Score 162 bits (411), Expect 2e-38 Identities 73/104 (70%), Positives 83/104 (79%) Frame +2
Polyprotein, putative	Contig377	E-103	FULL-LENGTH	170_172	antisense complete	>gi|113205327|gb|ABI34342.1| Polyprotein, putative [Solanum demissum] Length 1054 Score 338 bits (867), Expect(3) e-103 Identities 191/360 (53%), Positives 217/360 (60%), Gaps 36/360 (10%) Frame -2
glutamate decarboxylase	Contig379	E-121	FULL-LENGTH	193_195	sense complete	>gi|55832255|gb|AAV65329.1| putative glutamate decarboxylase [Hordeum vulgare] Length 424 Score 432 bits (1111), Expect(2) e-121 Identities 208/232 (89%), Positives 219/232 (94%), Gaps 1/232 (0%) Frame +1
unknown	Contig381	2e-15	FULL-LENGTH	168_170	sense complete	>gi|388511167|gb|AFK43645.1| unknown [Lotus japonicus] Length 63 Score 86.7 bits (213), Expect 2e-15 Identities 42/63 (66%), Positives 51/63 (80%), Gaps 2/63 (3%) Frame +3
RNA polymerase	Contig385	7e-58	FULL-LENGTH	377_379	sense complete	>gi|192910796|gb|ACF06506.1| RNA polymerase [Elaeis guineensis] Length 145 Score 229 bits (585), Expect 7e-58 Identities 110/145 (75%), Positives 129/145 (88%) Frame +2
Polyprotein, putative	Contig387	5e-18	FULL-LENGTH	142_144	sense complete	>gi|113205226|gb|ABI34306.1| Polyprotein, putative [Solanum demissum] Length 1691 Score 97.1 bits (240), Expect 5e-18 Identities 52/89 (58%), Positives 62/89 (69%), Gaps 1/89 (1%) Frame +1
hypothetical protein VITISV_035070	Contig390	E-141	FULL-LENGTH	149_151	sense partial	>gi|147822235|emb|CAN66208.1| hypothetical protein VITISV_035070 [Vitis vinifera] Length 1496 Score 395 bits (1015), Expect(3) e-141 Identities 198/302 (65%), Positives 234/302 (77%), Gaps 17/302 (5%) Frame +2
PREDICTED: DPH4 homolog isoform 3	Contig391	7e-54	FULL-LENGTH	156_158	sense partial	>gi|225432792|ref|XP_002283454.1| PREDICTED: DPH4 homolog isoform 3 [Vitis vinifera] gi|225432794|ref|XP_002283447.1| PREDICTED: DPH4 homolog isoform 2 [Vitis vinifera] gi|225432796|ref|XP_002283441.1| PREDICTED: DPH4 homolog isoform 1 [Vitis vinifera] Length 182 Score 215 bits (547), Expect 7e-54 Identities 103/173 (59%), Positives 132/173 (76%) Frame +3
RecName: Full=Anther-specific protein LAT52; Flags: Precursor	Contig392	2e-14	FULL-LENGTH	66_68	sense partial	>gi|125887|sp|P13447.1|LAT52_SOLLC RecName: Full=Anther-specific protein LAT52; Flags: Precursor gi|295812|emb|CAA33854.1| LAT52 [Solanum lycopersicum] Length 161 Score 83.2 bits (204), Expect 2e-14 Identities 39/59 (66%), Positives 47/59 (79%) Frame +3
conserved hypothetical protein	Contig396	2e-81	FULL-LENGTH	180_182	sense partial	>gi|255587435|ref|XP_002534270.1| conserved hypothetical protein [Ricinus communis] gi|223525601|gb|EEF28113.1| conserved hypothetical protein [Ricinus communis] Length 288 Score 307 bits (787), Expect 2e-81 Identities 152/217 (70%), Positives 172/217 (79%), Gaps 4/217 (1%) Frame +3
predicted protein	Contig401	0	FULL-LENGTH	101_103	sense complete	>gi|224078834|ref|XP_002305646.1| predicted protein [Populus trichocarpa] gi|222848610|gb|EEE86157.1| predicted protein [Populus trichocarpa] Length 635 Score 539 bits (1388), Expect(2) 0.0 Identities 261/318 (82%), Positives 289/318 (90%) Frame +2
ubiquitin-conjugating enzyme UBC2	Contig402	5e-82	FULL-LENGTH	157_159	sense complete	>gi|5762457|gb|AAD51109.1|AF176040_1 ubiquitin-conjugating enzyme UBC2 [Mesembryanthemum crystallinum] Length 148 Score 308 bits (790), Expect 5e-82 Identities 145/148 (97%), Positives 147/148 (99%) Frame +1
polypeptide with a gag-like domain	Contig403	8e-10	FULL-LENGTH	215_217	antisense complete	>gi|66841323|dbj|BAD99219.1| polypeptide with a gag-like domain [Petunia x hybrida] Length 463 Score 47.4 bits (111), Expect(2) 8e-10 Identities 18/59 (30%), Positives 37/59 (62%) Frame -2
bypass1	Contig404	1e-61	FULL-LENGTH	177_179	sense partial	>gi|160346973|gb|ABX26124.1| bypass1 [Nicotiana benthamiana] Length 352 Score 240 bits (612), Expect 1e-61 Identities 118/124 (95%), Positives 121/124 (97%) Frame +3
PREDICTED: uncharacterized protein LOC100795907	Contig406	E-155	FULL-LENGTH	314_316	sense complete	>gi|356551592|ref|XP_003544158.1| PREDICTED: uncharacterized protein LOC100795907 [Glycine max] Length 479 Score 553 bits (1424), Expect e-155 Identities 295/480 (61%), Positives 339/480 (70%), Gaps 28/480 (5%) Frame +2
conserved hypothetical protein	Contig408	1e-64	FULL-LENGTH	180_182	sense partial	>gi|255583781|ref|XP_002532643.1| conserved hypothetical protein [Ricinus communis] gi|223527634|gb|EEF29746.1| conserved hypothetical protein [Ricinus communis] Length 421 Score 251 bits (642), Expect 1e-64 Identities 125/183 (68%), Positives 140/183 (76%) Frame +3
FtsH protease-like	Contig409	0	FULL-LENGTH	323_325	sense complete	>gi|350539019|ref|NP_001234370.1| FtsH protease-like [Solanum lycopersicum] gi|30526336|gb|AAP32310.1| putative FtsH protease [Solanum lycopersicum] Length 714 Score 1050 bits (2716), Expect 0.0 Identities 549/650 (84%), Positives 578/650 (88%), Gaps 3/650 (0%) Frame +2
PREDICTED: tRNA (guanine-N(1)-)-methyltransferase-like	Contig415	2e-18	FULL-LENGTH	26_28	sense partial	>gi|225461279|ref|XP_002284299.1| PREDICTED: tRNA (guanine-N(1)-)-methyltransferase-like [Vitis vinifera] gi|363805566|sp|F6H2F8.1|TRM51_VITVI RecName: Full=tRNA (guanine(37)-N1)-methyltransferase 1; AltName: Full=M1G-methyltransferase 1; AltName: Full=tRNA [GM37] methyltransferase 1; AltName: Full=tRNA methyltransferase 5 homolog 1 Length 608 Score 96.7 bits (239), Expect 2e-18 Identities 49/79 …
PREDICTED: dynamin-related protein 1C-like, partial	Contig416	4e-08	FULL-LENGTH	59_61	sense complete	>gi|449528057|ref|XP_004171023.1| PREDICTED: dynamin-related protein 1C-like, partial [Cucumis sativus] Length 546 Score 64.7 bits (156), Expect 4e-08 Identities 30/37 (81%), Positives 34/37 (91%) Frame +2
early responsive to dehydration 1 protein	Contig418	1e-74	FULL-LENGTH	102_104	sense complete	>gi|294440434|gb|ADE74634.1| early responsive to dehydration 1 protein [Nicotiana tabacum] Length 163 Score 284 bits (726), Expect 1e-74 Identities 138/162 (85%), Positives 140/162 (86%) Frame +3
PREDICTED: LOW QUALITY PROTEIN: zinc finger matrin-type protein 2-like	Contig419	2e-53	FULL-LENGTH	89_91	sense partial	>gi|356505775|ref|XP_003521665.1| PREDICTED: LOW QUALITY PROTEIN: zinc finger matrin-type protein 2-like [Glycine max] Length 214 Score 157 bits (397), Expect(2) 2e-53 Identities 80/135 (59%), Positives 91/135 (67%) Frame +2
PREDICTED: golgin candidate 5-like isoform 1	Contig420	0	FULL-LENGTH	403_405	sense complete	>gi|225455135|ref|XP_002267350.1| PREDICTED: golgin candidate 5-like isoform 1 [Vitis vinifera] Length 978 Score 594 bits (1531), Expect(2) 0.0 Identities 321/470 (68%), Positives 358/470 (76%) Frame +1
unknown	Contig421	2e-40	FULL-LENGTH	344_346	sense partial	>gi|33411115|gb|AAQ17609.1|AF167425_2 unknown [Solanum lycopersicum] Length 261 Score 141 bits (356), Expect(2) 2e-40 Identities 73/86 (84%), Positives 75/86 (87%), Gaps 11/86 (12%) Frame +2
predicted protein	Contig426	1e-08	FULL-LENGTH	140_142	sense partial	>gi|224117588|ref|XP_002317616.1| predicted protein [Populus trichocarpa] gi|222860681|gb|EEE98228.1| predicted protein [Populus trichocarpa] Length 340 Score 64.3 bits (155), Expect 1e-08 Identities 44/111 (39%), Positives 57/111 (51%), Gaps 15/111 (13%) Frame +2
conserved hypothetical protein	Contig427	6e-56	FULL-LENGTH	20_22	sense complete	>gi|255568388|ref|XP_002525168.1| conserved hypothetical protein [Ricinus communis] gi|223535465|gb|EEF37134.1| conserved hypothetical protein [Ricinus communis] Length 247 Score 224 bits (570), Expect 6e-56 Identities 107/174 (61%), Positives 129/174 (74%) Frame +2
PREDICTED: 60S ribosomal protein L10a-1-like	Contig428	2e-95	FULL-LENGTH	241_243	sense complete	>gi|449443440|ref|XP_004139485.1| PREDICTED: 60S ribosomal protein L10a-1-like [Cucumis sativus] Length 216 Score 354 bits (908), Expect 2e-95 Identities 178/215 (82%), Positives 189/215 (87%) Frame +1
hypothetical protein VITISV_039291	Contig429	1e-21	FULL-LENGTH	17_19	sense partial	>gi|147773103|emb|CAN71689.1| hypothetical protein VITISV_039291 [Vitis vinifera] Length 241 Score 107 bits (266), Expect 1e-21 Identities 64/154 (41%), Positives 94/154 (61%), Gaps 2/154 (1%) Frame +2
conserved hypothetical protein	Contig431	3e-27	FULL-LENGTH	149_151	sense partial	>gi|255548624|ref|XP_002515368.1| conserved hypothetical protein [Ricinus communis] gi|223545312|gb|EEF46817.1| conserved hypothetical protein [Ricinus communis] Length 559 Score 125 bits (315), Expect 3e-27 Identities 55/108 (50%), Positives 73/108 (67%) Frame +2
PREDICTED: uncharacterized protein LOC100247170	Contig434	E-101	FULL-LENGTH	166_168	sense complete	>gi|359492482|ref|XP_002283891.2| PREDICTED: uncharacterized protein LOC100247170 [Vitis vinifera] gi|147776518|emb|CAN74009.1| hypothetical protein VITISV_003546 [Vitis vinifera] Length 403 Score 375 bits (962), Expect e-101 Identities 215/459 (46%), Positives 283/459 (61%), Gaps 4/459 (0%) Frame +1
embryo-specific protein 3	Contig435	6e-11	FULL-LENGTH	280_282	sense partial	>gi|106879643|emb|CAJ38405.1| embryo-specific protein 3 [Plantago major] Length 96 Score 67.0 bits (162), Expect(2) 6e-11 Identities 26/34 (76%), Positives 30/34 (88%) Frame +1
PREDICTED: chromatin structure-remodeling complex protein BSH-like	Contig439	E-105	FULL-LENGTH	142_144	sense complete	>gi|449459804|ref|XP_004147636.1| PREDICTED: chromatin structure-remodeling complex protein BSH-like [Cucumis sativus] gi|449498785|ref|XP_004160633.1| PREDICTED: chromatin structure-remodeling complex protein BSH-like [Cucumis sativus] Length 240 Score 386 bits (991), Expect e-105 Identities 189/231 (81%), Positives 214/231 (92%), Gaps 1/231 (0%) Frame +1
unknown	Contig441	6e-27	FULL-LENGTH	113_115	sense partial	>gi|388500626|gb|AFK38379.1| unknown [Lotus japonicus] Length 232 Score 125 bits (314), Expect 6e-27 Identities 80/153 (52%), Positives 89/153 (58%) Frame +2
ubiquitin-conjugating protein-like	Contig445	7e-98	FULL-LENGTH	1_3	sense complete	>gi|82621188|gb|ABB86282.1| ubiquitin-conjugating protein-like [Solanum tuberosum] Length 194 Score 362 bits (929), Expect 7e-98 Identities 180/193 (93%), Positives 184/193 (95%), Gaps 2/193 (1%) Frame +1
PREDICTED: aspartic proteinase nepenthesin-2	Contig447	5e-26	FULL-LENGTH	57_59	sense partial	>gi|225430555|ref|XP_002285593.1| PREDICTED: aspartic proteinase nepenthesin-2 [Vitis vinifera] Length 481 Score 121 bits (304), Expect 5e-26 Identities 73/145 (50%), Positives 89/145 (61%), Gaps 4/145 (2%) Frame +3
DnaJ	Contig448	1e-27	FULL-LENGTH	100_102	sense complete	>gi|357511509|ref|XP_003626043.1| DnaJ [Medicago truncatula] gi|140055579|gb|ABO80934.1| Heat shock protein DnaJ, N-terminal [Medicago truncatula] gi|355501058|gb|AES82261.1| DnaJ [Medicago truncatula] gi|388514157|gb|AFK45140.1| unknown [Medicago truncatula] Length 134 Score 128 bits (322), Expect 1e-27 Identities 68/134 (50%), Positives 80/134 (59%), Gaps 2/134 (1%) Frame +1
PREDICTED: uncharacterized protein LOC100241906	Contig450	5e-11	FULL-LENGTH	165_167	sense complete	>gi|225443610|ref|XP_002279326.1| PREDICTED: uncharacterized protein LOC100241906 [Vitis vinifera] gi|297740424|emb|CBI30606.3| unnamed protein product [Vitis vinifera] Length 142 Score 56.6 bits (135), Expect(2) 5e-11 Identities 38/85 (44%), Positives 45/85 (52%), Gaps 1/85 (1%) Frame +3
endo-1,3-1,4-beta-d-glucanase, putative	Contig451	3e-83	FULL-LENGTH	25_27	sense complete	>gi|255567666|ref|XP_002524812.1| endo-1,3-1,4-beta-d-glucanase, putative [Ricinus communis] gi|223535996|gb|EEF37655.1| endo-1,3-1,4-beta-d-glucanase, putative [Ricinus communis] Length 239 Score 218 bits (556), Expect(2) 3e-83 Identities 110/168 (65%), Positives 121/168 (72%) Frame +1
conserved hypothetical protein	Contig456	6e-69	FULL-LENGTH	131_133	sense complete	>gi|255565031|ref|XP_002523508.1| conserved hypothetical protein [Ricinus communis] gi|223537215|gb|EEF38847.1| conserved hypothetical protein [Ricinus communis] Length 172 Score 266 bits (680), Expect 6e-69 Identities 124/172 (72%), Positives 149/172 (86%), Gaps 1/172 (0%) Frame +2
F5M15.26	Contig457	1e-63	FULL-LENGTH	100_102	sense partial	>gi|8778610|gb|AAF79618.1|AC027665_19 F5M15.26 [Arabidopsis thaliana] Length 1838 Score 131 bits (330), Expect(3) 1e-63 Identities 68/122 (55%), Positives 85/122 (69%), Gaps 13/122 (10%) Frame +1
f-box family protein	Contig460	E-154	FULL-LENGTH	414_416	sense complete	>gi|224085497|ref|XP_002307595.1| f-box family protein [Populus trichocarpa] gi|118482816|gb|ABK93324.1| unknown [Populus trichocarpa] gi|222857044|gb|EEE94591.1| f-box family protein [Populus trichocarpa] Length 345 Score 296 bits (757), Expect(2) e-154 Identities 140/168 (83%), Positives 154/168 (91%) Frame +3
UP-9A	Contig461	3e-29	FULL-LENGTH	106_108	sense complete	>gi|93280156|gb|ABF06706.1| UP-9A [Nicotiana tabacum] Length 117 Score 134 bits (336), Expect 3e-29 Identities 73/117 (62%), Positives 76/117 (64%) Frame +1
PREDICTED: SKP1-like protein 21-like	Contig462	2e-76	FULL-LENGTH	175_177	sense partial	>gi|449456470|ref|XP_004145972.1| PREDICTED: SKP1-like protein 21-like [Cucumis sativus] gi|449524038|ref|XP_004169030.1| PREDICTED: SKP1-like protein 21-like [Cucumis sativus] Length 425 Score 290 bits (742), Expect 2e-76 Identities 142/178 (79%), Positives 158/178 (88%) Frame +1
PREDICTED: E3 ubiquitin-protein ligase RMA1H1-like	Contig464	5e-41	FULL-LENGTH	155_157	sense partial	>gi|225461411|ref|XP_002282248.1| PREDICTED: E3 ubiquitin-protein ligase RMA1H1-like [Vitis vinifera] Length 253 Score 155 bits (391), Expect(2) 5e-41 Identities 76/132 (57%), Positives 92/132 (69%), Gaps 1/132 (0%) Frame +2
protein with unknown function	Contig465	3e-82	FULL-LENGTH	48_50	sense partial	>gi|255586447|ref|XP_002533868.1| protein with unknown function [Ricinus communis] gi|223526190|gb|EEF28518.1| protein with unknown function [Ricinus communis] Length 519 Score 290 bits (741), Expect(2) 3e-82 Identities 165/271 (60%), Positives 182/271 (67%), Gaps 13/271 (4%) Frame +3
PREDICTED: signal recognition particle 54 kDa protein 2-like	Contig467	3e-38	FULL-LENGTH	38_40	sense complete	>gi|449522379|ref|XP_004168204.1| PREDICTED: signal recognition particle 54 kDa protein 2-like [Cucumis sativus] Length 392 Score 92.4 bits (228), Expect(3) 3e-38 Identities 43/50 (86%), Positives 46/50 (92%) Frame +2
unknown	Contig469	9e-84	FULL-LENGTH	163_165	sense complete	>gi|388494132|gb|AFK35132.1| unknown [Lotus japonicus] Length 226 Score 315 bits (808), Expect 9e-84 Identities 145/191 (75%), Positives 172/191 (90%) Frame +1
aspartate ammonia lyase, putative	Contig470	3e-44	FULL-LENGTH	678_680	sense partial	>gi|255564272|ref|XP_002523133.1| aspartate ammonia lyase, putative [Ricinus communis] gi|223537695|gb|EEF39318.1| aspartate ammonia lyase, putative [Ricinus communis] Length 470 Score 184 bits (466), Expect 3e-44 Identities 91/94 (96%), Positives 93/94 (98%) Frame +3
unnamed protein product	Contig472	8e-29	FULL-LENGTH	197_199	sense complete	>gi|296084704|emb|CBI25846.3| unnamed protein product [Vitis vinifera] Length 131 Score 132 bits (332), Expect 8e-29 Identities 63/121 (52%), Positives 81/121 (66%) Frame +2
PREDICTED: villin-2-like	Contig475	0	FULL-LENGTH	27_29	sense complete	>gi|225441852|ref|XP_002284163.1| PREDICTED: villin-2-like [Vitis vinifera] Length 952 Score 1422 bits (3682), Expect 0.0 Identities 698/952 (73%), Positives 798/952 (83%), Gaps 6/952 (0%) Frame +3
PREDICTED: uncharacterized protein LOC100251975	Contig476	6e-39	FULL-LENGTH	263_265	sense partial	>gi|225445798|ref|XP_002274666.1| PREDICTED: uncharacterized protein LOC100251975 [Vitis vinifera] Length 517 Score 166 bits (421), Expect 6e-39 Identities 86/131 (65%), Positives 105/131 (80%), Gaps 1/131 (0%) Frame +2
predicted protein	Contig478	3e-81	FULL-LENGTH	33_35	sense partial	>gi|224117680|ref|XP_002317641.1| predicted protein [Populus trichocarpa] gi|222860706|gb|EEE98253.1| predicted protein [Populus trichocarpa] Length 271 Score 197 bits (502), Expect(3) 3e-81 Identities 93/111 (83%), Positives 101/111 (90%) Frame +3
Mitochondrial carrier protein	Contig482	E-142	FULL-LENGTH	80_82	sense complete	>gi|113205356|gb|AAT66766.2| Mitochondrial carrier protein [Solanum demissum] Length 305 Score 509 bits (1311), Expect e-142 Identities 253/305 (82%), Positives 267/305 (87%) Frame +2
nucleotide binding protein, putative	Contig483	5e-51	FULL-LENGTH	42_44	sense partial	>gi|255566862|ref|XP_002524414.1| nucleotide binding protein, putative [Ricinus communis] gi|223536298|gb|EEF37949.1| nucleotide binding protein, putative [Ricinus communis] Length 847 Score 206 bits (524), Expect 5e-51 Identities 110/205 (53%), Positives 142/205 (69%), Gaps 7/205 (3%) Frame +3
dehydroquinate dehydratase/shikimate dehydrogenase, partial	Contig484	6e-30	FULL-LENGTH	211_213	sense partial	>gi|535771|gb|AAA34069.1| dehydroquinate dehydratase/shikimate dehydrogenase, partial [Nicotiana tabacum] Length 579 Score 134 bits (338), Expect(2) 6e-30 Identities 66/67 (98%), Positives 67/67 (100%) Frame +1
PREDICTED: F-box protein SKIP14	Contig486	E-122	FULL-LENGTH	665_667	sense complete	>gi|225425900|ref|XP_002266763.1| PREDICTED: F-box protein SKIP14 [Vitis vinifera] Length 458 Score 383 bits (983), Expect(3) e-122 Identities 211/380 (55%), Positives 256/380 (67%), Gaps 1/380 (0%) Frame +2
PREDICTED: uncharacterized protein LOC100252414	Contig487	1e-32	FULL-LENGTH	180_182	sense complete	>gi|225431429|ref|XP_002280184.1| PREDICTED: uncharacterized protein LOC100252414 [Vitis vinifera] gi|296088655|emb|CBI37646.3| unnamed protein product [Vitis vinifera] Length 176 Score 122 bits (307), Expect(2) 1e-32 Identities 65/104 (62%), Positives 81/104 (77%) Frame +3
hypothetical protein	Contig490	2e-33	FULL-LENGTH	348_350	sense complete	>gi|68299225|emb|CAJ13713.1| hypothetical protein [Capsicum chinense] Length 96 Score 147 bits (371), Expect 2e-33 Identities 65/73 (89%), Positives 68/73 (93%) Frame +3
catalytic, putative	Contig491	5e-09	FULL-LENGTH	165_167	sense partial	>gi|255575665|ref|XP_002528732.1| catalytic, putative [Ricinus communis] gi|223531826|gb|EEF33644.1| catalytic, putative [Ricinus communis] Length 376 Score 45.8 bits (107), Expect(2) 5e-09 Identities 19/42 (45%), Positives 31/42 (73%) Frame +3
PREDICTED: uncharacterized protein LOC100854852	Contig493	2e-32	FULL-LENGTH	82_84	sense partial	>gi|359474728|ref|XP_003631523.1| PREDICTED: uncharacterized protein LOC100854852 [Vitis vinifera] gi|296085469|emb|CBI29201.3| unnamed protein product [Vitis vinifera] Length 187 Score 143 bits (360), Expect 2e-32 Identities 76/143 (53%), Positives 103/143 (72%) Frame +1
hypoia-responsive family protein 2	Contig494	4e-18	FULL-LENGTH	87_89	sense complete	>gi|312985281|gb|ADR30791.1| hypoia-responsive family protein 2 [Hevea brasiliensis] Length 95 Score 96.7 bits (239), Expect 4e-18 Identities 42/49 (85%), Positives 47/49 (95%) Frame +3
conserved hypothetical protein	Contig496	2e-29	FULL-LENGTH	188_190	sense partial	>gi|255570264|ref|XP_002526092.1| conserved hypothetical protein [Ricinus communis] gi|223534589|gb|EEF36286.1| conserved hypothetical protein [Ricinus communis] Length 540 Score 135 bits (339), Expect 2e-29 Identities 100/234 (42%), Positives 131/234 (55%), Gaps 15/234 (6%) Frame +2
uncharacterized protein LOC778318 precursor	Contig497	3e-11	FULL-LENGTH	17_19	sense complete	>gi|350538997|ref|NP_001234113.1| uncharacterized protein LOC778318 precursor [Solanum lycopersicum] gi|62751091|dbj|BAD95793.1| hypothetical protein [Solanum lycopersicum] Length 278 Score 75.1 bits (183), Expect 3e-11 Identities 72/226 (31%), Positives 98/226 (43%), Gaps 15/226 (6%) Frame +2
PREDICTED: vesicle-associated protein 2-1-like	Contig498	3e-71	FULL-LENGTH	127_129	sense partial	>gi|356541222|ref|XP_003539079.1| PREDICTED: vesicle-associated protein 2-1-like [Glycine max] Length 217 Score 273 bits (697), Expect 3e-71 Identities 138/194 (71%), Positives 161/194 (82%), Gaps 5/194 (2%) Frame +1
predicted protein	Contig500	2e-11	FULL-LENGTH	26_28	sense complete	>gi|168040264|ref|XP_001772615.1| predicted protein [Physcomitrella patens subsp. patens] gi|162676170|gb|EDQ62657.1| predicted protein [Physcomitrella patens subsp. patens] Length 110 Score 62.4 bits (150), Expect(2) 2e-11 Identities 26/39 (66%), Positives 34/39 (87%) Frame +2
PREDICTED: uncharacterized protein LOC100250886	Contig501	4e-43	FULL-LENGTH	174_176	sense complete	>gi|225455786|ref|XP_002274364.1| PREDICTED: uncharacterized protein LOC100250886 [Vitis vinifera] Length 307 Score 181 bits (459), Expect 4e-43 Identities 96/274 (35%), Positives 134/274 (48%), Gaps 8/274 (2%) Frame +3
AAA domain-containing protein	Contig510	3e-28	FULL-LENGTH	138_140	sense partial	>gi|399920235|gb|AFP55582.1| AAA domain-containing protein [Rosa rugosa] Length 394 Score 129 bits (325), Expect 3e-28 Identities 70/141 (49%), Positives 95/141 (67%) Frame +3
calcium-dependent protein kinase	Contig512	0	FULL-LENGTH	40_42	sense complete	>gi|374250709|gb|AEY99977.1| calcium-dependent protein kinase [Nicotiana tabacum] Length 500 Score 859 bits (2219), Expect 0.0 Identities 421/489 (86%), Positives 443/489 (90%) Frame +1
predicted protein	Contig513	E-113	FULL-LENGTH	273_275	sense partial	>gi|224141461|ref|XP_002324090.1| predicted protein [Populus trichocarpa] gi|222867092|gb|EEF04223.1| predicted protein [Populus trichocarpa] Length 419 Score 414 bits (1064), Expect e-113 Identities 207/311 (66%), Positives 242/311 (77%), Gaps 6/311 (1%) Frame +3
PREDICTED: aspartic proteinase-like protein 2-like	Contig515	9e-29	FULL-LENGTH	30_32	sense complete	>gi|449446233|ref|XP_004140876.1| PREDICTED: aspartic proteinase-like protein 2-like [Cucumis sativus] Length 498 Score 105 bits (261), Expect(2) 9e-29 Identities 51/86 (59%), Positives 64/86 (74%) Frame +3
PREDICTED: uncharacterized protein At5g39865-like	Contig518	6e-59	FULL-LENGTH	188_190	sense complete	>gi|356508406|ref|XP_003522948.1| PREDICTED: uncharacterized protein At5g39865-like [Glycine max] Length 257 Score 174 bits (441), Expect(2) 6e-59 Identities 100/212 (47%), Positives 135/212 (63%), Gaps 4/212 (1%) Frame +2
protein kinase	Contig519	2e-46	FULL-LENGTH	198_200	sense partial	>gi|506534|emb|CAA50374.1| protein kinase [Nicotiana tabacum] Length 526 Score 144 bits (363), Expect(2) 2e-46 Identities 74/95 (77%), Positives 77/95 (81%) Frame +3
amino acid transporter	Contig520	E-178	FULL-LENGTH	264_266	sense complete	>gi|224054334|ref|XP_002298208.1| amino acid transporter [Populus trichocarpa] gi|222845466|gb|EEE83013.1| amino acid transporter [Populus trichocarpa] Length 468 Score 632 bits (1629), Expect e-178 Identities 335/471 (71%), Positives 378/471 (80%), Gaps 1/471 (0%) Frame +3
PREDICTED: protein notum homolog	Contig521	1e-49	FULL-LENGTH	359_361	sense complete	>gi|359474763|ref|XP_002273920.2| PREDICTED: protein notum homolog [Vitis vinifera] Length 521 Score 152 bits (383), Expect(2) 1e-49 Identities 70/99 (70%), Positives 84/99 (84%) Frame +2
ubiquitin-conjugating enzyme UBC2	Contig523	1e-46	FULL-LENGTH	327_329	sense partial	>gi|5762457|gb|AAD51109.1|AF176040_1 ubiquitin-conjugating enzyme UBC2 [Mesembryanthemum crystallinum] Length 148 Score 190 bits (483), Expect 1e-46 Identities 88/91 (96%), Positives 90/91 (98%) Frame +3
PREDICTED: uncharacterized protein LOC100243231	Contig524	E-137	FULL-LENGTH	116_118	sense complete	>gi|225434806|ref|XP_002282726.1| PREDICTED: uncharacterized protein LOC100243231 [Vitis vinifera] gi|297745999|emb|CBI16055.3| unnamed protein product [Vitis vinifera] Length 447 Score 495 bits (1275), Expect e-137 Identities 268/446 (60%), Positives 327/446 (73%), Gaps 2/446 (0%) Frame +2
PREDICTED: sphingosine-1-phosphate lyase	Contig526	0	FULL-LENGTH	76_78	sense partial	>gi|225468725|ref|XP_002273495.1| PREDICTED: sphingosine-1-phosphate lyase [Vitis vinifera] Length 537 Score 715 bits (1845), Expect(2) 0.0 Identities 351/455 (77%), Positives 398/455 (87%), Gaps 2/455 (0%) Frame +1
PREDICTED: uncharacterized protein LOC100261599	Contig530	0	FULL-LENGTH	70_72	sense partial	>gi|359474011|ref|XP_003631389.1| PREDICTED: uncharacterized protein LOC100261599 [Vitis vinifera] Length 1539 Score 545 bits (1404), Expect(4) 0.0 Identities 300/612 (49%), Positives 382/612 (62%), Gaps 72/612 (11%) Frame +1
unnamed protein product	Contig531	1e-35	FULL-LENGTH	353_355	sense partial	>gi|296084992|emb|CBI28407.3| unnamed protein product [Vitis vinifera] Length 401 Score 154 bits (388), Expect 1e-35 Identities 73/87 (83%), Positives 81/87 (93%) Frame +2
isopentenyl diphosphate isomerase	Contig532	8e-71	FULL-LENGTH	343_345	sense partial	>gi|350538405|ref|NP_001234853.1| isopentenyl diphosphate isomerase [Solanum lycopersicum] gi|160966279|gb|ABX55779.1| isopentenyl diphosphate isomerase [Solanum lycopersicum] Length 235 Score 249 bits (637), Expect(3) 8e-71 Identities 118/125 (94%), Positives 124/125 (99%) Frame +1
PREDICTED: uncharacterized protein LOC100818846	Contig535	7e-07	FULL-LENGTH	219_221	sense complete	>gi|356560815|ref|XP_003548682.1| PREDICTED: uncharacterized protein LOC100818846 [Glycine max] Length 147 Score 58.2 bits (139), Expect 7e-07 Identities 29/49 (59%), Positives 32/49 (65%) Frame +3
unnamed protein product	Contig538	3e-48	FULL-LENGTH	187_189	sense partial	>gi|296081786|emb|CBI20791.3| unnamed protein product [Vitis vinifera] Length 683 Score 195 bits (496), Expect 3e-48 Identities 94/104 (90%), Positives 99/104 (95%) Frame +1
COX assembly mitochondrial protein-like protein	Contig539	3e-15	FULL-LENGTH	84_86	sense complete	>gi|357460659|ref|XP_003600611.1| COX assembly mitochondrial protein-like protein [Medicago truncatula] gi|355489659|gb|AES70862.1| COX assembly mitochondrial protein-like protein [Medicago truncatula] Length 82 Score 56.6 bits (135), Expect(2) 3e-15 Identities 26/39 (66%), Positives 33/39 (84%) Frame +3
Pre-mRNA-splicing factor cwc15, putative	Contig540	1e-24	FULL-LENGTH	92_94	sense partial	>gi|255563594|ref|XP_002522799.1| Pre-mRNA-splicing factor cwc15, putative [Ricinus communis] gi|223538037|gb|EEF39650.1| Pre-mRNA-splicing factor cwc15, putative [Ricinus communis] Length 230 Score 117 bits (293), Expect 1e-24 Identities 61/94 (64%), Positives 64/94 (68%), Gaps 1/94 (1%) Frame +2
polyphosphoinositide binding protein Ssh2p	Contig541	1e-41	FULL-LENGTH	379_381	sense complete	>gi|351720699|ref|NP_001237441.1| polyphosphoinositide binding protein Ssh2p [Glycine max] gi|2739046|gb|AAB94599.1| polyphosphoinositide binding protein Ssh2p [Glycine max] Length 256 Score 176 bits (445), Expect 1e-41 Identities 107/248 (43%), Positives 145/248 (58%), Gaps 26/248 (10%) Frame +1
unnamed protein product	Contig546	3e-59	FULL-LENGTH	44_46	sense partial	>gi|297742348|emb|CBI34497.3| unnamed protein product [Vitis vinifera] Length 516 Score 234 bits (597), Expect 3e-59 Identities 130/239 (54%), Positives 169/239 (70%), Gaps 12/239 (5%) Frame +2
PttA2 protein	Contig548	2e-25	FULL-LENGTH	55_57	sense partial	>gi|2827183|gb|AAB99763.1| PttA2 protein [Petunia x hybrida] Length 431 Score 106 bits (265), Expect(2) 2e-25 Identities 60/114 (52%), Positives 77/114 (67%), Gaps 3/114 (2%) Frame +1
PREDICTED: uncharacterized protein LOC100263844 isoform 1	Contig550	9e-10	FULL-LENGTH	162_164	sense complete	>gi|225466107|ref|XP_002266435.1| PREDICTED: uncharacterized protein LOC100263844 isoform 1 [Vitis vinifera] gi|359490205|ref|XP_003634049.1| PREDICTED: uncharacterized protein LOC100263844 isoform 2 [Vitis vinifera] gi|296084204|emb|CBI24592.3| unnamed protein product [Vitis vinifera] Length 56 Score 67.8 bits (164), Expect 9e-10 Identities 32/55 (58%), Positives 36/55 (65%) Frame +3
polypepetide with reverse transcriptase and RNaseH domains	Contig553	1e-09	FULL-LENGTH	217_219	antisense complete	>gi|66841325|dbj|BAD99221.1| polypepetide with reverse transcriptase and RNaseH domains [Petunia x hybrida] Length 389 Score 68.6 bits (166), Expect 1e-09 Identities 32/56 (57%), Positives 43/56 (76%) Frame -1
PREDICTED: CBS domain-containing protein CBSCBSPB5-like isoform 2	Contig554	0	FULL-LENGTH	289_291	sense complete	>gi|359491097|ref|XP_003634219.1| PREDICTED: CBS domain-containing protein CBSCBSPB5-like isoform 2 [Vitis vinifera] gi|297734436|emb|CBI15683.3| unnamed protein product [Vitis vinifera] Length 541 Score 689 bits (1777), Expect 0.0 Identities 355/492 (72%), Positives 402/492 (81%) Frame +1
PREDICTED: 15.4 kDa class V heat shock protein	Contig555	3e-42	FULL-LENGTH	40_42	sense complete	>gi|225444442|ref|XP_002271195.1| PREDICTED: 15.4 kDa class V heat shock protein [Vitis vinifera] gi|296087002|emb|CBI33266.3| unnamed protein product [Vitis vinifera] Length 136 Score 178 bits (452), Expect 3e-42 Identities 85/137 (62%), Positives 105/137 (76%) Frame +1
transformer-SR ribonucleoprotein	Contig557	2e-37	FULL-LENGTH	551_553	sense partial	>gi|1781299|emb|CAA70700.1| transformer-SR ribonucleoprotein [Nicotiana tabacum] Length 235 Score 161 bits (407), Expect 2e-37 Identities 81/82 (98%), Positives 82/82 (100%) Frame +2
conserved hypothetical protein	Contig558	8e-84	FULL-LENGTH	121_123	sense complete	>gi|255545468|ref|XP_002513794.1| conserved hypothetical protein [Ricinus communis] gi|223546880|gb|EEF48377.1| conserved hypothetical protein [Ricinus communis] Length 269 Score 316 bits (809), Expect 8e-84 Identities 157/269 (58%), Positives 195/269 (72%), Gaps 1/269 (0%) Frame +1
PREDICTED: zinc finger CCCH domain-containing protein 13-like	Contig560	1e-10	FULL-LENGTH	132_134	sense partial	>gi|356515288|ref|XP_003526333.1| PREDICTED: zinc finger CCCH domain-containing protein 13-like [Glycine max] Length 399 Score 70.9 bits (172), Expect 1e-10 Identities 31/40 (77%), Positives 37/40 (92%) Frame +3
PREDICTED: uncharacterized protein LOC101221492	Contig561	5e-75	FULL-LENGTH	350_352	sense partial	>gi|449465419|ref|XP_004150425.1| PREDICTED: uncharacterized protein LOC101221492 [Cucumis sativus] gi|449516916|ref|XP_004165492.1| PREDICTED: uncharacterized protein LOC101226314 [Cucumis sativus] Length 440 Score 286 bits (733), Expect 5e-75 Identities 135/173 (78%), Positives 148/173 (85%) Frame +2
PREDICTED: uncharacterized protein LOC100256430	Contig565	1e-53	FULL-LENGTH	257_259	sense partial	>gi|225425045|ref|XP_002270731.1| PREDICTED: uncharacterized protein LOC100256430 [Vitis vinifera] Length 267 Score 207 bits (527), Expect(2) 1e-53 Identities 101/138 (73%), Positives 122/138 (88%) Frame +2
metacaspase 2	Contig567	1e-49	FULL-LENGTH	167_169	antisense complete	>gi|410060789|gb|AFV53356.1| metacaspase 2 [Solanum lycopersicum] Length 362 Score 189 bits (480), Expect(2) 1e-49 Identities 96/137 (70%), Positives 105/137 (76%), Gaps 3/137 (2%) Frame -2
predicted protein	Contig570	8e-29	FULL-LENGTH	32_34	sense partial	>gi|224148553|ref|XP_002336673.1| predicted protein [Populus trichocarpa] gi|222836500|gb|EEE74907.1| predicted protein [Populus trichocarpa] Length 178 Score 132 bits (331), Expect 8e-29 Identities 72/145 (49%), Positives 88/145 (60%) Frame +2
PREDICTED: uncharacterized protein LOC100252414	Contig571	1e-37	FULL-LENGTH	77_79	sense complete	>gi|225431429|ref|XP_002280184.1| PREDICTED: uncharacterized protein LOC100252414 [Vitis vinifera] gi|296088655|emb|CBI37646.3| unnamed protein product [Vitis vinifera] Length 176 Score 116 bits (290), Expect(2) 1e-37 Identities 61/131 (46%), Positives 83/131 (63%) Frame +2
PREDICTED: ABC transporter F family member 4-like	Contig572	4e-27	FULL-LENGTH	163_165	sense partial	>gi|356548482|ref|XP_003542630.1| PREDICTED: ABC transporter F family member 4-like [Glycine max] Length 720 Score 85.1 bits (209), Expect(2) 4e-27 Identities 41/46 (89%), Positives 45/46 (97%) Frame +1
conserved hypothetical protein	Contig577	3e-19	FULL-LENGTH	62_64	sense complete	>gi|255551979|ref|XP_002517034.1| conserved hypothetical protein [Ricinus communis] gi|223543669|gb|EEF45197.1| conserved hypothetical protein [Ricinus communis] Length 76 Score 100 bits (248), Expect 3e-19 Identities 46/66 (69%), Positives 55/66 (83%) Frame +2
predicted protein	Contig578	3e-81	FULL-LENGTH	178_180	sense complete	>gi|224053535|ref|XP_002297861.1| predicted protein [Populus trichocarpa] gi|222845119|gb|EEE82666.1| predicted protein [Populus trichocarpa] Length 358 Score 237 bits (605), Expect(2) 3e-81 Identities 121/129 (93%), Positives 126/129 (97%) Frame +1
unnamed protein product	Contig580	0	FULL-LENGTH	293_295	sense complete	>gi|296087591|emb|CBI34847.3| unnamed protein product [Vitis vinifera] Length 412 Score 650 bits (1676), Expect 0.0 Identities 292/373 (78%), Positives 339/373 (90%) Frame +2
predicted protein	Contig584	5e-18	FULL-LENGTH	64_66	sense partial	>gi|224062874|ref|XP_002300913.1| predicted protein [Populus trichocarpa] gi|222842639|gb|EEE80186.1| predicted protein [Populus trichocarpa] Length 2283 Score 96.3 bits (238), Expect 5e-18 Identities 76/193 (39%), Positives 100/193 (51%), Gaps 18/193 (9%) Frame +1
PREDICTED: short-chain dehydrogenase TIC 32, chloroplastic	Contig585	5e-50	FULL-LENGTH	30_32	sense partial	>gi|225439725|ref|XP_002273550.1| PREDICTED: short-chain dehydrogenase TIC 32, chloroplastic [Vitis vinifera] gi|297741471|emb|CBI32603.3| unnamed protein product [Vitis vinifera] Length 324 Score 201 bits (511), Expect 5e-50 Identities 104/142 (73%), Positives 115/142 (80%), Gaps 1/142 (0%) Frame +3
unnamed protein product	Contig591	1e-14	FULL-LENGTH	221_223	sense complete	>gi|296083323|emb|CBI22959.3| unnamed protein product [Vitis vinifera] Length 189 Score 86.3 bits (212), Expect 1e-14 Identities 38/55 (69%), Positives 47/55 (85%) Frame +2
unnamed protein product	Contig597	1e-32	FULL-LENGTH	74_76	sense complete	>gi|297745090|emb|CBI38929.3| unnamed protein product [Vitis vinifera] Length 228 Score 144 bits (363), Expect 1e-32 Identities 81/117 (69%), Positives 90/117 (76%), Gaps 6/117 (5%) Frame +2
unnamed protein product	Contig598	2e-20	FULL-LENGTH	155_157	sense partial	>gi|296083680|emb|CBI23669.3| unnamed protein product [Vitis vinifera] Length 82 Score 103 bits (256), Expect 2e-20 Identities 52/68 (76%), Positives 55/68 (80%), Gaps 1/68 (1%) Frame +2
PREDICTED: uncharacterized protein LOC100252593	Contig604	2e-88	FULL-LENGTH	142_144	sense complete	>gi|359480844|ref|XP_002276745.2| PREDICTED: uncharacterized protein LOC100252593 [Vitis vinifera] Length 691 Score 281 bits (719), Expect(2) 2e-88 Identities 180/392 (45%), Positives 225/392 (57%), Gaps 4/392 (1%) Frame +1
squalene synthase	Contig606	E-100	FULL-LENGTH	138_140	sense partial	>gi|1552717|gb|AAB08578.1| squalene synthase [Nicotiana tabacum] Length 411 Score 371 bits (952), Expect e-100 Identities 176/202 (87%), Positives 191/202 (94%) Frame +3
Non-imprinted in Prader-Willi/Angelman syndrome region protein, putative	Contig607	1e-81	FULL-LENGTH	297_299	sense complete	>gi|255554020|ref|XP_002518050.1| Non-imprinted in Prader-Willi/Angelman syndrome region protein, putative [Ricinus communis] gi|223542646|gb|EEF44183.1| Non-imprinted in Prader-Willi/Angelman syndrome region protein, putative [Ricinus communis] Length 336 Score 309 bits (791), Expect 1e-81 Identities 151/248 (60%), Positives 182/248 (73%) Frame +3
ubiquitin-conjugating enzyme UBC2	Contig608	6e-82	FULL-LENGTH	146_148	sense complete	>gi|5762457|gb|AAD51109.1|AF176040_1 ubiquitin-conjugating enzyme UBC2 [Mesembryanthemum crystallinum] Length 148 Score 308 bits (790), Expect 6e-82 Identities 145/148 (97%), Positives 147/148 (99%) Frame +2
PREDICTED: mitochondrial substrate carrier family protein ucpB-like	Contig610	1e-87	FULL-LENGTH	424_426	sense partial	>gi|449462312|ref|XP_004148885.1| PREDICTED: mitochondrial substrate carrier family protein ucpB-like [Cucumis sativus] Length 317 Score 231 bits (589), Expect(2) 1e-87 Identities 118/164 (71%), Positives 135/164 (82%), Gaps 1/164 (0%) Frame +1
PREDICTED: MATH domain-containing protein At5g43560-like	Contig614	0	FULL-LENGTH	144_146	sense complete	>gi|449432602|ref|XP_004134088.1| PREDICTED: MATH domain-containing protein At5g43560-like [Cucumis sativus] gi|449516593|ref|XP_004165331.1| PREDICTED: MATH domain-containing protein At5g43560-like [Cucumis sativus] Length 1136 Score 764 bits (1973), Expect(2) 0.0 Identities 435/785 (55%), Positives 502/785 (63%), Gaps 29/785 (3%) Frame +3
ADP,ATP carrier protein, putative	Contig615	2e-53	FULL-LENGTH	87_89	sense partial	>gi|255544830|ref|XP_002513476.1| ADP,ATP carrier protein, putative [Ricinus communis] gi|223547384|gb|EEF48879.1| ADP,ATP carrier protein, putative [Ricinus communis] Length 392 Score 213 bits (542), Expect 2e-53 Identities 112/182 (61%), Positives 131/182 (71%), Gaps 20/182 (10%) Frame +3
PREDICTED: tubulin alpha-1 chain-like	Contig617	0	FULL-LENGTH	47_49	sense complete	>gi|356507961|ref|XP_003522731.1| PREDICTED: tubulin alpha-1 chain-like [Glycine max] Length 452 Score 732 bits (1890), Expect 0.0 Identities 371/444 (83%), Positives 385/444 (86%), Gaps 7/444 (1%) Frame +2
predicted protein	Contig619	3e-63	FULL-LENGTH	47_49	sense partial	>gi|224080596|ref|XP_002306173.1| predicted protein [Populus trichocarpa] gi|222849137|gb|EEE86684.1| predicted protein [Populus trichocarpa] Length 443 Score 245 bits (625), Expect 3e-63 Identities 112/140 (80%), Positives 124/140 (88%) Frame +2
PREDICTED: uncharacterized protein LOC100855167	Contig620	8e-06	FULL-LENGTH	162_164	sense partial	>gi|359497127|ref|XP_003635430.1| PREDICTED: uncharacterized protein LOC100855167 [Vitis vinifera] gi|296086991|emb|CBI33253.3| unnamed protein product [Vitis vinifera] Length 510 Score 54.7 bits (130), Expect 8e-06 Identities 25/50 (50%), Positives 33/50 (66%) Frame +3
ripening regulated protein DDTFR10	Contig621	1e-41	FULL-LENGTH	80_82	sense partial	>gi|350534548|ref|NP_001234402.1| ripening regulated protein DDTFR10 [Solanum lycopersicum] gi|12231300|gb|AAG49034.1|AF204787_1 ripening regulated protein DDTFR10 [Solanum lycopersicum] Length 205 Score 173 bits (438), Expect 1e-41 Identities 88/94 (93%), Positives 91/94 (96%) Frame +2
unnamed protein product	Contig622	6e-48	FULL-LENGTH	165_167	sense complete	>gi|302142093|emb|CBI19296.3| unnamed protein product [Vitis vinifera] Length 163 Score 195 bits (496), Expect 6e-48 Identities 97/108 (89%), Positives 102/108 (94%) Frame +3
n6-DNA-methyltransferase, putative	Contig625	6e-70	FULL-LENGTH	312_314	sense complete	>gi|255566573|ref|XP_002524271.1| n6-DNA-methyltransferase, putative [Ricinus communis] gi|223536462|gb|EEF38110.1| n6-DNA-methyltransferase, putative [Ricinus communis] Length 354 Score 170 bits (431), Expect(2) 6e-70 Identities 80/122 (65%), Positives 99/122 (81%) Frame +3
PREDICTED: uncharacterized protein LOC100244627 isoform 1	Contig629	1e-19	FULL-LENGTH	367_369	sense partial	>gi|225462005|ref|XP_002272794.1| PREDICTED: uncharacterized protein LOC100244627 isoform 1 [Vitis vinifera] gi|225462007|ref|XP_002272826.1| PREDICTED: uncharacterized protein LOC100244627 isoform 2 [Vitis vinifera] Length 170 Score 101 bits (252), Expect 1e-19 Identities 58/126 (46%), Positives 78/126 (61%), Gaps 18/126 (14%) Frame +1
Os07g0592200	Contig635	0	FULL-LENGTH	254_256	sense complete	>gi|115473125|ref|NP_001060161.1| Os07g0592200 [Oryza sativa Japonica Group] gi|29027762|dbj|BAC65898.1| putative CND41, chloroplast nucleoid DNA binding protein [Oryza sativa Japonica Group] gi|113611697|dbj|BAF22075.1| Os07g0592200 [Oryza sativa Japonica Group] Length 631 Score 409 bits (1050), Expect(4) 0.0 Identities 206/371 (55%), Positives 255/371 (68%) Frame +2
PREDICTED: E3 ubiquitin-protein ligase synoviolin-like	Contig638	E-167	FULL-LENGTH	21_23	sense complete	>gi|359489894|ref|XP_002274331.2| PREDICTED: E3 ubiquitin-protein ligase synoviolin-like [Vitis vinifera] Length 504 Score 404 bits (1038), Expect(2) e-167 Identities 211/346 (60%), Positives 257/346 (74%), Gaps 19/346 (5%) Frame +3
PREDICTED: uncharacterized protein LOC100262189	Contig642	2e-48	FULL-LENGTH	126_128	sense partial	>gi|225435020|ref|XP_002284171.1| PREDICTED: uncharacterized protein LOC100262189 [Vitis vinifera] gi|297746113|emb|CBI16169.3| unnamed protein product [Vitis vinifera] Length 420 Score 192 bits (489), Expect(2) 2e-48 Identities 95/161 (59%), Positives 116/161 (72%), Gaps 1/161 (0%) Frame +3
PREDICTED: E3 ubiquitin-protein ligase RNF167-like	Contig643	E-128	FULL-LENGTH	112_114	sense complete	>gi|225470792|ref|XP_002269731.1| PREDICTED: E3 ubiquitin-protein ligase RNF167-like [Vitis vinifera] Length 446 Score 211 bits (536), Expect(3) e-128 Identities 102/129 (79%), Positives 108/129 (83%) Frame +1
PREDICTED: phosphatidate phosphatase LPIN3-like	Contig649	E-100	FULL-LENGTH	274_276	sense partial	>gi|225439827|ref|XP_002274246.1| PREDICTED: phosphatidate phosphatase LPIN3-like [Vitis vinifera] Length 915 Score 370 bits (949), Expect e-100 Identities 244/593 (41%), Positives 320/593 (53%), Gaps 98/593 (16%) Frame +1
RecName: Full=Phospholipase D alpha 1; Short=PLD alpha 1; AltName: Full=Choline phosphatase 1; AltName: Full=Phosphatidylcholine-hydrolyzing phospholipase D 1	Contig650	E-128	FULL-LENGTH	106_108	sense partial	>gi|3914361|sp|P93400.2|PLDA1_TOBAC RecName: Full=Phospholipase D alpha 1; Short=PLD alpha 1; AltName: Full=Choline phosphatase 1; AltName: Full=Phosphatidylcholine-hydrolyzing phospholipase D 1 gi|2281951|emb|CAB06620.1| phospholipase D [Nicotiana tabacum] Length 808 Score 266 bits (679), Expect(2) e-128 Identities 128/172 (74%), Positives 145/172 (84%) Frame +1
predicted protein	Contig652	7e-15	FULL-LENGTH	324_326	sense partial	>gi|224102153|ref|XP_002312568.1| predicted protein [Populus trichocarpa] gi|222852388|gb|EEE89935.1| predicted protein [Populus trichocarpa] Length 176 Score 59.3 bits (142), Expect(2) 7e-15 Identities 25/45 (55%), Positives 33/45 (73%) Frame +3
predicted protein	Contig654	E-170	FULL-LENGTH	362_364	sense complete	>gi|224061919|ref|XP_002300664.1| predicted protein [Populus trichocarpa] gi|222842390|gb|EEE79937.1| predicted protein [Populus trichocarpa] Length 795 Score 468 bits (1205), Expect(4) e-170 Identities 230/299 (76%), Positives 270/299 (90%), Gaps 1/299 (0%) Frame +2
PREDICTED: uncharacterized protein LOC100248144	Contig655	2e-50	FULL-LENGTH	112_114	sense partial	>gi|359496884|ref|XP_002272588.2| PREDICTED: uncharacterized protein LOC100248144 [Vitis vinifera] Length 336 Score 179 bits (454), Expect(2) 2e-50 Identities 100/143 (69%), Positives 103/143 (72%), Gaps 8/143 (5%) Frame +1
unnamed protein product	Contig656	1e-37	FULL-LENGTH	64_66	sense complete	>gi|296085804|emb|CBI31128.3| unnamed protein product [Vitis vinifera] Length 568 Score 119 bits (297), Expect(2) 1e-37 Identities 58/101 (57%), Positives 75/101 (74%), Gaps 5/101 (4%) Frame +1
PREDICTED: uncharacterized protein LOC100244367	Contig659	5e-15	FULL-LENGTH	290_292	sense complete	>gi|225454698|ref|XP_002271034.1| PREDICTED: uncharacterized protein LOC100244367 [Vitis vinifera] gi|297737272|emb|CBI26473.3| unnamed protein product [Vitis vinifera] Length 123 Score 87.8 bits (216), Expect 5e-15 Identities 48/77 (62%), Positives 57/77 (74%), Gaps 4/77 (5%) Frame +2
hypothetical protein MTR_7g099720	Contig662	3e-13	FULL-LENGTH	48_50	sense complete	>gi|357510405|ref|XP_003625491.1| hypothetical protein MTR_7g099720 [Medicago truncatula] gi|355500506|gb|AES81709.1| hypothetical protein MTR_7g099720 [Medicago truncatula] Length 71 Score 79.3 bits (194), Expect 3e-13 Identities 34/40 (85%), Positives 38/40 (95%) Frame +3
conserved hypothetical protein	Contig668	7e-63	FULL-LENGTH	30_32	sense complete	>gi|255582872|ref|XP_002532208.1| conserved hypothetical protein [Ricinus communis] gi|223528104|gb|EEF30177.1| conserved hypothetical protein [Ricinus communis] Length 368 Score 247 bits (630), Expect 7e-63 Identities 146/408 (35%), Positives 219/408 (53%), Gaps 2/408 (0%) Frame +3
PREDICTED: pyrrolidone-carboxylate peptidase isoform 4	Contig669	E-100	FULL-LENGTH	47_49	sense complete	>gi|225450496|ref|XP_002280794.1| PREDICTED: pyrrolidone-carboxylate peptidase isoform 4 [Vitis vinifera] Length 219 Score 370 bits (951), Expect e-100 Identities 178/203 (87%), Positives 193/203 (95%) Frame +2
PREDICTED: endoglucanase 24	Contig670	6e-96	FULL-LENGTH	130_132	sense complete	>gi|225458016|ref|XP_002276739.1| PREDICTED: endoglucanase 24 [Vitis vinifera] gi|302142640|emb|CBI19843.3| unnamed protein product [Vitis vinifera] Length 525 Score 335 bits (858), Expect(2) 6e-96 Identities 160/197 (81%), Positives 176/197 (89%), Gaps 2/197 (1%) Frame +1
gag-pol polyprotein, identical	Contig671	5e-30	FULL-LENGTH	153_155	sense partial	>gi|56744299|gb|AAW28578.1| Putative gag-pol polyprotein, identical [Solanum demissum] Length 1588 Score 137 bits (344), Expect 5e-30 Identities 76/208 (36%), Positives 118/208 (56%), Gaps 7/208 (3%) Frame +3
pectin methylesterase	Contig675	4e-26	FULL-LENGTH	109_111	sense partial	>gi|60101707|gb|AAX13972.1| pectin methylesterase [Nicotiana tabacum] Length 555 Score 114 bits (286), Expect(2) 4e-26 Identities 56/112 (50%), Positives 75/112 (66%) Frame +1
PREDICTED: nudix hydrolase 16, mitochondrial	Contig676	2e-62	FULL-LENGTH	75_77	sense partial	>gi|225441226|ref|XP_002272200.1| PREDICTED: nudix hydrolase 16, mitochondrial [Vitis vinifera] gi|147852980|emb|CAN81261.1| hypothetical protein VITISV_019710 [Vitis vinifera] gi|297739943|emb|CBI30125.3| unnamed protein product [Vitis vinifera] Length 182 Score 155 bits (391), Expect(3) 2e-62 Identities 76/97 (78%), Positives 87/97 (89%) Frame +3
PREDICTED: ELMO domain-containing protein A-like	Contig677	5e-87	FULL-LENGTH	336_338	sense partial	>gi|449445499|ref|XP_004140510.1| PREDICTED: ELMO domain-containing protein A-like [Cucumis sativus] Length 267 Score 200 bits (508), Expect(3) 5e-87 Identities 95/106 (89%), Positives 98/106 (92%) Frame +3
hypothetical protein VITISV_024511	Contig679	3e-67	FULL-LENGTH	329_331	sense partial	>gi|147852751|emb|CAN83787.1| hypothetical protein VITISV_024511 [Vitis vinifera] Length 1172 Score 218 bits (555), Expect(2) 3e-67 Identities 110/137 (80%), Positives 120/137 (87%) Frame +2
PREDICTED: cation/H(+) antiporter 15-like	Contig681	6e-25	FULL-LENGTH	26_28	sense partial	>gi|359477011|ref|XP_002262677.2| PREDICTED: cation/H(+) antiporter 15-like [Vitis vinifera] Length 837 Score 74.7 bits (182), Expect(2) 6e-25 Identities 35/74 (47%), Positives 54/74 (72%) Frame +2
PREDICTED: uncharacterized protein LOC100266423	Contig684	6e-78	FULL-LENGTH	194_196	sense complete	>gi|225438571|ref|XP_002276210.1| PREDICTED: uncharacterized protein LOC100266423 [Vitis vinifera] Length 247 Score 296 bits (758), Expect 6e-78 Identities 156/227 (68%), Positives 183/227 (80%), Gaps 3/227 (1%) Frame +2
PREDICTED: pollen-specific leucine-rich repeat extensin-like protein 1-like	Contig686	E-153	FULL-LENGTH	69_71	sense complete	>gi|359492629|ref|XP_003634444.1| PREDICTED: pollen-specific leucine-rich repeat extensin-like protein 1-like [Vitis vinifera] Length 534 Score 546 bits (1407), Expect e-153 Identities 249/371 (67%), Positives 312/371 (84%), Gaps 1/371 (0%) Frame +3
RecName: Full=Ras-related protein Rab7	Contig687	2e-69	FULL-LENGTH	117_119	sense partial	>gi|3914550|sp|O24461.1|RAB7_PRUAR RecName: Full=Ras-related protein Rab7 gi|2317874|gb|AAB71504.1| Rab7 GTP binding protein [Prunus armeniaca] Length 207 Score 266 bits (679), Expect 2e-69 Identities 131/141 (92%), Positives 137/141 (97%) Frame +3
PREDICTED: ABC transporter A family member 2-like	Contig689	0	FULL-LENGTH	465_467	sense complete	>gi|357147716|ref|XP_003574455.1| PREDICTED: ABC transporter A family member 2-like [Brachypodium distachyon] Length 965 Score 525 bits (1351), Expect(3) 0.0 Identities 271/437 (62%), Positives 327/437 (74%), Gaps 22/437 (5%) Frame +3
inositol polyphosphate multikinase	Contig695	7e-46	FULL-LENGTH	184_186	sense partial	>gi|134307091|gb|ABO72543.1| inositol polyphosphate multikinase [Solanum tuberosum] gi|134801255|emb|CAM12755.1| inositol polyphosphate multikinase [Solanum tuberosum] Length 313 Score 188 bits (478), Expect 7e-46 Identities 89/110 (80%), Positives 97/110 (88%) Frame +1
PREDICTED: GPN-loop GTPase 3-like	Contig697	E-125	FULL-LENGTH	31_33	sense complete	>gi|449462441|ref|XP_004148949.1| PREDICTED: GPN-loop GTPase 3-like [Cucumis sativus] gi|449524838|ref|XP_004169428.1| PREDICTED: GPN-loop GTPase 3-like [Cucumis sativus] Length 268 Score 454 bits (1169), Expect e-125 Identities 218/280 (77%), Positives 248/280 (88%) Frame +1
PREDICTED: acyl-CoA-binding domain-containing protein 4	Contig698	0	FULL-LENGTH	266_268	sense complete	>gi|225448900|ref|XP_002264719.1| PREDICTED: acyl-CoA-binding domain-containing protein 4 [Vitis vinifera] gi|296085942|emb|CBI31383.3| unnamed protein product [Vitis vinifera] Length 508 Score 550 bits (1416), Expect(2) 0.0 Identities 274/406 (67%), Positives 327/406 (80%) Frame +2
PREDICTED: tubulin beta-2 chain	Contig701	1e-66	FULL-LENGTH	80_82	sense complete	>gi|225426385|ref|XP_002271992.1| PREDICTED: tubulin beta-2 chain [Vitis vinifera] Length 447 Score 233 bits (594), Expect(2) 1e-66 Identities 107/110 (97%), Positives 109/110 (99%) Frame +2
PREDICTED: peroxidase 21	Contig702	3e-37	FULL-LENGTH	31_33	sense partial	>gi|225439922|ref|XP_002275288.1| PREDICTED: peroxidase 21 [Vitis vinifera] gi|297741574|emb|CBI32706.3| unnamed protein product [Vitis vinifera] Length 328 Score 160 bits (404), Expect 3e-37 Identities 81/108 (75%), Positives 88/108 (81%), Gaps 2/108 (1%) Frame +1
predicted protein	Contig703	E-158	FULL-LENGTH	582_584	sense complete	>gi|224123916|ref|XP_002330241.1| predicted protein [Populus trichocarpa] gi|222871697|gb|EEF08828.1| predicted protein [Populus trichocarpa] Length 529 Score 564 bits (1453), Expect e-158 Identities 284/345 (82%), Positives 303/345 (87%), Gaps 2/345 (0%) Frame +3
30S ribosomal protein S16	Contig704	1e-61	FULL-LENGTH	169_171	sense complete	>gi|350535318|ref|NP_001234444.1| 30S ribosomal protein S16 [Solanum lycopersicum] gi|190609945|dbj|BAG49073.1| 30S ribosomal protein S16 [Solanum lycopersicum] Length 132 Score 241 bits (616), Expect 1e-61 Identities 116/130 (89%), Positives 120/130 (92%) Frame +1
RAD23 protein	Contig705	3e-31	FULL-LENGTH	140_142	sense partial	>gi|5640111|emb|CAB51544.1| RAD23 protein [Solanum lycopersicum var. cerasiforme] Length 389 Score 141 bits (355), Expect 3e-31 Identities 75/96 (78%), Positives 79/96 (82%) Frame +2
plasma membrane proton ATPase	Contig707	1e-62	FULL-LENGTH	10_12	sense partial	>gi|5669151|gb|AAD46186.1| plasma membrane proton ATPase [Nicotiana plumbaginifolia] Length 954 Score 244 bits (624), Expect 1e-62 Identities 132/174 (75%), Positives 134/174 (77%) Frame +1
ATP binding protein, putative	Contig709	E-113	FULL-LENGTH	139_141	sense complete	>gi|255559925|ref|XP_002520981.1| ATP binding protein, putative [Ricinus communis] gi|223539818|gb|EEF41398.1| ATP binding protein, putative [Ricinus communis] Length 312 Score 387 bits (995), Expect(2) e-113 Identities 194/285 (68%), Positives 229/285 (80%), Gaps 2/285 (0%) Frame +1
uncharacterized protein LOC100795867	Contig710	6e-48	FULL-LENGTH	223_225	sense partial	>gi|363814569|ref|NP_001242760.1| uncharacterized protein LOC100795867 [Glycine max] gi|255641686|gb|ACU21115.1| unknown [Glycine max] Length 339 Score 160 bits (405), Expect(2) 6e-48 Identities 73/91 (80%), Positives 82/91 (90%) Frame +1
hypothetical protein VITISV_029516	Contig711	4e-35	FULL-LENGTH	83_85	sense partial	>gi|147775817|emb|CAN75924.1| hypothetical protein VITISV_029516 [Vitis vinifera] gi|297744725|emb|CBI37987.3| unnamed protein product [Vitis vinifera] Length 969 Score 93.6 bits (231), Expect(3) 4e-35 Identities 43/76 (56%), Positives 59/76 (77%) Frame +2
PREDICTED: transmembrane protein 120 homolog isoform 1	Contig717	2e-16	FULL-LENGTH	291_293	sense partial	>gi|359473999|ref|XP_002276903.2| PREDICTED: transmembrane protein 120 homolog isoform 1 [Vitis vinifera] Length 371 Score 90.5 bits (223), Expect 2e-16 Identities 58/116 (50%), Positives 75/116 (64%), Gaps 8/116 (6%) Frame +3
PREDICTED: homocysteine S-methyltransferase 1	Contig718	E-153	FULL-LENGTH	156_158	sense complete	>gi|225423971|ref|XP_002282549.1| PREDICTED: homocysteine S-methyltransferase 1 [Vitis vinifera] gi|297737821|emb|CBI27022.3| unnamed protein product [Vitis vinifera] Length 325 Score 546 bits (1407), Expect e-153 Identities 264/323 (81%), Positives 294/323 (91%) Frame +3
predicted protein	Contig720	3e-48	FULL-LENGTH	167_169	sense complete	>gi|224151302|ref|XP_002337085.1| predicted protein [Populus trichocarpa] gi|222837987|gb|EEE76352.1| predicted protein [Populus trichocarpa] Length 156 Score 144 bits (364), Expect(2) 3e-48 Identities 68/80 (85%), Positives 77/80 (96%) Frame +2
PREDICTED: V-type proton ATPase subunit H-like isoform 1	Contig723	0	FULL-LENGTH	124_126	sense complete	>gi|356559428|ref|XP_003548001.1| PREDICTED: V-type proton ATPase subunit H-like isoform 1 [Glycine max] gi|356559430|ref|XP_003548002.1| PREDICTED: V-type proton ATPase subunit H-like isoform 2 [Glycine max] Length 452 Score 790 bits (2041), Expect 0.0 Identities 388/452 (85%), Positives 423/452 (93%) Frame +1
aconitase	Contig724	E-117	FULL-LENGTH	250_252	sense partial	>gi|171854675|dbj|BAG16527.1| putative aconitase [Capsicum chinense] Length 995 Score 425 bits (1092), Expect e-117 Identities 219/246 (89%), Positives 227/246 (92%), Gaps 1/246 (0%) Frame +1
hypothetical protein LYC_68t000010	Contig726	3e-35	FULL-LENGTH	65_67	sense partial	>gi|133711807|gb|ABO36625.1| hypothetical protein LYC_68t000010 [Solanum lycopersicum] Length 230 Score 152 bits (384), Expect 3e-35 Identities 85/141 (60%), Positives 97/141 (68%), Gaps 3/141 (2%) Frame +2
squalene synthase	Contig727	E-117	FULL-LENGTH	186_188	sense partial	>gi|289467501|gb|ADC95435.1| squalene synthase [Withania somnifera] Length 411 Score 400 bits (1029), Expect(2) e-117 Identities 188/214 (87%), Positives 202/214 (94%) Frame +3
hypothetical protein	Contig728	7e-74	FULL-LENGTH	51_53	sense complete	>gi|346469965|gb|AEO34827.1| hypothetical protein [Amblyomma maculatum] Length 142 Score 282 bits (721), Expect 7e-74 Identities 139/142 (97%), Positives 141/142 (99%) Frame +3
hypothetical protein VITISV_035430	Contig730	3e-49	FULL-LENGTH	19_21	sense complete	>gi|147776556|emb|CAN71881.1| hypothetical protein VITISV_035430 [Vitis vinifera] Length 200 Score 202 bits (513), Expect 3e-49 Identities 106/152 (69%), Positives 119/152 (78%) Frame +1
PREDICTED: uncharacterized protein LOC100806087	Contig732	1e-05	FULL-LENGTH	64_66	sense partial	>gi|356503415|ref|XP_003520505.1| PREDICTED: uncharacterized protein LOC100806087 [Glycine max] Length 649 Score 54.3 bits (129), Expect 1e-05 Identities 36/98 (36%), Positives 55/98 (56%), Gaps 2/98 (2%) Frame +1
predicted protein	Contig734	2e-11	FULL-LENGTH	244_246	sense complete	>gi|224056767|ref|XP_002299013.1| predicted protein [Populus trichocarpa] gi|118483355|gb|ABK93579.1| unknown [Populus trichocarpa] gi|118483432|gb|ABK93616.1| unknown [Populus trichocarpa] gi|118483661|gb|ABK93724.1| unknown [Populus trichocarpa] gi|222846271|gb|EEE83818.1| predicted protein [Populus trichocarpa] Length 68 Score 61.6 bits (148), Expect(2) 2e-11 Identities 26/49 (53%), Positives …
heat shock protein 70 (HSP70)-interacting protein, putative	Contig735	E-163	FULL-LENGTH	23_25	sense complete	>gi|255583090|ref|XP_002532312.1| heat shock protein 70 (HSP70)-interacting protein, putative [Ricinus communis] gi|223527981|gb|EEF30064.1| heat shock protein 70 (HSP70)-interacting protein, putative [Ricinus communis] Length 709 Score 236 bits (601), Expect(4) e-163 Identities 118/164 (71%), Positives 137/164 (83%), Gaps 2/164 (1%) Frame +2
hypothetical protein SELMODRAFT_426836	Contig736	0	FULL-LENGTH	42_44	sense partial	>gi|302812873|ref|XP_002988123.1| hypothetical protein SELMODRAFT_426836 [Selaginella moellendorffii] gi|300144229|gb|EFJ10915.1| hypothetical protein SELMODRAFT_426836 [Selaginella moellendorffii] Length 935 Score 413 bits (1062), Expect(4) 0.0 Identities 205/264 (77%), Positives 231/264 (87%) Frame +3
SIT4 phosphatase-associated family protein	Contig738	4e-39	FULL-LENGTH	187_189	sense partial	>gi|30680443|ref|NP_172277.2| SIT4 phosphatase-associated family protein [Arabidopsis thaliana] gi|22022590|gb|AAM83251.1| At1g07990/T6D22_5 [Arabidopsis thaliana] gi|28416501|gb|AAO42781.1| At1g07990/T6D22_5 [Arabidopsis thaliana] gi|332190103|gb|AEE28224.1| SIT4 phosphatase-associated family protein [Arabidopsis thaliana] Length 802 Score 122 bits (305), Expect(3) 4e-39 Identities 61/78 (78%), …
PREDICTED: BRO1 domain-containing protein BROX	Contig739	2e-34	FULL-LENGTH	252_254	sense partial	>gi|225423907|ref|XP_002281818.1| PREDICTED: BRO1 domain-containing protein BROX [Vitis vinifera] gi|297737855|emb|CBI27056.3| unnamed protein product [Vitis vinifera] Length 378 Score 150 bits (380), Expect 2e-34 Identities 73/124 (58%), Positives 100/124 (80%), Gaps 1/124 (0%) Frame +3
non-symbiotic hemoglobin 2	Contig741	7e-66	FULL-LENGTH	49_51	sense complete	>gi|350538955|ref|NP_001234111.1| non-symbiotic hemoglobin 2 [Solanum lycopersicum] gi|22001641|sp|Q941P9.1|HBL2_SOLLC RecName: Full=Non-symbiotic hemoglobin 2; AltName: Full=Hb2; AltName: Full=SOLly GLB2 gi|15809398|gb|AAK07677.1| non-symbiotic hemoglobin class 2 [Solanum lycopersicum] Length 156 Score 255 bits (651), Expect 7e-66 Identities 123/142 (86%), Positives 134/142 (94%) Frame +1
PREDICTED: uncharacterized protein LOC100810395	Contig743	3e-26	FULL-LENGTH	150_152	sense partial	>gi|356575349|ref|XP_003555804.1| PREDICTED: uncharacterized protein LOC100810395 [Glycine max] Length 266 Score 122 bits (307), Expect 3e-26 Identities 64/115 (55%), Positives 79/115 (68%) Frame +3
polypeptide with a gag-like domain	Contig745	7e-08	FULL-LENGTH	78_80	antisense complete	>gi|66841323|dbj|BAD99219.1| polypeptide with a gag-like domain [Petunia x hybrida] Length 463 Score 63.5 bits (153), Expect 7e-08 Identities 35/96 (36%), Positives 53/96 (55%), Gaps 1/96 (1%) Frame -3
stress-associated protein 5	Contig747	2e-49	FULL-LENGTH	42_44	sense partial	>gi|222822659|gb|ACM68442.1| stress-associated protein 5 [Solanum lycopersicum] Length 172 Score 199 bits (506), Expect 2e-49 Identities 94/120 (78%), Positives 105/120 (87%) Frame +3
ethylene receptor ERS homolog	Contig748	5e-66	FULL-LENGTH	62_64	sense partial	>gi|7652766|gb|AAB96765.2| ethylene receptor ERS homolog [Nicotiana tabacum] Length 637 Score 197 bits (501), Expect(2) 5e-66 Identities 94/94 (100%), Positives 94/94 (100%) Frame +2
PREDICTED: GDSL esterase/lipase At3g48460-like	Contig754	1e-79	FULL-LENGTH	64_66	sense complete	>gi|225425932|ref|XP_002267715.1| PREDICTED: GDSL esterase/lipase At3g48460-like [Vitis vinifera] Length 416 Score 176 bits (446), Expect(2) 1e-79 Identities 91/196 (46%), Positives 124/196 (63%), Gaps 9/196 (4%) Frame +1
hypothetical protein VCUG_00999	Contig756	9e-09	FULL-LENGTH	81_83	sense partial	>gi|429965470|gb|ELA47467.1| hypothetical protein VCUG_00999 [Vavraia culicis 'floridensis'] Length 501 Score 64.3 bits (155), Expect 9e-09 Identities 43/105 (40%), Positives 50/105 (47%), Gaps 9/105 (8%) Frame +3
PREDICTED: TBC1 domain family member 15-like	Contig764	2e-62	FULL-LENGTH	59_61	sense partial	>gi|356515008|ref|XP_003526193.1| PREDICTED: TBC1 domain family member 15-like [Glycine max] Length 521 Score 243 bits (620), Expect 2e-62 Identities 114/147 (77%), Positives 123/147 (83%) Frame +2
unknown	Contig765	1e-14	FULL-LENGTH	3_5	sense complete	>gi|388515953|gb|AFK46038.1| unknown [Lotus japonicus] Length 67 Score 74.3 bits (181), Expect(2) 1e-14 Identities 36/48 (75%), Positives 37/48 (77%) Frame +3
PREDICTED: uncharacterized protein LOC101224991	Contig768	7e-06	FULL-LENGTH	2_4	sense partial	>gi|449491723|ref|XP_004158984.1| PREDICTED: uncharacterized protein LOC101224991 [Cucumis sativus] Length 466 Score 56.6 bits (135), Expect 7e-06 Identities 29/70 (41%), Positives 46/70 (65%) Frame +2
oxysterol-binding related protein 1	Contig769	2e-68	FULL-LENGTH	40_42	sense partial	>gi|78440948|gb|ABB43279.1| oxysterol-binding related protein 1 [Petunia integrifolia] Length 775 Score 265 bits (677), Expect 2e-68 Identities 138/218 (63%), Positives 155/218 (71%), Gaps 1/218 (0%) Frame +1
RecName: Full=S-adenosylmethionine synthase 2; Short=AdoMet synthase 2; AltName: Full=Methionine adenosyltransferase 2; Short=MAT 2	Contig772	0	FULL-LENGTH	89_91	sense complete	>gi|75292099|sp|Q6SYB9.1|METK2_TOBAC RecName: Full=S-adenosylmethionine synthase 2; Short=AdoMet synthase 2; AltName: Full=Methionine adenosyltransferase 2; Short=MAT 2 gi|38261499|gb|AAR15895.1| S-adenosyl-L-methionine synthetase [Nicotiana tabacum] Length 390 Score 754 bits (1948), Expect 0.0 Identities 373/390 (95%), Positives 376/390 (96%) Frame +2
PREDICTED: biotin carboxyl carrier protein of acetyl-CoA carboxylase-like	Contig774	4e-32	FULL-LENGTH	65_67	sense partial	>gi|359486366|ref|XP_002278151.2| PREDICTED: biotin carboxyl carrier protein of acetyl-CoA carboxylase-like [Vitis vinifera] gi|297736542|emb|CBI25413.3| unnamed protein product [Vitis vinifera] Length 288 Score 142 bits (358), Expect 4e-32 Identities 75/148 (50%), Positives 97/148 (65%) Frame +2
ubiquitin-conjugating enzyme 8	Contig775	3e-83	FULL-LENGTH	62_64	sense complete	>gi|40287554|gb|AAR83891.1| ubiquitin-conjugating enzyme 8 [Capsicum annuum] gi|80975780|gb|ABB54487.1| ubiquitin-conjugating enzyme E2 [Capsicum annuum] Length 148 Score 311 bits (798), Expect 3e-83 Identities 148/148 (100%), Positives 148/148 (100%) Frame +2
choline/ethanolamine kinase, putative	Contig779	E-115	FULL-LENGTH	296_298	sense complete	>gi|255566742|ref|XP_002524355.1| choline/ethanolamine kinase, putative [Ricinus communis] gi|223536446|gb|EEF38095.1| choline/ethanolamine kinase, putative [Ricinus communis] Length 356 Score 248 bits (633), Expect(3) e-115 Identities 124/217 (57%), Positives 161/217 (74%), Gaps 4/217 (1%) Frame +2
PREDICTED: E3 ubiquitin ligase BIG BROTHER isoform 1	Contig780	2e-29	FULL-LENGTH	1_3	sense partial	>gi|225435474|ref|XP_002285497.1| PREDICTED: E3 ubiquitin ligase BIG BROTHER isoform 1 [Vitis vinifera] gi|225435476|ref|XP_002285498.1| PREDICTED: E3 ubiquitin ligase BIG BROTHER isoform 2 [Vitis vinifera] gi|297746341|emb|CBI16397.3| unnamed protein product [Vitis vinifera] Length 252 Score 134 bits (337), Expect 2e-29 Identities 67/131 (51%), Positives 84/131 (64%), Gaps 2/131 (1%) Frame +1
unnamed protein product	Contig781	3e-17	FULL-LENGTH	107_109	sense complete	>gi|297742396|emb|CBI34545.3| unnamed protein product [Vitis vinifera] Length 147 Score 83.2 bits (204), Expect(2) 3e-17 Identities 50/119 (42%), Positives 68/119 (57%) Frame +2
PREDICTED: GPI-anchored protein LORELEI	Contig783	1e-16	FULL-LENGTH	75_77	sense partial	>gi|225446345|ref|XP_002272406.1| PREDICTED: GPI-anchored protein LORELEI [Vitis vinifera] gi|302143285|emb|CBI21846.3| unnamed protein product [Vitis vinifera] Length 171 Score 78.6 bits (192), Expect(2) 1e-16 Identities 32/52 (61%), Positives 40/52 (76%) Frame +3
unnamed protein product	Contig788	E-136	FULL-LENGTH	251_253	sense complete	>gi|297736348|emb|CBI25071.3| unnamed protein product [Vitis vinifera] Length 497 Score 492 bits (1267), Expect e-136 Identities 267/413 (64%), Positives 319/413 (77%), Gaps 1/413 (0%) Frame +2
replication factor A	Contig789	6e-41	FULL-LENGTH	139_141	sense partial	>gi|68299229|emb|CAJ13715.1| putative replication factor A [Capsicum chinense] Length 299 Score 167 bits (422), Expect(2) 6e-41 Identities 80/94 (85%), Positives 87/94 (92%) Frame +1
unknown	Contig790	5e-76	FULL-LENGTH	6_8	sense complete	>gi|77999293|gb|ABB16993.1| unknown [Solanum tuberosum] Length 142 Score 288 bits (738), Expect 5e-76 Identities 142/142 (100%), Positives 142/142 (100%) Frame +3
PREDICTED: pentatricopeptide repeat-containing protein At1g71210-like	Contig793	0	FULL-LENGTH	785_787	sense partial	>gi|225464799|ref|XP_002269136.1| PREDICTED: pentatricopeptide repeat-containing protein At1g71210-like [Vitis vinifera] Length 881 Score 814 bits (2102), Expect(3) 0.0 Identities 407/701 (58%), Positives 525/701 (74%), Gaps 2/701 (0%) Frame +2
PREDICTED: uncharacterized protein LOC100253544	Contig795	0	FULL-LENGTH	299_301	sense partial	>gi|225448586|ref|XP_002278231.1| PREDICTED: uncharacterized protein LOC100253544 [Vitis vinifera] Length 749 Score 379 bits (972), Expect(3) 0.0 Identities 188/237 (79%), Positives 206/237 (86%) Frame +2
UP-9A	Contig797	2e-26	FULL-LENGTH	97_99	sense complete	>gi|93280156|gb|ABF06706.1| UP-9A [Nicotiana tabacum] Length 117 Score 124 bits (311), Expect 2e-26 Identities 68/117 (58%), Positives 73/117 (62%) Frame +1
unknown	Contig799	6e-44	FULL-LENGTH	5_7	sense partial	>gi|388510486|gb|AFK43309.1| unknown [Medicago truncatula] Length 192 Score 165 bits (418), Expect(2) 6e-44 Identities 83/123 (67%), Positives 96/123 (78%) Frame +2
predicted protein	Contig802	3e-13	FULL-LENGTH	187_189	sense complete	>gi|297848928|ref|XP_002892345.1| predicted protein [Arabidopsis lyrata subsp. lyrata] gi|297338187|gb|EFH68604.1| predicted protein [Arabidopsis lyrata subsp. lyrata] Length 56 Score 68.2 bits (165), Expect(2) 3e-13 Identities 28/30 (93%), Positives 29/30 (96%) Frame +1
UP-9A	Contig803	2e-27	FULL-LENGTH	91_93	sense complete	>gi|93280156|gb|ABF06706.1| UP-9A [Nicotiana tabacum] Length 117 Score 126 bits (316), Expect 2e-27 Identities 64/100 (64%), Positives 78/100 (78%) Frame +1
PREDICTED: cation/H(+) antiporter 1-like	Contig806	2e-97	FULL-LENGTH	294_296	sense partial	>gi|449461587|ref|XP_004148523.1| PREDICTED: cation/H(+) antiporter 1-like [Cucumis sativus] Length 783 Score 204 bits (518), Expect(3) 2e-97 Identities 106/219 (48%), Positives 151/219 (68%), Gaps 2/219 (0%) Frame +3
PREDICTED: callose synthase 9	Contig807	5e-90	FULL-LENGTH	143_145	sense partial	>gi|359478775|ref|XP_003632168.1| PREDICTED: callose synthase 9 [Vitis vinifera] Length 1988 Score 212 bits (539), Expect(2) 5e-90 Identities 113/161 (70%), Positives 121/161 (75%), Gaps 3/161 (1%) Frame +2
RNA polymerase beta subunit	Contig808	1e-59	FULL-LENGTH	260_262	sense partial	>gi|81301554|ref|YP_398851.1| RNA polymerase beta subunit [Nicotiana tomentosiformis] gi|88909146|sp|Q33C46.1|RPOB_NICTO RecName: Full=DNA-directed RNA polymerase subunit beta; AltName: Full=PEP; AltName: Full=Plastid-encoded RNA polymerase subunit beta; Short=RNA polymerase subunit beta gi|80750913|dbj|BAE47989.1| RNA polymerase beta subunit [Nicotiana tomentosiformis] Length 1070 Score 234 bits…
PREDICTED: uncharacterized protein LOC100255968	Contig811	4e-06	FULL-LENGTH	138_140	sense partial	>gi|359488794|ref|XP_002271988.2| PREDICTED: uncharacterized protein LOC100255968 [Vitis vinifera] Length 325 Score 55.5 bits (132), Expect 4e-06 Identities 30/69 (43%), Positives 38/69 (55%) Frame +3
predicted protein	Contig812	6e-50	FULL-LENGTH	81_83	antisense complete	>gi|224128446|ref|XP_002320332.1| predicted protein [Populus trichocarpa] gi|222861105|gb|EEE98647.1| predicted protein [Populus trichocarpa] Length 560 Score 203 bits (517), Expect 6e-50 Identities 123/296 (41%), Positives 171/296 (57%), Gaps 41/296 (13%) Frame -3
mitochondrial ATP synthase 6kDa subunit	Contig815	8e-24	FULL-LENGTH	210_212	sense complete	>gi|260907734|gb|ACX53672.1| mitochondrial ATP synthase 6kDa subunit [Capsicum annuum] Length 55 Score 114 bits (285), Expect 8e-24 Identities 50/54 (92%), Positives 52/54 (96%) Frame +3
RecName: Full=Phosphoglycerate kinase, chloroplastic; Flags: Precursor	Contig816	0	FULL-LENGTH	105_107	sense complete	>gi|2499497|sp|Q42961.1|PGKH_TOBAC RecName: Full=Phosphoglycerate kinase, chloroplastic; Flags: Precursor gi|1161600|emb|CAA88841.1| phosphoglycerate kinase [Nicotiana tabacum] Length 481 Score 911 bits (2354), Expect 0.0 Identities 474/481 (98%), Positives 477/481 (99%) Frame +3
PREDICTED: uncharacterized protein LOC100245962	Contig818	3e-14	FULL-LENGTH	200_202	sense partial	>gi|225437000|ref|XP_002277553.1| PREDICTED: uncharacterized protein LOC100245962 [Vitis vinifera] gi|147772651|emb|CAN62847.1| hypothetical protein VITISV_010151 [Vitis vinifera] Length 117 Score 82.4 bits (202), Expect 3e-14 Identities 44/57 (77%), Positives 44/57 (77%) Frame +2
GAGA-binding transcriptional activator	Contig822	4e-45	FULL-LENGTH	357_359	sense partial	>gi|319718165|gb|ADV59384.1| GAGA-binding transcriptional activator [Nicotiana tabacum] Length 301 Score 107 bits (266), Expect(2) 4e-45 Identities 50/58 (86%), Positives 54/58 (93%) Frame +3
unnamed protein product	Contig823	4e-32	FULL-LENGTH	141_143	sense partial	>gi|302143598|emb|CBI22351.3| unnamed protein product [Vitis vinifera] Length 244 Score 142 bits (357), Expect 4e-32 Identities 71/96 (73%), Positives 81/96 (84%) Frame +3
PREDICTED: uncharacterized protein LOC100247256	Contig825	8e-21	FULL-LENGTH	336_338	sense partial	>gi|225425150|ref|XP_002263113.1| PREDICTED: uncharacterized protein LOC100247256 [Vitis vinifera] Length 194 Score 105 bits (263), Expect 8e-21 Identities 56/101 (55%), Positives 62/101 (61%), Gaps 2/101 (1%) Frame +3
PREDICTED: uncharacterized protein LOC100795315	Contig826	2e-10	FULL-LENGTH	146_148	sense complete	>gi|356506854|ref|XP_003522190.1| PREDICTED: uncharacterized protein LOC100795315 [Glycine max] Length 374 Score 71.2 bits (173), Expect 2e-10 Identities 42/96 (43%), Positives 47/96 (48%), Gaps 34/96 (35%) Frame +2
Os07g0592200	Contig827	E-156	FULL-LENGTH	77_79	sense partial	>gi|115473125|ref|NP_001060161.1| Os07g0592200 [Oryza sativa Japonica Group] gi|29027762|dbj|BAC65898.1| putative CND41, chloroplast nucleoid DNA binding protein [Oryza sativa Japonica Group] gi|113611697|dbj|BAF22075.1| Os07g0592200 [Oryza sativa Japonica Group] Length 631 Score 298 bits (762), Expect(3) e-156 Identities 137/175 (78%), Positives 158/175 (90%) Frame +2
Pectinesterase	Contig836	2e-27	FULL-LENGTH	201_203	sense partial	>gi|357511535|ref|XP_003626056.1| Pectinesterase [Medicago truncatula] gi|355501071|gb|AES82274.1| Pectinesterase [Medicago truncatula] Length 554 Score 120 bits (302), Expect(2) 2e-27 Identities 56/83 (67%), Positives 66/83 (79%) Frame +3
PREDICTED: uncharacterized protein LOC100797980	Contig837	5e-11	FULL-LENGTH	135_137	sense complete	>gi|356573785|ref|XP_003555036.1| PREDICTED: uncharacterized protein LOC100797980 [Glycine max] Length 457 Score 49.7 bits (117), Expect(2) 5e-11 Identities 27/51 (52%), Positives 32/51 (62%), Gaps 1/51 (1%) Frame +3
hypothetical protein	Contig839	2e-43	FULL-LENGTH	178_180	sense complete	>gi|332322087|emb|CCA65979.1| hypothetical protein [Beta vulgaris subsp. vulgaris] Length 1110 Score 121 bits (303), Expect(2) 2e-43 Identities 57/147 (38%), Positives 91/147 (61%), Gaps 1/147 (0%) Frame +1
unnamed protein product	Contig842	7e-91	FULL-LENGTH	62_64	sense partial	>gi|297736139|emb|CBI24177.3| unnamed protein product [Vitis vinifera] Length 1014 Score 303 bits (777), Expect(2) 7e-91 Identities 156/301 (51%), Positives 204/301 (67%), Gaps 13/301 (4%) Frame +2
PREDICTED: uncharacterized protein LOC100249046	Contig846	5e-81	FULL-LENGTH	85_87	sense partial	>gi|225444822|ref|XP_002279012.1| PREDICTED: uncharacterized protein LOC100249046 [Vitis vinifera] Length 1152 Score 307 bits (786), Expect 5e-81 Identities 179/403 (44%), Positives 240/403 (59%), Gaps 44/403 (10%) Frame +1
PREDICTED: ABC transporter B family member 25, mitochondrial-like	Contig849	2e-08	FULL-LENGTH	42_44	sense partial	>gi|449444328|ref|XP_004139927.1| PREDICTED: ABC transporter B family member 25, mitochondrial-like [Cucumis sativus] Length 762 Score 64.7 bits (156), Expect 2e-08 Identities 41/101 (40%), Positives 56/101 (55%), Gaps 8/101 (7%) Frame +3
hypothetical protein VITISV_029912	Contig851	2e-66	FULL-LENGTH	349_351	sense complete	>gi|147802223|emb|CAN68271.1| hypothetical protein VITISV_029912 [Vitis vinifera] Length 875 Score 167 bits (424), Expect(3) 2e-66 Identities 87/194 (44%), Positives 122/194 (62%), Gaps 2/194 (1%) Frame +1
pollen tube RhoGDI2	Contig857	3e-98	FULL-LENGTH	150_152	sense complete	>gi|89473698|gb|ABD72661.1| pollen tube RhoGDI2 [Nicotiana tabacum] Length 235 Score 363 bits (933), Expect 3e-98 Identities 179/202 (88%), Positives 185/202 (91%) Frame +3
RNA-binding protein RZ-1	Contig858	3e-48	FULL-LENGTH	228_230	sense complete	>gi|1395193|dbj|BAA12064.1| RNA-binding protein RZ-1 [Nicotiana sylvestris] gi|1435062|dbj|BAA06012.1| RNA binding protein RZ-1 [Nicotiana sylvestris] Length 209 Score 198 bits (503), Expect 3e-48 Identities 103/145 (71%), Positives 103/145 (71%), Gaps 2/145 (1%) Frame +3
PREDICTED: uncharacterized protein LOC101208423	Contig862	3e-50	FULL-LENGTH	92_94	sense partial	>gi|449464568|ref|XP_004150001.1| PREDICTED: uncharacterized protein LOC101208423 [Cucumis sativus] Length 579 Score 190 bits (482), Expect(2) 3e-50 Identities 97/148 (65%), Positives 118/148 (79%) Frame +2
conserved hypothetical protein	Contig864	2e-10	FULL-LENGTH	185_187	sense complete	>gi|255560420|ref|XP_002521225.1| conserved hypothetical protein [Ricinus communis] gi|223539590|gb|EEF41177.1| conserved hypothetical protein [Ricinus communis] Length 175 Score 51.2 bits (121), Expect(2) 2e-10 Identities 30/64 (46%), Positives 45/64 (70%), Gaps 5/64 (7%) Frame +2
PREDICTED: E3 SUMO-protein ligase SIZ2-like	Contig865	6e-20	FULL-LENGTH	144_146	sense partial	>gi|357153185|ref|XP_003576367.1| PREDICTED: E3 SUMO-protein ligase SIZ2-like [Brachypodium distachyon] Length 1120 Score 101 bits (252), Expect 6e-20 Identities 50/72 (69%), Positives 56/72 (77%) Frame +3
predicted protein	Contig867	2e-37	FULL-LENGTH	60_62	sense complete	>gi|224096824|ref|XP_002334667.1| predicted protein [Populus trichocarpa] gi|222873982|gb|EEF11113.1| predicted protein [Populus trichocarpa] Length 93 Score 160 bits (404), Expect 2e-37 Identities 74/89 (83%), Positives 83/89 (93%) Frame +3
PREDICTED: vacuolar protein sorting-associated protein 2 homolog 2-like	Contig868	2e-55	FULL-LENGTH	309_311	sense complete	>gi|449434208|ref|XP_004134888.1| PREDICTED: vacuolar protein sorting-associated protein 2 homolog 2-like [Cucumis sativus] Length 410 Score 207 bits (527), Expect(2) 2e-55 Identities 92/123 (74%), Positives 105/123 (85%) Frame +3
PREDICTED: putative glucose-6-phosphate 1-epimerase	Contig870	E-137	FULL-LENGTH	103_105	sense complete	>gi|225430722|ref|XP_002265594.1| PREDICTED: putative glucose-6-phosphate 1-epimerase [Vitis vinifera] gi|297735137|emb|CBI17499.3| unnamed protein product [Vitis vinifera] Length 304 Score 495 bits (1274), Expect e-137 Identities 237/303 (78%), Positives 262/303 (86%), Gaps 2/303 (0%) Frame +1
PREDICTED: uncharacterized protein LOC100527703	Contig877	5e-17	FULL-LENGTH	173_175	sense complete	>gi|356545013|ref|XP_003540940.1| PREDICTED: uncharacterized protein LOC100527703 [Glycine max] Length 53 Score 93.2 bits (230), Expect 5e-17 Identities 45/53 (84%), Positives 49/53 (92%) Frame +2
PREDICTED: cyclin-B1-2-like	Contig880	1e-39	FULL-LENGTH	22_24	sense complete	>gi|449447480|ref|XP_004141496.1| PREDICTED: cyclin-B1-2-like [Cucumis sativus] Length 141 Score 168 bits (425), Expect 1e-39 Identities 78/108 (72%), Positives 95/108 (87%) Frame +1
hypothetical protein	Contig881	1e-65	FULL-LENGTH	66_68	sense complete	>gi|90657631|gb|ABD96929.1| hypothetical protein [Cleome spinosa] Length 222 Score 254 bits (650), Expect 1e-65 Identities 123/174 (70%), Positives 136/174 (78%), Gaps 1/174 (0%) Frame +3
unnamed protein product	Contig884	1e-17	FULL-LENGTH	131_133	sense complete	>gi|297743172|emb|CBI36039.3| unnamed protein product [Vitis vinifera] Length 260 Score 95.9 bits (237), Expect 1e-17 Identities 55/117 (47%), Positives 72/117 (61%), Gaps 1/117 (0%) Frame +2
PREDICTED: probable methionyl-tRNA synthetase	Contig885	0	FULL-LENGTH	71_73	sense complete	>gi|225433588|ref|XP_002269672.1| PREDICTED: probable methionyl-tRNA synthetase [Vitis vinifera] Length 807 Score 600 bits (1546), Expect(3) 0.0 Identities 293/371 (78%), Positives 324/371 (87%) Frame +2
unknown	Contig887	2e-13	FULL-LENGTH	64_66	antisense complete	>gi|388522961|gb|AFK49542.1| unknown [Medicago truncatula] Length 403 Score 80.1 bits (196), Expect 2e-13 Identities 37/98 (37%), Positives 52/98 (53%) Frame -1
unnamed protein product	Contig889	2e-08	FULL-LENGTH	110_112	antisense complete	>gi|302142365|emb|CBI19568.3| unnamed protein product [Vitis vinifera] Length 1017 Score 65.5 bits (158), Expect 2e-08 Identities 30/54 (55%), Positives 37/54 (68%) Frame -2
PREDICTED: protein transport protein Sec61 subunit beta-like isoform 1	Contig890	5e-17	FULL-LENGTH	123_125	sense complete	>gi|449431966|ref|XP_004133771.1| PREDICTED: protein transport protein Sec61 subunit beta-like isoform 1 [Cucumis sativus] gi|449431968|ref|XP_004133772.1| PREDICTED: protein transport protein Sec61 subunit beta-like isoform 2 [Cucumis sativus] gi|449431970|ref|XP_004133773.1| PREDICTED: protein transport protein Sec61 subunit beta-like isoform 3 [Cucumis sativus] Length 82 Score 92.0 bits (227),…
PREDICTED: uncharacterized protein At4g33100	Contig893	3e-28	FULL-LENGTH	67_69	sense complete	>gi|225429584|ref|XP_002280280.1| PREDICTED: uncharacterized protein At4g33100 [Vitis vinifera] gi|296081676|emb|CBI20681.3| unnamed protein product [Vitis vinifera] Length 98 Score 129 bits (325), Expect 3e-28 Identities 58/90 (64%), Positives 69/90 (76%) Frame +1
PREDICTED: uncharacterized protein LOC100247521	Contig895	2e-76	FULL-LENGTH	61_63	sense partial	>gi|359472659|ref|XP_002279891.2| PREDICTED: uncharacterized protein LOC100247521 [Vitis vinifera] Length 584 Score 290 bits (743), Expect 2e-76 Identities 143/227 (62%), Positives 178/227 (78%) Frame +1
hypothetical protein VITISV_020585	Contig898	1e-20	FULL-LENGTH	75_77	antisense complete	>gi|147854555|emb|CAN78577.1| hypothetical protein VITISV_020585 [Vitis vinifera] Length 1848 Score 104 bits (260), Expect 1e-20 Identities 46/102 (45%), Positives 61/102 (59%) Frame -3
PREDICTED: purple acid phosphatase 17-like isoform 1	Contig899	2e-59	FULL-LENGTH	107_109	sense complete	>gi|356524720|ref|XP_003530976.1| PREDICTED: purple acid phosphatase 17-like isoform 1 [Glycine max] Length 328 Score 133 bits (334), Expect(2) 2e-59 Identities 66/116 (56%), Positives 76/116 (65%) Frame +2
hypothetical protein PARA_08330	Contig900	7e-67	FULL-LENGTH	92_94	antisense complete	>gi|345429413|ref|YP_004822531.1| hypothetical protein PARA_08330 [Haemophilus parainfluenzae T3T1] gi|417840667|ref|ZP_12486776.1| putative cell wall-associated hydrolase [Haemophilus haemolyticus M19501] gi|301155090|emb|CBW14553.1| 50s ribosomal protein l4 (prolipoprotein diacylglyceryl transferase) (ec 2.4.99.-) (putative uncharacterized protein) (50s ribosomal protein l3) [Haemophilus parain…
Myb family transcription factor	Contig902	2e-56	FULL-LENGTH	1_3	sense partial	>gi|357448183|ref|XP_003594367.1| Myb family transcription factor [Medicago truncatula] gi|124360874|gb|ABN08846.1| Homeodomain-related [Medicago truncatula] gi|355483415|gb|AES64618.1| Myb family transcription factor [Medicago truncatula] Length 313 Score 175 bits (444), Expect(2) 2e-56 Identities 89/123 (72%), Positives 96/123 (78%), Gaps 5/123 (4%) Frame +1
predicted protein	Contig905	2e-12	FULL-LENGTH	314_316	sense partial	>gi|224130902|ref|XP_002328404.1| predicted protein [Populus trichocarpa] gi|222838119|gb|EEE76484.1| predicted protein [Populus trichocarpa] Length 974 Score 77.4 bits (189), Expect 2e-12 Identities 37/59 (62%), Positives 43/59 (72%) Frame +2
unknown	Contig906	3e-27	FULL-LENGTH	6_8	sense partial	>gi|388512533|gb|AFK44328.1| unknown [Lotus japonicus] Length 287 Score 127 bits (319), Expect 3e-27 Identities 62/161 (38%), Positives 100/161 (62%), Gaps 2/161 (1%) Frame +3
protein with unknown function	Contig907	4e-86	FULL-LENGTH	156_158	sense complete	>gi|255568357|ref|XP_002525153.1| protein with unknown function [Ricinus communis] gi|223535612|gb|EEF37280.1| protein with unknown function [Ricinus communis] Length 216 Score 323 bits (828), Expect 4e-86 Identities 159/193 (82%), Positives 177/193 (91%) Frame +3
PREDICTED: uncharacterized WD repeat-containing protein alr3466	Contig910	E-128	FULL-LENGTH	170_172	sense partial	>gi|225456491|ref|XP_002280902.1| PREDICTED: uncharacterized WD repeat-containing protein alr3466 [Vitis vinifera] gi|297734510|emb|CBI15757.3| unnamed protein product [Vitis vinifera] Length 526 Score 464 bits (1194), Expect e-128 Identities 240/442 (54%), Positives 307/442 (69%), Gaps 2/442 (0%) Frame +2
PREDICTED: mitochondrial thiamine pyrophosphate carrier	Contig911	E-125	FULL-LENGTH	361_363	sense complete	>gi|225432282|ref|XP_002272682.1| PREDICTED: mitochondrial thiamine pyrophosphate carrier [Vitis vinifera] gi|297736865|emb|CBI26066.3| unnamed protein product [Vitis vinifera] Length 330 Score 225 bits (573), Expect(3) e-125 Identities 119/161 (73%), Positives 134/161 (83%) Frame +1
protein with unknown function	Contig914	1e-57	FULL-LENGTH	129_131	sense partial	>gi|255580884|ref|XP_002531261.1| protein with unknown function [Ricinus communis] gi|223529146|gb|EEF31125.1| protein with unknown function [Ricinus communis] Length 207 Score 226 bits (577), Expect 1e-57 Identities 114/117 (97%), Positives 115/117 (98%) Frame +3
predicted protein	Contig916	9e-32	FULL-LENGTH	121_123	sense partial	>gi|224086042|ref|XP_002307791.1| predicted protein [Populus trichocarpa] gi|222857240|gb|EEE94787.1| predicted protein [Populus trichocarpa] Length 436 Score 127 bits (319), Expect(2) 9e-32 Identities 73/134 (54%), Positives 87/134 (64%), Gaps 3/134 (2%) Frame +1
TPA: calmodulin	Contig918	6e-79	FULL-LENGTH	24_26	sense complete	>gi|414888198|tpg|DAA64212.1| TPA: calmodulin [Zea mays] Length 396 Score 300 bits (769), Expect 6e-79 Identities 151/153 (98%), Positives 152/153 (99%) Frame +3
BAC19.2	Contig922	2e-97	FULL-LENGTH	142_144	sense complete	>gi|9858770|gb|AAG01117.1|AF273333_2 BAC19.2 [Solanum lycopersicum] Length 358 Score 361 bits (927), Expect 2e-97 Identities 204/371 (54%), Positives 249/371 (67%), Gaps 9/371 (2%) Frame +1
alkaline alpha-galactosidase seed imbibition protein	Contig925	0	FULL-LENGTH	282_284	sense complete	>gi|350536529|ref|NP_001234763.1| alkaline alpha-galactosidase seed imbibition protein [Solanum lycopersicum] gi|23452226|gb|AAN32954.1| alkaline alpha-galactosidase seed imbibition protein [Solanum lycopersicum] Length 756 Score 1332 bits (3448), Expect 0.0 Identities 635/693 (91%), Positives 664/693 (95%), Gaps 1/693 (0%) Frame +3
hypoia-responsive family protein 2	Contig926	2e-21	FULL-LENGTH	86_88	sense complete	>gi|312985281|gb|ADR30791.1| hypoia-responsive family protein 2 [Hevea brasiliensis] Length 95 Score 96.7 bits (239), Expect(2) 2e-21 Identities 42/49 (85%), Positives 47/49 (95%) Frame +2
PREDICTED: eukaryotic translation initiation factor 4E type 3	Contig930	E-102	FULL-LENGTH	64_66	sense complete	>gi|225441601|ref|XP_002281697.1| PREDICTED: eukaryotic translation initiation factor 4E type 3 [Vitis vinifera] gi|297739767|emb|CBI29949.3| unnamed protein product [Vitis vinifera] Length 225 Score 378 bits (970), Expect e-102 Identities 189/243 (77%), Positives 199/243 (81%), Gaps 14/243 (5%) Frame +1
mitochondrial malate dehydrogenase	Contig935	E-161	FULL-LENGTH	456_458	sense complete	>gi|350536645|ref|NP_001234001.1| mitochondrial malate dehydrogenase [Solanum lycopersicum] gi|52139816|gb|AAU29198.1| mitochondrial malate dehydrogenase [Solanum lycopersicum] Length 346 Score 508 bits (1309), Expect(2) e-161 Identities 259/279 (92%), Positives 270/279 (96%) Frame +3
polypeptide with a gag-like domain	Contig937	1e-31	FULL-LENGTH	39_41	antisense complete	>gi|66841323|dbj|BAD99219.1| polypeptide with a gag-like domain [Petunia x hybrida] Length 463 Score 122 bits (306), Expect(2) 1e-31 Identities 58/84 (69%), Positives 69/84 (82%) Frame -3
histone H1	Contig939	2e-26	FULL-LENGTH	116_118	sense partial	>gi|6681423|dbj|BAA88671.1| histone H1 [Nicotiana tabacum] Length 279 Score 124 bits (312), Expect 2e-26 Identities 71/123 (57%), Positives 71/123 (57%) Frame +2
Vesicle transport protein SFT2B, putative	Contig940	9e-79	FULL-LENGTH	39_41	sense complete	>gi|255553953|ref|XP_002518017.1| Vesicle transport protein SFT2B, putative [Ricinus communis] gi|223542999|gb|EEF44535.1| Vesicle transport protein SFT2B, putative [Ricinus communis] Length 174 Score 298 bits (763), Expect 9e-79 Identities 147/174 (84%), Positives 164/174 (94%), Gaps 2/174 (1%) Frame +3
PREDICTED: putative MO25-like protein At5g47540-like, partial	Contig941	3e-94	FULL-LENGTH	548_550	sense complete	>gi|449526638|ref|XP_004170320.1| PREDICTED: putative MO25-like protein At5g47540-like, partial [Cucumis sativus] Length 299 Score 352 bits (902), Expect 3e-94 Identities 183/246 (74%), Positives 208/246 (84%) Frame +2
unnamed protein product	Contig942	4e-33	FULL-LENGTH	136_138	sense partial	>gi|296082548|emb|CBI21553.3| unnamed protein product [Vitis vinifera] Length 282 Score 145 bits (367), Expect 4e-33 Identities 76/98 (77%), Positives 84/98 (85%), Gaps 8/98 (8%) Frame +1
unnamed protein product	Contig943	6e-40	FULL-LENGTH	44_46	sense partial	>gi|296089193|emb|CBI38896.3| unnamed protein product [Vitis vinifera] Length 371 Score 142 bits (359), Expect(2) 6e-40 Identities 73/92 (79%), Positives 81/92 (88%) Frame +2
PREDICTED: putative cysteine-rich receptor-like protein kinase 43-like	Contig944	2e-14	FULL-LENGTH	101_103	sense complete	>gi|359488826|ref|XP_002273750.2| PREDICTED: putative cysteine-rich receptor-like protein kinase 43-like [Vitis vinifera] Length 635 Score 84.3 bits (207), Expect 2e-14 Identities 43/65 (66%), Positives 49/65 (75%) Frame +2
Zinc finger containing preotein, putative	Contig945	3e-10	FULL-LENGTH	47_49	sense partial	>gi|113205400|gb|AAU90303.2| Zinc finger containing preotein, putative [Solanum demissum] Length 263 Score 70.9 bits (172), Expect 3e-10 Identities 33/65 (50%), Positives 46/65 (70%), Gaps 1/65 (1%) Frame +2
uncharacterized protein LOC100781922 precursor	Contig948	2e-62	FULL-LENGTH	37_39	sense partial	>gi|363806748|ref|NP_001242275.1| uncharacterized protein LOC100781922 precursor [Glycine max] gi|255642485|gb|ACU21506.1| unknown [Glycine max] Length 446 Score 140 bits (352), Expect(4) 2e-62 Identities 80/162 (49%), Positives 113/162 (69%), Gaps 5/162 (3%) Frame +1
unnamed protein product	Contig952	3e-38	FULL-LENGTH	89_91	sense partial	>gi|296085482|emb|CBI29214.3| unnamed protein product [Vitis vinifera] Length 912 Score 129 bits (323), Expect(2) 3e-38 Identities 65/95 (68%), Positives 74/95 (77%), Gaps 1/95 (1%) Frame +2
PREDICTED: probable calcium-binding protein CML21-like	Contig954	2e-97	FULL-LENGTH	316_318	sense complete	>gi|356559051|ref|XP_003547815.1| PREDICTED: probable calcium-binding protein CML21-like [Glycine max] Length 229 Score 362 bits (928), Expect 2e-97 Identities 176/218 (80%), Positives 199/218 (91%), Gaps 1/218 (0%) Frame +1
Cys2/His2 zinc-finger transcription factor	Contig955	E-100	FULL-LENGTH	120_122	sense partial	>gi|63259083|gb|AAY40251.1| Cys2/His2 zinc-finger transcription factor [Silene latifolia] Length 536 Score 214 bits (546), Expect(2) e-100 Identities 116/206 (56%), Positives 137/206 (66%), Gaps 1/206 (0%) Frame +3
PREDICTED: lipoxygenase 6, choloroplastic	Contig957	2e-94	FULL-LENGTH	123_125	antisense complete	>gi|225425842|ref|XP_002265505.1| PREDICTED: lipoxygenase 6, choloroplastic [Vitis vinifera] gi|297738375|emb|CBI27576.3| unnamed protein product [Vitis vinifera] Length 920 Score 157 bits (396), Expect(3) 2e-94 Identities 80/108 (74%), Positives 89/108 (82%), Gaps 2/108 (1%) Frame -3
14-3-3 a-1 protein	Contig958	E-138	FULL-LENGTH	78_80	sense complete	>gi|44917135|dbj|BAD12168.1| 14-3-3 a-1 protein [Nicotiana tabacum] Length 255 Score 498 bits (1282), Expect e-138 Identities 255/255 (100%), Positives 255/255 (100%) Frame +3
predicted protein	Contig959	1e-45	FULL-LENGTH	76_78	sense partial	>gi|224102167|ref|XP_002334203.1| predicted protein [Populus trichocarpa] gi|222870034|gb|EEF07165.1| predicted protein [Populus trichocarpa] Length 287 Score 152 bits (384), Expect(2) 1e-45 Identities 71/143 (49%), Positives 98/143 (68%) Frame +1
GDP-mannose pyrophosphorylase	Contig960	1e-26	FULL-LENGTH	219_221	sense partial	>gi|4103324|gb|AAD01737.1| GDP-mannose pyrophosphorylase [Solanum tuberosum] Length 361 Score 124 bits (311), Expect 1e-26 Identities 75/125 (60%), Positives 80/125 (64%) Frame +3
PREDICTED: probable signal peptidase complex subunit 1	Contig964	1e-31	FULL-LENGTH	322_324	sense complete	>gi|356525148|ref|XP_003531189.1| PREDICTED: probable signal peptidase complex subunit 1 [Glycine max] Length 93 Score 142 bits (357), Expect 1e-31 Identities 59/79 (74%), Positives 74/79 (93%) Frame +1
unknown	Contig972	1e-08	FULL-LENGTH	47_49	sense complete	>gi|16933569|gb|AAL30109.1| unknown [Solanum phureja x Solanum stenotomum] Length 126 Score 53.1 bits (126), Expect(2) 1e-08 Identities 28/80 (35%), Positives 42/80 (52%) Frame +2
PREDICTED: pre-mRNA-splicing factor syf2-like	Contig973	8e-13	FULL-LENGTH	111_113	sense partial	>gi|449458624|ref|XP_004147047.1| PREDICTED: pre-mRNA-splicing factor syf2-like [Cucumis sativus] gi|449489629|ref|XP_004158369.1| PREDICTED: pre-mRNA-splicing factor syf2-like [Cucumis sativus] Length 310 Score 77.8 bits (190), Expect 8e-13 Identities 39/75 (52%), Positives 47/75 (62%) Frame +3
PREDICTED: cyclin-C1-2-like isoform 1	Contig974	2e-85	FULL-LENGTH	98_100	sense partial	>gi|356567806|ref|XP_003552106.1| PREDICTED: cyclin-C1-2-like isoform 1 [Glycine max] Length 253 Score 320 bits (819), Expect 2e-85 Identities 161/208 (77%), Positives 181/208 (87%), Gaps 4/208 (1%) Frame +2
cystatin	Contig980	1e-22	FULL-LENGTH	27_29	sense complete	>gi|40807639|gb|AAR92225.1| cystatin [Actinidia eriantha] Length 115 Score 111 bits (277), Expect 1e-22 Identities 49/89 (55%), Positives 67/89 (75%) Frame +3
PREDICTED: uncharacterized protein LOC100255926	Contig981	1e-47	FULL-LENGTH	142_144	sense complete	>gi|225455764|ref|XP_002269953.1| PREDICTED: uncharacterized protein LOC100255926 [Vitis vinifera] gi|297734129|emb|CBI15376.3| unnamed protein product [Vitis vinifera] Length 115 Score 194 bits (494), Expect 1e-47 Identities 92/111 (82%), Positives 102/111 (91%) Frame +1
PREDICTED: uncharacterized protein LOC100788409	Contig982	2e-34	FULL-LENGTH	90_92	sense partial	>gi|356565329|ref|XP_003550894.1| PREDICTED: uncharacterized protein LOC100788409 [Glycine max] Length 302 Score 140 bits (352), Expect(2) 2e-34 Identities 64/80 (80%), Positives 73/80 (91%) Frame +3
DNA binding protein, putative	Contig988	3e-15	FULL-LENGTH	259_261	sense partial	>gi|255570564|ref|XP_002526239.1| DNA binding protein, putative [Ricinus communis] gi|223534433|gb|EEF36136.1| DNA binding protein, putative [Ricinus communis] Length 271 Score 87.4 bits (215), Expect 3e-15 Identities 59/167 (35%), Positives 82/167 (49%), Gaps 14/167 (8%) Frame +1
GDP-D-mannose pyrophosphorylase	Contig991	1e-11	FULL-LENGTH	219_221	sense partial	>gi|113952525|gb|ABI48955.1| GDP-D-mannose pyrophosphorylase [Viola baoshanensis] Length 361 Score 63.9 bits (154), Expect(2) 1e-11 Identities 43/96 (44%), Positives 52/96 (54%) Frame +3
pectin methylesterase	Contig992	7e-97	FULL-LENGTH	303_305	sense partial	>gi|60101707|gb|AAX13972.1| pectin methylesterase [Nicotiana tabacum] Length 555 Score 358 bits (919), Expect 7e-97 Identities 186/196 (94%), Positives 186/196 (94%) Frame +3
unknown	Contig995	5e-41	FULL-LENGTH	177_179	sense complete	>gi|76573353|gb|ABA46781.1| unknown [Solanum tuberosum] gi|78191418|gb|ABB29930.1| unknown [Solanum tuberosum] Length 105 Score 172 bits (436), Expect 5e-41 Identities 85/106 (80%), Positives 90/106 (84%) Frame +3
PREDICTED: CCA tRNA nucleotidyltransferase, mitochondrial	Contig996	1e-31	FULL-LENGTH	194_196	sense partial	>gi|359493248|ref|XP_002266551.2| PREDICTED: CCA tRNA nucleotidyltransferase, mitochondrial [Vitis vinifera] Length 564 Score 141 bits (356), Expect 1e-31 Identities 68/92 (73%), Positives 78/92 (84%) Frame +2
PREDICTED: putative F-box/LRR-repeat protein At5g02930-like	Contig997	3e-47	FULL-LENGTH	61_63	sense partial	>gi|359495495|ref|XP_003635004.1| PREDICTED: putative F-box/LRR-repeat protein At5g02930-like [Vitis vinifera] Length 610 Score 194 bits (493), Expect 3e-47 Identities 136/361 (37%), Positives 202/361 (55%), Gaps 19/361 (5%) Frame +1
conserved hypothetical protein	Contig998	2e-31	FULL-LENGTH	13_15	sense complete	>gi|255586862|ref|XP_002534041.1| conserved hypothetical protein [Ricinus communis] gi|223525948|gb|EEF28345.1| conserved hypothetical protein [Ricinus communis] Length 132 Score 139 bits (351), Expect 2e-31 Identities 73/132 (55%), Positives 86/132 (65%), Gaps 8/132 (6%) Frame +1
PREDICTED: transmembrane protein 234 homolog	Contig999	3e-30	FULL-LENGTH	59_61	sense complete	>gi|225445158|ref|XP_002284070.1| PREDICTED: transmembrane protein 234 homolog [Vitis vinifera] gi|297738785|emb|CBI28030.3| unnamed protein product [Vitis vinifera] Length 136 Score 136 bits (342), Expect 3e-30 Identities 68/121 (56%), Positives 87/121 (71%), Gaps 4/121 (3%) Frame +2
PREDICTED: coatomer subunit gamma-like	Contig1001	4e-85	FULL-LENGTH	81_83	sense partial	>gi|356545247|ref|XP_003541056.1| PREDICTED: coatomer subunit gamma-like [Glycine max] Length 887 Score 318 bits (815), Expect 4e-85 Identities 162/170 (95%), Positives 168/170 (98%) Frame +3
PREDICTED: uncharacterized protein LOC100251759	Contig1003	E-100	FULL-LENGTH	112_114	sense complete	>gi|225431812|ref|XP_002273099.1| PREDICTED: uncharacterized protein LOC100251759 [Vitis vinifera] gi|296083318|emb|CBI22954.3| unnamed protein product [Vitis vinifera] Length 248 Score 260 bits (664), Expect(2) e-100 Identities 125/167 (74%), Positives 147/167 (88%), Gaps 3/167 (1%) Frame +1
actin 1	Contig1005	1e-68	FULL-LENGTH	154_156	sense complete	>gi|345103871|gb|AEN70757.1| actin 1 [Gossypium barbadense var. brasiliense] gi|345103873|gb|AEN70758.1| actin 1 [Gossypium barbadense var. brasiliense] Length 377 Score 264 bits (675), Expect 1e-68 Identities 143/232 (61%), Positives 172/232 (74%) Frame +1
Rho guanine dissociation inhibitor	Contig1006	1e-76	FULL-LENGTH	130_132	sense complete	>gi|115111006|gb|ABI84105.1| Rho guanine dissociation inhibitor [Petunia integrifolia subsp. inflata] Length 210 Score 291 bits (746), Expect 1e-76 Identities 156/228 (68%), Positives 176/228 (77%), Gaps 2/228 (0%) Frame +1
PREDICTED: uncharacterized protein LOC100855091	Contig1010	6e-61	FULL-LENGTH	164_166	sense complete	>gi|359492952|ref|XP_003634487.1| PREDICTED: uncharacterized protein LOC100855091 [Vitis vinifera] Length 171 Score 240 bits (612), Expect 6e-61 Identities 117/171 (68%), Positives 134/171 (78%), Gaps 5/171 (2%) Frame +2
reverse transcriptase, identical	Contig1011	8e-11	FULL-LENGTH	15_17	antisense complete	>gi|48209906|gb|AAT40500.1| Putative reverse transcriptase, identical [Solanum demissum] Length 213 Score 56.2 bits (134), Expect(2) 8e-11 Identities 25/32 (78%), Positives 30/32 (93%) Frame -3
unknown	Contig1012	1e-32	FULL-LENGTH	30_32	sense complete	>gi|388498966|gb|AFK37549.1| unknown [Lotus japonicus] Length 258 Score 98.2 bits (243), Expect(3) 1e-32 Identities 47/69 (68%), Positives 54/69 (78%) Frame +3
PREDICTED: SKP1-like protein 21-like	Contig1013	2e-66	FULL-LENGTH	216_218	sense partial	>gi|449456470|ref|XP_004145972.1| PREDICTED: SKP1-like protein 21-like [Cucumis sativus] gi|449524038|ref|XP_004169030.1| PREDICTED: SKP1-like protein 21-like [Cucumis sativus] Length 425 Score 231 bits (588), Expect(3) 2e-66 Identities 111/137 (81%), Positives 125/137 (91%) Frame +3
PREDICTED: heparan-alpha-glucosaminide N-acetyltransferase-like	Contig1014	E-160	FULL-LENGTH	99_101	sense complete	>gi|359473865|ref|XP_002275105.2| PREDICTED: heparan-alpha-glucosaminide N-acetyltransferase-like [Vitis vinifera] gi|296085565|emb|CBI29297.3| unnamed protein product [Vitis vinifera] Length 444 Score 570 bits (1468), Expect e-160 Identities 264/387 (68%), Positives 310/387 (80%) Frame +3
polypeptide with a gag-like domain	Contig1015	4e-54	FULL-LENGTH	114_116	sense complete	>gi|66841323|dbj|BAD99219.1| polypeptide with a gag-like domain [Petunia x hybrida] Length 463 Score 194 bits (494), Expect(3) 4e-54 Identities 118/348 (33%), Positives 191/348 (54%), Gaps 28/348 (8%) Frame +3
conserved hypothetical protein	Contig1016	4e-84	FULL-LENGTH	64_66	sense partial	>gi|255585161|ref|XP_002533285.1| conserved hypothetical protein [Ricinus communis] gi|223526888|gb|EEF29096.1| conserved hypothetical protein [Ricinus communis] Length 408 Score 317 bits (813), Expect 4e-84 Identities 167/328 (50%), Positives 204/328 (62%), Gaps 20/328 (6%) Frame +1
PREDICTED: myotubularin-related protein 2-like	Contig1017	0	FULL-LENGTH	75_77	sense complete	>gi|359486926|ref|XP_002271349.2| PREDICTED: myotubularin-related protein 2-like [Vitis vinifera] Length 845 Score 906 bits (2342), Expect(2) 0.0 Identities 456/653 (69%), Positives 508/653 (77%), Gaps 3/653 (0%) Frame +3
PREDICTED: uncharacterized protein At4g19900-like	Contig1022	4e-44	FULL-LENGTH	63_65	sense partial	>gi|359473049|ref|XP_002276821.2| PREDICTED: uncharacterized protein At4g19900-like [Vitis vinifera] Length 707 Score 183 bits (465), Expect 4e-44 Identities 111/259 (42%), Positives 136/259 (52%), Gaps 17/259 (6%) Frame +3
PREDICTED: protein cornichon homolog 4	Contig1024	2e-38	FULL-LENGTH	83_85	sense complete	>gi|225453913|ref|XP_002279334.1| PREDICTED: protein cornichon homolog 4 [Vitis vinifera] gi|296089153|emb|CBI38856.3| unnamed protein product [Vitis vinifera] Length 134 Score 163 bits (413), Expect 2e-38 Identities 74/131 (56%), Positives 97/131 (74%) Frame +2
60S ribosomal protein L12, putative	Contig1027	1e-84	FULL-LENGTH	60_62	sense complete	>gi|255578850|ref|XP_002530279.1| 60S ribosomal protein L12, putative [Ricinus communis] gi|223530177|gb|EEF32086.1| 60S ribosomal protein L12, putative [Ricinus communis] Length 166 Score 317 bits (812), Expect 1e-84 Identities 160/166 (96%), Positives 164/166 (98%) Frame +3
expressed predominantly in leaves	Contig1028	3e-83	FULL-LENGTH	268_270	sense complete	>gi|350537475|ref|NP_001234039.1| expressed predominantly in leaves [Solanum lycopersicum] gi|643469|gb|AAA61967.1| unknown [Solanum lycopersicum] Length 295 Score 296 bits (759), Expect(2) 3e-83 Identities 138/148 (93%), Positives 145/148 (97%) Frame +1
unknown protein (chloroplast)	Contig1029	2e-35	FULL-LENGTH	181_183	antisense complete	>gi|897640|gb|AAA84682.1| unknown protein (chloroplast) [Nicotiana tabacum] gi|224352|prf||1102209F ORF 6 Length 79 Score 154 bits (388), Expect 2e-35 Identities 75/77 (97%), Positives 75/77 (97%) Frame -1
hypothetical protein ARALYDRAFT_488605	Contig1031	3e-53	FULL-LENGTH	304_306	sense partial	>gi|297811885|ref|XP_002873826.1| hypothetical protein ARALYDRAFT_488605 [Arabidopsis lyrata subsp. lyrata] gi|297319663|gb|EFH50085.1| hypothetical protein ARALYDRAFT_488605 [Arabidopsis lyrata subsp. lyrata] Length 306 Score 197 bits (500), Expect(2) 3e-53 Identities 91/128 (71%), Positives 102/128 (79%) Frame +1
hypothetical protein VITISV_001047	Contig1034	2e-19	FULL-LENGTH	173_175	sense partial	>gi|147860657|emb|CAN79292.1| hypothetical protein VITISV_001047 [Vitis vinifera] Length 538 Score 64.7 bits (156), Expect(2) 2e-19 Identities 47/132 (35%), Positives 71/132 (53%), Gaps 2/132 (1%) Frame +2
unnamed protein product	Contig1035	7e-81	FULL-LENGTH	390_392	sense partial	>gi|297735287|emb|CBI17649.3| unnamed protein product [Vitis vinifera] Length 413 Score 286 bits (731), Expect(2) 7e-81 Identities 150/280 (53%), Positives 185/280 (66%), Gaps 15/280 (5%) Frame +3
PREDICTED: methionine gamma-lyase	Contig1037	5e-69	FULL-LENGTH	180_182	sense complete	>gi|225426590|ref|XP_002280162.1| PREDICTED: methionine gamma-lyase [Vitis vinifera] Length 438 Score 266 bits (681), Expect 5e-69 Identities 132/167 (79%), Positives 144/167 (86%) Frame +3
EBP1	Contig1039	5e-54	FULL-LENGTH	129_131	sense partial	>gi|116292768|gb|ABJ97690.1| EBP1 [Solanum tuberosum] Length 387 Score 216 bits (549), Expect 5e-54 Identities 123/195 (63%), Positives 138/195 (70%), Gaps 2/195 (1%) Frame +3
protease inhibitor/seed storage/lipid transfer protein family protein	Contig1041	6e-22	FULL-LENGTH	11_13	sense complete	>gi|317411422|gb|ADV19014.1| protease inhibitor/seed storage/lipid transfer protein family protein [Brassica rapa subsp. pekinensis] Length 183 Score 110 bits (275), Expect 6e-22 Identities 48/85 (56%), Positives 60/85 (70%) Frame +2
PREDICTED: MOSC domain-containing protein 1, mitochondrial	Contig1044	1e-65	FULL-LENGTH	181_183	sense partial	>gi|225423585|ref|XP_002273557.1| PREDICTED: MOSC domain-containing protein 1, mitochondrial [Vitis vinifera] gi|297738033|emb|CBI27234.3| unnamed protein product [Vitis vinifera] Length 311 Score 254 bits (648), Expect 1e-65 Identities 120/170 (70%), Positives 137/170 (80%) Frame +1
PREDICTED: AP-3 complex subunit sigma	Contig1045	1e-60	FULL-LENGTH	18_20	sense complete	>gi|225430762|ref|XP_002266832.1| PREDICTED: AP-3 complex subunit sigma [Vitis vinifera] gi|297735157|emb|CBI17519.3| unnamed protein product [Vitis vinifera] Length 165 Score 238 bits (608), Expect 1e-60 Identities 119/162 (73%), Positives 141/162 (87%), Gaps 1/162 (0%) Frame +3
RNA polymerase II second largest subunit	Contig1046	E-142	FULL-LENGTH	85_87	sense partial	>gi|68300812|gb|AAY89347.1| RNA polymerase II second largest subunit [Petunia x hybrida] Length 1195 Score 498 bits (1282), Expect(2) e-142 Identities 249/249 (100%), Positives 249/249 (100%) Frame +1
PREDICTED: uncharacterized protein LOC100780339	Contig1047	1e-23	FULL-LENGTH	227_229	sense complete	>gi|356523463|ref|XP_003530358.1| PREDICTED: uncharacterized protein LOC100780339 [Glycine max] Length 715 Score 115 bits (288), Expect 1e-23 Identities 65/135 (48%), Positives 83/135 (61%), Gaps 6/135 (4%) Frame +2
PREDICTED: uncharacterized protein LOC100255449	Contig1051	2e-38	FULL-LENGTH	55_57	sense partial	>gi|359479989|ref|XP_002273891.2| PREDICTED: uncharacterized protein LOC100255449 [Vitis vinifera] gi|297744086|emb|CBI37056.3| unnamed protein product [Vitis vinifera] Length 196 Score 163 bits (413), Expect 2e-38 Identities 92/158 (58%), Positives 112/158 (70%), Gaps 10/158 (6%) Frame +1
proton pump interactor 1	Contig1056	E-162	FULL-LENGTH	146_148	sense complete	>gi|292806707|gb|ADE42483.1| proton pump interactor 1 [Solanum tuberosum] Length 629 Score 576 bits (1485), Expect e-162 Identities 320/605 (52%), Positives 394/605 (65%), Gaps 4/605 (0%) Frame +2
PREDICTED: putative exosome complex component rrp40	Contig1060	7e-40	FULL-LENGTH	263_265	sense partial	>gi|225457023|ref|XP_002282635.1| PREDICTED: putative exosome complex component rrp40 [Vitis vinifera] gi|297733775|emb|CBI15022.3| unnamed protein product [Vitis vinifera] Length 237 Score 168 bits (425), Expect 7e-40 Identities 81/105 (77%), Positives 93/105 (88%) Frame +2
predicted protein	Contig1061	2e-49	FULL-LENGTH	31_33	sense complete	>gi|224105295|ref|XP_002313757.1| predicted protein [Populus trichocarpa] gi|222850165|gb|EEE87712.1| predicted protein [Populus trichocarpa] Length 116 Score 199 bits (507), Expect 2e-49 Identities 90/112 (80%), Positives 101/112 (90%) Frame +1
PREDICTED: uncharacterized protein LOC101206323	Contig1062	3e-09	FULL-LENGTH	190_192	sense complete	>gi|449464996|ref|XP_004150215.1| PREDICTED: uncharacterized protein LOC101206323 [Cucumis sativus] Length 445 Score 67.4 bits (163), Expect 3e-09 Identities 41/91 (45%), Positives 46/91 (50%), Gaps 5/91 (5%) Frame +1
unnamed protein product	Contig1064	3e-70	FULL-LENGTH	5_7	sense complete	>gi|297741515|emb|CBI32647.3| unnamed protein product [Vitis vinifera] Length 221 Score 270 bits (690), Expect 3e-70 Identities 126/201 (62%), Positives 154/201 (76%) Frame +2
PREDICTED: CAAX prenyl protease 1 homolog	Contig1069	0	FULL-LENGTH	209_211	sense complete	>gi|225454328|ref|XP_002277525.1| PREDICTED: CAAX prenyl protease 1 homolog [Vitis vinifera] gi|297745342|emb|CBI40422.3| unnamed protein product [Vitis vinifera] Length 424 Score 700 bits (1807), Expect 0.0 Identities 345/414 (83%), Positives 367/414 (88%) Frame +2
high mobility group protein 2 HMG2	Contig1071	6e-32	FULL-LENGTH	107_109	sense complete	>gi|1052956|gb|AAC50019.1| high mobility group protein 2 HMG2 [Ipomoea nil] Length 146 Score 143 bits (360), Expect 6e-32 Identities 68/81 (83%), Positives 72/81 (88%) Frame +2
PREDICTED: uncharacterized protein At4g28440-like	Contig1072	9e-43	FULL-LENGTH	87_89	sense complete	>gi|449450468|ref|XP_004142984.1| PREDICTED: uncharacterized protein At4g28440-like [Cucumis sativus] gi|449519030|ref|XP_004166538.1| PREDICTED: uncharacterized protein At4g28440-like [Cucumis sativus] Length 137 Score 178 bits (452), Expect 9e-43 Identities 92/133 (69%), Positives 105/133 (78%), Gaps 4/133 (3%) Frame +3
PREDICTED: 65-kDa microtubule-associated protein 3	Contig1073	1e-45	FULL-LENGTH	171_173	sense partial	>gi|225455563|ref|XP_002267584.1| PREDICTED: 65-kDa microtubule-associated protein 3 [Vitis vinifera] gi|296084125|emb|CBI24513.3| unnamed protein product [Vitis vinifera] Length 730 Score 179 bits (455), Expect(2) 1e-45 Identities 86/166 (51%), Positives 122/166 (73%) Frame +3
LRR protein S/D4	Contig1074	E-103	FULL-LENGTH	167_169	sense complete	>gi|12963340|gb|AAK11220.1|AF325673_1 LRR protein S/D4 [Petunia x hybrida] gi|7768783|gb|AAD02546.2| PGPS/D4 [Petunia x hybrida] Length 353 Score 381 bits (979), Expect e-103 Identities 205/339 (60%), Positives 237/339 (69%), Gaps 4/339 (1%) Frame +2
protein binding protein, putative	Contig1076	2e-90	FULL-LENGTH	35_37	sense complete	>gi|255558542|ref|XP_002520296.1| protein binding protein, putative [Ricinus communis] gi|223540515|gb|EEF42082.1| protein binding protein, putative [Ricinus communis] Length 267 Score 338 bits (866), Expect 2e-90 Identities 177/255 (69%), Positives 200/255 (78%), Gaps 1/255 (0%) Frame +2
ATP-citrate synthase, putative	Contig1077	E-109	FULL-LENGTH	86_88	sense partial	>gi|255568854|ref|XP_002525398.1| ATP-citrate synthase, putative [Ricinus communis] gi|223535361|gb|EEF37036.1| ATP-citrate synthase, putative [Ricinus communis] Length 423 Score 356 bits (914), Expect(2) e-109 Identities 173/195 (88%), Positives 185/195 (94%) Frame +2
PREDICTED: uncharacterized protein LOC100249171	Contig1081	1e-54	FULL-LENGTH	32_34	sense partial	>gi|359484370|ref|XP_002281316.2| PREDICTED: uncharacterized protein LOC100249171 [Vitis vinifera] gi|297738855|emb|CBI28100.3| unnamed protein product [Vitis vinifera] Length 759 Score 218 bits (554), Expect 1e-54 Identities 104/166 (62%), Positives 124/166 (74%), Gaps 11/166 (6%) Frame +2
unknown	Contig1082	1e-66	FULL-LENGTH	51_53	sense partial	>gi|388510290|gb|AFK43211.1| unknown [Lotus japonicus] Length 485 Score 259 bits (663), Expect 1e-66 Identities 160/453 (35%), Positives 233/453 (51%), Gaps 72/453 (15%) Frame +3
PREDICTED: FHA domain-containing protein DDL-like	Contig1083	7e-98	FULL-LENGTH	133_135	sense complete	>gi|449468482|ref|XP_004151950.1| PREDICTED: FHA domain-containing protein DDL-like [Cucumis sativus] gi|449489984|ref|XP_004158476.1| PREDICTED: FHA domain-containing protein DDL-like [Cucumis sativus] Length 353 Score 363 bits (932), Expect 7e-98 Identities 195/339 (57%), Positives 230/339 (67%) Frame +1
ribosomal protein S16 (chloroplast)	Contig1085	7e-17	FULL-LENGTH	16_18	sense partial	>gi|350996408|gb|AEQ36920.1| ribosomal protein S16 (chloroplast) [Datura stramonium] Length 88 Score 94.0 bits (232), Expect 7e-17 Identities 47/49 (95%), Positives 47/49 (95%) Frame +1
PREDICTED: uncharacterized protein LOC100804987	Contig1086	1e-47	FULL-LENGTH	122_124	sense complete	>gi|356531471|ref|XP_003534301.1| PREDICTED: uncharacterized protein LOC100804987 [Glycine max] Length 151 Score 194 bits (492), Expect 1e-47 Identities 102/147 (69%), Positives 112/147 (76%), Gaps 2/147 (1%) Frame +2
PREDICTED: protein-tyrosine sulfotransferase	Contig1087	E-162	FULL-LENGTH	316_318	sense complete	>gi|225435336|ref|XP_002285216.1| PREDICTED: protein-tyrosine sulfotransferase [Vitis vinifera] gi|297746268|emb|CBI16324.3| unnamed protein product [Vitis vinifera] Length 512 Score 315 bits (806), Expect(3) e-162 Identities 149/183 (81%), Positives 167/183 (91%), Gaps 1/183 (0%) Frame +1
PREDICTED: ethylene-overproduction protein 1-like	Contig1089	1e-49	FULL-LENGTH	144_146	sense partial	>gi|225439486|ref|XP_002269998.1| PREDICTED: ethylene-overproduction protein 1-like [Vitis vinifera] Length 951 Score 200 bits (509), Expect 1e-49 Identities 106/159 (66%), Positives 127/159 (79%), Gaps 2/159 (1%) Frame +3
unnamed protein product	Contig1094	4e-33	FULL-LENGTH	137_139	sense partial	>gi|297742282|emb|CBI34431.3| unnamed protein product [Vitis vinifera] Length 516 Score 146 bits (368), Expect 4e-33 Identities 78/121 (64%), Positives 90/121 (74%), Gaps 3/121 (2%) Frame +2
hypothetical protein VITISV_023024	Contig1097	2e-53	FULL-LENGTH	90_92	sense partial	>gi|147816834|emb|CAN68860.1| hypothetical protein VITISV_023024 [Vitis vinifera] Length 1795 Score 150 bits (378), Expect(2) 2e-53 Identities 77/210 (36%), Positives 111/210 (52%), Gaps 1/210 (0%) Frame +3
PREDICTED: uncharacterized protein LOC100247984 isoform 1	Contig1099	E-155	FULL-LENGTH	571_573	sense complete	>gi|225426534|ref|XP_002278777.1| PREDICTED: uncharacterized protein LOC100247984 isoform 1 [Vitis vinifera] Length 438 Score 553 bits (1424), Expect e-155 Identities 282/426 (66%), Positives 317/426 (74%), Gaps 16/426 (3%) Frame +1
MAP kinase	Contig1101	3e-51	FULL-LENGTH	298_300	sense partial	>gi|399106778|gb|AFP20222.1| MAP kinase [Nicotiana tabacum] Length 590 Score 164 bits (416), Expect(2) 3e-51 Identities 83/97 (85%), Positives 83/97 (85%) Frame +1
PttB	Contig1106	1e-23	FULL-LENGTH	82_84	sense partial	>gi|12656880|gb|AAB97816.2| PttB [Petunia x hybrida] Length 290 Score 114 bits (285), Expect 1e-23 Identities 54/85 (63%), Positives 71/85 (83%) Frame +1
PREDICTED: probable polyamine oxidase 2-like	Contig1107	2e-67	FULL-LENGTH	445_447	sense partial	>gi|356526932|ref|XP_003532069.1| PREDICTED: probable polyamine oxidase 2-like [Glycine max] Length 490 Score 261 bits (667), Expect 2e-67 Identities 127/170 (74%), Positives 148/170 (87%) Frame +1
unnamed protein product	Contig1111	0	FULL-LENGTH	156_158	sense partial	>gi|302141957|emb|CBI19160.3| unnamed protein product [Vitis vinifera] Length 568 Score 381 bits (978), Expect(2) 0.0 Identities 186/241 (77%), Positives 206/241 (85%) Frame +3
PREDICTED: caseinolytic peptidase B protein homolog	Contig1112	0	FULL-LENGTH	71_73	sense complete	>gi|225445236|ref|XP_002280965.1| PREDICTED: caseinolytic peptidase B protein homolog [Vitis vinifera] gi|297738825|emb|CBI28070.3| unnamed protein product [Vitis vinifera] Length 484 Score 792 bits (2046), Expect 0.0 Identities 387/465 (83%), Positives 437/465 (93%) Frame +2
hypothetical protein ARALYDRAFT_470398	Contig1113	4e-38	FULL-LENGTH	95_97	sense partial	>gi|297848640|ref|XP_002892201.1| hypothetical protein ARALYDRAFT_470398 [Arabidopsis lyrata subsp. lyrata] gi|297338043|gb|EFH68460.1| hypothetical protein ARALYDRAFT_470398 [Arabidopsis lyrata subsp. lyrata] Length 524 Score 102 bits (253), Expect(3) 4e-38 Identities 52/70 (74%), Positives 60/70 (85%) Frame +2
PREDICTED: probable serine/threonine-protein kinase WNK4-like	Contig1115	E-109	FULL-LENGTH	65_67	sense partial	>gi|225470964|ref|XP_002266888.1| PREDICTED: probable serine/threonine-protein kinase WNK4-like [Vitis vinifera] Length 625 Score 297 bits (761), Expect(2) e-109 Identities 141/194 (72%), Positives 166/194 (85%) Frame +2
PREDICTED: 26S proteasome non-ATPase regulatory subunit 9-like isoform 2	Contig1116	2e-78	FULL-LENGTH	69_71	sense complete	>gi|359484837|ref|XP_003633171.1| PREDICTED: 26S proteasome non-ATPase regulatory subunit 9-like isoform 2 [Vitis vinifera] gi|297743643|emb|CBI36526.3| unnamed protein product [Vitis vinifera] Length 230 Score 297 bits (761), Expect 2e-78 Identities 154/230 (66%), Positives 184/230 (80%), Gaps 7/230 (3%) Frame +3
OSJNBa0081G05.10	Contig1118	4e-18	FULL-LENGTH	253_255	sense partial	>gi|38346747|emb|CAD40757.2| OSJNBa0081G05.10 [Oryza sativa Japonica Group] Length 1490 Score 97.4 bits (241), Expect 4e-18 Identities 59/199 (29%), Positives 97/199 (48%), Gaps 46/199 (23%) Frame +1
protein kinase 1	Contig1119	1e-83	FULL-LENGTH	74_76	sense complete	>gi|38488407|emb|CAE55203.1| protein kinase 1 [Nicotiana tabacum] Length 365 Score 316 bits (809), Expect 1e-83 Identities 166/211 (78%), Positives 167/211 (79%) Frame +2
PREDICTED: EH domain-containing protein 1	Contig1122	9e-26	FULL-LENGTH	357_359	sense partial	>gi|225460867|ref|XP_002277794.1| PREDICTED: EH domain-containing protein 1 [Vitis vinifera] gi|297737489|emb|CBI26690.3| unnamed protein product [Vitis vinifera] Length 545 Score 112 bits (280), Expect(3) 9e-26 Identities 51/74 (68%), Positives 59/74 (79%) Frame +3
Transmembrane emp24 domain-containing protein 10 precursor, putative	Contig1124	2e-80	FULL-LENGTH	219_221	sense complete	>gi|255562952|ref|XP_002522481.1| Transmembrane emp24 domain-containing protein 10 precursor, putative [Ricinus communis] gi|223538366|gb|EEF39973.1| Transmembrane emp24 domain-containing protein 10 precursor, putative [Ricinus communis] Length 215 Score 304 bits (779), Expect 2e-80 Identities 139/206 (67%), Positives 175/206 (84%) Frame +3
hypothetical protein VITISV_026888	Contig1125	8e-15	FULL-LENGTH	213_215	sense partial	>gi|147846709|emb|CAN80639.1| hypothetical protein VITISV_026888 [Vitis vinifera] Length 700 Score 87.4 bits (215), Expect 8e-15 Identities 51/117 (43%), Positives 76/117 (64%), Gaps 1/117 (0%) Frame +3
unnamed protein product	Contig1126	9e-51	FULL-LENGTH	98_100	sense complete	>gi|297745256|emb|CBI40336.3| unnamed protein product [Vitis vinifera] Length 256 Score 207 bits (526), Expect 9e-51 Identities 102/150 (68%), Positives 118/150 (78%) Frame +2
hypothetical protein	Contig1127	6e-86	FULL-LENGTH	350_352	sense partial	>gi|332322090|emb|CCA65981.1| hypothetical protein [Beta vulgaris subsp. vulgaris] Length 1114 Score 240 bits (612), Expect(3) 6e-86 Identities 121/304 (39%), Positives 185/304 (60%) Frame +2
pten, putative	Contig1130	7e-53	FULL-LENGTH	260_262	sense partial	>gi|255584319|ref|XP_002532895.1| pten, putative [Ricinus communis] gi|223527329|gb|EEF29475.1| pten, putative [Ricinus communis] Length 420 Score 140 bits (353), Expect(3) 7e-53 Identities 65/96 (67%), Positives 80/96 (83%) Frame +2
PREDICTED: protein notum homolog	Contig1132	1e-83	FULL-LENGTH	46_48	sense complete	>gi|356558882|ref|XP_003547731.1| PREDICTED: protein notum homolog [Glycine max] Length 398 Score 293 bits (749), Expect(2) 1e-83 Identities 143/295 (48%), Positives 188/295 (63%) Frame +1
PREDICTED: uncharacterized protein LOC101210680	Contig1133	1e-14	FULL-LENGTH	232_234	sense partial	>gi|449449845|ref|XP_004142675.1| PREDICTED: uncharacterized protein LOC101210680 [Cucumis sativus] gi|449525862|ref|XP_004169935.1| PREDICTED: uncharacterized LOC101210680 [Cucumis sativus] Length 267 Score 85.1 bits (209), Expect 1e-14 Identities 42/74 (56%), Positives 53/74 (71%) Frame +1
cyclin A-like protein	Contig1134	2e-71	FULL-LENGTH	142_144	sense complete	>gi|1064929|emb|CAA63543.1| cyclin A-like protein [Nicotiana tabacum] Length 482 Score 272 bits (696), Expect(2) 2e-71 Identities 134/146 (91%), Positives 135/146 (92%) Frame +1
Os07g0631100	Contig1141	3e-34	FULL-LENGTH	252_254	sense complete	>gi|115473523|ref|NP_001060360.1| Os07g0631100 [Oryza sativa Japonica Group] gi|25453308|sp|Q8LHP0.1|ELOF1_ORYSJ RecName: Full=Transcription elongation factor 1 homolog gi|22296365|dbj|BAC10134.1| unknown protein [Oryza sativa Japonica Group] gi|113611896|dbj|BAF22274.1| Os07g0631100 [Oryza sativa Japonica Group] gi|125538787|gb|EAY85182.1| hypothetical protein OsI_06540 [Oryza sativa Indica Grou…
60S ribosomal protein L38	Contig1142	3e-31	FULL-LENGTH	159_161	sense complete	>gi|350535449|ref|NP_001233939.1| 60S ribosomal protein L38 [Solanum lycopersicum] gi|1173043|sp|P46291.1|RL38_SOLLC RecName: Full=60S ribosomal protein L38 gi|313027|emb|CAA49599.1| ribosomal protein L38 [Solanum lycopersicum] gi|77745467|gb|ABB02632.1| ribosomal protein L38-like [Solanum tuberosum] Length 69 Score 139 bits (350), Expect 3e-31 Identities 68/69 (98%), Positives 69/69 (100%) Frame…
PREDICTED: transmembrane protein 53	Contig1145	3e-17	FULL-LENGTH	232_234	sense partial	>gi|225463679|ref|XP_002276066.1| PREDICTED: transmembrane protein 53 [Vitis vinifera] Length 442 Score 65.5 bits (158), Expect(2) 3e-17 Identities 49/143 (34%), Positives 59/143 (41%), Gaps 7/143 (4%) Frame +1
PREDICTED: diaminopimelate epimerase, chloroplastic	Contig1147	3e-73	FULL-LENGTH	30_32	sense partial	>gi|225439868|ref|XP_002278566.1| PREDICTED: diaminopimelate epimerase, chloroplastic [Vitis vinifera] Length 370 Score 280 bits (715), Expect 3e-73 Identities 145/232 (62%), Positives 177/232 (76%), Gaps 5/232 (2%) Frame +3
PREDICTED: uncharacterized protein LOC101219970	Contig1150	2e-17	FULL-LENGTH	284_286	sense partial	>gi|449450702|ref|XP_004143101.1| PREDICTED: uncharacterized protein LOC101219970 [Cucumis sativus] gi|449515285|ref|XP_004164680.1| PREDICTED: uncharacterized protein LOC101224482 [Cucumis sativus] Length 461 Score 95.1 bits (235), Expect 2e-17 Identities 39/56 (69%), Positives 48/56 (85%) Frame +2
PREDICTED: uncharacterized protein LOC100242649	Contig1152	3e-30	FULL-LENGTH	90_92	sense complete	>gi|225454563|ref|XP_002263294.1| PREDICTED: uncharacterized protein LOC100242649 [Vitis vinifera] Length 205 Score 137 bits (344), Expect 3e-30 Identities 83/161 (51%), Positives 96/161 (59%), Gaps 3/161 (1%) Frame +3
PAE	Contig1153	4e-82	FULL-LENGTH	47_49	sense partial	>gi|192764525|gb|ACF05806.1| PAE [Litchi chinensis] Length 399 Score 213 bits (541), Expect(2) 4e-82 Identities 97/169 (57%), Positives 126/169 (74%), Gaps 1/169 (0%) Frame +2
PREDICTED: nudix hydrolase 16, mitochondrial	Contig1154	1e-58	FULL-LENGTH	179_181	sense complete	>gi|225441226|ref|XP_002272200.1| PREDICTED: nudix hydrolase 16, mitochondrial [Vitis vinifera] gi|147852980|emb|CAN81261.1| hypothetical protein VITISV_019710 [Vitis vinifera] gi|297739943|emb|CBI30125.3| unnamed protein product [Vitis vinifera] Length 182 Score 232 bits (591), Expect 1e-58 Identities 122/193 (63%), Positives 133/193 (68%), Gaps 5/193 (2%) Frame +2
PREDICTED: uncharacterized protein LOC100247080	Contig1156	1e-46	FULL-LENGTH	49_51	sense complete	>gi|225439466|ref|XP_002268627.1| PREDICTED: uncharacterized protein LOC100247080 [Vitis vinifera] Length 200 Score 191 bits (484), Expect 1e-46 Identities 100/198 (50%), Positives 134/198 (67%) Frame +1
Sec14 cytosolic factor, putative	Contig1159	4e-27	FULL-LENGTH	72_74	sense partial	>gi|255543759|ref|XP_002512942.1| Sec14 cytosolic factor, putative [Ricinus communis] gi|223547953|gb|EEF49445.1| Sec14 cytosolic factor, putative [Ricinus communis] Length 555 Score 82.8 bits (203), Expect(3) 4e-27 Identities 42/64 (65%), Positives 49/64 (76%) Frame +3
elongation factor ts, putative	Contig1162	E-121	FULL-LENGTH	235_237	sense complete	>gi|255567168|ref|XP_002524565.1| elongation factor ts, putative [Ricinus communis] gi|313118247|sp|B9SEZ6.1|EFTS_RICCO RecName: Full=Elongation factor Ts, mitochondrial; Short=EF-Ts; Short=EF-TsMt; Flags: Precursor gi|223536118|gb|EEF37773.1| elongation factor ts, putative [Ricinus communis] Length 379 Score 347 bits (890), Expect(2) e-121 Identities 179/259 (69%), Positives 211/259 (81%), Gaps …
conserved hypothetical protein	Contig1163	0	FULL-LENGTH	233_235	sense complete	>gi|255557421|ref|XP_002519741.1| conserved hypothetical protein [Ricinus communis] gi|223541158|gb|EEF42714.1| conserved hypothetical protein [Ricinus communis] Length 570 Score 196 bits (498), Expect(6) 0.0 Identities 104/213 (48%), Positives 141/213 (66%), Gaps 5/213 (2%) Frame +2
unknown	Contig1164	2e-50	FULL-LENGTH	246_248	sense complete	>gi|118483261|gb|ABK93533.1| unknown [Populus trichocarpa] Length 250 Score 181 bits (458), Expect(2) 2e-50 Identities 94/163 (57%), Positives 112/163 (68%), Gaps 3/163 (1%) Frame +3
predicted protein	Contig1168	E-173	FULL-LENGTH	73_75	sense complete	>gi|224100889|ref|XP_002312054.1| predicted protein [Populus trichocarpa] gi|222851874|gb|EEE89421.1| predicted protein [Populus trichocarpa] Length 386 Score 614 bits (1584), Expect e-173 Identities 298/380 (78%), Positives 343/380 (90%) Frame +1
hypothetical protein	Contig1170	7e-34	FULL-LENGTH	156_158	sense complete	>gi|68299225|emb|CAJ13713.1| hypothetical protein [Capsicum chinense] Length 96 Score 149 bits (375), Expect 7e-34 Identities 66/77 (85%), Positives 70/77 (90%) Frame +3
PREDICTED: protein SET-like isoform 1	Contig1171	2e-63	FULL-LENGTH	146_148	sense partial	>gi|356516792|ref|XP_003527077.1| PREDICTED: protein SET-like isoform 1 [Glycine max] Length 263 Score 247 bits (630), Expect 2e-63 Identities 133/209 (63%), Positives 157/209 (75%), Gaps 2/209 (0%) Frame +2
rrm/rnp domain, putative	Contig1178	2e-11	FULL-LENGTH	123_125	sense partial	>gi|255567351|ref|XP_002524655.1| rrm/rnp domain, putative [Ricinus communis] gi|223536016|gb|EEF37674.1| rrm/rnp domain, putative [Ricinus communis] Length 972 Score 74.3 bits (181), Expect 2e-11 Identities 50/123 (40%), Positives 64/123 (52%), Gaps 17/123 (13%) Frame +3
uncharacterized protein	Contig1180	3e-69	FULL-LENGTH	73_75	sense partial	>gi|18398123|ref|NP_565388.1| uncharacterized protein [Arabidopsis thaliana] gi|17529264|gb|AAL38859.1| unknown protein [Arabidopsis thaliana] gi|20198032|gb|AAD22294.2| expressed protein [Arabidopsis thaliana] gi|21536621|gb|AAM60953.1| unknown [Arabidopsis thaliana] gi|29824341|gb|AAP04131.1| unknown protein [Arabidopsis thaliana] gi|330251406|gb|AEC06500.1| uncharacterized protein [Arabidopsis…
PREDICTED: uncharacterized LOC101210446	Contig1181	1e-21	FULL-LENGTH	175_177	sense complete	>gi|449506107|ref|XP_004162655.1| PREDICTED: uncharacterized LOC101210446 [Cucumis sativus] Length 182 Score 86.7 bits (213), Expect(2) 1e-21 Identities 44/90 (48%), Positives 65/90 (72%) Frame +1
inositol or phosphatidylinositol kinase, putative	Contig1182	3e-95	FULL-LENGTH	246_248	sense partial	>gi|255565354|ref|XP_002523668.1| inositol or phosphatidylinositol kinase, putative [Ricinus communis] gi|223537068|gb|EEF38703.1| inositol or phosphatidylinositol kinase, putative [Ricinus communis] Length 570 Score 226 bits (577), Expect(2) 3e-95 Identities 164/414 (39%), Positives 217/414 (52%), Gaps 40/414 (9%) Frame +3
PREDICTED: clathrin coat assembly protein AP180	Contig1183	9e-77	FULL-LENGTH	42_44	sense partial	>gi|225447139|ref|XP_002271237.1| PREDICTED: clathrin coat assembly protein AP180 [Vitis vinifera] gi|297739212|emb|CBI28863.3| unnamed protein product [Vitis vinifera] Length 591 Score 286 bits (731), Expect(2) 9e-77 Identities 147/210 (70%), Positives 173/210 (82%) Frame +3
conserved hypothetical protein	Contig1184	6e-14	FULL-LENGTH	271_273	sense partial	>gi|255560800|ref|XP_002521413.1| conserved hypothetical protein [Ricinus communis] gi|223539312|gb|EEF40903.1| conserved hypothetical protein [Ricinus communis] Length 473 Score 82.4 bits (202), Expect 6e-14 Identities 32/43 (74%), Positives 42/43 (97%) Frame +1
MIP family aquaporin	Contig1185	3e-76	FULL-LENGTH	474_476	sense partial	>gi|327493151|gb|AEA86282.1| MIP family aquaporin [Solanum nigrum] Length 267 Score 266 bits (679), Expect(2) 3e-76 Identities 131/151 (86%), Positives 142/151 (94%) Frame +3
E4/E8 binding protein-1	Contig1186	0	FULL-LENGTH	120_122	sense complete	>gi|350534954|ref|NP_001233912.1| E4/E8 binding protein-1 [Solanum lycopersicum] gi|2342860|gb|AAB67671.1| E4/E8 binding protein-1 [Solanum lycopersicum] Length 460 Score 793 bits (2047), Expect 0.0 Identities 387/464 (83%), Positives 420/464 (90%), Gaps 2/464 (0%) Frame +3
Serine/threonine-protein kinase PBS1, putative	Contig1189	4e-41	FULL-LENGTH	266_268	sense partial	>gi|255579414|ref|XP_002530551.1| Serine/threonine-protein kinase PBS1, putative [Ricinus communis] gi|223529913|gb|EEF31842.1| Serine/threonine-protein kinase PBS1, putative [Ricinus communis] Length 406 Score 150 bits (378), Expect(2) 4e-41 Identities 77/117 (65%), Positives 92/117 (78%), Gaps 2/117 (1%) Frame +2
PREDICTED: uncharacterized protein LOC100252414	Contig1190	4e-50	FULL-LENGTH	174_176	sense complete	>gi|225431429|ref|XP_002280184.1| PREDICTED: uncharacterized protein LOC100252414 [Vitis vinifera] gi|296088655|emb|CBI37646.3| unnamed protein product [Vitis vinifera] Length 176 Score 203 bits (516), Expect 4e-50 Identities 107/177 (60%), Positives 131/177 (74%), Gaps 2/177 (1%) Frame +3
unnamed protein product	Contig1192	2e-22	FULL-LENGTH	219_221	sense partial	>gi|297746269|emb|CBI16325.3| unnamed protein product [Vitis vinifera] Length 734 Score 110 bits (274), Expect 2e-22 Identities 49/68 (72%), Positives 61/68 (89%) Frame +3
PREDICTED: nuclear ribonuclease Z-like	Contig1193	2e-53	FULL-LENGTH	254_256	sense complete	>gi|356575345|ref|XP_003555802.1| PREDICTED: nuclear ribonuclease Z-like [Glycine max] Length 279 Score 215 bits (547), Expect 2e-53 Identities 112/199 (56%), Positives 137/199 (68%) Frame +2
golgi snare 11 protein	Contig1195	6e-30	FULL-LENGTH	23_25	sense complete	>gi|330318644|gb|AEC10982.1| golgi snare 11 protein [Camellia sinensis] Length 175 Score 135 bits (339), Expect 6e-30 Identities 66/80 (82%), Positives 71/80 (88%) Frame +2
hypothetical protein VITISV_028333	Contig1201	6e-33	FULL-LENGTH	141_143	sense partial	>gi|147789780|emb|CAN76309.1| hypothetical protein VITISV_028333 [Vitis vinifera] Length 1400 Score 146 bits (368), Expect 6e-33 Identities 77/125 (61%), Positives 88/125 (70%) Frame +3
D1 protease precursor	Contig1202	2e-97	FULL-LENGTH	26_28	sense partial	>gi|19774139|gb|AAL99046.1|AF487528_1 D1 protease precursor [Nicotiana plumbaginifolia] Length 473 Score 361 bits (926), Expect 2e-97 Identities 178/201 (88%), Positives 183/201 (91%) Frame +2
unnamed protein product	Contig1207	8e-52	FULL-LENGTH	155_157	sense complete	>gi|296087891|emb|CBI35174.3| unnamed protein product [Vitis vinifera] Length 197 Score 208 bits (529), Expect 8e-52 Identities 106/168 (63%), Positives 117/168 (69%) Frame +2
ribosomal protein L20	Contig1208	7e-07	FULL-LENGTH	129_131	antisense complete	>gi|290487818|gb|ADD30293.1| ribosomal protein L20 [Antirrhinum majus] Length 128 Score 59.7 bits (143), Expect 7e-07 Identities 28/34 (82%), Positives 32/34 (94%) Frame -3
unknown	Contig1210	4e-75	FULL-LENGTH	86_88	sense complete	>gi|81076617|gb|ABB55396.1| unknown [Solanum tuberosum] Length 224 Score 286 bits (733), Expect 4e-75 Identities 140/199 (70%), Positives 165/199 (82%), Gaps 4/199 (2%) Frame +2
PREDICTED: zinc finger CCCH domain-containing protein ZFN-like isoform 2	Contig1211	8e-42	FULL-LENGTH	429_431	sense partial	>gi|359476781|ref|XP_003631888.1| PREDICTED: zinc finger CCCH domain-containing protein ZFN-like isoform 2 [Vitis vinifera] Length 393 Score 175 bits (444), Expect 8e-42 Identities 85/115 (73%), Positives 93/115 (80%), Gaps 1/115 (0%) Frame +3
pten, putative	Contig1212	7e-47	FULL-LENGTH	63_65	sense partial	>gi|255584319|ref|XP_002532895.1| pten, putative [Ricinus communis] gi|223527329|gb|EEF29475.1| pten, putative [Ricinus communis] Length 420 Score 136 bits (342), Expect(3) 7e-47 Identities 65/107 (60%), Positives 84/107 (78%) Frame +3
PREDICTED: tRNA-dihydrouridine synthase A-like isoform 1	Contig1213	E-174	FULL-LENGTH	85_87	sense complete	>gi|225450085|ref|XP_002277955.1| PREDICTED: tRNA-dihydrouridine synthase A-like isoform 1 [Vitis vinifera] Length 433 Score 616 bits (1589), Expect e-174 Identities 303/431 (70%), Positives 347/431 (80%) Frame +1
amino acid binding protein, putative	Contig1216	3e-25	FULL-LENGTH	288_290	sense partial	>gi|255537131|ref|XP_002509632.1| amino acid binding protein, putative [Ricinus communis] gi|223549531|gb|EEF51019.1| amino acid binding protein, putative [Ricinus communis] Length 442 Score 119 bits (297), Expect 3e-25 Identities 59/70 (84%), Positives 62/70 (88%) Frame +3
polyprotein	Contig1218	3e-54	FULL-LENGTH	202_204	sense partial	>gi|170660047|gb|ACB28472.1| polyprotein [Ananas comosus] Length 953 Score 164 bits (414), Expect(2) 3e-54 Identities 74/129 (57%), Positives 99/129 (76%) Frame +1
PREDICTED: U-box domain-containing protein 3-like isoform 1	Contig1219	E-113	FULL-LENGTH	99_101	sense partial	>gi|225438111|ref|XP_002277883.1| PREDICTED: U-box domain-containing protein 3-like isoform 1 [Vitis vinifera] Length 764 Score 408 bits (1049), Expect(2) e-113 Identities 232/439 (52%), Positives 280/439 (63%), Gaps 6/439 (1%) Frame +3
PREDICTED: vacuolar protein sorting-associated protein 25	Contig1221	1e-85	FULL-LENGTH	272_274	sense partial	>gi|225427074|ref|XP_002275856.1| PREDICTED: vacuolar protein sorting-associated protein 25 [Vitis vinifera] gi|297742019|emb|CBI33806.3| unnamed protein product [Vitis vinifera] Length 179 Score 321 bits (822), Expect 1e-85 Identities 151/173 (87%), Positives 165/173 (95%) Frame +2
PREDICTED: endoplasmic oxidoreductin-1-like	Contig1223	0	FULL-LENGTH	40_42	sense complete	>gi|359483898|ref|XP_002271644.2| PREDICTED: endoplasmic oxidoreductin-1-like [Vitis vinifera] Length 487 Score 660 bits (1703), Expect 0.0 Identities 318/452 (70%), Positives 368/452 (81%), Gaps 1/452 (0%) Frame +1
PREDICTED: pollen-specific protein SF3	Contig1225	8e-62	FULL-LENGTH	5_7	sense partial	>gi|225426860|ref|XP_002283482.1| PREDICTED: pollen-specific protein SF3 [Vitis vinifera] gi|297742561|emb|CBI34710.3| unnamed protein product [Vitis vinifera] Length 215 Score 134 bits (337), Expect(2) 8e-62 Identities 63/107 (58%), Positives 75/107 (70%), Gaps 8/107 (7%) Frame +2
LAT52-like protein	Contig1226	4e-16	FULL-LENGTH	92_94	sense complete	>gi|377656755|gb|AFB73931.1| LAT52-like protein [Lycium barbarum] Length 161 Score 89.4 bits (220), Expect 4e-16 Identities 38/41 (92%), Positives 41/41 (100%) Frame +2
unnamed protein product	Contig1227	5e-13	FULL-LENGTH	162_164	sense partial	>gi|296086984|emb|CBI33240.3| unnamed protein product [Vitis vinifera] Length 494 Score 62.4 bits (150), Expect(3) 5e-13 Identities 32/73 (43%), Positives 45/73 (61%) Frame +3
hypothetical protein SORBIDRAFT_04g038090	Contig1230	3e-93	FULL-LENGTH	361_363	sense complete	>gi|242067066|ref|XP_002454822.1| hypothetical protein SORBIDRAFT_04g038090 [Sorghum bicolor] gi|241934653|gb|EES07798.1| hypothetical protein SORBIDRAFT_04g038090 [Sorghum bicolor] Length 410 Score 224 bits (571), Expect(2) 3e-93 Identities 136/332 (40%), Positives 187/332 (56%), Gaps 29/332 (8%) Frame +1
predicted protein	Contig1231	2e-46	FULL-LENGTH	122_124	sense partial	>gi|224105827|ref|XP_002313946.1| predicted protein [Populus trichocarpa] gi|222850354|gb|EEE87901.1| predicted protein [Populus trichocarpa] Length 431 Score 180 bits (457), Expect(2) 2e-46 Identities 90/110 (81%), Positives 99/110 (90%), Gaps 4/110 (3%) Frame +2
conserved hypothetical protein	Contig1232	5e-20	FULL-LENGTH	37_39	sense partial	>gi|255538450|ref|XP_002510290.1| conserved hypothetical protein [Ricinus communis] gi|223550991|gb|EEF52477.1| conserved hypothetical protein [Ricinus communis] Length 285 Score 103 bits (256), Expect 5e-20 Identities 66/220 (30%), Positives 106/220 (48%), Gaps 31/220 (14%) Frame +1
PREDICTED: transcription elongation factor 1 homolog	Contig1233	2e-15	FULL-LENGTH	200_202	sense complete	>gi|449457009|ref|XP_004146241.1| PREDICTED: transcription elongation factor 1 homolog [Cucumis sativus] Length 88 Score 57.4 bits (137), Expect(3) 2e-15 Identities 24/25 (96%), Positives 25/25 (100%) Frame +2
PREDICTED: uncharacterized protein LOC100259501	Contig1234	3e-82	FULL-LENGTH	243_245	sense partial	>gi|225455930|ref|XP_002276201.1| PREDICTED: uncharacterized protein LOC100259501 [Vitis vinifera] gi|297734203|emb|CBI15450.3| unnamed protein product [Vitis vinifera] Length 385 Score 221 bits (564), Expect(3) 3e-82 Identities 146/318 (45%), Positives 191/318 (60%), Gaps 30/318 (9%) Frame +3
predicted protein	Contig1235	3e-14	FULL-LENGTH	119_121	sense partial	>gi|224114894|ref|XP_002332256.1| predicted protein [Populus trichocarpa] gi|222832021|gb|EEE70498.1| predicted protein [Populus trichocarpa] Length 516 Score 79.3 bits (194), Expect(2) 3e-14 Identities 72/217 (33%), Positives 96/217 (44%), Gaps 29/217 (13%) Frame +2
hypothetical protein SORBIDRAFT_03g024880	Contig1238	2e-08	FULL-LENGTH	36_38	sense partial	>gi|242053259|ref|XP_002455775.1| hypothetical protein SORBIDRAFT_03g024880 [Sorghum bicolor] gi|241927750|gb|EES00895.1| hypothetical protein SORBIDRAFT_03g024880 [Sorghum bicolor] Length 238 Score 63.5 bits (153), Expect 2e-08 Identities 28/49 (57%), Positives 37/49 (75%) Frame +3
PREDICTED: uncharacterized aarF domain-containing protein kinase At5g05200, chloroplastic	Contig1239	5e-34	FULL-LENGTH	149_151	sense partial	>gi|225448729|ref|XP_002275465.1| PREDICTED: uncharacterized aarF domain-containing protein kinase At5g05200, chloroplastic [Vitis vinifera] gi|297736469|emb|CBI25340.3| unnamed protein product [Vitis vinifera] Length 539 Score 151 bits (381), Expect 5e-34 Identities 74/90 (82%), Positives 83/90 (92%) Frame +2
beta-amylase	Contig1240	5e-84	FULL-LENGTH	76_78	sense complete	>gi|13560977|gb|AAK30294.1|AF353207_1 beta-amylase [Castanea crenata] Length 514 Score 315 bits (807), Expect 5e-84 Identities 150/228 (65%), Positives 186/228 (81%), Gaps 4/228 (1%) Frame +1
coatomer beta subunit family protein isoform 1	Contig1241	E-131	FULL-LENGTH	184_186	sense partial	>gi|413936804|gb|AFW71355.1| putative coatomer beta subunit family protein isoform 1 [Zea mays] gi|413936805|gb|AFW71356.1| putative coatomer beta subunit family protein isoform 2 [Zea mays] gi|413936806|gb|AFW71357.1| putative coatomer beta subunit family protein isoform 3 [Zea mays] Length 924 Score 472 bits (1215), Expect e-131 Identities 233/330 (70%), Positives 267/330 (80%), Gaps 1/330 (0%)…
CC-NBS-LRR putative disease resistance protein, partial	Contig1242	5e-91	FULL-LENGTH	97_99	sense partial	>gi|172051311|gb|ACB70404.1| CC-NBS-LRR putative disease resistance protein, partial [Solanum melongena] Length 301 Score 338 bits (868), Expect 5e-91 Identities 177/206 (85%), Positives 185/206 (89%), Gaps 3/206 (1%) Frame +1
PREDICTED: uncharacterized protein LOC100261996	Contig1243	2e-61	FULL-LENGTH	54_56	sense complete	>gi|225459957|ref|XP_002266658.1| PREDICTED: uncharacterized protein LOC100261996 [Vitis vinifera] gi|297734753|emb|CBI16987.3| unnamed protein product [Vitis vinifera] Length 188 Score 241 bits (614), Expect 2e-61 Identities 117/132 (88%), Positives 126/132 (95%) Frame +3
hypothetical protein MTR_4g058660	Contig1245	2e-09	FULL-LENGTH	352_354	sense partial	>gi|357472151|ref|XP_003606360.1| hypothetical protein MTR_4g058660 [Medicago truncatula] gi|355507415|gb|AES88557.1| hypothetical protein MTR_4g058660 [Medicago truncatula] Length 326 Score 69.7 bits (169), Expect 2e-09 Identities 43/165 (26%), Positives 76/165 (46%) Frame +1
40S ribosomal protein S10-like	Contig1247	4e-54	FULL-LENGTH	51_53	sense complete	>gi|81074037|gb|ABB55361.1| 40S ribosomal protein S10-like [Solanum tuberosum] gi|82400160|gb|ABB72819.1| 40S ribosomal protein S10-like protein [Solanum tuberosum] Length 180 Score 216 bits (549), Expect 4e-54 Identities 110/152 (72%), Positives 111/152 (73%) Frame +3
hypothetical protein	Contig1251	2e-56	FULL-LENGTH	115_117	antisense complete	>gi|62867576|emb|CAI84653.1| hypothetical protein [Nicotiana tabacum] Length 213 Score 225 bits (573), Expect 2e-56 Identities 107/152 (70%), Positives 124/152 (81%) Frame -1
hypothetical protein ARALYDRAFT_903112	Contig1252	5e-24	FULL-LENGTH	193_195	sense complete	>gi|297827463|ref|XP_002881614.1| hypothetical protein ARALYDRAFT_903112 [Arabidopsis lyrata subsp. lyrata] gi|297327453|gb|EFH57873.1| hypothetical protein ARALYDRAFT_903112 [Arabidopsis lyrata subsp. lyrata] Length 245 Score 117 bits (294), Expect 5e-24 Identities 68/134 (50%), Positives 86/134 (64%), Gaps 4/134 (2%) Frame +1
DNA binding protein, putative	Contig1253	1e-33	FULL-LENGTH	234_236	sense partial	>gi|255548626|ref|XP_002515369.1| DNA binding protein, putative [Ricinus communis] gi|223545313|gb|EEF46818.1| DNA binding protein, putative [Ricinus communis] Length 368 Score 149 bits (376), Expect 1e-33 Identities 90/232 (38%), Positives 129/232 (55%), Gaps 19/232 (8%) Frame +3
RecName: Full=TATA-box-binding protein; AltName: Full=TATA sequence-binding protein; Short=TBP; AltName: Full=TATA-binding factor; AltName: Full=TATA-box factor; AltName: Full=Transcription initiation factor TFIID TBP subunit	Contig1254	2e-52	FULL-LENGTH	71_73	sense complete	>gi|3122941|sp|P93348.1|TBP_TOBAC RecName: Full=TATA-box-binding protein; AltName: Full=TATA sequence-binding protein; Short=TBP; AltName: Full=TATA-binding factor; AltName: Full=TATA-box factor; AltName: Full=Transcription initiation factor TFIID TBP subunit gi|1498162|dbj|BAA13156.1| TATA binding protein (TBP) [Nicotiana tabacum] Length 200 Score 211 bits (536), Expect 2e-52 Identities 104/105 …
hypothetical protein VITISV_002170	Contig1259	7e-15	FULL-LENGTH	228_230	sense complete	>gi|147773533|emb|CAN67355.1| hypothetical protein VITISV_002170 [Vitis vinifera] Length 1385 Score 53.9 bits (128), Expect(3) 7e-15 Identities 30/82 (36%), Positives 45/82 (54%), Gaps 11/82 (13%) Frame +3
RNase H family protein	Contig1260	1e-07	FULL-LENGTH	399_401	sense partial	>gi|113205385|gb|ABI34372.1| RNase H family protein [Solanum demissum] Length 1033 Score 63.2 bits (152), Expect 1e-07 Identities 50/148 (33%), Positives 67/148 (45%), Gaps 8/148 (5%) Frame +3
conserved hypothetical protein	Contig1261	6e-10	FULL-LENGTH	125_127	sense complete	>gi|255570061|ref|XP_002525993.1| conserved hypothetical protein [Ricinus communis] gi|223534725|gb|EEF36417.1| conserved hypothetical protein [Ricinus communis] Length 473 Score 67.0 bits (162), Expect(2) 6e-10 Identities 33/57 (57%), Positives 42/57 (73%) Frame +2
predicted protein	Contig1264	4e-27	FULL-LENGTH	141_143	sense complete	>gi|224138200|ref|XP_002326543.1| predicted protein [Populus trichocarpa] gi|222833865|gb|EEE72342.1| predicted protein [Populus trichocarpa] Length 80 Score 127 bits (318), Expect 4e-27 Identities 56/73 (76%), Positives 67/73 (91%) Frame +3
PREDICTED: uncharacterized protein LOC100263844 isoform 1	Contig1266	9e-10	FULL-LENGTH	138_140	sense complete	>gi|225466107|ref|XP_002266435.1| PREDICTED: uncharacterized protein LOC100263844 isoform 1 [Vitis vinifera] gi|359490205|ref|XP_003634049.1| PREDICTED: uncharacterized protein LOC100263844 isoform 2 [Vitis vinifera] gi|296084204|emb|CBI24592.3| unnamed protein product [Vitis vinifera] Length 56 Score 67.8 bits (164), Expect 9e-10 Identities 32/55 (58%), Positives 36/55 (65%) Frame +3
oxysterol-binding related protein 1	Contig1267	0	FULL-LENGTH	60_62	sense complete	>gi|78440948|gb|ABB43279.1| oxysterol-binding related protein 1 [Petunia integrifolia] Length 775 Score 1172 bits (3033), Expect 0.0 Identities 580/774 (74%), Positives 623/774 (80%), Gaps 1/774 (0%) Frame +3
PREDICTED: LOW QUALITY PROTEIN: putative phagocytic receptor 1b-like	Contig1268	1e-28	FULL-LENGTH	134_136	sense complete	>gi|356531102|ref|XP_003534117.1| PREDICTED: LOW QUALITY PROTEIN: putative phagocytic receptor 1b-like [Glycine max] Length 589 Score 132 bits (331), Expect 1e-28 Identities 64/75 (85%), Positives 64/75 (85%) Frame +2
PREDICTED: ubiquinone biosynthesis monooxygenase COQ6-like	Contig1270	E-160	FULL-LENGTH	39_41	sense partial	>gi|449524910|ref|XP_004169464.1| PREDICTED: ubiquinone biosynthesis monooxygenase COQ6-like [Cucumis sativus] Length 510 Score 392 bits (1006), Expect(3) e-160 Identities 201/354 (56%), Positives 240/354 (67%), Gaps 4/354 (1%) Frame +3
orf192 (mitochondrion)	Contig1271	3e-10	FULL-LENGTH	180_182	sense partial	>gi|372450240|ref|YP_005090393.1| orf192 (mitochondrion) [Phoenix dactylifera] gi|343478445|gb|AEM43933.1| orf192 (mitochondrion) [Phoenix dactylifera] Length 191 Score 65.9 bits (159), Expect(2) 3e-10 Identities 34/49 (69%), Positives 34/49 (69%) Frame +3
LIM domain protein 2b	Contig1273	9e-94	FULL-LENGTH	227_229	sense complete	>gi|169908354|gb|ACB05475.1| LIM domain protein 2b [Nicotiana tabacum] Length 216 Score 349 bits (896), Expect 9e-94 Identities 159/172 (92%), Positives 168/172 (97%) Frame +2
conserved hypothetical protein	Contig1274	6e-59	FULL-LENGTH	454_456	sense partial	>gi|255542132|ref|XP_002512130.1| conserved hypothetical protein [Ricinus communis] gi|223549310|gb|EEF50799.1| conserved hypothetical protein [Ricinus communis] Length 339 Score 207 bits (527), Expect(3) 6e-59 Identities 119/185 (64%), Positives 140/185 (75%), Gaps 2/185 (1%) Frame +1
tospovirus resistance protein A	Contig1277	2e-15	FULL-LENGTH	123_125	antisense complete	>gi|15418709|gb|AAG31013.1| tospovirus resistance protein A [Solanum lycopersicum] Length 1245 Score 53.1 bits (126), Expect(3) 2e-15 Identities 27/46 (58%), Positives 32/46 (69%) Frame -3
conserved hypothetical protein	Contig1278	2e-11	FULL-LENGTH	150_152	sense complete	>gi|255565886|ref|XP_002523932.1| conserved hypothetical protein [Ricinus communis] gi|223536862|gb|EEF38501.1| conserved hypothetical protein [Ricinus communis] Length 143 Score 75.1 bits (183), Expect 2e-11 Identities 30/87 (34%), Positives 51/87 (58%) Frame +3
uncharacterized protein LOC543709	Contig1281	E-108	FULL-LENGTH	54_56	sense partial	>gi|350534880|ref|NP_001234676.1| uncharacterized protein LOC543709 [Solanum lycopersicum] gi|20147520|gb|AAM12534.1|AF466378_1 putative sphingolipid delta 4 desaturase DES-1 [Solanum lycopersicum] Length 332 Score 396 bits (1017), Expect e-108 Identities 197/217 (90%), Positives 199/217 (91%), Gaps 3/217 (1%) Frame +3
unknown	Contig1282	E-102	FULL-LENGTH	151_153	sense complete	>gi|76573299|gb|ABA46754.1| unknown [Solanum tuberosum] Length 203 Score 376 bits (965), Expect e-102 Identities 184/203 (90%), Positives 190/203 (93%), Gaps 1/203 (0%) Frame +1
predicted protein	Contig1284	4e-55	FULL-LENGTH	87_89	sense complete	>gi|224103329|ref|XP_002313013.1| predicted protein [Populus trichocarpa] gi|222849421|gb|EEE86968.1| predicted protein [Populus trichocarpa] Length 231 Score 122 bits (307), Expect(2) 4e-55 Identities 66/88 (75%), Positives 78/88 (88%), Gaps 1/88 (1%) Frame +3
unnamed protein product	Contig1286	0	FULL-LENGTH	332_334	sense complete	>gi|297741432|emb|CBI32563.3| unnamed protein product [Vitis vinifera] Length 1955 Score 2789 bits (7231), Expect 0.0 Identities 1429/1988 (71%), Positives 1621/1988 (81%), Gaps 23/1988 (1%) Frame +2
PREDICTED: peptidyl-tRNA hydrolase ICT1, mitochondrial	Contig1287	9e-55	FULL-LENGTH	173_175	sense complete	>gi|225470309|ref|XP_002267457.1| PREDICTED: peptidyl-tRNA hydrolase ICT1, mitochondrial [Vitis vinifera] gi|296082846|emb|CBI22147.3| unnamed protein product [Vitis vinifera] Length 230 Score 152 bits (383), Expect(2) 9e-55 Identities 76/86 (88%), Positives 80/86 (93%) Frame +2
polygalacturonase	Contig1289	8e-86	FULL-LENGTH	77_79	sense partial	>gi|1345546|emb|CAA50335.1| polygalacturonase [Nicotiana tabacum] Length 385 Score 321 bits (822), Expect 8e-86 Identities 159/172 (92%), Positives 160/172 (93%) Frame +2
phosphatidylinositol-4-phosphate 5-kinase	Contig1290	E-110	FULL-LENGTH	239_241	sense partial	>gi|402536100|gb|AFQ62613.1| phosphatidylinositol-4-phosphate 5-kinase [Nicotiana tabacum] Length 775 Score 389 bits (999), Expect(2) e-110 Identities 170/173 (98%), Positives 171/173 (98%) Frame +2
receptor kinase	Contig1291	9e-65	FULL-LENGTH	146_148	sense partial	>gi|498278|gb|AAA33715.1| receptor kinase [Petunia integrifolia subsp. inflata] Length 720 Score 253 bits (646), Expect 9e-65 Identities 154/289 (53%), Positives 178/289 (61%), Gaps 9/289 (3%) Frame +2
PREDICTED: uncharacterized protein LOC101213468	Contig1293	5e-12	FULL-LENGTH	100_102	antisense complete	>gi|449465663|ref|XP_004150547.1| PREDICTED: uncharacterized protein LOC101213468 [Cucumis sativus] Length 587 Score 77.0 bits (188), Expect 5e-12 Identities 60/196 (30%), Positives 87/196 (44%), Gaps 8/196 (4%) Frame -1
predicted protein	Contig1296	3e-73	FULL-LENGTH	112_114	sense complete	>gi|224078092|ref|XP_002305486.1| predicted protein [Populus trichocarpa] gi|118486855|gb|ABK95262.1| unknown [Populus trichocarpa] gi|222848450|gb|EEE85997.1| predicted protein [Populus trichocarpa] Length 256 Score 189 bits (479), Expect(2) 3e-73 Identities 98/154 (63%), Positives 119/154 (77%) Frame +1
SP1L, putative	Contig1301	4e-27	FULL-LENGTH	156_158	sense complete	>gi|255542002|ref|XP_002512065.1| SP1L, putative [Ricinus communis] gi|223549245|gb|EEF50734.1| SP1L, putative [Ricinus communis] Length 113 Score 126 bits (317), Expect 4e-27 Identities 62/92 (67%), Positives 73/92 (79%), Gaps 1/92 (1%) Frame +3
Topoisomerase II-associated protein PAT1	Contig1302	8e-06	FULL-LENGTH	153_155	sense partial	>gi|186511808|ref|NP_567452.2| Topoisomerase II-associated protein PAT1 [Arabidopsis thaliana] gi|14334732|gb|AAK59544.1| unknown protein [Arabidopsis thaliana] gi|332658134|gb|AEE83534.1| Topoisomerase II-associated protein PAT1 [Arabidopsis thaliana] Length 787 Score 55.5 bits (132), Expect 8e-06 Identities 35/77 (45%), Positives 39/77 (50%) Frame +3
predicted protein	Contig1303	0	FULL-LENGTH	49_51	sense complete	>gi|224131932|ref|XP_002328143.1| predicted protein [Populus trichocarpa] gi|222837658|gb|EEE76023.1| predicted protein [Populus trichocarpa] Length 1638 Score 553 bits (1426), Expect(3) 0.0 Identities 286/335 (85%), Positives 303/335 (90%) Frame +1
PREDICTED: uncharacterized protein LOC101173525	Contig1304	7e-07	FULL-LENGTH	62_64	sense partial	>gi|432843790|ref|XP_004065666.1| PREDICTED: uncharacterized protein LOC101173525 [Oryzias latipes] Length 544 Score 59.3 bits (142), Expect 7e-07 Identities 31/98 (31%), Positives 49/98 (50%), Gaps 4/98 (4%) Frame +2
phosphoinositide-specific phospholipase C	Contig1309	E-131	FULL-LENGTH	124_126	sense partial	>gi|2853037|emb|CAA63893.1| phosphoinositide-specific phospholipase C [Solanum tuberosum] Length 565 Score 468 bits (1203), Expect(2) e-131 Identities 229/268 (85%), Positives 246/268 (91%), Gaps 1/268 (0%) Frame +1
PREDICTED: BAH and coiled-coil domain-containing protein 1-like	Contig1310	E-107	FULL-LENGTH	279_281	sense complete	>gi|449453529|ref|XP_004144509.1| PREDICTED: BAH and coiled-coil domain-containing protein 1-like [Cucumis sativus] gi|449493160|ref|XP_004159209.1| PREDICTED: BAH and coiled-coil domain-containing protein 1-like [Cucumis sativus] Length 216 Score 393 bits (1009), Expect e-107 Identities 182/209 (87%), Positives 194/209 (92%) Frame +3
RecName: Full=Serine/threonine-protein phosphatase PP1 isozyme 3	Contig1312	3e-92	FULL-LENGTH	10_12	sense partial	>gi|11133835|sp|O04858.1|PP13_TOBAC RecName: Full=Serine/threonine-protein phosphatase PP1 isozyme 3 gi|1929408|emb|CAB07805.1| protein phosphatase type 1 [Nicotiana tabacum] Length 304 Score 343 bits (879), Expect 3e-92 Identities 167/175 (95%), Positives 169/175 (96%) Frame +1
ubiquitin-conjugating enzyme E2-17 kDa	Contig1315	4e-76	FULL-LENGTH	110_112	sense complete	>gi|350536447|ref|NP_001234247.1| ubiquitin-conjugating enzyme E2-17 kDa [Solanum lycopersicum] gi|464981|sp|P35135.1|UBC4_SOLLC RecName: Full=Ubiquitin-conjugating enzyme E2-17 kDa; AltName: Full=Ubiquitin carrier protein; AltName: Full=Ubiquitin-protein ligase gi|388207|gb|AAA34125.1| ubiquitin carrier protein [Solanum lycopersicum] gi|83283973|gb|ABC01894.1| ubiquitin-conjugating enzyme E2-lik…
cellulose synthase-like protein	Contig1317	2e-17	FULL-LENGTH	174_176	sense partial	>gi|429326486|gb|AFZ78583.1| cellulose synthase-like protein [Populus tomentosa] Length 701 Score 95.9 bits (237), Expect 2e-17 Identities 48/65 (73%), Positives 54/65 (83%) Frame +3
RecName: Full=4-hydroxy-tetrahydrodipicolinate synthase, chloroplastic; Short=HTPA synthase; Flags: Precursor	Contig1318	0	FULL-LENGTH	168_170	sense complete	>gi|6014908|sp|Q42948.1|DAPA_TOBAC RecName: Full=4-hydroxy-tetrahydrodipicolinate synthase, chloroplastic; Short=HTPA synthase; Flags: Precursor gi|1213069|emb|CAA56123.1| dihydrodipicolinate synthase [Nicotiana tabacum] Length 359 Score 627 bits (1618), Expect(2) 0.0 Identities 310/329 (94%), Positives 313/329 (95%) Frame +3
predicted protein	Contig1320	1e-11	FULL-LENGTH	129_131	sense partial	>gi|224146556|ref|XP_002326050.1| predicted protein [Populus trichocarpa] gi|222862925|gb|EEF00432.1| predicted protein [Populus trichocarpa] Length 260 Score 74.7 bits (182), Expect 1e-11 Identities 39/105 (37%), Positives 69/105 (65%), Gaps 11/105 (10%) Frame +3
PREDICTED: UDP-glucuronate 4-epimerase 3-like	Contig1322	5e-67	FULL-LENGTH	218_220	sense partial	>gi|359489543|ref|XP_002280994.2| PREDICTED: UDP-glucuronate 4-epimerase 3-like [Vitis vinifera] Length 512 Score 182 bits (461), Expect(3) 5e-67 Identities 120/249 (48%), Positives 142/249 (57%), Gaps 5/249 (2%) Frame +2
predicted protein	Contig1325	5e-69	FULL-LENGTH	227_229	sense partial	>gi|224087598|ref|XP_002308194.1| predicted protein [Populus trichocarpa] gi|222854170|gb|EEE91717.1| predicted protein [Populus trichocarpa] Length 315 Score 257 bits (657), Expect(2) 5e-69 Identities 119/134 (88%), Positives 129/134 (96%) Frame +2
F-box family protein-like	Contig1326	E-125	FULL-LENGTH	197_199	sense complete	>gi|78191450|gb|ABB29946.1| F-box family protein-like [Solanum tuberosum] Length 250 Score 452 bits (1164), Expect e-125 Identities 211/231 (91%), Positives 223/231 (96%) Frame +2
hypothetical protein	Contig1327	8e-70	FULL-LENGTH	203_205	sense complete	>gi|346469965|gb|AEO34827.1| hypothetical protein [Amblyomma maculatum] Length 142 Score 243 bits (621), Expect(2) 8e-70 Identities 118/121 (97%), Positives 120/121 (99%) Frame +2
Hop-interacting protein THI135	Contig1329	1e-66	FULL-LENGTH	139_141	sense partial	>gi|365222936|gb|AEW69820.1| Hop-interacting protein THI135 [Solanum lycopersicum] Length 562 Score 258 bits (658), Expect 1e-66 Identities 127/153 (83%), Positives 131/153 (85%) Frame +1
predicted protein	Contig1331	1e-93	FULL-LENGTH	96_98	sense partial	>gi|224122478|ref|XP_002330491.1| predicted protein [Populus trichocarpa] gi|222872425|gb|EEF09556.1| predicted protein [Populus trichocarpa] Length 347 Score 182 bits (463), Expect(3) 1e-93 Identities 85/99 (85%), Positives 90/99 (90%) Frame +3
PREDICTED: uncharacterized protein LOC100250886	Contig1335	9e-12	FULL-LENGTH	138_140	sense partial	>gi|225455786|ref|XP_002274364.1| PREDICTED: uncharacterized protein LOC100250886 [Vitis vinifera] Length 307 Score 75.5 bits (184), Expect 9e-12 Identities 47/169 (27%), Positives 73/169 (43%), Gaps 3/169 (1%) Frame +3
proline transmembrane transporter	Contig1336	3e-14	FULL-LENGTH	101_103	sense partial	>gi|321442626|gb|ADW85801.1| proline transmembrane transporter [Nicotiana tabacum] Length 447 Score 82.4 bits (202), Expect 3e-14 Identities 37/38 (97%), Positives 38/38 (100%) Frame +2
PREDICTED: uncharacterized protein LOC100257995	Contig1338	E-172	FULL-LENGTH	162_164	sense partial	>gi|225432498|ref|XP_002277442.1| PREDICTED: uncharacterized protein LOC100257995 [Vitis vinifera] gi|297736965|emb|CBI26166.3| unnamed protein product [Vitis vinifera] Length 601 Score 612 bits (1577), Expect e-172 Identities 295/351 (84%), Positives 321/351 (91%), Gaps 4/351 (1%) Frame +3
PREDICTED: uncharacterized protein LOC100253185	Contig1339	7e-58	FULL-LENGTH	89_91	sense complete	>gi|225443833|ref|XP_002266892.1| PREDICTED: uncharacterized protein LOC100253185 [Vitis vinifera] Length 194 Score 229 bits (584), Expect 7e-58 Identities 126/193 (65%), Positives 143/193 (74%), Gaps 3/193 (1%) Frame +2
RNA-binding protein with multiple splicing	Contig1340	2e-78	FULL-LENGTH	131_133	sense partial	>gi|427199356|gb|AFY26894.1| RNA-binding protein with multiple splicing [Morella rubra] Length 233 Score 297 bits (760), Expect 2e-78 Identities 142/215 (66%), Positives 173/215 (80%), Gaps 2/215 (0%) Frame +2
PREDICTED: ras-related protein RABH1e-like	Contig1343	E-105	FULL-LENGTH	125_127	sense complete	>gi|356512701|ref|XP_003525055.1| PREDICTED: ras-related protein RABH1e-like [Glycine max] Length 207 Score 388 bits (996), Expect e-105 Identities 195/207 (94%), Positives 201/207 (97%) Frame +2
unknown	Contig1346	9e-54	FULL-LENGTH	80_82	sense complete	>gi|76160976|gb|ABA40451.1| unknown [Solanum tuberosum] Length 122 Score 215 bits (547), Expect 9e-54 Identities 101/109 (92%), Positives 107/109 (98%) Frame +2
PREDICTED: haloalkane dehalogenase	Contig1347	E-163	FULL-LENGTH	41_43	sense complete	>gi|225442892|ref|XP_002263706.1| PREDICTED: haloalkane dehalogenase [Vitis vinifera] gi|297743495|emb|CBI36362.3| unnamed protein product [Vitis vinifera] Length 383 Score 580 bits (1495), Expect e-163 Identities 280/350 (80%), Positives 304/350 (86%), Gaps 2/350 (0%) Frame +2
PREDICTED: uncharacterized protein LOC101222109	Contig1351	2e-38	FULL-LENGTH	86_88	sense partial	>gi|449461993|ref|XP_004148726.1| PREDICTED: uncharacterized protein LOC101222109 [Cucumis sativus] gi|449529606|ref|XP_004171789.1| PREDICTED: uncharacterized LOC101222109 [Cucumis sativus] Length 744 Score 136 bits (343), Expect(3) 2e-38 Identities 67/111 (60%), Positives 82/111 (73%) Frame +2
unnamed protein product	Contig1352	2e-51	FULL-LENGTH	78_80	sense complete	>gi|297745090|emb|CBI38929.3| unnamed protein product [Vitis vinifera] Length 228 Score 207 bits (526), Expect 2e-51 Identities 101/124 (81%), Positives 109/124 (87%) Frame +3
proline transmembrane transporter	Contig1354	E-103	FULL-LENGTH	474_476	sense complete	>gi|321442626|gb|ADW85801.1| proline transmembrane transporter [Nicotiana tabacum] Length 447 Score 227 bits (579), Expect(3) e-103 Identities 112/147 (76%), Positives 123/147 (83%) Frame +3
PREDICTED: hydroxycinnamoyl-Coenzyme A shikimate/quinate hydroxycinnamoyltransferase	Contig1358	E-143	FULL-LENGTH	107_109	sense partial	>gi|225446291|ref|XP_002269790.1| PREDICTED: hydroxycinnamoyl-Coenzyme A shikimate/quinate hydroxycinnamoyltransferase [Vitis vinifera] gi|296090310|emb|CBI40129.3| unnamed protein product [Vitis vinifera] Length 456 Score 328 bits (840), Expect(2) e-143 Identities 154/273 (56%), Positives 195/273 (71%), Gaps 3/273 (1%) Frame +2
conserved hypothetical protein	Contig1361	5e-17	FULL-LENGTH	32_34	sense complete	>gi|255581277|ref|XP_002531450.1| conserved hypothetical protein [Ricinus communis] gi|223528943|gb|EEF30937.1| conserved hypothetical protein [Ricinus communis] Length 109 Score 79.7 bits (195), Expect(2) 5e-17 Identities 39/52 (75%), Positives 43/52 (82%) Frame +2
phosphatidylinositol-4-phosphate 5-kinase, putative	Contig1363	0	FULL-LENGTH	344_346	sense complete	>gi|255571949|ref|XP_002526916.1| phosphatidylinositol-4-phosphate 5-kinase, putative [Ricinus communis] gi|223533735|gb|EEF35469.1| phosphatidylinositol-4-phosphate 5-kinase, putative [Ricinus communis] Length 767 Score 1123 bits (2905), Expect 0.0 Identities 537/773 (69%), Positives 617/773 (79%), Gaps 6/773 (0%) Frame +2
predicted protein	Contig1365	2e-26	FULL-LENGTH	201_203	sense complete	>gi|224063451|ref|XP_002301151.1| predicted protein [Populus trichocarpa] gi|222842877|gb|EEE80424.1| predicted protein [Populus trichocarpa] Length 437 Score 86.3 bits (212), Expect(2) 2e-26 Identities 40/52 (76%), Positives 46/52 (88%), Gaps 1/52 (1%) Frame +3
transposase	Contig1370	3e-09	FULL-LENGTH	373_375	sense partial	>gi|10281586|gb|AAG15543.1|AF260921_1 putative transposase [Petunia x hybrida] Length 171 Score 67.4 bits (163), Expect 3e-09 Identities 35/75 (46%), Positives 47/75 (62%) Frame +1
predicted protein	Contig1375	5e-46	FULL-LENGTH	240_242	sense complete	>gi|224082037|ref|XP_002306555.1| predicted protein [Populus trichocarpa] gi|222856004|gb|EEE93551.1| predicted protein [Populus trichocarpa] Length 135 Score 190 bits (483), Expect 5e-46 Identities 92/127 (72%), Positives 111/127 (87%), Gaps 1/127 (0%) Frame +3
PGPS/NH21	Contig1376	2e-12	FULL-LENGTH	44_46	sense complete	>gi|4105810|gb|AAD02561.1| PGPS/NH21 [Petunia x hybrida] Length 88 Score 76.6 bits (187), Expect 2e-12 Identities 39/74 (52%), Positives 44/74 (59%), Gaps 13/74 (17%) Frame +2
PREDICTED: uncharacterized protein LOC100787873	Contig1378	3e-13	FULL-LENGTH	31_33	sense complete	>gi|356565553|ref|XP_003551004.1| PREDICTED: uncharacterized protein LOC100787873 [Glycine max] Length 75 Score 79.3 bits (194), Expect 3e-13 Identities 39/68 (57%), Positives 48/68 (70%) Frame +1
PREDICTED: E3 ubiquitin-protein ligase MARCH1	Contig1380	4e-30	FULL-LENGTH	238_240	sense complete	>gi|225443415|ref|XP_002268835.1| PREDICTED: E3 ubiquitin-protein ligase MARCH1 [Vitis vinifera] gi|297735744|emb|CBI18431.3| unnamed protein product [Vitis vinifera] Length 258 Score 138 bits (347), Expect 4e-30 Identities 80/141 (56%), Positives 89/141 (63%) Frame +1
hypothetical protein VITISV_033282	Contig1382	2e-94	FULL-LENGTH	112_114	sense complete	>gi|147860330|emb|CAN81862.1| hypothetical protein VITISV_033282 [Vitis vinifera] Length 468 Score 351 bits (901), Expect 2e-94 Identities 154/229 (67%), Positives 179/229 (78%) Frame +1
PREDICTED: probable serine/threonine-protein kinase DDB_G0291350 isoform 1	Contig1388	E-148	FULL-LENGTH	88_90	sense complete	>gi|225455752|ref|XP_002269355.1| PREDICTED: probable serine/threonine-protein kinase DDB_G0291350 isoform 1 [Vitis vinifera] gi|297734124|emb|CBI15371.3| unnamed protein product [Vitis vinifera] Length 341 Score 278 bits (710), Expect(3) e-148 Identities 140/171 (81%), Positives 150/171 (87%) Frame +1
predicted protein	Contig1389	1e-45	FULL-LENGTH	182_184	sense partial	>gi|224128922|ref|XP_002320454.1| predicted protein [Populus trichocarpa] gi|222861227|gb|EEE98769.1| predicted protein [Populus trichocarpa] Length 270 Score 187 bits (474), Expect 1e-45 Identities 89/97 (91%), Positives 93/97 (95%) Frame +2
sulfate transporter, putative	Contig1393	0	FULL-LENGTH	237_239	sense complete	>gi|255549068|ref|XP_002515590.1| sulfate transporter, putative [Ricinus communis] gi|223545534|gb|EEF47039.1| sulfate transporter, putative [Ricinus communis] Length 682 Score 830 bits (2145), Expect 0.0 Identities 410/643 (63%), Positives 504/643 (78%), Gaps 2/643 (0%) Frame +3
PREDICTED: carboxypeptidase A2-like	Contig1398	2e-14	FULL-LENGTH	56_58	sense partial	>gi|359491904|ref|XP_002270277.2| PREDICTED: carboxypeptidase A2-like [Vitis vinifera] gi|297745543|emb|CBI40708.3| unnamed protein product [Vitis vinifera] Length 436 Score 74.3 bits (181), Expect(2) 2e-14 Identities 38/85 (44%), Positives 51/85 (60%) Frame +2
Non-imprinted in Prader-Willi/Angelman syndrome region protein, putative	Contig1403	E-102	FULL-LENGTH	206_208	sense complete	>gi|255554020|ref|XP_002518050.1| Non-imprinted in Prader-Willi/Angelman syndrome region protein, putative [Ricinus communis] gi|223542646|gb|EEF44183.1| Non-imprinted in Prader-Willi/Angelman syndrome region protein, putative [Ricinus communis] Length 336 Score 379 bits (974), Expect e-102 Identities 182/257 (70%), Positives 207/257 (80%) Frame +2
sucrose-phosphate synthase B	Contig1404	0	FULL-LENGTH	277_279	sense complete	>gi|380509271|gb|AFD64638.1| sucrose-phosphate synthase B [Solanum lycopersicum] Length 1064 Score 1910 bits (4948), Expect 0.0 Identities 961/1065 (90%), Positives 986/1065 (92%), Gaps 4/1065 (0%) Frame +1
PREDICTED: LOW QUALITY PROTEIN: UDP-N-acetylglucosamine transferase subunit ALG13 homolog	Contig1405	1e-71	FULL-LENGTH	91_93	sense complete	>gi|359487723|ref|XP_003633637.1| PREDICTED: LOW QUALITY PROTEIN: UDP-N-acetylglucosamine transferase subunit ALG13 homolog [Vitis vinifera] Length 178 Score 275 bits (703), Expect 1e-71 Identities 139/178 (78%), Positives 155/178 (87%) Frame +1
NADH:ubiquinone oxidoreductase-like	Contig1407	5e-10	FULL-LENGTH	45_47	sense partial	>gi|77416915|gb|ABA81853.1| NADH:ubiquinone oxidoreductase-like [Solanum tuberosum] Length 229 Score 68.6 bits (166), Expect 5e-10 Identities 39/52 (75%), Positives 40/52 (76%) Frame +3
PREDICTED: uncharacterized protein LOC100259875	Contig1411	E-110	FULL-LENGTH	105_107	sense complete	>gi|225446088|ref|XP_002269975.1| PREDICTED: uncharacterized protein LOC100259875 [Vitis vinifera] Length 419 Score 404 bits (1037), Expect e-110 Identities 230/423 (54%), Positives 278/423 (65%), Gaps 33/423 (7%) Frame +3
ribosomal protein L30 family protein	Contig1413	1e-54	FULL-LENGTH	110_112	sense complete	>gi|406352546|gb|AFS33549.1| ribosomal protein L30 family protein [Nicotiana tabacum] Length 108 Score 218 bits (555), Expect 1e-54 Identities 106/108 (98%), Positives 108/108 (100%) Frame +2
PREDICTED: aspartic proteinase-like protein 2-like	Contig1414	0	FULL-LENGTH	54_56	sense complete	>gi|356565521|ref|XP_003550988.1| PREDICTED: aspartic proteinase-like protein 2-like [Glycine max] Length 634 Score 658 bits (1697), Expect(3) 0.0 Identities 326/454 (71%), Positives 369/454 (81%), Gaps 7/454 (1%) Frame +3
predicted protein	Contig1415	4e-49	FULL-LENGTH	27_29	sense partial	>gi|224061230|ref|XP_002300381.1| predicted protein [Populus trichocarpa] gi|222847639|gb|EEE85186.1| predicted protein [Populus trichocarpa] Length 527 Score 199 bits (506), Expect 4e-49 Identities 96/122 (78%), Positives 110/122 (90%) Frame +3
actin	Contig1416	E-143	FULL-LENGTH	234_236	sense complete	>gi|58013197|gb|AAW63030.1| actin [Isatis tinctoria] Length 377 Score 464 bits (1193), Expect(4) e-143 Identities 239/278 (85%), Positives 245/278 (88%), Gaps 5/278 (1%) Frame +3
epoxide hydrolase	Contig1417	4e-27	FULL-LENGTH	173_175	antisense complete	>gi|1354849|gb|AAB02006.1| epoxide hydrolase [Nicotiana tabacum] Length 311 Score 125 bits (315), Expect 4e-27 Identities 61/75 (81%), Positives 61/75 (81%) Frame -2
RecName: Full=Thioredoxin H-type 2; Short=Trx-H2	Contig1420	5e-17	FULL-LENGTH	66_68	sense complete	>gi|586099|sp|Q07090.1|TRXH2_TOBAC RecName: Full=Thioredoxin H-type 2; Short=Trx-H2 gi|297519|emb|CAA77847.1| THIOREDOXIN [Nicotiana tabacum] gi|447151|prf||1913431A thioredoxin Length 118 Score 92.0 bits (227), Expect 5e-17 Identities 62/119 (52%), Positives 70/119 (58%), Gaps 15/119 (12%) Frame +3
RecName: Full=Probable U6 snRNA-associated Sm-like protein LSm4; AltName: Full=Glycine-rich protein 10; Short=GRP 10	Contig1421	2e-43	FULL-LENGTH	223_225	sense complete	>gi|12230258|sp|Q43582.1|LSM4_TOBAC RecName: Full=Probable U6 snRNA-associated Sm-like protein LSm4; AltName: Full=Glycine-rich protein 10; Short=GRP 10 gi|790473|emb|CAA58702.1| unnamed protein product [Nicotiana tabacum] Length 146 Score 181 bits (458), Expect 2e-43 Identities 86/111 (77%), Positives 90/111 (81%) Frame +1
unknown	Contig1422	6e-26	FULL-LENGTH	205_207	sense partial	>gi|255639485|gb|ACU20037.1| unknown [Glycine max] Length 138 Score 67.8 bits (164), Expect(3) 6e-26 Identities 30/43 (69%), Positives 36/43 (83%) Frame +1
PREDICTED: serine/threonine protein phosphatase 2A 55 kDa regulatory subunit B beta isoform-like	Contig1430	E-166	FULL-LENGTH	170_172	sense partial	>gi|225442335|ref|XP_002280910.1| PREDICTED: serine/threonine protein phosphatase 2A 55 kDa regulatory subunit B beta isoform-like [Vitis vinifera] Length 512 Score 590 bits (1520), Expect e-166 Identities 297/350 (84%), Positives 310/350 (88%) Frame +2
unnamed protein product	Contig1431	5e-15	FULL-LENGTH	284_286	sense partial	>gi|297739714|emb|CBI29896.3| unnamed protein product [Vitis vinifera] Length 152 Score 85.1 bits (209), Expect 5e-15 Identities 36/49 (73%), Positives 45/49 (91%) Frame +2
hypothetical protein VITISV_029641	Contig1432	5e-51	FULL-LENGTH	9_11	sense complete	>gi|147815423|emb|CAN76722.1| hypothetical protein VITISV_029641 [Vitis vinifera] Length 259 Score 133 bits (334), Expect(2) 5e-51 Identities 65/98 (66%), Positives 78/98 (79%) Frame +3
RecName: Full=Profilin-2	Contig1436	1e-36	FULL-LENGTH	423_425	sense complete	>gi|14423867|sp|Q9ST99.1|PROF2_TOBAC RecName: Full=Profilin-2 gi|5708217|emb|CAA63751.1| profilin [Nicotiana tabacum] Length 134 Score 158 bits (399), Expect 1e-36 Identities 77/91 (84%), Positives 78/91 (85%) Frame +3
guanylyl cyclase	Contig1438	2e-40	FULL-LENGTH	49_51	sense complete	>gi|116668556|gb|ABK15532.1| guanylyl cyclase [Solanum tuberosum] Length 163 Score 103 bits (258), Expect(2) 2e-40 Identities 59/107 (55%), Positives 72/107 (67%), Gaps 5/107 (4%) Frame +1
Ribosomal protein S2; Nucleic acid-binding, OB-fold	Contig1440	2e-23	FULL-LENGTH	93_95	sense partial	>gi|92893898|gb|ABE91948.1| Ribosomal protein S2; Nucleic acid-binding, OB-fold [Medicago truncatula] Length 327 Score 115 bits (287), Expect 2e-23 Identities 60/218 (27%), Positives 117/218 (53%), Gaps 2/218 (0%) Frame +3
PREDICTED: sulfate transporter 4.1, chloroplastic-like	Contig1443	2e-09	FULL-LENGTH	229_231	sense partial	>gi|356502440|ref|XP_003520027.1| PREDICTED: sulfate transporter 4.1, chloroplastic-like [Glycine max] Length 702 Score 67.0 bits (162), Expect 2e-09 Identities 37/100 (37%), Positives 48/100 (48%) Frame +1
beta-glucosidase 08 precursor	Contig1445	E-162	FULL-LENGTH	100_102	sense complete	>gi|350534796|ref|NP_001234416.1| beta-glucosidase 08 precursor [Solanum lycopersicum] gi|197260357|gb|ACH56716.1| beta-glucosidase 08 [Solanum lycopersicum] Length 459 Score 369 bits (946), Expect(2) e-162 Identities 179/284 (63%), Positives 213/284 (75%) Frame +1
hypothetical protein LOC_Os11g03340	Contig1449	2e-12	FULL-LENGTH	87_89	sense partial	>gi|77548477|gb|ABA91274.1| hypothetical protein LOC_Os11g03340 [Oryza sativa Japonica Group] Length 452 Score 56.6 bits (135), Expect(2) 2e-12 Identities 29/75 (38%), Positives 45/75 (60%), Gaps 5/75 (6%) Frame +3
PREDICTED: uncharacterized protein LOC101215970	Contig1450	E-125	FULL-LENGTH	625_627	sense partial	>gi|449433113|ref|XP_004134342.1| PREDICTED: uncharacterized protein LOC101215970 [Cucumis sativus] Length 3006 Score 255 bits (651), Expect(2) e-125 Identities 154/313 (49%), Positives 184/313 (58%), Gaps 5/313 (1%) Frame +1
PREDICTED: thioredoxin-like protein Clot	Contig1453	2e-56	FULL-LENGTH	110_112	sense complete	>gi|225450223|ref|XP_002265835.1| PREDICTED: thioredoxin-like protein Clot [Vitis vinifera] gi|297736204|emb|CBI24842.3| unnamed protein product [Vitis vinifera] Length 132 Score 223 bits (569), Expect 2e-56 Identities 103/131 (78%), Positives 116/131 (88%) Frame +2
PREDICTED: uncharacterized protein LOC100260026	Contig1455	E-166	FULL-LENGTH	156_158	sense complete	>gi|359475556|ref|XP_002268574.2| PREDICTED: uncharacterized protein LOC100260026 [Vitis vinifera] Length 444 Score 589 bits (1519), Expect e-166 Identities 302/418 (72%), Positives 351/418 (83%), Gaps 4/418 (0%) Frame +3
GDSL esterase/lipase	Contig1457	2e-29	FULL-LENGTH	179_181	sense partial	>gi|357438517|ref|XP_003589534.1| GDSL esterase/lipase [Medicago truncatula] gi|355478582|gb|AES59785.1| GDSL esterase/lipase [Medicago truncatula] Length 361 Score 95.5 bits (236), Expect(2) 2e-29 Identities 53/105 (50%), Positives 71/105 (67%), Gaps 1/105 (0%) Frame +2
Os01g0276700	Contig1461	1e-35	FULL-LENGTH	50_52	sense partial	>gi|115435946|ref|NP_001042731.1| Os01g0276700 [Oryza sativa Japonica Group] gi|56783704|dbj|BAD81116.1| putative pyruvate kinase, cytosolic isozyme [Oryza sativa Japonica Group] gi|113532262|dbj|BAF04645.1| Os01g0276700 [Oryza sativa Japonica Group] gi|215737000|dbj|BAG95929.1| unnamed protein product [Oryza sativa Japonica Group] gi|222618190|gb|EEE54322.1| hypothetical protein OsJ_01290 [Oryza…
hypothetical protein	Contig1462	4e-75	FULL-LENGTH	126_128	sense complete	>gi|12320859|gb|AAG50569.1|AC073506_11 hypothetical protein [Arabidopsis thaliana] Length 323 Score 287 bits (734), Expect 4e-75 Identities 137/168 (81%), Positives 146/168 (86%) Frame +3
PREDICTED: L-ascorbate oxidase homolog	Contig1464	3e-74	FULL-LENGTH	102_104	sense partial	>gi|356540081|ref|XP_003538519.1| PREDICTED: L-ascorbate oxidase homolog [Glycine max] Length 552 Score 283 bits (723), Expect 3e-74 Identities 124/169 (73%), Positives 149/169 (88%) Frame +3
PREDICTED: rRNA-processing protein fcf2-like isoform 1	Contig1465	3e-74	FULL-LENGTH	141_143	sense complete	>gi|225432173|ref|XP_002268095.1| PREDICTED: rRNA-processing protein fcf2-like isoform 1 [Vitis vinifera] gi|359477274|ref|XP_003631957.1| PREDICTED: rRNA-processing protein fcf2-like isoform 2 [Vitis vinifera] Length 198 Score 283 bits (724), Expect 3e-74 Identities 142/198 (71%), Positives 158/198 (79%), Gaps 4/198 (2%) Frame +3
ADP/ATP translocator-like	Contig1466	1e-06	FULL-LENGTH	98_100	sense partial	>gi|78191448|gb|ABB29945.1| ADP/ATP translocator-like [Solanum tuberosum] gi|82621182|gb|ABB86279.1| ADP,ATP carrier protein precursor-like [Solanum tuberosum] Length 386 Score 47.8 bits (112), Expect(2) 1e-06 Identities 29/46 (63%), Positives 33/46 (71%) Frame +2
PREDICTED: probable S-acyltransferase At3g04970	Contig1469	E-176	FULL-LENGTH	11_13	sense complete	>gi|225451106|ref|XP_002266567.1| PREDICTED: probable S-acyltransferase At3g04970 [Vitis vinifera] gi|298205009|emb|CBI34316.3| unnamed protein product [Vitis vinifera] Length 393 Score 624 bits (1609), Expect e-176 Identities 293/393 (74%), Positives 333/393 (84%), Gaps 1/393 (0%) Frame +2
conserved hypothetical protein	Contig1473	5e-29	FULL-LENGTH	32_34	sense complete	>gi|255587979|ref|XP_002534461.1| conserved hypothetical protein [Ricinus communis] gi|223525247|gb|EEF27921.1| conserved hypothetical protein [Ricinus communis] Length 145 Score 121 bits (304), Expect(2) 5e-29 Identities 63/83 (75%), Positives 70/83 (84%) Frame +2
actin 6	Contig1474	E-134	FULL-LENGTH	224_226	sense complete	>gi|224117708|ref|XP_002317648.1| actin 6 [Populus trichocarpa] gi|222860713|gb|EEE98260.1| actin 6 [Populus trichocarpa] Length 367 Score 321 bits (822), Expect(3) e-134 Identities 162/192 (84%), Positives 168/192 (87%) Frame +2
MAP kinase	Contig1476	6e-84	FULL-LENGTH	182_184	sense complete	>gi|399106784|gb|AFP20225.1| MAP kinase [Nicotiana tabacum] Length 470 Score 197 bits (500), Expect(2) 6e-84 Identities 96/96 (100%), Positives 96/96 (100%) Frame +2
unnamed protein product	Contig1477	E-108	FULL-LENGTH	147_149	sense complete	>gi|297739236|emb|CBI28887.3| unnamed protein product [Vitis vinifera] Length 606 Score 398 bits (1022), Expect e-108 Identities 247/562 (43%), Positives 320/562 (56%), Gaps 35/562 (6%) Frame +3
PREDICTED: LOW QUALITY PROTEIN: uncharacterized LOC101222318	Contig1478	2e-44	FULL-LENGTH	135_137	sense partial	>gi|449475972|ref|XP_004154603.1| PREDICTED: LOW QUALITY PROTEIN: uncharacterized LOC101222318 [Cucumis sativus] Length 316 Score 183 bits (464), Expect 2e-44 Identities 86/104 (82%), Positives 92/104 (88%) Frame +3
Vesicle-associated membrane protein, putative	Contig1480	E-103	FULL-LENGTH	115_117	sense complete	>gi|255560189|ref|XP_002521112.1| Vesicle-associated membrane protein, putative [Ricinus communis] gi|223539681|gb|EEF41263.1| Vesicle-associated membrane protein, putative [Ricinus communis] Length 220 Score 380 bits (977), Expect e-103 Identities 188/220 (85%), Positives 195/220 (88%) Frame +1
PREDICTED: sodium-coupled neutral amino acid transporter 4	Contig1481	4e-48	FULL-LENGTH	202_204	sense partial	>gi|225451866|ref|XP_002282329.1| PREDICTED: sodium-coupled neutral amino acid transporter 4 [Vitis vinifera] Length 462 Score 195 bits (496), Expect 4e-48 Identities 99/134 (73%), Positives 118/134 (88%) Frame +1
PREDICTED: digalactosyldiacylglycerol synthase 1, chloroplastic-like	Contig1483	3e-40	FULL-LENGTH	19_21	sense partial	>gi|225439442|ref|XP_002264659.1| PREDICTED: digalactosyldiacylglycerol synthase 1, chloroplastic-like [Vitis vinifera] Length 797 Score 170 bits (431), Expect 3e-40 Identities 117/268 (43%), Positives 153/268 (57%), Gaps 30/268 (11%) Frame +1
casein kinase, putative	Contig1484	0	FULL-LENGTH	411_413	sense complete	>gi|255568924|ref|XP_002525432.1| casein kinase, putative [Ricinus communis] gi|223535245|gb|EEF36922.1| casein kinase, putative [Ricinus communis] Length 705 Score 816 bits (2108), Expect(2) 0.0 Identities 392/427 (91%), Positives 408/427 (95%) Frame +3
cathepsin B	Contig1487	0	FULL-LENGTH	168_170	sense complete	>gi|94958151|gb|ABF47216.1| cathepsin B [Nicotiana benthamiana] Length 356 Score 685 bits (1767), Expect 0.0 Identities 326/356 (91%), Positives 336/356 (94%), Gaps 1/356 (0%) Frame +3
unnamed protein product	Contig1488	0	FULL-LENGTH	509_511	sense complete	>gi|296084362|emb|CBI24750.3| unnamed protein product [Vitis vinifera] Length 1036 Score 1130 bits (2923), Expect 0.0 Identities 552/763 (72%), Positives 637/763 (83%) Frame +2
PREDICTED: putative cyclin-B3-1-like	Contig1490	8e-09	FULL-LENGTH	126_128	sense partial	>gi|359494635|ref|XP_002264188.2| PREDICTED: putative cyclin-B3-1-like [Vitis vinifera] Length 673 Score 64.7 bits (156), Expect 8e-09 Identities 45/144 (31%), Positives 73/144 (50%), Gaps 5/144 (3%) Frame +3
RecName: Full=Calcium-dependent protein kinase 4; Short=CDPK 4; Short=StCDPK4	Contig1493	2e-49	FULL-LENGTH	519_521	sense partial	>gi|166234051|sp|A5A7I7.1|CDPK4_SOLTU RecName: Full=Calcium-dependent protein kinase 4; Short=CDPK 4; Short=StCDPK4 gi|146219324|dbj|BAF57913.1| calcium-dependent protein kinases [Solanum tuberosum] Length 557 Score 121 bits (303), Expect(2) 2e-49 Identities 57/60 (95%), Positives 59/60 (98%) Frame +3
PREDICTED: mitochondrial import inner membrane translocase subunit Tim10-like	Contig1498	1e-34	FULL-LENGTH	35_37	sense complete	>gi|449455056|ref|XP_004145269.1| PREDICTED: mitochondrial import inner membrane translocase subunit Tim10-like [Cucumis sativus] gi|449472902|ref|XP_004153729.1| PREDICTED: mitochondrial import inner membrane translocase subunit Tim10-like [Cucumis sativus] gi|449516240|ref|XP_004165155.1| PREDICTED: mitochondrial import inner membrane translocase subunit Tim10-like [Cucumis sativus] Length 85 S…
unnamed protein product	Contig1502	E-128	FULL-LENGTH	390_392	sense complete	>gi|296086092|emb|CBI31533.3| unnamed protein product [Vitis vinifera] Length 337 Score 235 bits (600), Expect(3) e-128 Identities 121/149 (81%), Positives 128/149 (85%) Frame +3
RNA-directed DNA polymerase (Reverse transcriptase); Polynucleotidyl transferase, Ribonuclease H fold	Contig1504	2e-11	FULL-LENGTH	85_87	sense partial	>gi|124359343|gb|ABD28505.2| RNA-directed DNA polymerase (Reverse transcriptase); Polynucleotidyl transferase, Ribonuclease H fold [Medicago truncatula] Length 729 Score 75.1 bits (183), Expect 2e-11 Identities 41/82 (50%), Positives 53/82 (64%), Gaps 3/82 (3%) Frame +1
eukaryotic-type carbonic anhydrase family protein	Contig1506	2e-34	FULL-LENGTH	141_143	sense complete	>gi|133711802|gb|ABO36620.1| eukaryotic-type carbonic anhydrase family protein [Solanum lycopersicum] Length 262 Score 152 bits (383), Expect 2e-34 Identities 98/248 (39%), Positives 125/248 (50%), Gaps 45/248 (18%) Frame +3
PREDICTED: probable methyltransferase PMT20-like	Contig1507	8e-47	FULL-LENGTH	36_38	sense partial	>gi|356560601|ref|XP_003548579.1| PREDICTED: probable methyltransferase PMT20-like [Glycine max] Length 604 Score 144 bits (363), Expect(3) 8e-47 Identities 67/121 (55%), Positives 87/121 (71%) Frame +3
PREDICTED: aspartic proteinase-like	Contig1508	5e-49	FULL-LENGTH	64_66	sense complete	>gi|449454758|ref|XP_004145121.1| PREDICTED: aspartic proteinase-like [Cucumis sativus] gi|449472326|ref|XP_004153558.1| PREDICTED: aspartic proteinase-like [Cucumis sativus] Length 514 Score 117 bits (294), Expect(2) 5e-49 Identities 54/58 (93%), Positives 55/58 (94%) Frame +1
PREDICTED: uncharacterized protein LOC100854865	Contig1510	3e-42	FULL-LENGTH	321_323	antisense complete	>gi|359475374|ref|XP_003631671.1| PREDICTED: uncharacterized protein LOC100854865 [Vitis vinifera] gi|297741288|emb|CBI32419.3| unnamed protein product [Vitis vinifera] Length 209 Score 173 bits (439), Expect(2) 3e-42 Identities 75/107 (70%), Positives 89/107 (83%) Frame -3
predicted protein	Contig1514	4e-43	FULL-LENGTH	129_131	sense partial	>gi|224133138|ref|XP_002327970.1| predicted protein [Populus trichocarpa] gi|222837379|gb|EEE75758.1| predicted protein [Populus trichocarpa] Length 201 Score 179 bits (454), Expect 4e-43 Identities 92/172 (53%), Positives 118/172 (68%), Gaps 2/172 (1%) Frame +3
PREDICTED: uncharacterized protein LOC101208748	Contig1516	1e-30	FULL-LENGTH	29_31	sense complete	>gi|449466097|ref|XP_004150763.1| PREDICTED: uncharacterized protein LOC101208748 [Cucumis sativus] gi|449508354|ref|XP_004163291.1| PREDICTED: uncharacterized LOC101208748 [Cucumis sativus] Length 89 Score 138 bits (347), Expect 1e-30 Identities 64/89 (71%), Positives 76/89 (85%) Frame +2
translocon-associated protein beta family protein-like	Contig1518	9e-15	FULL-LENGTH	55_57	sense partial	>gi|82623435|gb|ABB87132.1| translocon-associated protein beta family protein-like [Solanum tuberosum] Length 192 Score 72.8 bits (177), Expect(2) 9e-15 Identities 34/47 (72%), Positives 38/47 (80%) Frame +1
ATP synthase CF0 A subunit	Contig1520	4e-55	FULL-LENGTH	29_31	sense partial	>gi|89280623|ref|YP_514840.1| ATP synthase CF0 A subunit [Solanum lycopersicum] gi|122248450|sp|Q2MIB2.1|ATPI_SOLLC RecName: Full=ATP synthase subunit a, chloroplastic; AltName: Full=ATP synthase F0 sector subunit a; AltName: Full=F-ATPase subunit IV gi|84371971|gb|ABC56288.1| ATP synthase CF0 subunit IV [Solanum lycopersicum] gi|89241659|emb|CAJ32381.1| ATP synthase CF0 A chain [Solanum lycopers…
RecName: Full=Cytochrome c oxidase subunit 5C; AltName: Full=Cytochrome c oxidase polypeptide Vc	Contig1521	1e-17	FULL-LENGTH	173_175	sense complete	>gi|117107|sp|P19173.3|COX5C_IPOBA RecName: Full=Cytochrome c oxidase subunit 5C; AltName: Full=Cytochrome c oxidase polypeptide Vc gi|58368|emb|CAA37470.1| unnamed protein product [Ipomoea batatas] gi|688313|gb|AAB31231.1| cytochrome c oxidase subunit Vc [Ipomoea batatas] Length 64 Score 71.6 bits (174), Expect(2) 1e-17 Identities 30/35 (85%), Positives 32/35 (91%) Frame +2
serine-threonine protein kinase, plant-type, putative	Contig1523	1e-26	FULL-LENGTH	186_188	sense partial	>gi|255572272|ref|XP_002527075.1| serine-threonine protein kinase, plant-type, putative [Ricinus communis] gi|223533580|gb|EEF35319.1| serine-threonine protein kinase, plant-type, putative [Ricinus communis] Length 1089 Score 115 bits (287), Expect(2) 1e-26 Identities 74/193 (38%), Positives 100/193 (51%), Gaps 3/193 (1%) Frame +3
thioredoxin h-like protein	Contig1525	5e-62	FULL-LENGTH	46_48	sense complete	>gi|24637231|gb|AAN63619.1|AF435818_1 thioredoxin h-like protein [Nicotiana tabacum] Length 152 Score 243 bits (620), Expect 5e-62 Identities 117/136 (86%), Positives 123/136 (90%) Frame +1
green ripe-like 2	Contig1527	E-104	FULL-LENGTH	74_76	sense complete	>gi|350534894|ref|NP_001233909.1| green ripe-like 2 [Solanum lycopersicum] gi|87244451|gb|ABD34617.1| green ripe-like 2 [Solanum lycopersicum] Length 231 Score 383 bits (983), Expect e-104 Identities 179/231 (77%), Positives 194/231 (83%), Gaps 5/231 (2%) Frame +2
hypothetical protein Csp_D29540	Contig1528	3e-60	FULL-LENGTH	23_25	antisense complete	>gi|260222398|emb|CBA31922.1| hypothetical protein Csp_D29540 [Curvibacter putative symbiont of Hydra magnipapillata] Length 156 Score 236 bits (602), Expect 3e-60 Identities 114/133 (85%), Positives 120/133 (90%) Frame -2
predicted protein	Contig1529	5e-10	FULL-LENGTH	284_286	sense complete	>gi|224106007|ref|XP_002314011.1| predicted protein [Populus trichocarpa] gi|222850419|gb|EEE87966.1| predicted protein [Populus trichocarpa] Length 80 Score 71.2 bits (173), Expect 5e-10 Identities 33/53 (62%), Positives 40/53 (75%) Frame +2
cycloartenol synthase	Contig1530	1e-29	FULL-LENGTH	132_134	sense partial	>gi|295919782|gb|ADG60271.1| cycloartenol synthase [Withania somnifera] Length 758 Score 134 bits (336), Expect 1e-29 Identities 60/70 (85%), Positives 64/70 (91%) Frame +3
PREDICTED: PAP-specific phosphatase HAL2-like	Contig1531	2e-49	FULL-LENGTH	176_178	sense complete	>gi|225461347|ref|XP_002281902.1| PREDICTED: PAP-specific phosphatase HAL2-like [Vitis vinifera] Length 381 Score 191 bits (486), Expect(2) 2e-49 Identities 92/106 (86%), Positives 99/106 (93%) Frame +2
PREDICTED: protein TRIGALACTOSYLDIACYLGLYCEROL 2, chloroplastic-like	Contig1534	E-107	FULL-LENGTH	37_39	sense partial	>gi|359478145|ref|XP_002272428.2| PREDICTED: protein TRIGALACTOSYLDIACYLGLYCEROL 2, chloroplastic-like [Vitis vinifera] gi|297743846|emb|CBI36729.3| unnamed protein product [Vitis vinifera] Length 382 Score 383 bits (984), Expect(3) e-107 Identities 193/295 (65%), Positives 232/295 (78%), Gaps 4/295 (1%) Frame +1
unnamed protein product	Contig1535	7e-32	FULL-LENGTH	28_30	sense complete	>gi|297745506|emb|CBI40586.3| unnamed protein product [Vitis vinifera] Length 175 Score 142 bits (359), Expect 7e-32 Identities 60/111 (54%), Positives 75/111 (67%) Frame +1
ly200 protein	Contig1537	2e-62	FULL-LENGTH	108_110	sense complete	>gi|40287540|gb|AAR83884.1| ly200 protein [Capsicum annuum] Length 133 Score 243 bits (620), Expect 2e-62 Identities 121/133 (90%), Positives 122/133 (91%) Frame +3
conserved hypothetical protein	Contig1538	2e-50	FULL-LENGTH	142_144	sense complete	>gi|255585128|ref|XP_002533269.1| conserved hypothetical protein [Ricinus communis] gi|223526894|gb|EEF29101.1| conserved hypothetical protein [Ricinus communis] Length 346 Score 204 bits (520), Expect 2e-50 Identities 99/147 (67%), Positives 116/147 (78%) Frame +1
PREDICTED: uncharacterized protein LOC100260976	Contig1540	1e-42	FULL-LENGTH	129_131	sense partial	>gi|225429448|ref|XP_002277081.1| PREDICTED: uncharacterized protein LOC100260976 [Vitis vinifera] Length 294 Score 177 bits (448), Expect 1e-42 Identities 91/140 (65%), Positives 118/140 (84%), Gaps 2/140 (1%) Frame +3
PREDICTED: progestin and adipoq receptor-like protein 1-like	Contig1542	3e-78	FULL-LENGTH	127_129	sense partial	>gi|225445767|ref|XP_002274323.1| PREDICTED: progestin and adipoq receptor-like protein 1-like [Vitis vinifera] Length 372 Score 297 bits (760), Expect 3e-78 Identities 152/280 (54%), Positives 195/280 (69%), Gaps 14/280 (5%) Frame +1
YA4	Contig1543	2e-78	FULL-LENGTH	121_123	sense complete	>gi|148595726|emb|CAM12542.1| YA4 [Antirrhinum majus] Length 304 Score 299 bits (765), Expect 2e-78 Identities 157/262 (59%), Positives 181/262 (69%), Gaps 2/262 (0%) Frame +1
uncharacterized protein LOC100306084	Contig1544	6e-91	FULL-LENGTH	89_91	sense complete	>gi|351723417|ref|NP_001237278.1| uncharacterized protein LOC100306084 [Glycine max] gi|255627485|gb|ACU14087.1| unknown [Glycine max] Length 204 Score 338 bits (868), Expect 6e-91 Identities 174/207 (84%), Positives 187/207 (90%) Frame +2
PREDICTED: cytochrome P450 86A1	Contig1545	3e-23	FULL-LENGTH	71_73	sense partial	>gi|359478566|ref|XP_002280004.2| PREDICTED: cytochrome P450 86A1 [Vitis vinifera] Length 578 Score 79.7 bits (195), Expect(2) 3e-23 Identities 42/70 (60%), Positives 49/70 (70%) Frame +2
predicted protein	Contig1546	4e-32	FULL-LENGTH	56_58	sense partial	>gi|224123648|ref|XP_002330173.1| predicted protein [Populus trichocarpa] gi|222871629|gb|EEF08760.1| predicted protein [Populus trichocarpa] Length 911 Score 145 bits (366), Expect 4e-32 Identities 120/405 (29%), Positives 182/405 (44%), Gaps 31/405 (7%) Frame +2
unknown	Contig1552	2e-66	FULL-LENGTH	118_120	sense partial	>gi|118488995|gb|ABK96305.1| unknown [Populus trichocarpa x Populus deltoides] Length 221 Score 254 bits (648), Expect(2) 2e-66 Identities 125/200 (62%), Positives 151/200 (75%), Gaps 9/200 (4%) Frame +1
eukaryotic peptide chain release factor subunit 1-3-like	Contig1555	0	FULL-LENGTH	130_132	sense complete	>gi|82623383|gb|ABB87106.1| eukaryotic peptide chain release factor subunit 1-3-like [Solanum tuberosum] Length 438 Score 404 bits (1038), Expect(3) 0.0 Identities 203/218 (93%), Positives 209/218 (95%), Gaps 1/218 (0%) Frame +1
RecName: Full=ATP-dependent RNA helicase-like protein DB10	Contig1556	3e-44	FULL-LENGTH	344_346	sense partial	>gi|1169228|sp|P46942.1|DB10_NICSY RecName: Full=ATP-dependent RNA helicase-like protein DB10 gi|563986|dbj|BAA03763.1| RNA helicase like protein DB10 [Nicotiana sylvestris] Length 607 Score 183 bits (465), Expect 3e-44 Identities 85/96 (88%), Positives 87/96 (90%) Frame +2
PREDICTED: clathrin interactor EPSIN 1-like	Contig1559	2e-29	FULL-LENGTH	168_170	sense partial	>gi|449450326|ref|XP_004142914.1| PREDICTED: clathrin interactor EPSIN 1-like [Cucumis sativus] Length 621 Score 94.0 bits (232), Expect(2) 2e-29 Identities 44/44 (100%), Positives 44/44 (100%) Frame +3
PREDICTED: katanin p80 WD40 repeat-containing subunit B1 homolog	Contig1561	6e-58	FULL-LENGTH	165_167	sense partial	>gi|449457803|ref|XP_004146637.1| PREDICTED: katanin p80 WD40 repeat-containing subunit B1 homolog [Cucumis sativus] Length 922 Score 177 bits (448), Expect(2) 6e-58 Identities 87/111 (78%), Positives 92/111 (82%) Frame +3
hypothetical protein SELMODRAFT_127260	Contig1563	4e-08	FULL-LENGTH	187_189	sense complete	>gi|302812941|ref|XP_002988157.1| hypothetical protein SELMODRAFT_127260 [Selaginella moellendorffii] gi|300144263|gb|EFJ10949.1| hypothetical protein SELMODRAFT_127260 [Selaginella moellendorffii] Length 430 Score 50.8 bits (120), Expect(2) 4e-08 Identities 19/26 (73%), Positives 21/26 (80%) Frame +1
predicted protein	Contig1564	3e-37	FULL-LENGTH	180_182	sense complete	>gi|224075998|ref|XP_002304865.1| predicted protein [Populus trichocarpa] gi|222842297|gb|EEE79844.1| predicted protein [Populus trichocarpa] Length 352 Score 159 bits (401), Expect 3e-37 Identities 76/121 (62%), Positives 90/121 (74%) Frame +3
hypothetical protein VITISV_006250	Contig1565	3e-18	FULL-LENGTH	46_48	antisense complete	>gi|147805812|emb|CAN60544.1| hypothetical protein VITISV_006250 [Vitis vinifera] Length 833 Score 70.9 bits (172), Expect(2) 3e-18 Identities 30/80 (37%), Positives 48/80 (60%) Frame -1
PREDICTED: ribonuclease H2 subunit A isoform 1	Contig1570	E-128	FULL-LENGTH	26_28	sense complete	>gi|225464178|ref|XP_002269817.1| PREDICTED: ribonuclease H2 subunit A isoform 1 [Vitis vinifera] gi|296086584|emb|CBI32219.3| unnamed protein product [Vitis vinifera] Length 297 Score 464 bits (1195), Expect e-128 Identities 229/297 (77%), Positives 250/297 (84%) Frame +2
predicted protein	Contig1571	3e-35	FULL-LENGTH	159_161	sense complete	>gi|224064448|ref|XP_002301481.1| predicted protein [Populus trichocarpa] gi|118482449|gb|ABK93147.1| unknown [Populus trichocarpa] gi|222843207|gb|EEE80754.1| predicted protein [Populus trichocarpa] Length 125 Score 153 bits (387), Expect 3e-35 Identities 77/99 (77%), Positives 84/99 (84%) Frame +3
PREDICTED: probable isoaspartyl peptidase/L-asparaginase 2-like	Contig1572	E-158	FULL-LENGTH	159_161	sense complete	>gi|356564147|ref|XP_003550318.1| PREDICTED: probable isoaspartyl peptidase/L-asparaginase 2-like [Glycine max] Length 326 Score 564 bits (1453), Expect e-158 Identities 280/326 (85%), Positives 301/326 (92%) Frame +3
COP1 homolog	Contig1575	0	FULL-LENGTH	332_334	sense complete	>gi|350537659|ref|NP_001234047.1| COP1 homolog [Solanum lycopersicum] gi|4090943|gb|AAC98912.1| COP1 homolog [Solanum lycopersicum] Length 677 Score 1220 bits (3156), Expect 0.0 Identities 595/629 (94%), Positives 614/629 (97%) Frame +2
phosphoinositide-specific phospholipase C	Contig1576	6e-99	FULL-LENGTH	435_437	sense partial	>gi|2853037|emb|CAA63893.1| phosphoinositide-specific phospholipase C [Solanum tuberosum] Length 565 Score 179 bits (455), Expect(3) 6e-99 Identities 101/154 (65%), Positives 112/154 (72%), Gaps 5/154 (3%) Frame +3
Pectinesterase precursor, putative	Contig1577	E-155	FULL-LENGTH	1_3	sense complete	>gi|255578282|ref|XP_002530008.1| Pectinesterase precursor, putative [Ricinus communis] gi|223530487|gb|EEF32370.1| Pectinesterase precursor, putative [Ricinus communis] Length 316 Score 299 bits (765), Expect(2) e-155 Identities 139/161 (86%), Positives 153/161 (95%) Frame +1
PREDICTED: alpha-1,4-galacturonosyltransferase 1-like	Contig1579	3e-23	FULL-LENGTH	203_205	sense partial	>gi|359489396|ref|XP_002272447.2| PREDICTED: alpha-1,4-galacturonosyltransferase 1-like [Vitis vinifera] Length 654 Score 114 bits (284), Expect 3e-23 Identities 73/157 (46%), Positives 93/157 (59%) Frame +2
conserved hypothetical protein	Contig1580	3e-07	FULL-LENGTH	44_46	sense partial	>gi|255559593|ref|XP_002520816.1| conserved hypothetical protein [Ricinus communis] gi|223539947|gb|EEF41525.1| conserved hypothetical protein [Ricinus communis] Length 198 Score 55.8 bits (133), Expect(2) 3e-07 Identities 28/63 (44%), Positives 37/63 (58%) Frame +2
RecName: Full=Tubulin beta-5 chain; AltName: Full=Beta-5-tubulin	Contig1581	1e-64	FULL-LENGTH	2_4	sense partial	>gi|54036490|sp|Q6VAF7.1|TBB5_GOSHI RecName: Full=Tubulin beta-5 chain; AltName: Full=Beta-5-tubulin gi|37529494|gb|AAQ92665.1| beta-tubulin 5 [Gossypium hirsutum] Length 445 Score 191 bits (485), Expect(2) 1e-64 Identities 88/91 (96%), Positives 90/91 (98%) Frame +2
ribosomal protein	Contig1583	6e-91	FULL-LENGTH	113_115	sense complete	>gi|15824574|gb|AAL09401.1|AF307336_1 ribosomal protein [Petunia x hybrida] Length 175 Score 339 bits (869), Expect 6e-91 Identities 166/173 (95%), Positives 168/173 (97%) Frame +2
unknown	Contig1586	3e-13	FULL-LENGTH	108_110	sense partial	>gi|255633230|gb|ACU16971.1| unknown [Glycine max] Length 212 Score 80.5 bits (197), Expect 3e-13 Identities 51/143 (35%), Positives 80/143 (55%), Gaps 1/143 (0%) Frame +3
RecName: Full=Spermidine synthase; AltName: Full=Putrescine aminopropyltransferase; Short=Aminopropyltransferase	Contig1587	2e-58	FULL-LENGTH	136_138	sense partial	>gi|6094336|sp|O48660.1|SPDE_NICSY RecName: Full=Spermidine synthase; AltName: Full=Putrescine aminopropyltransferase; Short=Aminopropyltransferase gi|2821959|dbj|BAA24535.1| spermidine synthase [Nicotiana sylvestris] Length 314 Score 230 bits (586), Expect 2e-58 Identities 131/190 (68%), Positives 143/190 (75%), Gaps 9/190 (4%) Frame +1
unnamed protein product	Contig1591	2e-99	FULL-LENGTH	193_195	sense complete	>gi|302142943|emb|CBI20238.3| unnamed protein product [Vitis vinifera] Length 944 Score 368 bits (944), Expect 2e-99 Identities 190/255 (74%), Positives 212/255 (83%) Frame +1
PGPS/D7	Contig1592	2e-41	FULL-LENGTH	61_63	sense complete	>gi|4105784|gb|AAD02549.1| PGPS/D7 [Petunia x hybrida] Length 209 Score 174 bits (441), Expect 2e-41 Identities 97/210 (46%), Positives 121/210 (57%), Gaps 18/210 (8%) Frame +1
hypothetical protein LOC_Os11g01460	Contig1593	7e-29	FULL-LENGTH	179_181	sense partial	>gi|77548273|gb|ABA91070.1| hypothetical protein LOC_Os11g01460 [Oryza sativa Japonica Group] gi|125535492|gb|EAY81980.1| hypothetical protein OsI_37160 [Oryza sativa Indica Group] Length 567 Score 133 bits (335), Expect 7e-29 Identities 94/282 (33%), Positives 146/282 (51%), Gaps 8/282 (2%) Frame +2
PREDICTED: uncharacterized protein LOC100782370	Contig1595	3e-12	FULL-LENGTH	16_18	sense complete	>gi|356499644|ref|XP_003518647.1| PREDICTED: uncharacterized protein LOC100782370 [Glycine max] Length 62 Score 75.9 bits (185), Expect 3e-12 Identities 34/62 (54%), Positives 41/62 (66%) Frame +1
unnamed protein product	Contig1597	2e-17	FULL-LENGTH	102_104	sense partial	>gi|297739851|emb|CBI30033.3| unnamed protein product [Vitis vinifera] Length 342 Score 93.2 bits (230), Expect 2e-17 Identities 56/96 (58%), Positives 61/96 (63%) Frame +3
carbonic anhydrase, putative	Contig1598	1e-72	FULL-LENGTH	1_3	sense complete	>gi|255563296|ref|XP_002522651.1| carbonic anhydrase, putative [Ricinus communis] gi|223538127|gb|EEF39738.1| carbonic anhydrase, putative [Ricinus communis] Length 313 Score 253 bits (647), Expect(2) 1e-72 Identities 126/179 (70%), Positives 140/179 (78%), Gaps 6/179 (3%) Frame +1
hypothetical protein VITISV_028950	Contig1602	4e-13	FULL-LENGTH	104_106	antisense complete	>gi|147777254|emb|CAN63283.1| hypothetical protein VITISV_028950 [Vitis vinifera] Length 394 Score 59.7 bits (143), Expect(2) 4e-13 Identities 38/114 (33%), Positives 59/114 (51%), Gaps 2/114 (1%) Frame -2
RecName: Full=Superoxide dismutase	Contig1603	1e-39	FULL-LENGTH	376_378	sense partial	>gi|134616|sp|P27082.2|SODC_NICPL RecName: Full=Superoxide dismutase [Cu-Zn] gi|19713|emb|CAA39444.1| superoxide dismutase [Nicotiana plumbaginifolia] Length 152 Score 166 bits (421), Expect 1e-39 Identities 81/85 (95%), Positives 81/85 (95%), Gaps 4/85 (4%) Frame +1
PREDICTED: secretory carrier-associated membrane protein 1-like isoform 2	Contig1605	7e-61	FULL-LENGTH	146_148	sense complete	>gi|356517548|ref|XP_003527449.1| PREDICTED: secretory carrier-associated membrane protein 1-like isoform 2 [Glycine max] Length 284 Score 233 bits (595), Expect(2) 7e-61 Identities 115/194 (59%), Positives 136/194 (70%), Gaps 17/194 (8%) Frame +2
RecName: Full=Isocitrate dehydrogenase	Contig1606	0	FULL-LENGTH	172_174	sense complete	>gi|1708402|sp|P50218.1|IDHC_TOBAC RecName: Full=Isocitrate dehydrogenase [NADP]; Short=IDH; AltName: Full=IDP; AltName: Full=NADP(+)-specific ICDH; AltName: Full=Oxalosuccinate decarboxylase gi|1617198|emb|CAA54912.1| isocitrate dehydrogenase (NADP+) [Nicotiana tabacum] Length 415 Score 819 bits (2115), Expect 0.0 Identities 399/405 (98%), Positives 400/405 (98%) Frame +1
hypothetical protein SELMODRAFT_141493	Contig1608	9e-08	FULL-LENGTH	252_254	sense complete	>gi|302759481|ref|XP_002963163.1| hypothetical protein SELMODRAFT_141493 [Selaginella moellendorffii] gi|300168431|gb|EFJ35034.1| hypothetical protein SELMODRAFT_141493 [Selaginella moellendorffii] Length 566 Score 64.3 bits (155), Expect 9e-08 Identities 65/263 (24%), Positives 118/263 (44%), Gaps 16/263 (6%) Frame +3
conserved hypothetical protein	Contig1609	8e-39	FULL-LENGTH	92_94	sense partial	>gi|255574363|ref|XP_002528095.1| conserved hypothetical protein [Ricinus communis] gi|223532484|gb|EEF34274.1| conserved hypothetical protein [Ricinus communis] Length 509 Score 152 bits (385), Expect(2) 8e-39 Identities 74/93 (79%), Positives 81/93 (87%) Frame +2
conserved hypothetical protein	Contig1611	1e-98	FULL-LENGTH	243_245	sense complete	>gi|255557711|ref|XP_002519885.1| conserved hypothetical protein [Ricinus communis] gi|223540931|gb|EEF42489.1| conserved hypothetical protein [Ricinus communis] Length 364 Score 321 bits (823), Expect(2) 1e-98 Identities 166/287 (57%), Positives 193/287 (67%), Gaps 3/287 (1%) Frame +3
PREDICTED: phytanoyl-CoA dioxygenase domain-containing protein 1-like	Contig1615	8e-99	FULL-LENGTH	45_47	sense partial	>gi|356575959|ref|XP_003556103.1| PREDICTED: phytanoyl-CoA dioxygenase domain-containing protein 1-like [Glycine max] Length 280 Score 340 bits (872), Expect(2) 8e-99 Identities 165/212 (77%), Positives 189/212 (89%) Frame +3
Prefoldin subunit	Contig1616	2e-50	FULL-LENGTH	203_205	sense complete	>gi|357488567|ref|XP_003614571.1| Prefoldin subunit [Medicago truncatula] gi|355515906|gb|AES97529.1| Prefoldin subunit [Medicago truncatula] Length 129 Score 204 bits (518), Expect 2e-50 Identities 105/128 (82%), Positives 114/128 (89%) Frame +2
PREDICTED: pollen-specific protein SF21-like	Contig1626	2e-69	FULL-LENGTH	53_55	sense partial	>gi|356513213|ref|XP_003525308.1| PREDICTED: pollen-specific protein SF21-like [Glycine max] Length 352 Score 266 bits (681), Expect 2e-69 Identities 134/190 (70%), Positives 149/190 (78%), Gaps 11/190 (5%) Frame +2
Protein kinase APK1A, chloroplast precursor, putative	Contig1630	1e-85	FULL-LENGTH	92_94	sense partial	>gi|255580199|ref|XP_002530930.1| Protein kinase APK1A, chloroplast precursor, putative [Ricinus communis] gi|223529489|gb|EEF31445.1| Protein kinase APK1A, chloroplast precursor, putative [Ricinus communis] Length 419 Score 322 bits (825), Expect 1e-85 Identities 166/283 (58%), Positives 200/283 (70%), Gaps 1/283 (0%) Frame +2
PGPS/NH21	Contig1631	4e-28	FULL-LENGTH	38_40	sense complete	>gi|4105810|gb|AAD02561.1| PGPS/NH21 [Petunia x hybrida] Length 88 Score 129 bits (325), Expect 4e-28 Identities 55/68 (80%), Positives 59/68 (86%), Gaps 5/68 (7%) Frame +2
vacuolar protein sorting-associated protein 26-like protein	Contig1634	E-154	FULL-LENGTH	236_238	sense complete	>gi|76573311|gb|ABA46760.1| vacuolar protein sorting-associated protein 26-like protein [Solanum tuberosum] Length 301 Score 475 bits (1223), Expect(3) e-154 Identities 236/242 (97%), Positives 239/242 (98%) Frame +2
unknown	Contig1635	1e-06	FULL-LENGTH	306_308	sense partial	>gi|388515923|gb|AFK46023.1| unknown [Lotus japonicus] Length 91 Score 57.8 bits (138), Expect 1e-06 Identities 26/29 (89%), Positives 28/29 (96%) Frame +3
unnamed protein product	Contig1637	1e-48	FULL-LENGTH	118_120	sense partial	>gi|297739992|emb|CBI30174.3| unnamed protein product [Vitis vinifera] Length 840 Score 197 bits (500), Expect 1e-48 Identities 93/162 (57%), Positives 122/162 (75%) Frame +1
PREDICTED: uncharacterized protein LOC100263001	Contig1638	2e-49	FULL-LENGTH	193_195	sense complete	>gi|359482716|ref|XP_002263827.2| PREDICTED: uncharacterized protein LOC100263001 [Vitis vinifera] Length 936 Score 203 bits (516), Expect 2e-49 Identities 145/411 (35%), Positives 205/411 (49%), Gaps 10/411 (2%) Frame +1
PREDICTED: protein ACCUMULATION AND REPLICATION OF CHLOROPLASTS 3-like	Contig1639	1e-51	FULL-LENGTH	371_373	sense partial	>gi|359473543|ref|XP_002267944.2| PREDICTED: protein ACCUMULATION AND REPLICATION OF CHLOROPLASTS 3-like [Vitis vinifera] Length 727 Score 120 bits (301), Expect(3) 1e-51 Identities 61/112 (54%), Positives 70/112 (62%) Frame +2
uncharacterized protein LOC100305531	Contig1640	1e-59	FULL-LENGTH	44_46	sense complete	>gi|351727941|ref|NP_001236666.1| uncharacterized protein LOC100305531 [Glycine max] gi|356525010|ref|XP_003531120.1| PREDICTED: V-type proton ATPase subunit F-like [Glycine max] gi|255625819|gb|ACU13254.1| unknown [Glycine max] Length 130 Score 233 bits (594), Expect 1e-59 Identities 116/128 (90%), Positives 122/128 (95%) Frame +2
conserved hypothetical protein	Contig1642	3e-33	FULL-LENGTH	37_39	sense partial	>gi|255564655|ref|XP_002523322.1| conserved hypothetical protein [Ricinus communis] gi|223537410|gb|EEF39038.1| conserved hypothetical protein [Ricinus communis] Length 481 Score 146 bits (369), Expect 3e-33 Identities 68/105 (64%), Positives 79/105 (75%) Frame +1
Type I inositol-1,4,5-trisphosphate 5-phosphatase	Contig1652	2e-24	FULL-LENGTH	308_310	sense partial	>gi|357519551|ref|XP_003630064.1| Type I inositol-1,4,5-trisphosphate 5-phosphatase [Medicago truncatula] gi|355524086|gb|AET04540.1| Type I inositol-1,4,5-trisphosphate 5-phosphatase [Medicago truncatula] Length 582 Score 118 bits (296), Expect 2e-24 Identities 71/136 (52%), Positives 88/136 (64%), Gaps 6/136 (4%) Frame +2
geranylgeranyl pyrophosphate synthase 4	Contig1657	E-163	FULL-LENGTH	70_72	sense partial	>gi|325516286|gb|ADZ24721.1| geranylgeranyl pyrophosphate synthase 4 [Solanum pennellii] Length 334 Score 579 bits (1492), Expect e-163 Identities 288/324 (88%), Positives 304/324 (93%) Frame +1
S-protein homologue precursor	Contig1660	1e-16	FULL-LENGTH	104_106	sense complete	>gi|350535879|ref|NP_001233962.1| S-protein homologue precursor [Solanum lycopersicum] gi|13016738|emb|CAC29426.1| S-protein homologue [Solanum lycopersicum] Length 148 Score 92.0 bits (227), Expect 1e-16 Identities 45/126 (35%), Positives 67/126 (53%), Gaps 1/126 (0%) Frame +2
reverse transcriptase, identical	Contig1661	6e-46	FULL-LENGTH	58_60	sense partial	>gi|48209906|gb|AAT40500.1| Putative reverse transcriptase, identical [Solanum demissum] Length 213 Score 117 bits (294), Expect(2) 6e-46 Identities 59/90 (65%), Positives 68/90 (75%) Frame +1
PREDICTED: beta-amylase 8-like, partial	Contig1663	E-120	FULL-LENGTH	34_36	sense complete	>gi|357138595|ref|XP_003570876.1| PREDICTED: beta-amylase 8-like, partial [Brachypodium distachyon] Length 612 Score 267 bits (683), Expect(2) e-120 Identities 140/258 (54%), Positives 175/258 (67%), Gaps 7/258 (2%) Frame +1
PREDICTED: subtilisin-like protease isoform 1	Contig1664	2e-26	FULL-LENGTH	14_16	sense partial	>gi|225442092|ref|XP_002272769.1| PREDICTED: subtilisin-like protease isoform 1 [Vitis vinifera] Length 771 Score 123 bits (308), Expect 2e-26 Identities 58/85 (68%), Positives 69/85 (81%), Gaps 2/85 (2%) Frame +2
RecName: Full=Probable pectate lyase P59; Flags: Precursor	Contig1665	E-157	FULL-LENGTH	119_121	sense complete	>gi|125889|sp|P15722.1|PEL59_SOLLC RecName: Full=Probable pectate lyase P59; Flags: Precursor gi|19271|emb|CAA33523.1| P59 protein [Solanum lycopersicum] Length 449 Score 551 bits (1419), Expect(2) e-157 Identities 270/337 (80%), Positives 293/337 (86%), Gaps 3/337 (0%) Frame +2
predicted protein	Contig1667	7e-24	FULL-LENGTH	122_124	sense complete	>gi|326500562|dbj|BAK06370.1| predicted protein [Hordeum vulgare subsp. vulgare] Length 83 Score 116 bits (290), Expect 7e-24 Identities 53/64 (82%), Positives 58/64 (90%) Frame +2
conserved hypothetical protein	Contig1673	3e-48	FULL-LENGTH	59_61	sense complete	>gi|255566979|ref|XP_002524472.1| conserved hypothetical protein [Ricinus communis] gi|223536260|gb|EEF37912.1| conserved hypothetical protein [Ricinus communis] Length 130 Score 197 bits (502), Expect 3e-48 Identities 101/127 (79%), Positives 119/127 (93%), Gaps 1/127 (0%) Frame +2
acyl-CoA dehydrogenase, putative	Contig1676	3e-74	FULL-LENGTH	109_111	sense partial	>gi|255582668|ref|XP_002532113.1| acyl-CoA dehydrogenase, putative [Ricinus communis] gi|223528216|gb|EEF30275.1| acyl-CoA dehydrogenase, putative [Ricinus communis] Length 440 Score 281 bits (720), Expect 3e-74 Identities 135/148 (91%), Positives 144/148 (97%) Frame +1
PREDICTED: WD repeat-containing protein 91-like	Contig1679	3e-59	FULL-LENGTH	210_212	sense partial	>gi|356534079|ref|XP_003535585.1| PREDICTED: WD repeat-containing protein 91-like [Glycine max] Length 631 Score 150 bits (378), Expect(2) 3e-59 Identities 73/123 (59%), Positives 100/123 (81%), Gaps 1/123 (0%) Frame +3
PREDICTED: uncharacterized protein LOC100791852	Contig1682	1e-92	FULL-LENGTH	5_7	sense complete	>gi|356547402|ref|XP_003542101.1| PREDICTED: uncharacterized protein LOC100791852 [Glycine max] Length 749 Score 346 bits (887), Expect 1e-92 Identities 167/266 (62%), Positives 216/266 (81%), Gaps 4/266 (1%) Frame +2
ethylene receptor	Contig1684	0	FULL-LENGTH	77_79	sense partial	>gi|22209014|gb|AAF20093.2| putative ethylene receptor [Nicotiana tabacum] Length 760 Score 670 bits (1729), Expect(3) 0.0 Identities 339/381 (88%), Positives 351/381 (92%) Frame +2
PREDICTED: glucan endo-1,3-beta-glucosidase 8-like	Contig1685	1e-46	FULL-LENGTH	462_464	sense partial	>gi|356511131|ref|XP_003524283.1| PREDICTED: glucan endo-1,3-beta-glucosidase 8-like [Glycine max] Length 790 Score 192 bits (489), Expect 1e-46 Identities 88/193 (45%), Positives 126/193 (65%) Frame +3
PREDICTED: probable S-acyltransferase At3g60800-like	Contig1686	E-103	FULL-LENGTH	43_45	sense partial	>gi|356532103|ref|XP_003534613.1| PREDICTED: probable S-acyltransferase At3g60800-like [Glycine max] Length 581 Score 348 bits (894), Expect(2) e-103 Identities 150/234 (64%), Positives 189/234 (80%) Frame +1
unnamed protein product	Contig1687	0	FULL-LENGTH	482_484	sense partial	>gi|297742933|emb|CBI35800.3| unnamed protein product [Vitis vinifera] Length 1652 Score 843 bits (2178), Expect 0.0 Identities 449/692 (64%), Positives 512/692 (73%), Gaps 23/692 (3%) Frame +2
conserved hypothetical protein	Contig1688	2e-38	FULL-LENGTH	398_400	sense complete	>gi|255569217|ref|XP_002525577.1| conserved hypothetical protein [Ricinus communis] gi|223535156|gb|EEF36836.1| conserved hypothetical protein [Ricinus communis] Length 237 Score 166 bits (420), Expect 2e-38 Identities 78/91 (85%), Positives 84/91 (92%) Frame +2
ring finger protein, putative	Contig1689	1e-49	FULL-LENGTH	6_8	antisense complete	>gi|255566181|ref|XP_002524078.1| ring finger protein, putative [Ricinus communis] gi|223536646|gb|EEF38288.1| ring finger protein, putative [Ricinus communis] Length 172 Score 201 bits (511), Expect 1e-49 Identities 99/162 (61%), Positives 121/162 (74%), Gaps 4/162 (2%) Frame -3
late embryogenis abundant protein 5	Contig1690	4e-23	FULL-LENGTH	199_201	sense complete	>gi|2981167|gb|AAC06242.1| late embryogenis abundant protein 5 [Nicotiana tabacum] Length 97 Score 113 bits (283), Expect 4e-23 Identities 60/98 (61%), Positives 69/98 (70%), Gaps 2/98 (2%) Frame +1
ubiquitin-conjugating enzyme E2 7-like	Contig1696	2e-48	FULL-LENGTH	138_140	sense partial	>gi|81076243|gb|ABB55390.1| ubiquitin-conjugating enzyme E2 7-like [Solanum tuberosum] gi|82621110|gb|ABB86243.1| putative E2 ubiquitin-conjugating protein UBC7-like [Solanum tuberosum] gi|82621164|gb|ABB86270.1| ubiquitin-conjugating protein 13-like [Solanum tuberosum] Length 165 Score 139 bits (350), Expect(2) 2e-48 Identities 67/88 (76%), Positives 73/88 (82%), Gaps 1/88 (1%) Frame +3
Serine/threonine-protein kinase PBS1, putative	Contig1698	E-165	FULL-LENGTH	374_376	sense complete	>gi|255587729|ref|XP_002534374.1| Serine/threonine-protein kinase PBS1, putative [Ricinus communis] gi|223525414|gb|EEF28012.1| Serine/threonine-protein kinase PBS1, putative [Ricinus communis] Length 365 Score 321 bits (823), Expect(2) e-165 Identities 158/177 (89%), Positives 162/177 (91%) Frame +2
hypothetical protein MTR_087s0018, partial	Contig1711	1e-23	FULL-LENGTH	238_240	sense partial	>gi|358346856|ref|XP_003637480.1| hypothetical protein MTR_087s0018, partial [Medicago truncatula] gi|355503415|gb|AES84618.1| hypothetical protein MTR_087s0018, partial [Medicago truncatula] Length 543 Score 103 bits (257), Expect(2) 1e-23 Identities 68/174 (39%), Positives 95/174 (54%), Gaps 9/174 (5%) Frame +1
PREDICTED: armadillo repeat-containing protein 7	Contig1712	6e-74	FULL-LENGTH	378_380	sense complete	>gi|225466251|ref|XP_002270403.1| PREDICTED: armadillo repeat-containing protein 7 [Vitis vinifera] gi|297738150|emb|CBI27351.3| unnamed protein product [Vitis vinifera] Length 177 Score 239 bits (609), Expect(2) 6e-74 Identities 109/138 (78%), Positives 127/138 (92%) Frame +3
polyprotein 1	Contig1714	3e-25	FULL-LENGTH	149_151	sense partial	>gi|34328897|gb|AAO67369.1| polyprotein 1 [Petunia vein clearing virus] Length 1886 Score 119 bits (297), Expect 3e-25 Identities 81/218 (37%), Positives 107/218 (49%), Gaps 52/218 (23%) Frame +2
ADP-ribosylation factor, arf, putative	Contig1720	E-102	FULL-LENGTH	249_251	sense complete	>gi|255557975|ref|XP_002520016.1| ADP-ribosylation factor, arf, putative [Ricinus communis] gi|223540780|gb|EEF42340.1| ADP-ribosylation factor, arf, putative [Ricinus communis] Length 193 Score 375 bits (964), Expect e-102 Identities 179/193 (92%), Positives 189/193 (97%) Frame +3
RecName: Full=Peptide methionine sulfoxide reductase; AltName: Full=Fruit-ripening protein E4; AltName: Full=Peptide-methionine (S)-S-oxide reductase; Short=Peptide Met(O) reductase; AltName: Full=Protein-methionine-S-oxide reductase	Contig1721	8e-82	FULL-LENGTH	7_9	sense complete	>gi|1709692|sp|P54153.1|MSRA_SOLLC RecName: Full=Peptide methionine sulfoxide reductase; AltName: Full=Fruit-ripening protein E4; AltName: Full=Peptide-methionine (S)-S-oxide reductase; Short=Peptide Met(O) reductase; AltName: Full=Protein-methionine-S-oxide reductase gi|7580480|gb|AAB23481.2| fruit-ripening gene [Solanum lycopersicum] Length 196 Score 170 bits (430), Expect(2) 8e-82 Identities 7…
hypothetical protein MTR_2g077840	Contig1723	5e-10	FULL-LENGTH	66_68	sense partial	>gi|357452371|ref|XP_003596462.1| hypothetical protein MTR_2g077840 [Medicago truncatula] gi|355485510|gb|AES66713.1| hypothetical protein MTR_2g077840 [Medicago truncatula] Length 120 Score 68.6 bits (166), Expect 5e-10 Identities 33/59 (55%), Positives 39/59 (66%) Frame +3
unknown	Contig1727	7e-75	FULL-LENGTH	70_72	sense partial	>gi|77999240|gb|ABB16967.1| unknown [Solanum tuberosum] Length 298 Score 284 bits (726), Expect 7e-75 Identities 134/155 (86%), Positives 144/155 (92%) Frame +1
unknown	Contig1728	2e-35	FULL-LENGTH	41_43	sense complete	>gi|388493288|gb|AFK34710.1| unknown [Medicago truncatula] Length 105 Score 154 bits (388), Expect 2e-35 Identities 74/105 (70%), Positives 80/105 (76%) Frame +2
protein with unknown function	Contig1729	9e-96	FULL-LENGTH	117_119	sense complete	>gi|255568357|ref|XP_002525153.1| protein with unknown function [Ricinus communis] gi|223535612|gb|EEF37280.1| protein with unknown function [Ricinus communis] Length 216 Score 298 bits (763), Expect(2) 9e-96 Identities 142/170 (83%), Positives 159/170 (93%) Frame +3
protein kinase 2	Contig1732	0	FULL-LENGTH	193_195	sense complete	>gi|38488409|emb|CAE55204.1| protein kinase 2 [Nicotiana tabacum] Length 369 Score 528 bits (1361), Expect(2) 0.0 Identities 262/279 (93%), Positives 264/279 (94%) Frame +1
hypothetical protein VITISV_044291	Contig1734	9e-11	FULL-LENGTH	148_150	sense partial	>gi|147782372|emb|CAN61798.1| hypothetical protein VITISV_044291 [Vitis vinifera] Length 563 Score 72.4 bits (176), Expect 9e-11 Identities 43/109 (39%), Positives 60/109 (55%), Gaps 8/109 (7%) Frame +1
stress-associated protein 11	Contig1740	1e-65	FULL-LENGTH	59_61	sense partial	>gi|222822697|gb|ACM68461.1| stress-associated protein 11 [Solanum pennellii] Length 190 Score 254 bits (648), Expect 1e-65 Identities 126/182 (69%), Positives 134/182 (73%), Gaps 6/182 (3%) Frame +2
MAP kinase	Contig1742	0	FULL-LENGTH	160_162	sense complete	>gi|399106778|gb|AFP20222.1| MAP kinase [Nicotiana tabacum] Length 590 Score 1043 bits (2696), Expect 0.0 Identities 524/591 (88%), Positives 529/591 (89%) Frame +1
pollen tube RhoGDI2	Contig1745	9e-72	FULL-LENGTH	427_429	sense partial	>gi|89473698|gb|ABD72661.1| pollen tube RhoGDI2 [Nicotiana tabacum] Length 235 Score 275 bits (704), Expect 9e-72 Identities 146/178 (82%), Positives 151/178 (84%), Gaps 6/178 (3%) Frame +1
PREDICTED: uncharacterized protein LOC100808675	Contig1746	7e-28	FULL-LENGTH	81_83	sense partial	>gi|356556386|ref|XP_003546507.1| PREDICTED: uncharacterized protein LOC100808675 [Glycine max] Length 302 Score 122 bits (305), Expect(2) 7e-28 Identities 61/113 (53%), Positives 79/113 (69%) Frame +3
beta-tubulin	Contig1747	E-138	FULL-LENGTH	110_112	sense partial	>gi|40036995|gb|AAR37366.1| beta-tubulin [Nicotiana attenuata] Length 450 Score 496 bits (1277), Expect e-138 Identities 241/255 (94%), Positives 241/255 (94%) Frame +2
predicted protein	Contig1748	E-163	FULL-LENGTH	167_169	sense partial	>gi|224144954|ref|XP_002325473.1| predicted protein [Populus trichocarpa] gi|118486776|gb|ABK95223.1| unknown [Populus trichocarpa] gi|222862348|gb|EEE99854.1| predicted protein [Populus trichocarpa] Length 493 Score 351 bits (900), Expect(3) e-163 Identities 179/255 (70%), Positives 207/255 (81%), Gaps 2/255 (0%) Frame +2
predicted protein	Contig1749	3e-51	FULL-LENGTH	79_81	sense complete	>gi|224072402|ref|XP_002303718.1| predicted protein [Populus trichocarpa] gi|222841150|gb|EEE78697.1| predicted protein [Populus trichocarpa] Length 816 Score 210 bits (534), Expect 3e-51 Identities 141/418 (33%), Positives 196/418 (46%), Gaps 27/418 (6%) Frame +1
Polyprotein, putative	Contig1751	4e-41	FULL-LENGTH	191_193	antisense complete	>gi|113205142|gb|AAT40504.2| Polyprotein, putative [Solanum demissum] Length 868 Score 174 bits (441), Expect 4e-41 Identities 86/136 (63%), Positives 102/136 (75%), Gaps 1/136 (0%) Frame -2
CBL-interacting protein kinase 6	Contig1752	6e-07	FULL-LENGTH	286_288	sense partial	>gi|347953950|gb|AEP33595.1| CBL-interacting protein kinase 6 [Solanum lycopersicum] Length 432 Score 42.0 bits (97), Expect(2) 6e-07 Identities 19/27 (70%), Positives 21/27 (77%) Frame +1
conserved hypothetical protein	Contig1753	E-129	FULL-LENGTH	75_77	sense complete	>gi|255582265|ref|XP_002531924.1| conserved hypothetical protein [Ricinus communis] gi|223528434|gb|EEF30468.1| conserved hypothetical protein [Ricinus communis] Length 597 Score 467 bits (1201), Expect e-129 Identities 232/401 (57%), Positives 297/401 (74%), Gaps 6/401 (1%) Frame +3
PREDICTED: fatty acid amide hydrolase	Contig1755	1e-73	FULL-LENGTH	69_71	sense partial	>gi|225438343|ref|XP_002272907.1| PREDICTED: fatty acid amide hydrolase [Vitis vinifera] gi|296082617|emb|CBI21622.3| unnamed protein product [Vitis vinifera] Length 610 Score 281 bits (718), Expect 1e-73 Identities 133/181 (73%), Positives 153/181 (84%) Frame +3
predicted protein	Contig1756	1e-08	FULL-LENGTH	35_37	sense partial	>gi|224057874|ref|XP_002299367.1| predicted protein [Populus trichocarpa] gi|118481598|gb|ABK92741.1| unknown [Populus trichocarpa] gi|118488952|gb|ABK96284.1| unknown [Populus trichocarpa x Populus deltoides] gi|222846625|gb|EEE84172.1| predicted protein [Populus trichocarpa] Length 98 Score 63.9 bits (154), Expect 1e-08 Identities 34/60 (56%), Positives 41/60 (68%), Gaps 2/60 (3%) Frame +2
PREDICTED: putative xyloglucan endotransglucosylase/hydrolase protein 1-like	Contig1757	8e-79	FULL-LENGTH	189_191	sense partial	>gi|359480415|ref|XP_003632454.1| PREDICTED: putative xyloglucan endotransglucosylase/hydrolase protein 1-like [Vitis vinifera] gi|296086841|emb|CBI33008.3| unnamed protein product [Vitis vinifera] Length 280 Score 299 bits (765), Expect 8e-79 Identities 138/221 (62%), Positives 168/221 (76%), Gaps 1/221 (0%) Frame +3
Avr9/Cf-9 rapidly elicited protein 65	Contig1758	2e-39	FULL-LENGTH	72_74	sense complete	>gi|12003400|gb|AAG43557.1|AF211539_1 Avr9/Cf-9 rapidly elicited protein 65 [Nicotiana tabacum] Length 97 Score 167 bits (422), Expect 2e-39 Identities 84/98 (85%), Positives 89/98 (90%) Frame +3
uncharacterized protein LOC100527905	Contig1761	2e-36	FULL-LENGTH	82_84	sense complete	>gi|351722369|ref|NP_001235450.1| uncharacterized protein LOC100527905 [Glycine max] gi|255633518|gb|ACU17117.1| unknown [Glycine max] Length 94 Score 130 bits (328), Expect(2) 2e-36 Identities 64/73 (87%), Positives 68/73 (93%) Frame +1
PREDICTED: probable CCR4-associated factor 1 homolog 7 isoform 1	Contig1762	3e-36	FULL-LENGTH	247_249	sense partial	>gi|225465508|ref|XP_002272165.1| PREDICTED: probable CCR4-associated factor 1 homolog 7 isoform 1 [Vitis vinifera] Length 274 Score 155 bits (393), Expect 3e-36 Identities 73/86 (84%), Positives 82/86 (95%) Frame +1
CYP72A55v1	Contig1765	7e-45	FULL-LENGTH	273_275	sense partial	>gi|85068624|gb|ABC69392.1| CYP72A55v1 [Nicotiana tabacum] Length 521 Score 184 bits (468), Expect 7e-45 Identities 90/105 (85%), Positives 90/105 (85%) Frame +3
ubiquitin fusion-degradation protein-like	Contig1766	5e-93	FULL-LENGTH	368_370	sense partial	>gi|78191476|gb|ABB29959.1| ubiquitin fusion-degradation protein-like [Solanum tuberosum] Length 315 Score 346 bits (887), Expect 5e-93 Identities 173/213 (81%), Positives 177/213 (83%) Frame +2
PREDICTED: RING-H2 finger protein ATL38	Contig1767	3e-66	FULL-LENGTH	30_32	sense partial	>gi|225449738|ref|XP_002270953.1| PREDICTED: RING-H2 finger protein ATL38 [Vitis vinifera] Length 228 Score 256 bits (654), Expect 3e-66 Identities 125/197 (63%), Positives 143/197 (72%) Frame +3
sugar transporter ERD6-like 8	Contig1771	6e-35	FULL-LENGTH	152_154	sense partial	>gi|30679397|ref|NP_187166.2| sugar transporter ERD6-like 8 [Arabidopsis thaliana] gi|117940178|sp|Q0WQ63.1|ERDL8_ARATH RecName: Full=Sugar transporter ERD6-like 8 gi|110737589|dbj|BAF00736.1| putative sugar transporter [Arabidopsis thaliana] gi|332640670|gb|AEE74191.1| sugar transporter ERD6-like 8 [Arabidopsis thaliana] Length 470 Score 152 bits (385), Expect 6e-35 Identities 75/112 (66%), Posi…
RabE1	Contig1774	2e-87	FULL-LENGTH	234_236	sense complete	>gi|385888878|gb|AFI98561.1| RabE1 [Nicotiana benthamiana] Length 216 Score 328 bits (841), Expect 2e-87 Identities 171/202 (84%), Positives 171/202 (84%) Frame +3
protein phosphatase 2C ABI2 homolog	Contig1775	2e-26	FULL-LENGTH	122_124	sense partial	>gi|350535078|ref|NP_001234686.1| protein phosphatase 2C ABI2 homolog [Solanum lycopersicum] gi|258546336|dbj|BAI39595.1| protein phosphatase 2C ABI2 homolog [Solanum lycopersicum] Length 544 Score 122 bits (307), Expect 2e-26 Identities 61/75 (81%), Positives 67/75 (89%) Frame +2
PREDICTED: calmodulin-like protein 5-like	Contig1778	5e-59	FULL-LENGTH	148_150	sense complete	>gi|449468778|ref|XP_004152098.1| PREDICTED: calmodulin-like protein 5-like [Cucumis sativus] gi|449532294|ref|XP_004173117.1| PREDICTED: calmodulin-like protein 5-like [Cucumis sativus] gi|270309004|dbj|BAI52955.1| calcium-binding EF-hand protein [Citrullus lanatus subsp. vulgaris] Length 150 Score 232 bits (591), Expect 5e-59 Identities 111/143 (77%), Positives 126/143 (88%) Frame +1
PREDICTED: uncharacterized protein LOC100250886	Contig1780	3e-39	FULL-LENGTH	186_188	sense partial	>gi|225455786|ref|XP_002274364.1| PREDICTED: uncharacterized protein LOC100250886 [Vitis vinifera] Length 307 Score 167 bits (424), Expect 3e-39 Identities 81/184 (44%), Positives 116/184 (63%), Gaps 3/184 (1%) Frame +3
predicted protein	Contig1781	6e-92	FULL-LENGTH	119_121	sense complete	>gi|224099617|ref|XP_002311553.1| predicted protein [Populus trichocarpa] gi|222851373|gb|EEE88920.1| predicted protein [Populus trichocarpa] Length 380 Score 343 bits (881), Expect 6e-92 Identities 193/401 (48%), Positives 259/401 (64%), Gaps 10/401 (2%) Frame +2
PREDICTED: RING finger and CHY zinc finger domain-containing protein 1-like	Contig1782	E-115	FULL-LENGTH	159_161	sense complete	>gi|356555553|ref|XP_003546095.1| PREDICTED: RING finger and CHY zinc finger domain-containing protein 1-like [Glycine max] Length 267 Score 366 bits (940), Expect(3) e-115 Identities 163/233 (69%), Positives 189/233 (81%), Gaps 1/233 (0%) Frame +3
PREDICTED: transmembrane 9 superfamily member 4 isoform 1	Contig1784	0	FULL-LENGTH	246_248	sense complete	>gi|225430488|ref|XP_002285526.1| PREDICTED: transmembrane 9 superfamily member 4 isoform 1 [Vitis vinifera] gi|296082138|emb|CBI21143.3| unnamed protein product [Vitis vinifera] Length 638 Score 840 bits (2171), Expect(2) 0.0 Identities 399/494 (80%), Positives 445/494 (90%), Gaps 1/494 (0%) Frame +3
PREDICTED: DPH4 homolog isoform 3	Contig1787	8e-54	FULL-LENGTH	192_194	sense partial	>gi|225432792|ref|XP_002283454.1| PREDICTED: DPH4 homolog isoform 3 [Vitis vinifera] gi|225432794|ref|XP_002283447.1| PREDICTED: DPH4 homolog isoform 2 [Vitis vinifera] gi|225432796|ref|XP_002283441.1| PREDICTED: DPH4 homolog isoform 1 [Vitis vinifera] Length 182 Score 215 bits (547), Expect 8e-54 Identities 103/173 (59%), Positives 132/173 (76%) Frame +3
unnamed protein product	Contig1788	3e-52	FULL-LENGTH	55_57	sense complete	>gi|297743875|emb|CBI36845.3| unnamed protein product [Vitis vinifera] Length 182 Score 210 bits (534), Expect 3e-52 Identities 98/156 (62%), Positives 128/156 (82%), Gaps 1/156 (0%) Frame +1
gcn4-complementing protein, putative	Contig1790	E-167	FULL-LENGTH	142_144	sense partial	>gi|255540067|ref|XP_002511098.1| gcn4-complementing protein, putative [Ricinus communis] gi|223550213|gb|EEF51700.1| gcn4-complementing protein, putative [Ricinus communis] Length 818 Score 590 bits (1521), Expect(2) e-167 Identities 319/529 (60%), Positives 375/529 (70%), Gaps 31/529 (5%) Frame +1
syntaxin, putative	Contig1796	9e-49	FULL-LENGTH	8_10	sense partial	>gi|255561104|ref|XP_002521564.1| syntaxin, putative [Ricinus communis] gi|223539242|gb|EEF40835.1| syntaxin, putative [Ricinus communis] Length 493 Score 131 bits (330), Expect(2) 9e-49 Identities 62/82 (75%), Positives 72/82 (87%) Frame +2
GDP-mannose 3',5'-epimerase	Contig1798	E-104	FULL-LENGTH	16_18	sense partial	>gi|350539619|ref|NP_001234734.1| GDP-mannose 3',5'-epimerase [Solanum lycopersicum] gi|240248432|gb|ACS45393.1| GDP-mannose 3',5'-epimerase [Solanum lycopersicum] gi|240248440|gb|ACS45397.1| GDP-mannose 3',5'-epimerase [Solanum lycopersicum] Length 376 Score 382 bits (982), Expect e-104 Identities 181/188 (96%), Positives 185/188 (98%) Frame +1
unnamed protein product	Contig1799	2e-75	FULL-LENGTH	211_213	sense partial	>gi|296088556|emb|CBI37547.3| unnamed protein product [Vitis vinifera] Length 499 Score 177 bits (449), Expect(2) 2e-75 Identities 83/107 (77%), Positives 96/107 (89%) Frame +1
pectin methylesterase	Contig1803	E-102	FULL-LENGTH	77_79	sense complete	>gi|60101707|gb|AAX13972.1| pectin methylesterase [Nicotiana tabacum] Length 555 Score 380 bits (975), Expect e-102 Identities 203/336 (60%), Positives 249/336 (74%), Gaps 3/336 (0%) Frame +2
PREDICTED: DUF246 domain-containing protein At1g04910-like	Contig1804	5e-58	FULL-LENGTH	152_154	sense partial	>gi|449440882|ref|XP_004138213.1| PREDICTED: DUF246 domain-containing protein At1g04910-like [Cucumis sativus] gi|449525708|ref|XP_004169858.1| PREDICTED: DUF246 domain-containing protein At1g04910-like [Cucumis sativus] Length 515 Score 229 bits (583), Expect 5e-58 Identities 122/178 (68%), Positives 136/178 (76%), Gaps 5/178 (2%) Frame +2
self-incompatibility S-locus F-box ZF4-2, partial	Contig1805	4e-23	FULL-LENGTH	149_151	sense partial	>gi|375333747|gb|AFA53105.1| self-incompatibility S-locus F-box ZF4-2, partial [Solanum chilense] Length 197 Score 112 bits (281), Expect 4e-23 Identities 50/93 (53%), Positives 66/93 (70%), Gaps 4/93 (4%) Frame +2
UDP-galactose transporter	Contig1806	2e-48	FULL-LENGTH	286_288	sense partial	>gi|48209877|gb|AAT40483.1| putative UDP-galactose transporter [Solanum demissum] Length 350 Score 176 bits (447), Expect(2) 2e-48 Identities 83/87 (95%), Positives 85/87 (97%) Frame +1
conserved hypothetical protein	Contig1807	5e-62	FULL-LENGTH	87_89	sense complete	>gi|255580242|ref|XP_002530951.1| conserved hypothetical protein [Ricinus communis] gi|223529466|gb|EEF31423.1| conserved hypothetical protein [Ricinus communis] Length 261 Score 243 bits (621), Expect 5e-62 Identities 126/239 (52%), Positives 159/239 (66%), Gaps 6/239 (2%) Frame +3
PREDICTED: membrane-bound transcription factor site-2 protease-like	Contig1808	7e-52	FULL-LENGTH	31_33	sense partial	>gi|356560965|ref|XP_003548756.1| PREDICTED: membrane-bound transcription factor site-2 protease-like [Glycine max] Length 539 Score 143 bits (361), Expect(2) 7e-52 Identities 68/133 (51%), Positives 93/133 (69%), Gaps 4/133 (3%) Frame +1
unnamed protein product	Contig1811	3e-58	FULL-LENGTH	81_83	sense complete	>gi|296085177|emb|CBI28672.3| unnamed protein product [Vitis vinifera] Length 413 Score 219 bits (557), Expect(2) 3e-58 Identities 113/219 (51%), Positives 149/219 (68%) Frame +3
hypothetical protein At2g02420	Contig1812	4e-09	FULL-LENGTH	2_4	sense complete	>gi|25410984|pir||E84436 hypothetical protein At2g02420 [imported] Arabidopsis thaliana gi|3894174|gb|AAC78524.1| unknown protein [Arabidopsis thaliana] Length 48 Score 65.9 bits (159), Expect 4e-09 Identities 31/36 (86%), Positives 35/36 (97%) Frame +2
hypothetical protein MTR_3g048980	Contig1815	6e-11	FULL-LENGTH	214_216	sense partial	>gi|357459283|ref|XP_003599922.1| hypothetical protein MTR_3g048980 [Medicago truncatula] gi|355488970|gb|AES70173.1| hypothetical protein MTR_3g048980 [Medicago truncatula] Length 486 Score 72.4 bits (176), Expect 6e-11 Identities 35/131 (26%), Positives 73/131 (55%), Gaps 1/131 (0%) Frame +1
RNase H family protein	Contig1816	6e-32	FULL-LENGTH	189_191	antisense complete	>gi|113205274|gb|ABI34321.1| RNase H family protein [Solanum demissum] Length 945 Score 144 bits (363), Expect 6e-32 Identities 84/259 (32%), Positives 128/259 (49%), Gaps 1/259 (0%) Frame -3
PttA'	Contig1817	5e-80	FULL-LENGTH	385_387	sense complete	>gi|2454525|gb|AAB97814.1| PttA' [Petunia x hybrida] Length 430 Score 222 bits (565), Expect(2) 5e-80 Identities 149/373 (39%), Positives 189/373 (50%), Gaps 7/373 (1%) Frame +1
polyprotein	Contig1822	3e-11	FULL-LENGTH	196_198	sense partial	>gi|111183162|gb|ABH07899.1| putative polyprotein [Solanum lycopersicum] Length 1428 Score 57.4 bits (137), Expect(2) 3e-11 Identities 24/42 (57%), Positives 31/42 (73%) Frame +1
cytosolic purine 5-nucleotidase, putative	Contig1826	5e-30	FULL-LENGTH	162_164	sense partial	>gi|255559120|ref|XP_002520582.1| cytosolic purine 5-nucleotidase, putative [Ricinus communis] gi|223540242|gb|EEF41815.1| cytosolic purine 5-nucleotidase, putative [Ricinus communis] Length 538 Score 105 bits (262), Expect(2) 5e-30 Identities 47/66 (71%), Positives 55/66 (83%) Frame +3
S-locus F-box-like protein d	Contig1827	5e-14	FULL-LENGTH	177_179	sense partial	>gi|162134185|gb|ABX82524.1| S-locus F-box-like protein d [Petunia integrifolia subsp. inflata] Length 385 Score 57.4 bits (137), Expect(2) 5e-14 Identities 30/70 (42%), Positives 45/70 (64%) Frame +3
PREDICTED: WD repeat-containing protein 13	Contig1829	0	FULL-LENGTH	210_212	sense complete	>gi|225427694|ref|XP_002274240.1| PREDICTED: WD repeat-containing protein 13 [Vitis vinifera] gi|297744762|emb|CBI38024.3| unnamed protein product [Vitis vinifera] Length 477 Score 568 bits (1465), Expect(2) 0.0 Identities 285/392 (72%), Positives 319/392 (81%) Frame +3
unnamed protein product	Contig1830	2e-32	FULL-LENGTH	150_152	antisense complete	>gi|297736566|emb|CBI25437.3| unnamed protein product [Vitis vinifera] Length 399 Score 143 bits (361), Expect 2e-32 Identities 68/108 (62%), Positives 87/108 (80%) Frame -3
PREDICTED: uncharacterized protein LOC100244212	Contig1832	7e-46	FULL-LENGTH	124_126	sense partial	>gi|225427621|ref|XP_002269544.1| PREDICTED: uncharacterized protein LOC100244212 [Vitis vinifera] Length 568 Score 190 bits (482), Expect 7e-46 Identities 112/234 (47%), Positives 152/234 (64%), Gaps 12/234 (5%) Frame +1
PREDICTED: large subunit GTPase 1 homolog	Contig1834	0	FULL-LENGTH	531_533	sense complete	>gi|225462438|ref|XP_002264570.1| PREDICTED: large subunit GTPase 1 homolog [Vitis vinifera] Length 597 Score 429 bits (1104), Expect(2) 0.0 Identities 220/334 (65%), Positives 251/334 (75%), Gaps 4/334 (1%) Frame +3
PREDICTED: uncharacterized protein LOC100240940	Contig1835	0	FULL-LENGTH	84_86	sense complete	>gi|225432256|ref|XP_002271765.1| PREDICTED: uncharacterized protein LOC100240940 [Vitis vinifera] gi|297736848|emb|CBI26049.3| unnamed protein product [Vitis vinifera] Length 815 Score 508 bits (1309), Expect(3) 0.0 Identities 259/327 (79%), Positives 281/327 (85%), Gaps 12/327 (3%) Frame +3
PREDICTED: protein Red isoform 1	Contig1836	0	FULL-LENGTH	333_335	sense complete	>gi|225444599|ref|XP_002274576.1| PREDICTED: protein Red isoform 1 [Vitis vinifera] gi|297738505|emb|CBI27750.3| unnamed protein product [Vitis vinifera] Length 566 Score 630 bits (1625), Expect(3) 0.0 Identities 317/445 (71%), Positives 358/445 (80%), Gaps 8/445 (1%) Frame +3
hypothetical protein RCOM_0204720	Contig1837	2e-43	FULL-LENGTH	195_197	sense complete	>gi|255574091|ref|XP_002527961.1| hypothetical protein RCOM_0204720 [Ricinus communis] gi|223532587|gb|EEF34373.1| hypothetical protein RCOM_0204720 [Ricinus communis] Length 561 Score 183 bits (464), Expect 2e-43 Identities 182/573 (31%), Positives 262/573 (45%), Gaps 39/573 (6%) Frame +3
retrotransposon protein, putative, unclassified	Contig1839	6e-08	FULL-LENGTH	33_35	sense complete	>gi|77556691|gb|ABA99487.1| retrotransposon protein, putative, unclassified [Oryza sativa Japonica Group] Length 1627 Score 63.2 bits (152), Expect 6e-08 Identities 38/95 (40%), Positives 59/95 (62%), Gaps 1/95 (1%) Frame +3
RecName: Full=Adenylosuccinate synthetase, chloroplastic; Short=AMPSase; Short=AdSS; AltName: Full=IMP--aspartate ligase; Flags: Precursor	Contig1840	0	FULL-LENGTH	67_69	sense partial	>gi|75324707|sp|Q6T7E8.1|PURA_TOBAC RecName: Full=Adenylosuccinate synthetase, chloroplastic; Short=AMPSase; Short=AdSS; AltName: Full=IMP--aspartate ligase; Flags: Precursor gi|37983671|gb|AAR06294.1| adenylosuccinate synthase [Nicotiana tabacum] Length 505 Score 771 bits (1991), Expect 0.0 Identities 390/424 (91%), Positives 399/424 (94%) Frame +1
PREDICTED: probable methyltransferase PMT18	Contig1844	9e-61	FULL-LENGTH	261_263	sense partial	>gi|225426475|ref|XP_002270920.1| PREDICTED: probable methyltransferase PMT18 [Vitis vinifera] Length 632 Score 238 bits (607), Expect 9e-61 Identities 112/156 (71%), Positives 123/156 (78%) Frame +3
RecName: Full=ADP,ATP carrier protein, mitochondrial; AltName: Full=ADP/ATP translocase; AltName: Full=Adenine nucleotide translocator; Short=ANT; Flags: Precursor	Contig1846	3e-66	FULL-LENGTH	105_107	sense partial	>gi|113461|sp|P27081.1|ADT2_SOLTU RecName: Full=ADP,ATP carrier protein, mitochondrial; AltName: Full=ADP/ATP translocase; AltName: Full=Adenine nucleotide translocator; Short=ANT; Flags: Precursor gi|21405|emb|CAA40782.1| adenine nucleotide translocator [Solanum tuberosum] Length 386 Score 256 bits (654), Expect 3e-66 Identities 133/184 (72%), Positives 146/184 (79%) Frame +3
unnamed protein product	Contig1848	1e-38	FULL-LENGTH	44_46	sense partial	>gi|296089840|emb|CBI39659.3| unnamed protein product [Vitis vinifera] Length 617 Score 164 bits (415), Expect 1e-38 Identities 88/179 (49%), Positives 119/179 (66%), Gaps 2/179 (1%) Frame +2
PREDICTED: uncharacterized protein ycf20-like	Contig1850	1e-54	FULL-LENGTH	138_140	sense complete	>gi|449451787|ref|XP_004143642.1| PREDICTED: uncharacterized protein ycf20-like [Cucumis sativus] gi|449530953|ref|XP_004172456.1| PREDICTED: uncharacterized protein ycf20-like [Cucumis sativus] Length 156 Score 220 bits (560), Expect 1e-54 Identities 119/155 (76%), Positives 127/155 (81%), Gaps 3/155 (1%) Frame +3
actin-like protein	Contig1853	3e-84	FULL-LENGTH	129_131	sense partial	>gi|7960245|gb|AAF71264.1|AF246714_1 actin-like protein [Phalaenopsis hybrid cultivar] Length 377 Score 316 bits (809), Expect 3e-84 Identities 159/187 (85%), Positives 162/187 (86%) Frame +3
PREDICTED: putative MO25-like protein At5g47540	Contig1855	E-168	FULL-LENGTH	30_32	sense complete	>gi|225469268|ref|XP_002267661.1| PREDICTED: putative MO25-like protein At5g47540 [Vitis vinifera] gi|302141642|emb|CBI18773.3| unnamed protein product [Vitis vinifera] Length 340 Score 596 bits (1537), Expect e-168 Identities 300/338 (88%), Positives 321/338 (94%) Frame +3
3-phosphoinositide-dependent protein kinase-1	Contig1856	3e-60	FULL-LENGTH	211_213	sense partial	>gi|350539745|ref|NP_001234519.1| 3-phosphoinositide-dependent protein kinase-1 [Solanum lycopersicum] gi|57168305|gb|AAW38936.1| 3-phosphoinositide-dependent protein kinase-1 [Solanum lycopersicum] Length 494 Score 238 bits (606), Expect 3e-60 Identities 118/129 (91%), Positives 122/129 (94%) Frame +1
cysteine-rich protein	Contig1858	4e-16	FULL-LENGTH	86_88	sense complete	>gi|6626173|gb|AAF19524.1|AF213464_1 cysteine-rich protein [Nicotiana tabacum] Length 74 Score 90.5 bits (223), Expect 4e-16 Identities 41/68 (60%), Positives 56/68 (82%) Frame +2
hypothetical protein VITISV_001138	Contig1864	5e-57	FULL-LENGTH	130_132	sense complete	>gi|147790674|emb|CAN61018.1| hypothetical protein VITISV_001138 [Vitis vinifera] Length 160 Score 225 bits (573), Expect 5e-57 Identities 106/150 (70%), Positives 121/150 (80%) Frame +1
hypothetical protein VITISV_021146	Contig1865	3e-27	FULL-LENGTH	194_196	sense partial	>gi|147836162|emb|CAN75431.1| hypothetical protein VITISV_021146 [Vitis vinifera] Length 486 Score 126 bits (317), Expect 3e-27 Identities 62/92 (67%), Positives 74/92 (80%), Gaps 6/92 (6%) Frame +2
PREDICTED: GPI-anchored protein LORELEI	Contig1866	3e-27	FULL-LENGTH	206_208	sense complete	>gi|225446345|ref|XP_002272406.1| PREDICTED: GPI-anchored protein LORELEI [Vitis vinifera] gi|302143285|emb|CBI21846.3| unnamed protein product [Vitis vinifera] Length 171 Score 127 bits (320), Expect 3e-27 Identities 63/114 (55%), Positives 79/114 (69%), Gaps 1/114 (0%) Frame +2
predicted protein	Contig1867	E-115	FULL-LENGTH	261_263	sense complete	>gi|224126749|ref|XP_002319917.1| predicted protein [Populus trichocarpa] gi|118481891|gb|ABK92881.1| unknown [Populus trichocarpa] gi|222858293|gb|EEE95840.1| predicted protein [Populus trichocarpa] Length 235 Score 420 bits (1080), Expect e-115 Identities 185/234 (79%), Positives 215/234 (91%), Gaps 1/234 (0%) Frame +3
natural resistance-associated macrophage protein, putative	Contig1869	6e-07	FULL-LENGTH	41_43	sense partial	>gi|255538128|ref|XP_002510129.1| natural resistance-associated macrophage protein, putative [Ricinus communis] gi|223550830|gb|EEF52316.1| natural resistance-associated macrophage protein, putative [Ricinus communis] Length 462 Score 50.8 bits (120), Expect(2) 6e-07 Identities 23/47 (48%), Positives 31/47 (65%) Frame +2
PREDICTED: uncharacterized protein LOC101210178	Contig1871	2e-24	FULL-LENGTH	129_131	sense complete	>gi|449445981|ref|XP_004140750.1| PREDICTED: uncharacterized protein LOC101210178 [Cucumis sativus] gi|449522135|ref|XP_004168083.1| PREDICTED: uncharacterized LOC101210178 [Cucumis sativus] Length 130 Score 117 bits (293), Expect 2e-24 Identities 57/90 (63%), Positives 67/90 (74%), Gaps 5/90 (5%) Frame +3
unnamed protein product	Contig1872	2e-95	FULL-LENGTH	666_668	sense complete	>gi|296084007|emb|CBI24395.3| unnamed protein product [Vitis vinifera] Length 441 Score 174 bits (440), Expect(4) 2e-95 Identities 95/204 (46%), Positives 115/204 (56%), Gaps 6/204 (2%) Frame +3
unnamed protein product	Contig1873	1e-35	FULL-LENGTH	78_80	sense complete	>gi|297743875|emb|CBI36845.3| unnamed protein product [Vitis vinifera] Length 182 Score 154 bits (390), Expect 1e-35 Identities 73/110 (66%), Positives 93/110 (84%) Frame +3
PREDICTED: probable replication factor C subunit 3	Contig1876	E-116	FULL-LENGTH	70_72	sense complete	>gi|225439256|ref|XP_002263213.1| PREDICTED: probable replication factor C subunit 3 [Vitis vinifera] gi|296089274|emb|CBI39046.3| unnamed protein product [Vitis vinifera] Length 354 Score 424 bits (1091), Expect e-116 Identities 236/366 (64%), Positives 263/366 (71%), Gaps 9/366 (2%) Frame +1
uncharacterized protein LOC100784473	Contig1877	2e-34	FULL-LENGTH	212_214	sense partial	>gi|358248311|ref|NP_001240115.1| uncharacterized protein LOC100784473 [Glycine max] gi|255635956|gb|ACU18324.1| unknown [Glycine max] Length 197 Score 149 bits (376), Expect 2e-34 Identities 73/89 (82%), Positives 80/89 (89%) Frame +2
predicted protein	Contig1881	E-120	FULL-LENGTH	114_116	sense partial	>gi|224054234|ref|XP_002298158.1| predicted protein [Populus trichocarpa] gi|222845416|gb|EEE82963.1| predicted protein [Populus trichocarpa] Length 391 Score 437 bits (1125), Expect e-120 Identities 201/257 (78%), Positives 232/257 (90%) Frame +3
anti-PCD protein-like precursor	Contig1882	5e-11	FULL-LENGTH	174_176	sense complete	>gi|350537179|ref|NP_001234283.1| anti-PCD protein-like precursor [Solanum lycopersicum] gi|76363957|gb|ABA41598.1| putative anti-PCD protein [Solanum lycopersicum] Length 88 Score 72.4 bits (176), Expect 5e-11 Identities 29/69 (42%), Positives 44/69 (63%) Frame +3
unknown	Contig1883	1e-05	FULL-LENGTH	196_198	sense partial	>gi|388521485|gb|AFK48804.1| unknown [Lotus japonicus] Length 175 Score 54.3 bits (129), Expect 1e-05 Identities 22/26 (84%), Positives 26/26 (100%) Frame +1
unknown	Contig1884	6e-67	FULL-LENGTH	184_186	sense complete	>gi|388497046|gb|AFK36589.1| unknown [Lotus japonicus] Length 156 Score 259 bits (661), Expect 6e-67 Identities 137/159 (86%), Positives 145/159 (91%), Gaps 1/159 (0%) Frame +1
PREDICTED: F-box/LRR-repeat protein 4-like	Contig1885	1e-18	FULL-LENGTH	249_251	sense partial	>gi|359477463|ref|XP_002279087.2| PREDICTED: F-box/LRR-repeat protein 4-like [Vitis vinifera] gi|297736957|emb|CBI26158.3| unnamed protein product [Vitis vinifera] Length 611 Score 97.4 bits (241), Expect 1e-18 Identities 48/75 (64%), Positives 56/75 (74%) Frame +3
PREDICTED: uncharacterized protein At4g37920, chloroplastic	Contig1887	E-161	FULL-LENGTH	205_207	sense complete	>gi|225459407|ref|XP_002285817.1| PREDICTED: uncharacterized protein At4g37920, chloroplastic [Vitis vinifera] gi|302141900|emb|CBI19103.3| unnamed protein product [Vitis vinifera] Length 429 Score 575 bits (1483), Expect e-161 Identities 284/390 (72%), Positives 337/390 (86%), Gaps 3/390 (0%) Frame +1
hypothetical protein VITISV_043874	Contig1888	2e-87	FULL-LENGTH	138_140	sense partial	>gi|147838939|emb|CAN68098.1| hypothetical protein VITISV_043874 [Vitis vinifera] Length 1107 Score 247 bits (630), Expect(2) 2e-87 Identities 116/154 (75%), Positives 141/154 (91%) Frame +3
ribosomal protein L27a-like protein	Contig1890	1e-71	FULL-LENGTH	174_176	sense complete	>gi|76160933|gb|ABA40430.1| ribosomal protein L27a-like protein [Solanum tuberosum] gi|76160998|gb|ABA40462.1| ribosomal protein L27a-like protein [Solanum tuberosum] Length 148 Score 274 bits (700), Expect 1e-71 Identities 129/136 (94%), Positives 131/136 (96%) Frame +3
PREDICTED: uncharacterized protein LOC100259497	Contig1892	E-164	FULL-LENGTH	2_4	sense complete	>gi|225429993|ref|XP_002284059.1| PREDICTED: uncharacterized protein LOC100259497 [Vitis vinifera] Length 406 Score 584 bits (1506), Expect e-164 Identities 282/361 (78%), Positives 316/361 (87%) Frame +2
PREDICTED: uncharacterized protein LOC100810219	Contig1893	5e-32	FULL-LENGTH	187_189	sense complete	>gi|356539846|ref|XP_003538404.1| PREDICTED: uncharacterized protein LOC100810219 [Glycine max] Length 76 Score 141 bits (356), Expect 5e-32 Identities 63/71 (88%), Positives 68/71 (95%) Frame +1
Os12g0271600	Contig1894	3e-32	FULL-LENGTH	82_84	sense partial	>gi|115488128|ref|NP_001066551.1| Os12g0271600 [Oryza sativa Japonica Group] gi|77554602|gb|ABA97398.1| myosin heavy chain, putative, expressed [Oryza sativa Japonica Group] gi|113649058|dbj|BAF29570.1| Os12g0271600 [Oryza sativa Japonica Group] gi|215687361|dbj|BAG91926.1| unnamed protein product [Oryza sativa Japonica Group] Length 647 Score 145 bits (367), Expect 3e-32 Identities 103/301 (34%)…
[Nicotiana tabacum	Contig1895	3e-93	FULL-LENGTH	63_65	sense partial	>gi|623592|gb|AAA74120.1| putative [Nicotiana tabacum] Length 204 Score 345 bits (885), Expect 3e-93 Identities 169/173 (97%), Positives 170/173 (98%) Frame +3
unnamed protein product	Contig1897	9e-20	FULL-LENGTH	212_214	sense complete	>gi|296081324|emb|CBI17706.3| unnamed protein product [Vitis vinifera] Length 166 Score 102 bits (255), Expect 9e-20 Identities 47/78 (60%), Positives 56/78 (71%) Frame +2
conserved hypothetical protein	Contig1898	1e-83	FULL-LENGTH	408_410	sense complete	>gi|255538546|ref|XP_002510338.1| conserved hypothetical protein [Ricinus communis] gi|223551039|gb|EEF52525.1| conserved hypothetical protein [Ricinus communis] Length 302 Score 202 bits (513), Expect(2) 1e-83 Identities 100/148 (67%), Positives 109/148 (73%) Frame +3
RecName: Full=Delta(8)-fatty-acid desaturase; AltName: Full=Delta(8)-sphingolipid desaturase	Contig1899	E-161	FULL-LENGTH	268_270	sense complete	>gi|75319741|sp|Q43469.1|SLD1_HELAN RecName: Full=Delta(8)-fatty-acid desaturase; AltName: Full=Delta(8)-sphingolipid desaturase gi|1040729|emb|CAA60621.1| delta-8 sphingolipid desaturase [Helianthus annuus] Length 458 Score 320 bits (821), Expect(3) e-161 Identities 150/216 (69%), Positives 172/216 (79%), Gaps 8/216 (3%) Frame +1
PREDICTED: DNA-binding protein HEXBP-like	Contig1900	6e-35	FULL-LENGTH	23_25	sense complete	>gi|356502875|ref|XP_003520240.1| PREDICTED: DNA-binding protein HEXBP-like [Glycine max] Length 252 Score 144 bits (363), Expect(2) 6e-35 Identities 81/183 (44%), Positives 91/183 (49%), Gaps 3/183 (1%) Frame +2
PREDICTED: E3 ubiquitin-protein ligase RMA1H1-like	Contig1902	1e-47	FULL-LENGTH	62_64	sense complete	>gi|225461411|ref|XP_002282248.1| PREDICTED: E3 ubiquitin-protein ligase RMA1H1-like [Vitis vinifera] Length 253 Score 168 bits (425), Expect(2) 1e-47 Identities 87/170 (51%), Positives 113/170 (66%), Gaps 13/170 (7%) Frame +2
PREDICTED: ubiquitin-conjugating enzyme E2-17 kDa isoform 2	Contig1903	2e-70	FULL-LENGTH	112_114	sense complete	>gi|225440288|ref|XP_002284203.1| PREDICTED: ubiquitin-conjugating enzyme E2-17 kDa isoform 2 [Vitis vinifera] gi|225440290|ref|XP_002284197.1| PREDICTED: ubiquitin-conjugating enzyme E2-17 kDa isoform 1 [Vitis vinifera] gi|359489699|ref|XP_003633968.1| PREDICTED: ubiquitin-conjugating enzyme E2-17 kDa [Vitis vinifera] gi|147803053|emb|CAN77754.1| hypothetical protein VITISV_039341 [Vitis vinifer…
RecName: Full=Polygalacturonase; Short=PG; AltName: Full=Pectinase; Flags: Precursor	Contig1905	4e-69	FULL-LENGTH	294_296	sense partial	>gi|548491|sp|Q05967.1|PGLR_TOBAC RecName: Full=Polygalacturonase; Short=PG; AltName: Full=Pectinase; Flags: Precursor gi|22701|emb|CAA50338.1| polygalacturonase [Nicotiana tabacum] Length 396 Score 265 bits (677), Expect 4e-69 Identities 130/131 (99%), Positives 131/131 (100%) Frame +3
unnamed protein product	Contig1906	E-136	FULL-LENGTH	57_59	sense complete	>gi|297742086|emb|CBI33873.3| unnamed protein product [Vitis vinifera] Length 480 Score 490 bits (1262), Expect e-136 Identities 267/492 (54%), Positives 325/492 (66%), Gaps 13/492 (2%) Frame +3
PREDICTED: protein WEAK CHLOROPLAST MOVEMENT UNDER BLUE LIGHT 1-like	Contig1907	3e-15	FULL-LENGTH	200_202	sense partial	>gi|225458603|ref|XP_002282770.1| PREDICTED: protein WEAK CHLOROPLAST MOVEMENT UNDER BLUE LIGHT 1-like [Vitis vinifera] Length 844 Score 88.2 bits (217), Expect 3e-15 Identities 93/298 (31%), Positives 138/298 (46%), Gaps 34/298 (11%) Frame +2
PREDICTED: uncharacterized protein LOC100785006	Contig1910	2e-21	FULL-LENGTH	181_183	sense partial	>gi|356526882|ref|XP_003532045.1| PREDICTED: uncharacterized protein LOC100785006 [Glycine max] Length 496 Score 67.8 bits (164), Expect(2) 2e-21 Identities 31/59 (52%), Positives 46/59 (77%), Gaps 1/59 (1%) Frame +1
serine hydroxymethyltransferase 1	Contig1913	0	FULL-LENGTH	55_57	sense complete	>gi|224055837|ref|XP_002298678.1| serine hydroxymethyltransferase 1 [Populus trichocarpa] gi|118481215|gb|ABK92558.1| unknown [Populus trichocarpa] gi|222845936|gb|EEE83483.1| serine hydroxymethyltransferase 1 [Populus trichocarpa] Length 471 Score 870 bits (2249), Expect 0.0 Identities 427/471 (90%), Positives 442/471 (93%) Frame +1
hypothetical protein VITISV_018886	Contig1914	2e-16	FULL-LENGTH	50_52	sense partial	>gi|147791632|emb|CAN75134.1| hypothetical protein VITISV_018886 [Vitis vinifera] Length 334 Score 91.7 bits (226), Expect 2e-16 Identities 47/88 (53%), Positives 60/88 (68%), Gaps 2/88 (2%) Frame +2
hypothetical protein MTR_5g043940	Contig1916	9e-06	FULL-LENGTH	98_100	sense partial	>gi|357487489|ref|XP_003614032.1| hypothetical protein MTR_5g043940 [Medicago truncatula] gi|355515367|gb|AES96990.1| hypothetical protein MTR_5g043940 [Medicago truncatula] Length 714 Score 38.9 bits (89), Expect(2) 9e-06 Identities 21/55 (38%), Positives 33/55 (60%), Gaps 2/55 (3%) Frame +2
unknown	Contig1917	4e-71	FULL-LENGTH	116_118	sense complete	>gi|76160925|gb|ABA40426.1| unknown [Solanum tuberosum] Length 152 Score 208 bits (530), Expect(2) 4e-71 Identities 99/102 (97%), Positives 101/102 (99%) Frame +2
poly(A)-binding protein	Contig1921	0	FULL-LENGTH	95_97	sense complete	>gi|7673355|gb|AAF66823.1|AF190655_1 poly(A)-binding protein [Nicotiana tabacum] Length 649 Score 1040 bits (2689), Expect 0.0 Identities 545/625 (87%), Positives 546/625 (87%) Frame +2
PREDICTED: vacuolar proton translocating ATPase 100 kDa subunit	Contig1922	5e-26	FULL-LENGTH	17_19	sense partial	>gi|225427716|ref|XP_002265086.1| PREDICTED: vacuolar proton translocating ATPase 100 kDa subunit [Vitis vinifera] gi|297744757|emb|CBI38019.3| unnamed protein product [Vitis vinifera] Length 822 Score 122 bits (306), Expect 5e-26 Identities 67/129 (51%), Positives 81/129 (62%) Frame +2
RecName: Full=Fructose-1,6-bisphosphatase, cytosolic; Short=FBPase; AltName: Full=CY-F1; AltName: Full=D-fructose-1,6-bisphosphate 1-phosphohydrolase	Contig1923	E-179	FULL-LENGTH	75_77	sense complete	>gi|1169586|sp|P46276.1|F16P2_SOLTU RecName: Full=Fructose-1,6-bisphosphatase, cytosolic; Short=FBPase; AltName: Full=CY-F1; AltName: Full=D-fructose-1,6-bisphosphate 1-phosphohydrolase gi|440591|emb|CAA54265.1| fructose-1,6-bisphosphatase [Solanum tuberosum] Length 340 Score 635 bits (1637), Expect e-179 Identities 313/340 (92%), Positives 318/340 (93%) Frame +3
PREDICTED: annexin D5	Contig1924	E-127	FULL-LENGTH	261_263	sense complete	>gi|225424468|ref|XP_002285166.1| PREDICTED: annexin D5 [Vitis vinifera] gi|297737581|emb|CBI26782.3| unnamed protein product [Vitis vinifera] Length 316 Score 462 bits (1188), Expect e-127 Identities 232/316 (73%), Positives 266/316 (84%), Gaps 3/316 (0%) Frame +3
clathrin adaptor complexes medium subunit family protein	Contig1925	0	FULL-LENGTH	126_128	sense complete	>gi|297843902|ref|XP_002889832.1| clathrin adaptor complexes medium subunit family protein [Arabidopsis lyrata subsp. lyrata] gi|297335674|gb|EFH66091.1| clathrin adaptor complexes medium subunit family protein [Arabidopsis lyrata subsp. lyrata] Length 428 Score 751 bits (1939), Expect 0.0 Identities 366/428 (85%), Positives 402/428 (93%) Frame +3
UP-9A	Contig1927	1e-30	FULL-LENGTH	110_112	sense complete	>gi|93280156|gb|ABF06706.1| UP-9A [Nicotiana tabacum] Length 117 Score 137 bits (346), Expect 1e-30 Identities 75/112 (66%), Positives 79/112 (70%) Frame +2
clp protease proteolytic subunit protein	Contig1928	5e-24	FULL-LENGTH	88_90	sense complete	>gi|290489434|gb|ADD31101.1| clp protease proteolytic subunit protein [Aucuba japonica] Length 198 Score 117 bits (292), Expect 5e-24 Identities 60/76 (78%), Positives 61/76 (80%) Frame +1
hypothetical protein VITISV_039388	Contig1930	5e-31	FULL-LENGTH	183_185	sense partial	>gi|147783182|emb|CAN68669.1| hypothetical protein VITISV_039388 [Vitis vinifera] Length 1360 Score 90.5 bits (223), Expect(2) 5e-31 Identities 40/102 (39%), Positives 61/102 (59%) Frame +3
thiosulfate:cyanide sulfurtransferase-like protein	Contig1938	E-157	FULL-LENGTH	182_184	sense partial	>gi|224579303|gb|ACN58229.1| thiosulfate:cyanide sulfurtransferase-like protein [Solanum lycopersicum] Length 318 Score 560 bits (1442), Expect e-157 Identities 269/306 (87%), Positives 288/306 (94%) Frame +2
PREDICTED: chaperone protein dnaJ 16-like isoform 2	Contig1939	E-120	FULL-LENGTH	116_118	sense complete	>gi|357138177|ref|XP_003570674.1| PREDICTED: chaperone protein dnaJ 16-like isoform 2 [Brachypodium distachyon] Length 405 Score 191 bits (485), Expect(3) e-120 Identities 94/135 (69%), Positives 109/135 (80%) Frame +2
actin isoform B	Contig1940	E-145	FULL-LENGTH	253_255	sense partial	>gi|6683504|dbj|BAA89214.1| actin isoform B [Mimosa pudica] Length 377 Score 322 bits (826), Expect(3) e-145 Identities 177/221 (80%), Positives 189/221 (85%), Gaps 2/221 (0%) Frame +1
PREDICTED: transcription factor bHLH140-like	Contig1941	0	FULL-LENGTH	126_128	sense complete	>gi|359481176|ref|XP_002270443.2| PREDICTED: transcription factor bHLH140-like [Vitis vinifera] Length 734 Score 943 bits (2438), Expect 0.0 Identities 493/735 (67%), Positives 568/735 (77%), Gaps 16/735 (2%) Frame +3
PREDICTED: uncharacterized protein LOC100267889	Contig1944	E-142	FULL-LENGTH	466_468	sense complete	>gi|225430021|ref|XP_002284175.1| PREDICTED: uncharacterized protein LOC100267889 [Vitis vinifera] gi|296081886|emb|CBI20891.3| unnamed protein product [Vitis vinifera] Length 478 Score 510 bits (1313), Expect e-142 Identities 272/469 (57%), Positives 315/469 (67%), Gaps 4/469 (0%) Frame +1
histone 2	Contig1946	4e-43	FULL-LENGTH	87_89	sense complete	>gi|224124196|ref|XP_002319269.1| histone 2 [Populus trichocarpa] gi|222857645|gb|EEE95192.1| histone 2 [Populus trichocarpa] Length 169 Score 181 bits (458), Expect 4e-43 Identities 99/143 (69%), Positives 102/143 (71%), Gaps 1/143 (0%) Frame +3
predicted protein	Contig1947	3e-91	FULL-LENGTH	106_108	sense complete	>gi|224062379|ref|XP_002300825.1| predicted protein [Populus trichocarpa] gi|222842551|gb|EEE80098.1| predicted protein [Populus trichocarpa] Length 226 Score 340 bits (872), Expect 3e-91 Identities 173/222 (77%), Positives 197/222 (88%) Frame +1
oligopeptide transporter 2	Contig1948	7e-55	FULL-LENGTH	77_79	sense partial	>gi|15218331|ref|NP_172464.1| oligopeptide transporter 2 [Arabidopsis thaliana] gi|259016293|sp|O04514.2|OPT2_ARATH RecName: Full=Oligopeptide transporter 2; Short=AtOPT2 gi|332190394|gb|AEE28515.1| oligopeptide transporter 2 [Arabidopsis thaliana] Length 734 Score 219 bits (558), Expect 7e-55 Identities 107/139 (76%), Positives 119/139 (85%), Gaps 4/139 (2%) Frame +2
brittle 1 protein-like	Contig1953	E-172	FULL-LENGTH	455_457	sense complete	>gi|77416925|gb|ABA81858.1| brittle 1 protein-like [Solanum tuberosum] Length 398 Score 612 bits (1578), Expect e-172 Identities 321/399 (80%), Positives 335/399 (83%), Gaps 1/399 (0%) Frame +2
PREDICTED: ABC transporter I family member 6, chloroplastic	Contig1955	E-103	FULL-LENGTH	192_194	sense complete	>gi|225464033|ref|XP_002267203.1| PREDICTED: ABC transporter I family member 6, chloroplastic [Vitis vinifera] gi|296087808|emb|CBI35064.3| unnamed protein product [Vitis vinifera] Length 321 Score 199 bits (505), Expect(4) e-103 Identities 99/125 (79%), Positives 114/125 (91%), Gaps 2/125 (1%) Frame +3
conserved hypothetical protein	Contig1957	1e-18	FULL-LENGTH	191_193	sense complete	>gi|255568577|ref|XP_002525262.1| conserved hypothetical protein [Ricinus communis] gi|223535420|gb|EEF37090.1| conserved hypothetical protein [Ricinus communis] Length 104 Score 99.8 bits (247), Expect 1e-18 Identities 51/92 (55%), Positives 69/92 (75%), Gaps 1/92 (1%) Frame +2
predicted protein	Contig1960	2e-16	FULL-LENGTH	251_253	sense complete	>gi|224083223|ref|XP_002306967.1| predicted protein [Populus trichocarpa] gi|118485981|gb|ABK94835.1| unknown [Populus trichocarpa] gi|222856416|gb|EEE93963.1| predicted protein [Populus trichocarpa] Length 106 Score 92.0 bits (227), Expect 2e-16 Identities 53/106 (50%), Positives 57/106 (53%) Frame +2
uncharacterized protein	Contig1961	1e-14	FULL-LENGTH	72_74	sense complete	>gi|15236039|ref|NP_193463.1| uncharacterized protein [Arabidopsis thaliana] gi|15292857|gb|AAK92799.1| unknown protein [Arabidopsis thaliana] gi|37202058|gb|AAQ89644.1| At4g17310 [Arabidopsis thaliana] gi|51969176|dbj|BAD43280.1| hypothetical protein [Arabidopsis thaliana] gi|332658475|gb|AEE83875.1| uncharacterized protein [Arabidopsis thaliana] Length 99 Score 84.3 bits (207), Expect 1e-14 Ide…
alpha-soluble NSF attachment protein	Contig1967	6e-66	FULL-LENGTH	188_190	sense complete	>gi|211906448|gb|ACJ11717.1| alpha-soluble NSF attachment protein [Gossypium hirsutum] Length 289 Score 226 bits (576), Expect(2) 6e-66 Identities 118/180 (65%), Positives 142/180 (78%) Frame +2
anti-PCD protein-like precursor	Contig1968	2e-07	FULL-LENGTH	95_97	sense complete	>gi|350537179|ref|NP_001234283.1| anti-PCD protein-like precursor [Solanum lycopersicum] gi|76363957|gb|ABA41598.1| putative anti-PCD protein [Solanum lycopersicum] Length 88 Score 60.1 bits (144), Expect 2e-07 Identities 32/80 (40%), Positives 41/80 (51%) Frame +2
Os04g0603800	Contig1969	4e-20	FULL-LENGTH	80_82	antisense complete	>gi|115460366|ref|NP_001053783.1| Os04g0603800 [Oryza sativa Japonica Group] gi|113565354|dbj|BAF15697.1| Os04g0603800, partial [Oryza sativa Japonica Group] Length 123 Score 103 bits (256), Expect 4e-20 Identities 52/98 (53%), Positives 67/98 (68%) Frame -2
PREDICTED: elicitor-responsive protein 3	Contig1971	1e-30	FULL-LENGTH	89_91	sense complete	>gi|225426785|ref|XP_002282926.1| PREDICTED: elicitor-responsive protein 3 [Vitis vinifera] gi|297742592|emb|CBI34741.3| unnamed protein product [Vitis vinifera] Length 147 Score 96.3 bits (238), Expect(2) 1e-30 Identities 46/87 (52%), Positives 61/87 (70%), Gaps 2/87 (2%) Frame +2
conserved hypothetical protein	Contig1972	E-120	FULL-LENGTH	440_442	sense complete	>gi|255571275|ref|XP_002526587.1| conserved hypothetical protein [Ricinus communis] gi|223534081|gb|EEF35799.1| conserved hypothetical protein [Ricinus communis] Length 377 Score 297 bits (760), Expect(2) e-120 Identities 144/214 (67%), Positives 170/214 (79%) Frame +2
receptor serine-threonine protein kinase, putative	Contig1973	E-145	FULL-LENGTH	1_3	sense complete	>gi|255560177|ref|XP_002521106.1| receptor serine-threonine protein kinase, putative [Ricinus communis] gi|223539675|gb|EEF41257.1| receptor serine-threonine protein kinase, putative [Ricinus communis] Length 447 Score 521 bits (1342), Expect e-145 Identities 259/359 (72%), Positives 302/359 (84%), Gaps 2/359 (0%) Frame +1
lysine-rich protein	Contig1976	6e-10	FULL-LENGTH	13_15	sense complete	>gi|165905821|gb|ABY71635.1| lysine-rich protein [Capsicum frutescens] Length 223 Score 69.7 bits (169), Expect 6e-10 Identities 56/135 (41%), Positives 62/135 (45%), Gaps 6/135 (4%) Frame +1
polypeptide with a gag-like domain	Contig1977	2e-23	FULL-LENGTH	325_327	antisense complete	>gi|66841323|dbj|BAD99219.1| polypeptide with a gag-like domain [Petunia x hybrida] Length 463 Score 115 bits (289), Expect 2e-23 Identities 51/91 (56%), Positives 72/91 (79%) Frame -1
Sterol-4-methyl-oxidase	Contig1978	1e-87	FULL-LENGTH	91_93	sense partial	>gi|357477023|ref|XP_003608797.1| Sterol-4-methyl-oxidase [Medicago truncatula] gi|355509852|gb|AES90994.1| Sterol-4-methyl-oxidase [Medicago truncatula] Length 303 Score 328 bits (840), Expect 1e-87 Identities 147/220 (66%), Positives 178/220 (80%) Frame +1
Caldesmon, putative	Contig1982	6e-16	FULL-LENGTH	130_132	sense partial	>gi|255546850|ref|XP_002514483.1| Caldesmon, putative [Ricinus communis] gi|223546382|gb|EEF47883.1| Caldesmon, putative [Ricinus communis] Length 584 Score 90.5 bits (223), Expect 6e-16 Identities 51/130 (39%), Positives 75/130 (57%), Gaps 2/130 (1%) Frame +1
PREDICTED: putative hydroxymethylpyrimidine/phosphomethylpyrimidine kinase 2-like	Contig1983	6e-74	FULL-LENGTH	174_176	sense partial	>gi|359486279|ref|XP_002265950.2| PREDICTED: putative hydroxymethylpyrimidine/phosphomethylpyrimidine kinase 2-like [Vitis vinifera] Length 681 Score 261 bits (666), Expect(2) 6e-74 Identities 141/204 (69%), Positives 159/204 (77%), Gaps 8/204 (3%) Frame +3
predicted protein	Contig1984	7e-43	FULL-LENGTH	70_72	sense complete	>gi|224058501|ref|XP_002299531.1| predicted protein [Populus trichocarpa] gi|222846789|gb|EEE84336.1| predicted protein [Populus trichocarpa] Length 154 Score 179 bits (453), Expect 7e-43 Identities 94/154 (61%), Positives 112/154 (72%), Gaps 4/154 (2%) Frame +1
unknown	Contig1986	2e-37	FULL-LENGTH	220_222	sense partial	>gi|388508752|gb|AFK42442.1| unknown [Medicago truncatula] Length 543 Score 94.4 bits (233), Expect(3) 2e-37 Identities 41/56 (73%), Positives 45/56 (80%) Frame +1
ACI14 protein	Contig1987	E-146	FULL-LENGTH	46_48	sense partial	>gi|350536791|ref|NP_001234777.1| ACI14 protein [Solanum lycopersicum] gi|68449770|gb|AAY97872.1| ACI14 [Solanum lycopersicum] Length 315 Score 373 bits (957), Expect(2) e-146 Identities 176/205 (85%), Positives 188/205 (91%), Gaps 7/205 (3%) Frame +1
PREDICTED: phosphatidylinositol-3,4,5-trisphosphate 3-phosphatase and dual-specificity protein phosphatase PTEN-like	Contig1992	E-103	FULL-LENGTH	63_65	sense partial	>gi|356526467|ref|XP_003531839.1| PREDICTED: phosphatidylinositol-3,4,5-trisphosphate 3-phosphatase and dual-specificity protein phosphatase PTEN-like [Glycine max] Length 417 Score 239 bits (611), Expect(2) e-103 Identities 119/215 (55%), Positives 151/215 (70%) Frame +3
unnamed protein product	Contig1993	E-168	FULL-LENGTH	418_420	sense complete	>gi|296086557|emb|CBI32146.3| unnamed protein product [Vitis vinifera] Length 439 Score 597 bits (1540), Expect e-168 Identities 294/378 (77%), Positives 329/378 (87%) Frame +1
RecName: Full=Single-stranded DNA-bindig protein WHY2, mitochondrial; AltName: Full=Protein WHIRLY 2; Short=StWHY2; Flags: Precursor	Contig1994	7e-62	FULL-LENGTH	92_94	sense partial	>gi|426021772|sp|D9J034.1|WHY2_SOLTU RecName: Full=Single-stranded DNA-bindig protein WHY2, mitochondrial; AltName: Full=Protein WHIRLY 2; Short=StWHY2; Flags: Precursor gi|298359665|gb|ADI77438.1| Why2 protein [Solanum tuberosum] Length 238 Score 139 bits (349), Expect(2) 7e-62 Identities 68/87 (78%), Positives 76/87 (87%) Frame +2
hypothetical protein SORBIDRAFT_02g039000	Contig1999	3e-31	FULL-LENGTH	85_87	sense complete	>gi|242050850|ref|XP_002463169.1| hypothetical protein SORBIDRAFT_02g039000 [Sorghum bicolor] gi|241926546|gb|EER99690.1| hypothetical protein SORBIDRAFT_02g039000 [Sorghum bicolor] Length 80 Score 139 bits (351), Expect 3e-31 Identities 69/74 (93%), Positives 73/74 (98%) Frame +1
predicted protein	Contig2000	8e-54	FULL-LENGTH	21_23	sense complete	>gi|224145099|ref|XP_002325526.1| predicted protein [Populus trichocarpa] gi|118484488|gb|ABK94119.1| unknown [Populus trichocarpa] gi|222862401|gb|EEE99907.1| predicted protein [Populus trichocarpa] Length 139 Score 214 bits (544), Expect 8e-54 Identities 109/139 (78%), Positives 121/139 (87%), Gaps 2/139 (1%) Frame +3
Heat shock 70 kDa protein, putative	Contig2005	0	FULL-LENGTH	193_195	sense complete	>gi|255574576|ref|XP_002528199.1| Heat shock 70 kDa protein, putative [Ricinus communis] gi|223532411|gb|EEF34206.1| Heat shock 70 kDa protein, putative [Ricinus communis] Length 849 Score 1314 bits (3400), Expect 0.0 Identities 670/852 (78%), Positives 725/852 (85%), Gaps 1/852 (0%) Frame +1
hypoia-responsive family protein 2	Contig2007	4e-23	FULL-LENGTH	86_88	sense complete	>gi|312985281|gb|ADR30791.1| hypoia-responsive family protein 2 [Hevea brasiliensis] Length 95 Score 113 bits (282), Expect 4e-23 Identities 52/84 (61%), Positives 59/84 (70%) Frame +2
predicted protein	Contig2009	4e-10	FULL-LENGTH	236_238	sense partial	>gi|224123610|ref|XP_002319122.1| predicted protein [Populus trichocarpa] gi|222857498|gb|EEE95045.1| predicted protein [Populus trichocarpa] Length 546 Score 68.9 bits (167), Expect 4e-10 Identities 40/63 (63%), Positives 45/63 (71%), Gaps 1/63 (1%) Frame +2
unknown protein; 6859-4829	Contig2011	4e-16	FULL-LENGTH	92_94	sense partial	>gi|12325234|gb|AAG52564.1|AC010675_12 unknown protein; 6859-4829 [Arabidopsis thaliana] Length 676 Score 89.4 bits (220), Expect 4e-16 Identities 40/68 (58%), Positives 51/68 (75%), Gaps 3/68 (4%) Frame +2
acetyl-CoA synthetase	Contig2012	E-158	FULL-LENGTH	62_64	sense complete	>gi|4107276|emb|CAA67130.1| acetyl-CoA synthetase [Solanum tuberosum] Length 631 Score 279 bits (713), Expect(3) e-158 Identities 124/128 (96%), Positives 126/128 (98%) Frame +2
amsh, putative	Contig2016	4e-20	FULL-LENGTH	233_235	sense partial	>gi|255568810|ref|XP_002525376.1| amsh, putative [Ricinus communis] gi|223535339|gb|EEF37014.1| amsh, putative [Ricinus communis] Length 265 Score 102 bits (255), Expect 4e-20 Identities 54/114 (47%), Positives 73/114 (64%) Frame +2
predicted protein	Contig2020	2e-31	FULL-LENGTH	131_133	sense complete	>gi|224079429|ref|XP_002305862.1| predicted protein [Populus trichocarpa] gi|222848826|gb|EEE86373.1| predicted protein [Populus trichocarpa] Length 262 Score 142 bits (359), Expect 2e-31 Identities 67/79 (84%), Positives 74/79 (93%) Frame +2
WRKY DNA-binding protein	Contig2021	8e-06	FULL-LENGTH	192_194	sense partial	>gi|14530687|dbj|BAB61056.1| WRKY DNA-binding protein [Nicotiana tabacum] Length 727 Score 54.7 bits (130), Expect 8e-06 Identities 26/38 (68%), Positives 26/38 (68%) Frame +3
PREDICTED: peptidyl-prolyl cis-trans isomerase E	Contig2022	4e-64	FULL-LENGTH	27_29	sense complete	>gi|225433902|ref|XP_002265598.1| PREDICTED: peptidyl-prolyl cis-trans isomerase E [Vitis vinifera] gi|297743796|emb|CBI36679.3| unnamed protein product [Vitis vinifera] Length 173 Score 186 bits (471), Expect(3) 4e-64 Identities 89/96 (92%), Positives 93/96 (96%) Frame +3
conserved hypothetical protein	Contig2023	9e-42	FULL-LENGTH	262_264	sense partial	>gi|255554789|ref|XP_002518432.1| conserved hypothetical protein [Ricinus communis] gi|223542277|gb|EEF43819.1| conserved hypothetical protein [Ricinus communis] Length 773 Score 175 bits (444), Expect 9e-42 Identities 93/143 (65%), Positives 106/143 (74%), Gaps 2/143 (1%) Frame +1
PREDICTED: peter Pan-like protein	Contig2025	E-114	FULL-LENGTH	191_193	sense partial	>gi|225437370|ref|XP_002269158.1| PREDICTED: peter Pan-like protein [Vitis vinifera] gi|297743890|emb|CBI36860.3| unnamed protein product [Vitis vinifera] Length 330 Score 417 bits (1071), Expect e-114 Identities 211/308 (68%), Positives 245/308 (79%) Frame +2
Vesicle transport protein GOT1B, putative	Contig2027	9e-29	FULL-LENGTH	127_129	sense complete	>gi|255580396|ref|XP_002531025.1| Vesicle transport protein GOT1B, putative [Ricinus communis] gi|223529400|gb|EEF31363.1| Vesicle transport protein GOT1B, putative [Ricinus communis] Length 135 Score 131 bits (329), Expect(2) 9e-29 Identities 58/79 (73%), Positives 67/79 (84%), Gaps 2/79 (2%) Frame +1
GDP-mannose 3',5'-epimerase	Contig2028	E-108	FULL-LENGTH	82_84	sense partial	>gi|350539619|ref|NP_001234734.1| GDP-mannose 3',5'-epimerase [Solanum lycopersicum] gi|240248432|gb|ACS45393.1| GDP-mannose 3',5'-epimerase [Solanum lycopersicum] gi|240248440|gb|ACS45397.1| GDP-mannose 3',5'-epimerase [Solanum lycopersicum] Length 376 Score 395 bits (1016), Expect e-108 Identities 187/196 (95%), Positives 191/196 (97%) Frame +1
PREDICTED: LOW QUALITY PROTEIN: importin subunit alpha-1-like	Contig2032	5e-18	FULL-LENGTH	427_429	sense complete	>gi|356521809|ref|XP_003529543.1| PREDICTED: LOW QUALITY PROTEIN: importin subunit alpha-1-like [Glycine max] Length 530 Score 99.0 bits (245), Expect 5e-18 Identities 106/348 (30%), Positives 152/348 (43%), Gaps 5/348 (1%) Frame +1
conserved hypothetical protein	Contig2034	2e-79	FULL-LENGTH	104_106	sense partial	>gi|255575827|ref|XP_002528811.1| conserved hypothetical protein [Ricinus communis] gi|223531723|gb|EEF33545.1| conserved hypothetical protein [Ricinus communis] Length 1057 Score 300 bits (769), Expect 2e-79 Identities 139/210 (66%), Positives 169/210 (80%) Frame +2
cysteine protease, putative	Contig2035	1e-80	FULL-LENGTH	41_43	sense partial	>gi|255555337|ref|XP_002518705.1| cysteine protease, putative [Ricinus communis] gi|223542086|gb|EEF43630.1| cysteine protease, putative [Ricinus communis] Length 471 Score 275 bits (704), Expect(2) 1e-80 Identities 132/179 (73%), Positives 154/179 (86%) Frame +2
PREDICTED: 50S ribosomal protein L18, chloroplastic-like	Contig2037	2e-20	FULL-LENGTH	233_235	sense partial	>gi|356499819|ref|XP_003518734.1| PREDICTED: 50S ribosomal protein L18, chloroplastic-like [Glycine max] Length 170 Score 105 bits (262), Expect 2e-20 Identities 59/108 (54%), Positives 72/108 (66%), Gaps 1/108 (0%) Frame +2
PREDICTED: transportin-3	Contig2038	3e-85	FULL-LENGTH	210_212	sense partial	>gi|225457174|ref|XP_002283854.1| PREDICTED: transportin-3 [Vitis vinifera] gi|297733855|emb|CBI15102.3| unnamed protein product [Vitis vinifera] Length 960 Score 320 bits (820), Expect 3e-85 Identities 155/181 (85%), Positives 162/181 (89%) Frame +3
PREDICTED: thioredoxin-related transmembrane protein 2	Contig2039	3e-84	FULL-LENGTH	164_166	sense complete	>gi|359476346|ref|XP_002281160.2| PREDICTED: thioredoxin-related transmembrane protein 2 [Vitis vinifera] Length 262 Score 318 bits (814), Expect 3e-84 Identities 159/260 (61%), Positives 189/260 (72%), Gaps 1/260 (0%) Frame +2
Transmembrane protein, putative	Contig2040	E-117	FULL-LENGTH	185_187	sense complete	>gi|255585086|ref|XP_002533249.1| Transmembrane protein, putative [Ricinus communis] gi|223526929|gb|EEF29134.1| Transmembrane protein, putative [Ricinus communis] Length 308 Score 429 bits (1103), Expect e-117 Identities 204/259 (78%), Positives 237/259 (91%) Frame +2
PREDICTED: uncharacterized protein LOC100795315	Contig2041	4e-22	FULL-LENGTH	163_165	sense partial	>gi|356506854|ref|XP_003522190.1| PREDICTED: uncharacterized protein LOC100795315 [Glycine max] Length 374 Score 109 bits (272), Expect 4e-22 Identities 60/127 (47%), Positives 73/127 (57%), Gaps 18/127 (14%) Frame +1
predicted protein	Contig2044	7e-09	FULL-LENGTH	90_92	sense complete	>gi|224135883|ref|XP_002327327.1| predicted protein [Populus trichocarpa] gi|222835697|gb|EEE74132.1| predicted protein [Populus trichocarpa] Length 101 Score 57.4 bits (137), Expect(2) 7e-09 Identities 27/48 (56%), Positives 31/48 (64%) Frame +3
60S ribosomal protein L7a, putative	Contig2046	3e-44	FULL-LENGTH	38_40	sense partial	>gi|255569920|ref|XP_002525923.1| 60S ribosomal protein L7a, putative [Ricinus communis] gi|223534752|gb|EEF36443.1| 60S ribosomal protein L7a, putative [Ricinus communis] Length 570 Score 182 bits (461), Expect 3e-44 Identities 91/144 (63%), Positives 101/144 (70%), Gaps 1/144 (0%) Frame +2
predicted protein	Contig2048	3e-56	FULL-LENGTH	105_107	sense partial	>gi|224096618|ref|XP_002310673.1| predicted protein [Populus trichocarpa] gi|222853576|gb|EEE91123.1| predicted protein [Populus trichocarpa] Length 462 Score 170 bits (430), Expect(2) 3e-56 Identities 97/162 (59%), Positives 111/162 (68%), Gaps 4/162 (2%) Frame +3
hypothetical protein MTR_8g023650	Contig2050	2e-15	FULL-LENGTH	194_196	sense partial	>gi|357514399|ref|XP_003627488.1| hypothetical protein MTR_8g023650 [Medicago truncatula] gi|355521510|gb|AET01964.1| hypothetical protein MTR_8g023650 [Medicago truncatula] Length 728 Score 55.8 bits (133), Expect(2) 2e-15 Identities 25/40 (62%), Positives 29/40 (72%) Frame +2
PREDICTED: mitochondrial substrate carrier family protein ucpB-like	Contig2051	4e-59	FULL-LENGTH	362_364	sense partial	>gi|449491517|ref|XP_004158923.1| PREDICTED: mitochondrial substrate carrier family protein ucpB-like [Cucumis sativus] Length 314 Score 233 bits (594), Expect 4e-59 Identities 115/157 (73%), Positives 131/157 (83%) Frame +2
PREDICTED: ADP-ribosylation factor	Contig2052	3e-97	FULL-LENGTH	194_196	sense complete	>gi|225454817|ref|XP_002274926.1| PREDICTED: ADP-ribosylation factor [Vitis vinifera] gi|147778405|emb|CAN63035.1| hypothetical protein VITISV_023129 [Vitis vinifera] gi|297737336|emb|CBI26537.3| unnamed protein product [Vitis vinifera] Length 193 Score 360 bits (923), Expect 3e-97 Identities 171/183 (93%), Positives 181/183 (98%) Frame +2
PREDICTED: uncharacterized protein LOC100263844 isoform 1	Contig2054	2e-09	FULL-LENGTH	228_230	sense complete	>gi|225466107|ref|XP_002266435.1| PREDICTED: uncharacterized protein LOC100263844 isoform 1 [Vitis vinifera] gi|359490205|ref|XP_003634049.1| PREDICTED: uncharacterized protein LOC100263844 isoform 2 [Vitis vinifera] gi|296084204|emb|CBI24592.3| unnamed protein product [Vitis vinifera] Length 56 Score 67.8 bits (164), Expect 2e-09 Identities 32/55 (58%), Positives 36/55 (65%) Frame +3
clathrin assembly protein, putative	Contig2055	1e-93	FULL-LENGTH	22_24	sense complete	>gi|255561797|ref|XP_002521908.1| clathrin assembly protein, putative [Ricinus communis] gi|223538946|gb|EEF40544.1| clathrin assembly protein, putative [Ricinus communis] Length 379 Score 327 bits (839), Expect(2) 1e-93 Identities 171/315 (54%), Positives 231/315 (73%) Frame +1
gibberellin 20-oxidase, putative	Contig2056	7e-31	FULL-LENGTH	112_114	sense partial	>gi|255539839|ref|XP_002510984.1| gibberellin 20-oxidase, putative [Ricinus communis] gi|223550099|gb|EEF51586.1| gibberellin 20-oxidase, putative [Ricinus communis] Length 318 Score 139 bits (350), Expect 7e-31 Identities 64/98 (65%), Positives 74/98 (75%) Frame +1
ascorbate peroxidase	Contig2059	E-114	FULL-LENGTH	74_76	sense complete	>gi|559005|gb|AAA86689.1| ascorbate peroxidase [Nicotiana tabacum] Length 250 Score 417 bits (1071), Expect e-114 Identities 211/251 (84%), Positives 213/251 (84%) Frame +2
Splicing factor, arginine/serine-rich	Contig2060	E-112	FULL-LENGTH	1_3	sense complete	>gi|357482919|ref|XP_003611746.1| Splicing factor, arginine/serine-rich [Medicago truncatula] gi|355513081|gb|AES94704.1| Splicing factor, arginine/serine-rich [Medicago truncatula] Length 641 Score 242 bits (617), Expect(2) e-112 Identities 168/436 (38%), Positives 194/436 (44%), Gaps 2/436 (0%) Frame +1
reverse transcriptase, identical	Contig2064	9e-38	FULL-LENGTH	327_329	sense partial	>gi|48209906|gb|AAT40500.1| Putative reverse transcriptase, identical [Solanum demissum] Length 213 Score 161 bits (408), Expect 9e-38 Identities 74/104 (71%), Positives 84/104 (80%) Frame +3
ATP binding protein, putative	Contig2065	7e-21	FULL-LENGTH	84_86	sense partial	>gi|255575900|ref|XP_002528847.1| ATP binding protein, putative [Ricinus communis] gi|223531698|gb|EEF33521.1| ATP binding protein, putative [Ricinus communis] Length 357 Score 105 bits (263), Expect 7e-21 Identities 54/106 (50%), Positives 74/106 (69%) Frame +3
RNA-directed DNA polymerase (EC 2.7.7.49) (clone DW15) Arabidopsis thaliana retrotransposon Ta11-1	Contig2066	7e-09	FULL-LENGTH	38_40	sense partial	>gi|2129709|pir||S65812 RNA-directed DNA polymerase (EC 2.7.7.49) (clone DW15) Arabidopsis thaliana retrotransposon Ta11-1 gi|976278|gb|AAA75254.1| reverse transcriptase [Arabidopsis thaliana] Length 1333 Score 60.8 bits (146), Expect(2) 7e-09 Identities 35/84 (41%), Positives 44/84 (52%) Frame +2
delta-1-pyrroline-5-carboxylate synthetase	Contig2070	E-128	FULL-LENGTH	209_211	sense partial	>gi|344310987|gb|AEN04068.1| delta-1-pyrroline-5-carboxylate synthetase [Solanum torvum] Length 717 Score 462 bits (1189), Expect e-128 Identities 255/408 (62%), Positives 290/408 (71%) Frame +2
unnamed protein product	Contig2071	7e-49	FULL-LENGTH	159_161	sense partial	>gi|302142268|emb|CBI19471.3| unnamed protein product [Vitis vinifera] Length 308 Score 198 bits (504), Expect 7e-49 Identities 112/183 (61%), Positives 127/183 (69%), Gaps 13/183 (7%) Frame +3
predicted protein	Contig2072	0	FULL-LENGTH	201_203	sense complete	>gi|224058393|ref|XP_002299492.1| predicted protein [Populus trichocarpa] gi|222846750|gb|EEE84297.1| predicted protein [Populus trichocarpa] Length 687 Score 1053 bits (2722), Expect(2) 0.0 Identities 509/594 (85%), Positives 542/594 (91%) Frame +3
PREDICTED: probable U3 small nucleolar RNA-associated protein 7	Contig2076	7e-61	FULL-LENGTH	247_249	sense partial	>gi|359486916|ref|XP_002269978.2| PREDICTED: probable U3 small nucleolar RNA-associated protein 7 [Vitis vinifera] Length 610 Score 238 bits (607), Expect 7e-61 Identities 118/150 (78%), Positives 135/150 (90%) Frame +1
PREDICTED: RNA polymerase II transcriptional coactivator KIWI	Contig2081	2e-27	FULL-LENGTH	11_13	sense complete	>gi|225438387|ref|XP_002275126.1| PREDICTED: RNA polymerase II transcriptional coactivator KIWI [Vitis vinifera] gi|147846591|emb|CAN79502.1| hypothetical protein VITISV_022689 [Vitis vinifera] gi|296082597|emb|CBI21602.3| unnamed protein product [Vitis vinifera] Length 103 Score 127 bits (319), Expect 2e-27 Identities 64/102 (62%), Positives 79/102 (77%), Gaps 3/102 (2%) Frame +2
actin	Contig2082	3e-60	FULL-LENGTH	182_184	sense complete	>gi|319998245|gb|ADV91594.1| actin [Ananas comosus] Length 377 Score 117 bits (292), Expect(3) 3e-60 Identities 56/67 (83%), Positives 62/67 (92%) Frame +2
PREDICTED: LIMR family protein At5g01460	Contig2084	0	FULL-LENGTH	69_71	sense complete	>gi|225440692|ref|XP_002280330.1| PREDICTED: LIMR family protein At5g01460 [Vitis vinifera] gi|297740207|emb|CBI30389.3| unnamed protein product [Vitis vinifera] Length 509 Score 682 bits (1760), Expect 0.0 Identities 356/509 (69%), Positives 371/509 (72%), Gaps 1/509 (0%) Frame +3
PREDICTED: translocon-associated protein subunit alpha	Contig2087	2e-77	FULL-LENGTH	127_129	sense partial	>gi|225427923|ref|XP_002275216.1| PREDICTED: translocon-associated protein subunit alpha [Vitis vinifera] gi|147821778|emb|CAN77171.1| hypothetical protein VITISV_029842 [Vitis vinifera] gi|297744658|emb|CBI37920.3| unnamed protein product [Vitis vinifera] Length 253 Score 294 bits (752), Expect 2e-77 Identities 143/199 (71%), Positives 168/199 (84%) Frame +1
PREDICTED: uncharacterized protein LOC100241586	Contig2096	E-140	FULL-LENGTH	152_154	sense complete	>gi|225424775|ref|XP_002266929.1| PREDICTED: uncharacterized protein LOC100241586 [Vitis vinifera] Length 439 Score 258 bits (659), Expect(3) e-140 Identities 116/174 (66%), Positives 137/174 (78%) Frame +2
hypothetical protein VITISV_031356	Contig2097	2e-28	FULL-LENGTH	441_443	sense complete	>gi|147855257|emb|CAN83866.1| hypothetical protein VITISV_031356 [Vitis vinifera] Length 238 Score 132 bits (331), Expect 2e-28 Identities 73/146 (50%), Positives 89/146 (60%) Frame +3
tir-nbs-lrr resistance protein	Contig2098	9e-10	FULL-LENGTH	49_51	sense partial	>gi|224123354|ref|XP_002319058.1| tir-nbs-lrr resistance protein [Populus trichocarpa] gi|222857434|gb|EEE94981.1| tir-nbs-lrr resistance protein [Populus trichocarpa] Length 522 Score 67.8 bits (164), Expect 9e-10 Identities 31/61 (50%), Positives 44/61 (72%), Gaps 3/61 (4%) Frame +1
PREDICTED: uncharacterized protein LOC101208553	Contig2100	3e-21	FULL-LENGTH	318_320	sense partial	>gi|449445810|ref|XP_004140665.1| PREDICTED: uncharacterized protein LOC101208553 [Cucumis sativus] Length 219 Score 83.6 bits (205), Expect(2) 3e-21 Identities 45/89 (50%), Positives 55/89 (61%), Gaps 4/89 (4%) Frame +3
polypepetide with reverse transcriptase and RNaseH domains	Contig2101	4e-15	FULL-LENGTH	11_13	antisense complete	>gi|66841325|dbj|BAD99221.1| polypepetide with reverse transcriptase and RNaseH domains [Petunia x hybrida] Length 389 Score 87.0 bits (214), Expect 4e-15 Identities 37/64 (57%), Positives 50/64 (78%) Frame -2
GAMYB-like2	Contig2107	2e-48	FULL-LENGTH	325_327	sense partial	>gi|350538853|ref|NP_001234362.1| GAMYB-like2 [Solanum lycopersicum] gi|121281634|gb|ABM53274.1| GAMYB-like2 [Solanum lycopersicum] Length 504 Score 197 bits (500), Expect 2e-48 Identities 95/118 (80%), Positives 97/118 (82%) Frame +1
Xyloglucan endo-transglycosylase C-terminus family protein	Contig2110	3e-67	FULL-LENGTH	54_56	sense complete	>gi|109289902|gb|ABG29318.1| Xyloglucan endo-transglycosylase C-terminus family protein [Solanum bulbocastanum] Length 178 Score 261 bits (667), Expect 3e-67 Identities 122/134 (91%), Positives 128/134 (95%) Frame +3
PREDICTED: 40S ribosomal protein S20-2-like	Contig2111	4e-60	FULL-LENGTH	157_159	sense complete	>gi|449451803|ref|XP_004143650.1| PREDICTED: 40S ribosomal protein S20-2-like [Cucumis sativus] gi|449488600|ref|XP_004158106.1| PREDICTED: 40S ribosomal protein S20-2-like [Cucumis sativus] Length 121 Score 235 bits (600), Expect 4e-60 Identities 118/120 (98%), Positives 119/120 (99%) Frame +1
PREDICTED: uncharacterized protein LOC100244367	Contig2113	5e-33	FULL-LENGTH	192_194	sense complete	>gi|225454698|ref|XP_002271034.1| PREDICTED: uncharacterized protein LOC100244367 [Vitis vinifera] gi|297737272|emb|CBI26473.3| unnamed protein product [Vitis vinifera] Length 123 Score 127 bits (319), Expect(2) 5e-33 Identities 63/89 (70%), Positives 72/89 (80%), Gaps 2/89 (2%) Frame +3
polyprotein, identical	Contig2115	1e-92	FULL-LENGTH	243_245	sense partial	>gi|113205363|gb|AAT66771.2| Putative polyprotein, identical [Solanum demissum] Length 1771 Score 318 bits (814), Expect(3) 1e-92 Identities 157/237 (66%), Positives 182/237 (76%) Frame +3
hypothetical protein NitoCp101	Contig2116	3e-51	FULL-LENGTH	225_227	antisense complete	>gi|81301636|ref|YP_398931.1| hypothetical protein NitoCp101 [Nicotiana tomentosiformis] gi|118574759|sp|Q33BW4.1|YCF1_NICTO RecName: Full=Putative membrane protein ycf1 gi|80750995|dbj|BAE48071.1| hypothetical protein [Nicotiana tomentosiformis] Length 1892 Score 205 bits (521), Expect 3e-51 Identities 97/102 (95%), Positives 98/102 (96%) Frame -3
PREDICTED: d-3-phosphoglycerate dehydrogenase, chloroplastic-like	Contig2117	0	FULL-LENGTH	80_82	sense complete	>gi|449445906|ref|XP_004140713.1| PREDICTED: d-3-phosphoglycerate dehydrogenase, chloroplastic-like [Cucumis sativus] gi|449501685|ref|XP_004161437.1| PREDICTED: d-3-phosphoglycerate dehydrogenase, chloroplastic-like [Cucumis sativus] Length 599 Score 883 bits (2282), Expect 0.0 Identities 467/556 (83%), Positives 488/556 (87%), Gaps 3/556 (0%) Frame +2
sulfate transporter, putative	Contig2119	4e-49	FULL-LENGTH	213_215	sense partial	>gi|255549068|ref|XP_002515590.1| sulfate transporter, putative [Ricinus communis] gi|223545534|gb|EEF47039.1| sulfate transporter, putative [Ricinus communis] Length 682 Score 199 bits (506), Expect 4e-49 Identities 98/147 (66%), Positives 118/147 (80%), Gaps 1/147 (0%) Frame +3
unnamed protein product	Contig2120	1e-45	FULL-LENGTH	82_84	sense complete	>gi|296085147|emb|CBI28642.3| unnamed protein product [Vitis vinifera] Length 407 Score 188 bits (477), Expect 1e-45 Identities 97/137 (70%), Positives 112/137 (81%) Frame +1
PREDICTED: uncharacterized protein LOC100256572	Contig2122	1e-17	FULL-LENGTH	115_117	sense complete	>gi|225443930|ref|XP_002271683.1| PREDICTED: uncharacterized protein LOC100256572 [Vitis vinifera] gi|147841804|emb|CAN62206.1| hypothetical protein VITISV_002207 [Vitis vinifera] gi|297740753|emb|CBI30935.3| unnamed protein product [Vitis vinifera] Length 119 Score 95.5 bits (236), Expect 1e-17 Identities 45/69 (65%), Positives 53/69 (76%) Frame +1
Phosphatidylinositol-4-phosphate 5-kinase	Contig2126	3e-20	FULL-LENGTH	343_345	sense partial	>gi|357519383|ref|XP_003629980.1| Phosphatidylinositol-4-phosphate 5-kinase [Medicago truncatula] gi|355524002|gb|AET04456.1| Phosphatidylinositol-4-phosphate 5-kinase [Medicago truncatula] Length 767 Score 76.6 bits (187), Expect(2) 3e-20 Identities 33/49 (67%), Positives 37/49 (75%) Frame +1
PREDICTED: putative phospholipid-transporting ATPase 4-like	Contig2128	0	FULL-LENGTH	71_73	sense complete	>gi|359482803|ref|XP_003632843.1| PREDICTED: putative phospholipid-transporting ATPase 4-like [Vitis vinifera] Length 1229 Score 1449 bits (3750), Expect 0.0 Identities 738/974 (75%), Positives 819/974 (84%), Gaps 11/974 (1%) Frame +2
Rhomboid protein, putative	Contig2130	7e-44	FULL-LENGTH	164_166	sense partial	>gi|255577227|ref|XP_002529496.1| Rhomboid protein, putative [Ricinus communis] gi|223531054|gb|EEF32906.1| Rhomboid protein, putative [Ricinus communis] Length 269 Score 182 bits (462), Expect 7e-44 Identities 84/89 (94%), Positives 88/89 (98%) Frame +2
PREDICTED: uncharacterized protein LOC100815356	Contig2132	E-126	FULL-LENGTH	50_52	sense complete	>gi|356568927|ref|XP_003552659.1| PREDICTED: uncharacterized protein LOC100815356 [Glycine max] Length 356 Score 457 bits (1176), Expect e-126 Identities 242/365 (66%), Positives 267/365 (73%), Gaps 20/365 (5%) Frame +2
PREDICTED: enhancer of rudimentary homolog	Contig2133	1e-44	FULL-LENGTH	237_239	sense complete	>gi|225430514|ref|XP_002285565.1| PREDICTED: enhancer of rudimentary homolog [Vitis vinifera] Length 102 Score 185 bits (470), Expect 1e-44 Identities 87/100 (87%), Positives 97/100 (97%) Frame +3
PREDICTED: WD repeat-containing protein 26	Contig2134	8e-67	FULL-LENGTH	189_191	sense partial	>gi|359485340|ref|XP_002278586.2| PREDICTED: WD repeat-containing protein 26 [Vitis vinifera] Length 267 Score 238 bits (607), Expect(2) 8e-67 Identities 123/180 (68%), Positives 144/180 (80%) Frame +3
unnamed protein product	Contig2136	2e-26	FULL-LENGTH	76_78	sense partial	>gi|296090345|emb|CBI40164.3| unnamed protein product [Vitis vinifera] Length 423 Score 123 bits (309), Expect(2) 2e-26 Identities 83/262 (31%), Positives 139/262 (53%), Gaps 5/262 (1%) Frame +1
PREDICTED: vesicle transport protein SFT2B	Contig2138	5e-36	FULL-LENGTH	92_94	sense complete	>gi|225463197|ref|XP_002270756.1| PREDICTED: vesicle transport protein SFT2B [Vitis vinifera] gi|296084822|emb|CBI27704.3| unnamed protein product [Vitis vinifera] Length 177 Score 156 bits (394), Expect 5e-36 Identities 79/105 (75%), Positives 91/105 (86%) Frame +2
hypothetical protein VITISV_002890	Contig2139	3e-90	FULL-LENGTH	200_202	sense complete	>gi|147822391|emb|CAN59902.1| hypothetical protein VITISV_002890 [Vitis vinifera] Length 227 Score 338 bits (866), Expect 3e-90 Identities 162/216 (75%), Positives 183/216 (84%) Frame +2
RecName: Full=Cytochrome b-c1 complex subunit 7; AltName: Full=CR14; AltName: Full=Complex III subunit 7; AltName: Full=Complex III subunit VII; AltName: Full=Ubiquinol-cytochrome c reductase complex 14 kDa protein	Contig2140	3e-26	FULL-LENGTH	66_68	sense partial	>gi|1351357|sp|P48502.1|QCR7_SOLTU RecName: Full=Cytochrome b-c1 complex subunit 7; AltName: Full=CR14; AltName: Full=Complex III subunit 7; AltName: Full=Complex III subunit VII; AltName: Full=Ubiquinol-cytochrome c reductase complex 14 kDa protein gi|633681|emb|CAA55863.1| ubiquinol--cytochrome c reductase [Solanum tuberosum] Length 123 Score 122 bits (306), Expect 3e-26 Identities 58/66 (87%),…
PREDICTED: dnaJ homolog subfamily C member 8-like isoform 2	Contig2141	1e-54	FULL-LENGTH	94_96	sense complete	>gi|356550068|ref|XP_003543412.1| PREDICTED: dnaJ homolog subfamily C member 8-like isoform 2 [Glycine max] Length 232 Score 218 bits (556), Expect 1e-54 Identities 109/126 (86%), Positives 118/126 (93%) Frame +1
polyprotein	Contig2143	7e-14	FULL-LENGTH	144_146	sense partial	>gi|111183162|gb|ABH07899.1| putative polyprotein [Solanum lycopersicum] Length 1428 Score 67.4 bits (163), Expect(2) 7e-14 Identities 29/51 (56%), Positives 39/51 (76%) Frame +3
predicted protein	Contig2144	4e-35	FULL-LENGTH	20_22	sense partial	>gi|224065090|ref|XP_002301665.1| predicted protein [Populus trichocarpa] gi|222843391|gb|EEE80938.1| predicted protein [Populus trichocarpa] Length 841 Score 134 bits (338), Expect(2) 4e-35 Identities 82/161 (50%), Positives 98/161 (60%), Gaps 7/161 (4%) Frame +2
unknown	Contig2146	8e-68	FULL-LENGTH	355_357	sense complete	>gi|388497046|gb|AFK36589.1| unknown [Lotus japonicus] Length 156 Score 262 bits (669), Expect 8e-68 Identities 135/152 (88%), Positives 142/152 (93%), Gaps 1/152 (0%) Frame +1
PREDICTED: uncharacterized protein LOC100264237	Contig2147	4e-40	FULL-LENGTH	66_68	sense complete	>gi|359494935|ref|XP_002275894.2| PREDICTED: uncharacterized protein LOC100264237 [Vitis vinifera] Length 121 Score 170 bits (431), Expect 4e-40 Identities 81/103 (78%), Positives 89/103 (86%) Frame +3
PREDICTED: uncharacterized protein LOC100264643	Contig2148	3e-55	FULL-LENGTH	66_68	sense complete	>gi|225430535|ref|XP_002285577.1| PREDICTED: uncharacterized protein LOC100264643 [Vitis vinifera] Length 153 Score 219 bits (558), Expect 3e-55 Identities 109/153 (71%), Positives 132/153 (86%), Gaps 2/153 (1%) Frame +3
PREDICTED: probable protein phosphatase 2C 55-like	Contig2150	2e-27	FULL-LENGTH	49_51	sense partial	>gi|225458346|ref|XP_002281672.1| PREDICTED: probable protein phosphatase 2C 55-like [Vitis vinifera] Length 519 Score 127 bits (320), Expect 2e-27 Identities 75/163 (46%), Positives 96/163 (58%), Gaps 3/163 (1%) Frame +1
FtsZ-like protein 2	Contig2151	6e-70	FULL-LENGTH	68_70	sense partial	>gi|6685068|gb|AAF23770.1|AF205858_1 FtsZ-like protein 2 [Nicotiana tabacum] Length 413 Score 235 bits (599), Expect(2) 6e-70 Identities 130/184 (70%), Positives 130/184 (70%) Frame +2
acyl-CoA thioesterase, putative	Contig2153	2e-62	FULL-LENGTH	108_110	sense complete	>gi|255558816|ref|XP_002520431.1| acyl-CoA thioesterase, putative [Ricinus communis] gi|223540273|gb|EEF41844.1| acyl-CoA thioesterase, putative [Ricinus communis] Length 159 Score 245 bits (625), Expect 2e-62 Identities 125/156 (80%), Positives 133/156 (85%) Frame +3
PREDICTED: phosphoglucomutase, cytoplasmic-like	Contig2154	E-123	FULL-LENGTH	31_33	sense complete	>gi|449464800|ref|XP_004150117.1| PREDICTED: phosphoglucomutase, cytoplasmic-like [Cucumis sativus] Length 582 Score 446 bits (1147), Expect e-123 Identities 222/244 (90%), Positives 230/244 (94%) Frame +1
mitochondrial ribosomal protein L51/S25/CI-B8 family protein	Contig2156	1e-43	FULL-LENGTH	61_63	sense complete	>gi|297817268|ref|XP_002876517.1| mitochondrial ribosomal protein L51/S25/CI-B8 family protein [Arabidopsis lyrata subsp. lyrata] gi|297322355|gb|EFH52776.1| mitochondrial ribosomal protein L51/S25/CI-B8 family protein [Arabidopsis lyrata subsp. lyrata] Length 119 Score 180 bits (457), Expect 1e-43 Identities 90/118 (76%), Positives 101/118 (85%), Gaps 10/118 (8%) Frame +1
WD and tetratricopeptide repeat protein, putative	Contig2157	2e-95	FULL-LENGTH	164_166	sense partial	>gi|255545904|ref|XP_002514012.1| WD and tetratricopeptide repeat protein, putative [Ricinus communis] gi|223547098|gb|EEF48595.1| WD and tetratricopeptide repeat protein, putative [Ricinus communis] Length 761 Score 211 bits (536), Expect(5) 2e-95 Identities 100/133 (75%), Positives 108/133 (81%) Frame +2
RecName: Full=Phosphomannomutase; AltName: Full=NtPMM	Contig2158	3e-86	FULL-LENGTH	148_150	sense complete	>gi|122194125|sp|Q1W375.1|PMM_TOBAC RecName: Full=Phosphomannomutase; AltName: Full=NtPMM gi|90762161|gb|ABD97874.1| phosphomannomutase [Nicotiana tabacum] Length 252 Score 323 bits (829), Expect 3e-86 Identities 180/254 (70%), Positives 193/254 (75%) Frame +1
ccr4-associated factor, putative	Contig2160	E-137	FULL-LENGTH	297_299	sense complete	>gi|255548772|ref|XP_002515442.1| ccr4-associated factor, putative [Ricinus communis] gi|223545386|gb|EEF46891.1| ccr4-associated factor, putative [Ricinus communis] Length 274 Score 494 bits (1271), Expect e-137 Identities 230/272 (84%), Positives 255/272 (93%) Frame +3
PREDICTED: SKP1-like protein 21-like	Contig2164	7e-64	FULL-LENGTH	233_235	sense partial	>gi|449456470|ref|XP_004145972.1| PREDICTED: SKP1-like protein 21-like [Cucumis sativus] gi|449524038|ref|XP_004169030.1| PREDICTED: SKP1-like protein 21-like [Cucumis sativus] Length 425 Score 243 bits (621), Expect(2) 7e-64 Identities 117/143 (81%), Positives 131/143 (91%) Frame +2
PREDICTED: uncharacterized protein LOC100256285	Contig2165	3e-97	FULL-LENGTH	47_49	sense partial	>gi|359480933|ref|XP_002267155.2| PREDICTED: uncharacterized protein LOC100256285 [Vitis vinifera] Length 861 Score 296 bits (758), Expect(2) 3e-97 Identities 184/324 (56%), Positives 215/324 (66%), Gaps 6/324 (1%) Frame +2
unknown	Contig2167	1e-75	FULL-LENGTH	95_97	sense complete	>gi|388510914|gb|AFK43523.1| unknown [Lotus japonicus] Length 202 Score 198 bits (503), Expect(2) 1e-75 Identities 97/131 (74%), Positives 111/131 (84%) Frame +2
PREDICTED: uncharacterized protein LOC100797980	Contig2172	1e-36	FULL-LENGTH	76_78	sense partial	>gi|356573785|ref|XP_003555036.1| PREDICTED: uncharacterized protein LOC100797980 [Glycine max] Length 457 Score 156 bits (395), Expect 1e-36 Identities 78/131 (59%), Positives 98/131 (74%), Gaps 2/131 (1%) Frame +1
hypothetical protein	Contig2174	6e-51	FULL-LENGTH	34_36	sense complete	>gi|307136304|gb|ADN34128.1| hypothetical protein [Cucumis melo subsp. melo] Length 181 Score 206 bits (524), Expect 6e-51 Identities 94/136 (69%), Positives 121/136 (88%) Frame +1
PREDICTED: uncharacterized protein LOC100253596	Contig2176	1e-27	FULL-LENGTH	153_155	sense complete	>gi|359491178|ref|XP_002276097.2| PREDICTED: uncharacterized protein LOC100253596 [Vitis vinifera] Length 323 Score 128 bits (322), Expect 1e-27 Identities 66/90 (73%), Positives 77/90 (85%) Frame +3
DNA-binding protein S1FA, putative	Contig2179	5e-13	FULL-LENGTH	170_172	sense complete	>gi|255568386|ref|XP_002525167.1| DNA-binding protein S1FA, putative [Ricinus communis] gi|223535464|gb|EEF37133.1| DNA-binding protein S1FA, putative [Ricinus communis] Length 89 Score 79.3 bits (194), Expect 5e-13 Identities 44/89 (49%), Positives 48/89 (53%), Gaps 2/89 (2%) Frame +2
PREDICTED: ubiquitin-conjugating enzyme E2-17 kDa isoform 1	Contig2186	1e-81	FULL-LENGTH	366_368	sense complete	>gi|225434319|ref|XP_002265672.1| PREDICTED: ubiquitin-conjugating enzyme E2-17 kDa isoform 1 [Vitis vinifera] gi|359478871|ref|XP_003632179.1| PREDICTED: ubiquitin-conjugating enzyme E2-17 kDa isoform 2 [Vitis vinifera] gi|297745749|emb|CBI15805.3| unnamed protein product [Vitis vinifera] Length 148 Score 308 bits (789), Expect 1e-81 Identities 146/148 (98%), Positives 147/148 (99%) Frame +3
Gag-pol polyprotein, putative	Contig2187	E-123	FULL-LENGTH	344_346	sense partial	>gi|113205445|gb|AAW28576.2| Gag-pol polyprotein, putative [Solanum demissum] Length 1096 Score 447 bits (1150), Expect e-123 Identities 219/371 (59%), Positives 269/371 (72%) Frame +2
RecName: Full=Pyruvate kinase isozyme G, chloroplastic; Flags: Precursor	Contig2191	1e-21	FULL-LENGTH	238_240	sense partial	>gi|2497542|sp|Q40546.1|KPYG_TOBAC RecName: Full=Pyruvate kinase isozyme G, chloroplastic; Flags: Precursor gi|482938|emb|CAA82223.1| Pyruvate kinase; plastid isozyme [Nicotiana tabacum] gi|12054705|emb|CAA49996.1| pyruvate kinase [Nicotiana tabacum] Length 562 Score 68.9 bits (167), Expect(2) 1e-21 Identities 34/36 (94%), Positives 34/36 (94%) Frame +1
PREDICTED: uncharacterized protein LOC100257238	Contig2194	7e-12	FULL-LENGTH	57_59	antisense complete	>gi|225427942|ref|XP_002276017.1| PREDICTED: uncharacterized protein LOC100257238 [Vitis vinifera] gi|297744650|emb|CBI37912.3| unnamed protein product [Vitis vinifera] Length 313 Score 76.6 bits (187), Expect 7e-12 Identities 31/47 (65%), Positives 38/47 (80%) Frame -3
auxin efflux carrier family protein	Contig2195	1e-56	FULL-LENGTH	44_46	sense complete	>gi|297806009|ref|XP_002870888.1| auxin efflux carrier family protein [Arabidopsis lyrata subsp. lyrata] gi|297316725|gb|EFH47147.1| auxin efflux carrier family protein [Arabidopsis lyrata subsp. lyrata] Length 430 Score 224 bits (570), Expect 1e-56 Identities 108/127 (85%), Positives 119/127 (93%) Frame +2
tRNA-specific adenosine deaminase subunit TAD2, putative	Contig2197	2e-66	FULL-LENGTH	72_74	sense complete	>gi|255580984|ref|XP_002531310.1| tRNA-specific adenosine deaminase subunit TAD2, putative [Ricinus communis] gi|223529101|gb|EEF31082.1| tRNA-specific adenosine deaminase subunit TAD2, putative [Ricinus communis] Length 223 Score 258 bits (658), Expect 2e-66 Identities 128/192 (66%), Positives 147/192 (76%) Frame +3
predicted protein	Contig2199	3e-85	FULL-LENGTH	34_36	sense partial	>gi|224108313|ref|XP_002314801.1| predicted protein [Populus trichocarpa] gi|222863841|gb|EEF00972.1| predicted protein [Populus trichocarpa] Length 249 Score 320 bits (820), Expect 3e-85 Identities 156/210 (74%), Positives 179/210 (85%) Frame +1
PREDICTED: pyruvate dehydrogenase E1 component subunit beta, mitochondrial-like	Contig2201	9e-90	FULL-LENGTH	113_115	sense partial	>gi|449445580|ref|XP_004140550.1| PREDICTED: pyruvate dehydrogenase E1 component subunit beta, mitochondrial-like [Cucumis sativus] Length 372 Score 334 bits (857), Expect 9e-90 Identities 163/173 (94%), Positives 170/173 (98%) Frame +2
pectin methylesterase	Contig2202	E-104	FULL-LENGTH	43_45	sense partial	>gi|60101707|gb|AAX13972.1| pectin methylesterase [Nicotiana tabacum] Length 555 Score 385 bits (989), Expect e-104 Identities 203/361 (56%), Positives 268/361 (74%), Gaps 7/361 (1%) Frame +1
predicted protein	Contig2203	E-109	FULL-LENGTH	44_46	sense complete	>gi|224059298|ref|XP_002299813.1| predicted protein [Populus trichocarpa] gi|222847071|gb|EEE84618.1| predicted protein [Populus trichocarpa] Length 557 Score 273 bits (698), Expect(2) e-109 Identities 127/158 (80%), Positives 144/158 (91%) Frame +2
polygalacturonase (EC 3.2.1.15) precursor (clone pC27.W) common tobacco (fragment)	Contig2204	9e-38	FULL-LENGTH	78_80	sense partial	>gi|7435385|pir||S46529 polygalacturonase (EC 3.2.1.15) precursor (clone pC27.W) common tobacco (fragment) gi|1345547|emb|CAA50337.1| polygalacturonase [Nicotiana tabacum] Length 385 Score 162 bits (410), Expect 9e-38 Identities 75/106 (70%), Positives 91/106 (85%) Frame +3
Alpha-soluble NSF attachment protein	Contig2205	2e-91	FULL-LENGTH	40_42	sense partial	>gi|357492899|ref|XP_003616738.1| Alpha-soluble NSF attachment protein [Medicago truncatula] gi|355518073|gb|AES99696.1| Alpha-soluble NSF attachment protein [Medicago truncatula] Length 289 Score 253 bits (646), Expect(2) 2e-91 Identities 114/171 (66%), Positives 145/171 (84%) Frame +1
hypothetical protein SORBIDRAFT_10g001107	Contig2208	5e-06	FULL-LENGTH	216_218	sense partial	>gi|242094432|ref|XP_002437706.1| hypothetical protein SORBIDRAFT_10g001107 [Sorghum bicolor] gi|241915929|gb|EER89073.1| hypothetical protein SORBIDRAFT_10g001107 [Sorghum bicolor] Length 289 Score 56.2 bits (134), Expect 5e-06 Identities 29/86 (33%), Positives 43/86 (50%), Gaps 2/86 (2%) Frame +3
PREDICTED: COBRA-like protein 1-like	Contig2210	7e-22	FULL-LENGTH	241_243	sense complete	>gi|225448174|ref|XP_002264330.1| PREDICTED: COBRA-like protein 1-like [Vitis vinifera] Length 435 Score 108 bits (270), Expect(2) 7e-22 Identities 48/75 (64%), Positives 61/75 (81%) Frame +1
Bax inhibitor 1	Contig2211	E-108	FULL-LENGTH	46_48	sense complete	>gi|14719276|gb|AAK73102.1|AF390556_1 Bax inhibitor 1 [Nicotiana tabacum] Length 249 Score 398 bits (1022), Expect e-108 Identities 205/239 (85%), Positives 207/239 (86%) Frame +1
unnamed protein product	Contig2212	1e-36	FULL-LENGTH	178_180	sense partial	>gi|296090244|emb|CBI40063.3| unnamed protein product [Vitis vinifera] Length 621 Score 160 bits (404), Expect 1e-36 Identities 95/174 (54%), Positives 112/174 (64%), Gaps 4/174 (2%) Frame +1
hypothetical protein ZEAMMB73_426785	Contig2213	9e-29	FULL-LENGTH	308_310	sense complete	>gi|413916995|gb|AFW56927.1| hypothetical protein ZEAMMB73_426785 [Zea mays] gi|413916996|gb|AFW56928.1| hypothetical protein ZEAMMB73_426785 [Zea mays] Length 92 Score 93.2 bits (230), Expect(2) 9e-29 Identities 44/51 (86%), Positives 49/51 (96%) Frame +2
jasmonate ZIM domain protein m	Contig2216	4e-25	FULL-LENGTH	31_33	sense complete	>gi|389986121|gb|AFL46178.1| jasmonate ZIM domain protein m [Nicotiana attenuata] Length 95 Score 119 bits (298), Expect 4e-25 Identities 72/116 (62%), Positives 74/116 (63%), Gaps 1/116 (0%) Frame +1
PREDICTED: uncharacterized protein LOC100241484	Contig2218	E-113	FULL-LENGTH	71_73	sense partial	>gi|359496573|ref|XP_002271439.2| PREDICTED: uncharacterized protein LOC100241484 [Vitis vinifera] Length 615 Score 405 bits (1042), Expect(2) e-113 Identities 247/540 (45%), Positives 302/540 (55%), Gaps 15/540 (2%) Frame +2
PREDICTED: uncharacterized protein LOC100251629	Contig2222	E-102	FULL-LENGTH	244_246	sense complete	>gi|359481508|ref|XP_002274877.2| PREDICTED: uncharacterized protein LOC100251629 [Vitis vinifera] Length 599 Score 340 bits (871), Expect(2) e-102 Identities 173/236 (73%), Positives 195/236 (82%), Gaps 3/236 (1%) Frame +1
PREDICTED: E3 ubiquitin-protein ligase AIP2-like isoform 1	Contig2225	E-105	FULL-LENGTH	23_25	sense complete	>gi|356552445|ref|XP_003544578.1| PREDICTED: E3 ubiquitin-protein ligase AIP2-like isoform 1 [Glycine max] Length 313 Score 387 bits (993), Expect e-105 Identities 190/292 (65%), Positives 223/292 (76%) Frame +2
PREDICTED: uncharacterized protein C6C3.02c	Contig2227	1e-09	FULL-LENGTH	119_121	sense complete	>gi|225459050|ref|XP_002285635.1| PREDICTED: uncharacterized protein C6C3.02c [Vitis vinifera] gi|302142086|emb|CBI19289.3| unnamed protein product [Vitis vinifera] Length 144 Score 68.2 bits (165), Expect 1e-09 Identities 34/70 (48%), Positives 48/70 (68%), Gaps 3/70 (4%) Frame +2
predicted protein	Contig2231	4e-52	FULL-LENGTH	248_250	sense partial	>gi|224071273|ref|XP_002303385.1| predicted protein [Populus trichocarpa] gi|222840817|gb|EEE78364.1| predicted protein [Populus trichocarpa] Length 526 Score 209 bits (533), Expect 4e-52 Identities 100/136 (73%), Positives 116/136 (85%) Frame +2
predicted protein	Contig2233	0	FULL-LENGTH	50_52	sense complete	>gi|224067910|ref|XP_002302594.1| predicted protein [Populus trichocarpa] gi|222844320|gb|EEE81867.1| predicted protein [Populus trichocarpa] Length 525 Score 731 bits (1886), Expect 0.0 Identities 363/520 (69%), Positives 415/520 (79%), Gaps 5/520 (0%) Frame +2
conserved hypothetical protein	Contig2234	2e-12	FULL-LENGTH	59_61	sense complete	>gi|255560243|ref|XP_002521139.1| conserved hypothetical protein [Ricinus communis] gi|223539708|gb|EEF41290.1| conserved hypothetical protein [Ricinus communis] Length 153 Score 76.6 bits (187), Expect 2e-12 Identities 40/95 (42%), Positives 57/95 (60%), Gaps 4/95 (4%) Frame +2
PREDICTED: uncharacterized protein LOC100789388	Contig2240	7e-18	FULL-LENGTH	19_21	sense complete	>gi|356550993|ref|XP_003543864.1| PREDICTED: uncharacterized protein LOC100789388 [Glycine max] Length 593 Score 97.4 bits (241), Expect 7e-18 Identities 59/117 (50%), Positives 79/117 (67%) Frame +1
PREDICTED: F-box protein 7-like	Contig2243	E-114	FULL-LENGTH	209_211	sense complete	>gi|449449749|ref|XP_004142627.1| PREDICTED: F-box protein 7-like [Cucumis sativus] Length 379 Score 417 bits (1071), Expect e-114 Identities 187/241 (77%), Positives 219/241 (90%) Frame +2
4-nitrophenylphosphatase, putative	Contig2245	E-149	FULL-LENGTH	66_68	sense complete	>gi|255547472|ref|XP_002514793.1| 4-nitrophenylphosphatase, putative [Ricinus communis] gi|223545844|gb|EEF47347.1| 4-nitrophenylphosphatase, putative [Ricinus communis] Length 360 Score 533 bits (1374), Expect e-149 Identities 268/341 (78%), Positives 292/341 (85%), Gaps 1/341 (0%) Frame +3
predicted protein	Contig2246	1e-53	FULL-LENGTH	336_338	sense complete	>gi|224065445|ref|XP_002301821.1| predicted protein [Populus trichocarpa] gi|222843547|gb|EEE81094.1| predicted protein [Populus trichocarpa] Length 249 Score 216 bits (550), Expect 1e-53 Identities 132/251 (52%), Positives 154/251 (61%), Gaps 32/251 (12%) Frame +3
predicted protein	Contig2250	1e-13	FULL-LENGTH	145_147	sense complete	>gi|224116090|ref|XP_002317207.1| predicted protein [Populus trichocarpa] gi|222860272|gb|EEE97819.1| predicted protein [Populus trichocarpa] Length 67 Score 82.8 bits (203), Expect 1e-13 Identities 43/84 (51%), Positives 50/84 (59%), Gaps 3/84 (3%) Frame +1
cytosolic purine 5-nucleotidase, putative	Contig2253	9e-56	FULL-LENGTH	71_73	sense partial	>gi|255559120|ref|XP_002520582.1| cytosolic purine 5-nucleotidase, putative [Ricinus communis] gi|223540242|gb|EEF41815.1| cytosolic purine 5-nucleotidase, putative [Ricinus communis] Length 538 Score 222 bits (565), Expect 9e-56 Identities 117/208 (56%), Positives 143/208 (68%), Gaps 5/208 (2%) Frame +2
PREDICTED: uncharacterized protein LOC100253534	Contig2255	2e-35	FULL-LENGTH	152_154	sense partial	>gi|225435800|ref|XP_002285750.1| PREDICTED: uncharacterized protein LOC100253534 [Vitis vinifera] Length 705 Score 137 bits (345), Expect(2) 2e-35 Identities 78/154 (50%), Positives 86/154 (55%), Gaps 11/154 (7%) Frame +2
unnamed protein product	Contig2256	4e-38	FULL-LENGTH	122_124	sense partial	>gi|297739682|emb|CBI29864.3| unnamed protein product [Vitis vinifera] Length 427 Score 162 bits (409), Expect 4e-38 Identities 87/146 (59%), Positives 100/146 (68%), Gaps 3/146 (2%) Frame +2
PREDICTED: uncharacterized protein LOC100267903	Contig2257	E-102	FULL-LENGTH	8_10	sense partial	>gi|225438714|ref|XP_002282485.1| PREDICTED: uncharacterized protein LOC100267903 [Vitis vinifera] gi|296082422|emb|CBI21427.3| unnamed protein product [Vitis vinifera] Length 552 Score 378 bits (971), Expect e-102 Identities 195/299 (65%), Positives 214/299 (71%) Frame +2
receptor-like protein kinase	Contig2259	6e-31	FULL-LENGTH	85_87	sense partial	>gi|145839451|gb|ABP96804.1| receptor-like protein kinase [Capsicum annuum] Length 627 Score 139 bits (349), Expect 6e-31 Identities 83/167 (49%), Positives 96/167 (57%) Frame +1
PREDICTED: uncharacterized protein LOC100853414	Contig2261	4e-10	FULL-LENGTH	47_49	sense partial	>gi|359495780|ref|XP_003635088.1| PREDICTED: uncharacterized protein LOC100853414 [Vitis vinifera] Length 595 Score 69.7 bits (169), Expect 4e-10 Identities 37/81 (45%), Positives 56/81 (69%), Gaps 3/81 (3%) Frame +2
unnamed protein product	Contig2262	4e-46	FULL-LENGTH	113_115	sense complete	>gi|297742195|emb|CBI33982.3| unnamed protein product [Vitis vinifera] Length 99 Score 189 bits (481), Expect 4e-46 Identities 93/97 (95%), Positives 93/97 (95%) Frame +2
proteasome-like protein alpha subunit	Contig2265	E-119	FULL-LENGTH	187_189	sense complete	>gi|77999303|gb|ABB16998.1| proteasome-like protein alpha subunit [Solanum tuberosum] Length 248 Score 434 bits (1115), Expect e-119 Identities 219/247 (88%), Positives 227/247 (91%) Frame +1
PREDICTED: 54S ribosomal protein L12, mitochondrial-like isoform 1	Contig2271	7e-42	FULL-LENGTH	117_119	sense complete	>gi|449454776|ref|XP_004145130.1| PREDICTED: 54S ribosomal protein L12, mitochondrial-like isoform 1 [Cucumis sativus] gi|449454778|ref|XP_004145131.1| PREDICTED: 54S ribosomal protein L12, mitochondrial-like isoform 2 [Cucumis sativus] gi|449472279|ref|XP_004153545.1| PREDICTED: 54S ribosomal protein L12, mitochondrial-like isoform 1 [Cucumis sativus] gi|449472282|ref|XP_004153546.1| PREDICTED: …
PREDICTED: uncharacterized protein At5g39865-like isoform 1	Contig2274	E-107	FULL-LENGTH	330_332	sense complete	>gi|225452759|ref|XP_002277734.1| PREDICTED: uncharacterized protein At5g39865-like isoform 1 [Vitis vinifera] Length 429 Score 292 bits (748), Expect(2) e-107 Identities 161/341 (47%), Positives 223/341 (65%), Gaps 22/341 (6%) Frame +3
predicted protein	Contig2276	7e-81	FULL-LENGTH	100_102	sense complete	>gi|224133484|ref|XP_002321579.1| predicted protein [Populus trichocarpa] gi|118487761|gb|ABK95704.1| unknown [Populus trichocarpa] gi|222868575|gb|EEF05706.1| predicted protein [Populus trichocarpa] Length 186 Score 305 bits (782), Expect 7e-81 Identities 146/181 (80%), Positives 157/181 (86%), Gaps 1/181 (0%) Frame +1
RecName: Full=Soluble inorganic pyrophosphatase; AltName: Full=Pyrophosphate phospho-hydrolase; Short=PPase	Contig2279	2e-94	FULL-LENGTH	6_8	sense complete	>gi|2500047|sp|Q43187.1|IPYR_SOLTU RecName: Full=Soluble inorganic pyrophosphatase; AltName: Full=Pyrophosphate phospho-hydrolase; Short=PPase gi|534916|emb|CAA85362.1| soluble inorganic pyrophosphatase [Solanum tuberosum] Length 211 Score 318 bits (815), Expect(2) 2e-94 Identities 155/170 (91%), Positives 163/170 (95%), Gaps 2/170 (1%) Frame +3
adenosine kinase isoform 2S	Contig2281	0	FULL-LENGTH	30_32	sense complete	>gi|51949802|gb|AAU14833.1| adenosine kinase isoform 2S [Nicotiana tabacum] Length 340 Score 692 bits (1787), Expect 0.0 Identities 340/340 (100%), Positives 340/340 (100%) Frame +3
PREDICTED: vacuolar protein sorting-associated protein VTA1 homolog	Contig2283	E-137	FULL-LENGTH	149_151	sense complete	>gi|225460849|ref|XP_002277187.1| PREDICTED: vacuolar protein sorting-associated protein VTA1 homolog [Vitis vinifera] Length 426 Score 495 bits (1275), Expect e-137 Identities 271/439 (61%), Positives 301/439 (68%), Gaps 2/439 (0%) Frame +2
predicted protein	Contig2286	4e-89	FULL-LENGTH	380_382	sense complete	>gi|224122250|ref|XP_002318788.1| predicted protein [Populus trichocarpa] gi|222859461|gb|EEE97008.1| predicted protein [Populus trichocarpa] Length 313 Score 136 bits (343), Expect(3) 4e-89 Identities 60/77 (77%), Positives 71/77 (92%) Frame +2
predicted protein	Contig2293	3e-17	FULL-LENGTH	184_186	sense complete	>gi|224053717|ref|XP_002297944.1| predicted protein [Populus trichocarpa] gi|118481931|gb|ABK92899.1| unknown [Populus trichocarpa] gi|222845202|gb|EEE82749.1| predicted protein [Populus trichocarpa] Length 230 Score 94.4 bits (233), Expect 3e-17 Identities 65/183 (35%), Positives 94/183 (51%), Gaps 16/183 (8%) Frame +1
PAE	Contig2294	5e-93	FULL-LENGTH	47_49	sense complete	>gi|192764525|gb|ACF05806.1| PAE [Litchi chinensis] Length 399 Score 347 bits (889), Expect 5e-93 Identities 169/355 (47%), Positives 231/355 (65%), Gaps 11/355 (3%) Frame +2
PREDICTED: lanC-like protein 2	Contig2296	2e-58	FULL-LENGTH	108_110	sense partial	>gi|225461385|ref|XP_002284781.1| PREDICTED: lanC-like protein 2 [Vitis vinifera] gi|302143043|emb|CBI20338.3| unnamed protein product [Vitis vinifera] Length 407 Score 134 bits (337), Expect(2) 2e-58 Identities 69/123 (56%), Positives 90/123 (73%) Frame +3
PREDICTED: uncharacterized protein LOC100245204	Contig2299	3e-29	FULL-LENGTH	72_74	sense complete	>gi|225441809|ref|XP_002283878.1| PREDICTED: uncharacterized protein LOC100245204 [Vitis vinifera] gi|297739671|emb|CBI29853.3| unnamed protein product [Vitis vinifera] Length 80 Score 133 bits (335), Expect 3e-29 Identities 58/76 (76%), Positives 69/76 (90%) Frame +3
sugar transporter, putative	Contig2300	4e-20	FULL-LENGTH	165_167	sense partial	>gi|255558398|ref|XP_002520225.1| sugar transporter, putative [Ricinus communis] gi|223540593|gb|EEF42158.1| sugar transporter, putative [Ricinus communis] Length 480 Score 103 bits (256), Expect 4e-20 Identities 53/100 (53%), Positives 67/100 (67%), Gaps 7/100 (7%) Frame +3
Far upstream element-binding protein, putative	Contig2303	3e-86	FULL-LENGTH	47_49	sense complete	>gi|255583738|ref|XP_002532622.1| Far upstream element-binding protein, putative [Ricinus communis] gi|223527642|gb|EEF29753.1| Far upstream element-binding protein, putative [Ricinus communis] Length 314 Score 152 bits (383), Expect(4) 3e-86 Identities 75/127 (59%), Positives 93/127 (73%) Frame +2
Oligopeptide transporter, putative	Contig2304	2e-08	FULL-LENGTH	171_173	sense partial	>gi|255554579|ref|XP_002518328.1| Oligopeptide transporter, putative [Ricinus communis] gi|223542548|gb|EEF44088.1| Oligopeptide transporter, putative [Ricinus communis] Length 754 Score 64.7 bits (156), Expect 2e-08 Identities 26/32 (81%), Positives 31/32 (96%) Frame +3
pectin methylesterase	Contig2305	1e-48	FULL-LENGTH	60_62	sense partial	>gi|60101707|gb|AAX13972.1| pectin methylesterase [Nicotiana tabacum] Length 555 Score 146 bits (368), Expect(2) 1e-48 Identities 70/130 (53%), Positives 93/130 (71%) Frame +3
PREDICTED: eukaryotic translation initiation factor 3 subunit M-like	Contig2307	E-162	FULL-LENGTH	242_244	sense complete	>gi|449481381|ref|XP_004156166.1| PREDICTED: eukaryotic translation initiation factor 3 subunit M-like [Cucumis sativus] Length 410 Score 319 bits (817), Expect(3) e-162 Identities 154/212 (72%), Positives 185/212 (87%) Frame +2
PREDICTED: probable sugar phosphate/phosphate translocator At3g14410	Contig2308	E-133	FULL-LENGTH	153_155	sense partial	>gi|225470902|ref|XP_002263478.1| PREDICTED: probable sugar phosphate/phosphate translocator At3g14410 [Vitis vinifera] gi|297745469|emb|CBI40549.3| unnamed protein product [Vitis vinifera] Length 337 Score 478 bits (1230), Expect e-133 Identities 235/271 (86%), Positives 256/271 (94%) Frame +3
PREDICTED: cysteine proteinase RD21a-like	Contig2313	2e-46	FULL-LENGTH	36_38	sense partial	>gi|225458701|ref|XP_002284973.1| PREDICTED: cysteine proteinase RD21a-like [Vitis vinifera] Length 467 Score 152 bits (383), Expect(2) 2e-46 Identities 71/104 (68%), Positives 87/104 (83%) Frame +3
PREDICTED: uncharacterized protein LOC100259778	Contig2314	E-154	FULL-LENGTH	84_86	sense complete	>gi|225426292|ref|XP_002265286.1| PREDICTED: uncharacterized protein LOC100259778 [Vitis vinifera] Length 613 Score 502 bits (1293), Expect(2) e-154 Identities 284/530 (53%), Positives 356/530 (67%), Gaps 14/530 (2%) Frame +3
PREDICTED: CBL-interacting protein kinase 5 isoform 1	Contig2315	3e-43	FULL-LENGTH	75_77	sense partial	>gi|225443776|ref|XP_002271643.1| PREDICTED: CBL-interacting protein kinase 5 isoform 1 [Vitis vinifera] gi|229609833|gb|ACQ83532.1| CBL-interacting protein kinase 16 [Vitis vinifera] Length 450 Score 89.4 bits (220), Expect(3) 3e-43 Identities 48/76 (63%), Positives 55/76 (72%) Frame +3
trehalose-6-phosphate synthase	Contig2316	6e-21	FULL-LENGTH	212_214	sense complete	>gi|444300782|gb|AGD98700.1| trehalose-6-phosphate synthase [Camellia sinensis] Length 862 Score 92.0 bits (227), Expect(2) 6e-21 Identities 52/90 (57%), Positives 57/90 (63%), Gaps 13/90 (14%) Frame +2
predicted protein	Contig2317	4e-32	FULL-LENGTH	447_449	sense partial	>gi|224133996|ref|XP_002327730.1| predicted protein [Populus trichocarpa] gi|118486583|gb|ABK95130.1| unknown [Populus trichocarpa] gi|222836815|gb|EEE75208.1| predicted protein [Populus trichocarpa] Length 397 Score 143 bits (360), Expect 4e-32 Identities 71/83 (85%), Positives 76/83 (91%), Gaps 1/83 (1%) Frame +3
PREDICTED: uncharacterized protein LOC101220608	Contig2319	3e-25	FULL-LENGTH	122_124	sense partial	>gi|449457658|ref|XP_004146565.1| PREDICTED: uncharacterized protein LOC101220608 [Cucumis sativus] Length 350 Score 119 bits (299), Expect 3e-25 Identities 57/103 (55%), Positives 68/103 (66%) Frame +2
PREDICTED: epoxide hydrolase 2-like	Contig2321	E-146	FULL-LENGTH	56_58	sense complete	>gi|356572746|ref|XP_003554527.1| PREDICTED: epoxide hydrolase 2-like [Glycine max] Length 317 Score 524 bits (1349), Expect e-146 Identities 240/318 (75%), Positives 277/318 (87%) Frame +2
autophagy 8d	Contig2323	6e-56	FULL-LENGTH	190_192	sense complete	>gi|409168207|dbj|BAM62967.1| autophagy 8d [Petunia x hybrida] Length 118 Score 222 bits (566), Expect 6e-56 Identities 106/118 (89%), Positives 114/118 (96%) Frame +1
fatty oxidation complex alpha subunit	Contig2325	3e-15	FULL-LENGTH	119_121	sense complete	>gi|121730616|ref|ZP_01682799.1| fatty oxidation complex alpha subunit [Vibrio cholerae V52] gi|121627762|gb|EAX60388.1| fatty oxidation complex alpha subunit [Vibrio cholerae V52] Length 275 Score 89.0 bits (219), Expect 3e-15 Identities 43/54 (79%), Positives 49/54 (90%) Frame +2
PREDICTED: mitochondrial substrate carrier family protein B-like	Contig2327	E-140	FULL-LENGTH	72_74	sense complete	>gi|449451429|ref|XP_004143464.1| PREDICTED: mitochondrial substrate carrier family protein B-like [Cucumis sativus] Length 439 Score 503 bits (1295), Expect e-140 Identities 278/413 (67%), Positives 310/413 (75%), Gaps 32/413 (7%) Frame +3
nucleotidyltransferase	Contig2330	2e-16	FULL-LENGTH	137_139	sense partial	>gi|42566126|ref|NP_191728.2| nucleotidyltransferase [Arabidopsis thaliana] gi|332646720|gb|AEE80241.1| nucleotidyltransferase [Arabidopsis thaliana] Length 1303 Score 91.3 bits (225), Expect 2e-16 Identities 51/82 (62%), Positives 58/82 (70%), Gaps 2/82 (2%) Frame +2
PREDICTED: chaperone protein dnaJ 49	Contig2332	E-116	FULL-LENGTH	133_135	sense complete	>gi|359477190|ref|XP_002268185.2| PREDICTED: chaperone protein dnaJ 49 [Vitis vinifera] Length 353 Score 334 bits (856), Expect(2) e-116 Identities 164/252 (65%), Positives 195/252 (77%), Gaps 2/252 (0%) Frame +1
hypothetical protein VITISV_027283	Contig2334	E-127	FULL-LENGTH	139_141	sense complete	>gi|147805658|emb|CAN60708.1| hypothetical protein VITISV_027283 [Vitis vinifera] Length 469 Score 300 bits (768), Expect(2) e-127 Identities 143/182 (78%), Positives 153/182 (84%) Frame +1
PREDICTED: dol-P-Man:Man(5)GlcNAc(2)-PP-Dol alpha-1,3-mannosyltransferase	Contig2339	E-103	FULL-LENGTH	11_13	sense partial	>gi|225437308|ref|XP_002267192.1| PREDICTED: dol-P-Man:Man(5)GlcNAc(2)-PP-Dol alpha-1,3-mannosyltransferase [Vitis vinifera] gi|297743859|emb|CBI36829.3| unnamed protein product [Vitis vinifera] Length 437 Score 260 bits (665), Expect(4) e-103 Identities 127/162 (78%), Positives 144/162 (88%) Frame +2
PREDICTED: uncharacterized protein LOC100252142	Contig2340	1e-16	FULL-LENGTH	31_33	sense partial	>gi|225447791|ref|XP_002266605.1| PREDICTED: uncharacterized protein LOC100252142 [Vitis vinifera] gi|296081482|emb|CBI20005.3| unnamed protein product [Vitis vinifera] Length 392 Score 85.1 bits (209), Expect(2) 1e-16 Identities 44/70 (62%), Positives 53/70 (75%) Frame +1
hypothetical protein	Contig2341	3e-06	FULL-LENGTH	236_238	sense partial	>gi|27529834|dbj|BAC53932.1| hypothetical protein [Nicotiana tabacum] Length 464 Score 55.8 bits (133), Expect 3e-06 Identities 29/66 (43%), Positives 37/66 (56%) Frame +2
PREDICTED: probable tyrosine-protein phosphatase At1g05000-like	Contig2342	1e-32	FULL-LENGTH	221_223	sense partial	>gi|449442673|ref|XP_004139105.1| PREDICTED: probable tyrosine-protein phosphatase At1g05000-like [Cucumis sativus] gi|449485351|ref|XP_004157142.1| PREDICTED: probable tyrosine-protein phosphatase At1g05000-like [Cucumis sativus] Length 200 Score 128 bits (321), Expect(2) 1e-32 Identities 64/88 (72%), Positives 75/88 (85%), Gaps 1/88 (1%) Frame +2
nuclear movement protein nudc, putative	Contig2347	2e-38	FULL-LENGTH	72_74	sense complete	>gi|255570025|ref|XP_002525975.1| nuclear movement protein nudc, putative [Ricinus communis] gi|223534707|gb|EEF36399.1| nuclear movement protein nudc, putative [Ricinus communis] Length 209 Score 165 bits (417), Expect 2e-38 Identities 94/231 (40%), Positives 137/231 (59%), Gaps 11/231 (4%) Frame +3
hypothetical protein	Contig2348	4e-22	FULL-LENGTH	49_51	antisense complete	>gi|332322109|emb|CCA66008.1| hypothetical protein [Beta vulgaris subsp. vulgaris] Length 678 Score 109 bits (273), Expect 4e-22 Identities 62/179 (34%), Positives 91/179 (50%), Gaps 14/179 (7%) Frame -1
hypothetical protein VITISV_016964	Contig2352	6e-63	FULL-LENGTH	52_54	sense partial	>gi|147828230|emb|CAN66576.1| hypothetical protein VITISV_016964 [Vitis vinifera] Length 1316 Score 204 bits (518), Expect(2) 6e-63 Identities 99/177 (55%), Positives 138/177 (77%), Gaps 3/177 (1%) Frame +1
Mob1	Contig2353	7e-94	FULL-LENGTH	206_208	sense complete	>gi|192910878|gb|ACF06547.1| Mob1 [Elaeis guineensis] Length 215 Score 349 bits (896), Expect 7e-94 Identities 178/216 (82%), Positives 185/216 (85%) Frame +2
PREDICTED: uncharacterized protein LOC100267859	Contig2354	E-113	FULL-LENGTH	207_209	sense partial	>gi|359492622|ref|XP_002282350.2| PREDICTED: uncharacterized protein LOC100267859 [Vitis vinifera] Length 1068 Score 328 bits (842), Expect(2) e-113 Identities 150/186 (80%), Positives 169/186 (90%) Frame +3
predicted protein	Contig2355	E-100	FULL-LENGTH	130_132	sense complete	>gi|224135593|ref|XP_002322112.1| predicted protein [Populus trichocarpa] gi|222869108|gb|EEF06239.1| predicted protein [Populus trichocarpa] Length 617 Score 273 bits (697), Expect(2) e-100 Identities 139/177 (78%), Positives 152/177 (85%) Frame +1
hypothetical protein	Contig2357	5e-59	FULL-LENGTH	349_351	sense complete	>gi|27529838|dbj|BAC53934.1| hypothetical protein [Nicotiana tabacum] Length 256 Score 234 bits (596), Expect 5e-59 Identities 137/256 (53%), Positives 137/256 (53%) Frame +1
predicted protein	Contig2360	3e-72	FULL-LENGTH	354_356	sense complete	>gi|224082968|ref|XP_002306911.1| predicted protein [Populus trichocarpa] gi|222856360|gb|EEE93907.1| predicted protein [Populus trichocarpa] Length 398 Score 157 bits (397), Expect(2) 3e-72 Identities 112/317 (35%), Positives 153/317 (48%), Gaps 5/317 (1%) Frame +3
MYB transcription factor MYB55	Contig2363	5e-70	FULL-LENGTH	114_116	sense complete	>gi|110931654|gb|ABH02826.1| MYB transcription factor MYB55 [Glycine max] Length 299 Score 232 bits (592), Expect(2) 5e-70 Identities 113/179 (63%), Positives 139/179 (77%) Frame +3
PREDICTED: ABC transporter A family member 7	Contig2364	E-103	FULL-LENGTH	88_90	sense partial	>gi|225456715|ref|XP_002274303.1| PREDICTED: ABC transporter A family member 7 [Vitis vinifera] Length 949 Score 380 bits (975), Expect e-103 Identities 201/429 (46%), Positives 266/429 (62%), Gaps 15/429 (3%) Frame +1
hypothetical protein ARALYDRAFT_900875	Contig2367	1e-45	FULL-LENGTH	143_145	sense partial	>gi|297821645|ref|XP_002878705.1| hypothetical protein ARALYDRAFT_900875 [Arabidopsis lyrata subsp. lyrata] gi|297324544|gb|EFH54964.1| hypothetical protein ARALYDRAFT_900875 [Arabidopsis lyrata subsp. lyrata] Length 553 Score 166 bits (421), Expect(2) 1e-45 Identities 75/100 (75%), Positives 90/100 (90%) Frame +2
PREDICTED: uncharacterized protein LOC100253658	Contig2368	4e-41	FULL-LENGTH	88_90	antisense complete	>gi|225435321|ref|XP_002285165.1| PREDICTED: uncharacterized protein LOC100253658 [Vitis vinifera] Length 167 Score 173 bits (438), Expect 4e-41 Identities 99/171 (57%), Positives 118/171 (69%), Gaps 9/171 (5%) Frame -1
PREDICTED: ATP-dependent DNA helicase DDM1-like	Contig2372	1e-35	FULL-LENGTH	44_46	sense partial	>gi|359476575|ref|XP_002267239.2| PREDICTED: ATP-dependent DNA helicase DDM1-like [Vitis vinifera] Length 759 Score 153 bits (387), Expect 1e-35 Identities 84/134 (62%), Positives 104/134 (77%), Gaps 5/134 (3%) Frame +2
conserved hypothetical protein	Contig2374	3e-15	FULL-LENGTH	70_72	sense complete	>gi|255564641|ref|XP_002523315.1| conserved hypothetical protein [Ricinus communis] gi|223537403|gb|EEF39031.1| conserved hypothetical protein [Ricinus communis] Length 88 Score 88.2 bits (217), Expect 3e-15 Identities 39/58 (67%), Positives 52/58 (89%) Frame +1
PREDICTED: oxidation resistance protein 1-like	Contig2379	3e-67	FULL-LENGTH	132_134	sense complete	>gi|359477685|ref|XP_002285459.2| PREDICTED: oxidation resistance protein 1-like [Vitis vinifera] gi|296083726|emb|CBI23715.3| unnamed protein product [Vitis vinifera] Length 314 Score 261 bits (666), Expect 3e-67 Identities 153/298 (51%), Positives 176/298 (59%), Gaps 10/298 (3%) Frame +3
Allantoinase	Contig2380	5e-34	FULL-LENGTH	384_386	sense partial	>gi|357446489|ref|XP_003593522.1| Allantoinase [Medicago truncatula] gi|124360607|gb|ABN08606.1| Dihydroorotase [Medicago truncatula] gi|355482570|gb|AES63773.1| Allantoinase [Medicago truncatula] Length 504 Score 122 bits (307), Expect(2) 5e-34 Identities 71/159 (44%), Positives 92/159 (57%), Gaps 4/159 (2%) Frame +3
Non-imprinted in Prader-Willi/Angelman syndrome region protein, putative	Contig2381	3e-12	FULL-LENGTH	196_198	sense partial	>gi|255554020|ref|XP_002518050.1| Non-imprinted in Prader-Willi/Angelman syndrome region protein, putative [Ricinus communis] gi|223542646|gb|EEF44183.1| Non-imprinted in Prader-Willi/Angelman syndrome region protein, putative [Ricinus communis] Length 336 Score 76.3 bits (186), Expect 3e-12 Identities 39/74 (52%), Positives 44/74 (59%) Frame +1
hypothetical protein VITISV_027427	Contig2382	2e-42	FULL-LENGTH	106_108	sense partial	>gi|147867192|emb|CAN79955.1| hypothetical protein VITISV_027427 [Vitis vinifera] Length 376 Score 127 bits (319), Expect(2) 2e-42 Identities 70/136 (51%), Positives 90/136 (66%) Frame +1
uncharacterized protein LOC100797227	Contig2383	2e-27	FULL-LENGTH	38_40	sense complete	>gi|358248297|ref|NP_001239857.1| uncharacterized protein LOC100797227 [Glycine max] gi|255642072|gb|ACU21302.1| unknown [Glycine max] Length 264 Score 121 bits (304), Expect(2) 2e-27 Identities 59/134 (44%), Positives 87/134 (64%) Frame +2
Glucan endo-1,3-beta-glucosidase	Contig2385	8e-06	FULL-LENGTH	211_213	sense partial	>gi|357458109|ref|XP_003599335.1| Glucan endo-1,3-beta-glucosidase [Medicago truncatula] gi|355488383|gb|AES69586.1| Glucan endo-1,3-beta-glucosidase [Medicago truncatula] Length 490 Score 55.8 bits (133), Expect 8e-06 Identities 28/100 (28%), Positives 50/100 (50%), Gaps 1/100 (1%) Frame +1
elongation factor-1 alpha	Contig2386	0	FULL-LENGTH	203_205	sense complete	>gi|3869088|dbj|BAA34348.1| elongation factor-1 alpha [Nicotiana paniculata] Length 447 Score 870 bits (2247), Expect 0.0 Identities 429/434 (98%), Positives 432/434 (99%) Frame +2
hypothetical protein VITISV_035196	Contig2390	6e-52	FULL-LENGTH	188_190	sense complete	>gi|147841514|emb|CAN77614.1| hypothetical protein VITISV_035196 [Vitis vinifera] Length 1522 Score 166 bits (419), Expect(3) 6e-52 Identities 88/235 (37%), Positives 123/235 (52%), Gaps 6/235 (2%) Frame +2
PREDICTED: protein yippee-like At5g53940-like	Contig2391	9e-60	FULL-LENGTH	45_47	sense complete	>gi|359493828|ref|XP_002282618.2| PREDICTED: protein yippee-like At5g53940-like [Vitis vinifera] gi|302142969|emb|CBI20264.3| unnamed protein product [Vitis vinifera] Length 127 Score 234 bits (596), Expect 9e-60 Identities 107/127 (84%), Positives 117/127 (92%) Frame +3
PREDICTED: uncharacterized protein LOC100255235	Contig2396	1e-57	FULL-LENGTH	247_249	sense complete	>gi|225424815|ref|XP_002267988.1| PREDICTED: uncharacterized protein LOC100255235 [Vitis vinifera] gi|296086476|emb|CBI32065.3| unnamed protein product [Vitis vinifera] Length 291 Score 160 bits (406), Expect(3) 1e-57 Identities 84/126 (66%), Positives 98/126 (77%) Frame +1
unnamed protein product	Contig2399	1e-84	FULL-LENGTH	158_160	sense complete	>gi|302143840|emb|CBI22701.3| unnamed protein product [Vitis vinifera] Length 190 Score 318 bits (815), Expect 1e-84 Identities 158/161 (98%), Positives 160/161 (99%) Frame +2
Os05g0509500	Contig2400	8e-68	FULL-LENGTH	220_222	sense partial	>gi|115464807|ref|NP_001056003.1| Os05g0509500 [Oryza sativa Japonica Group] gi|33235565|dbj|BAC80140.1| signal recognition particle 54kDa subunit [Oryza sativa Japonica Group] gi|48475202|gb|AAT44271.1| putative signal recognition particle 54 KD protein (SRP54) [Oryza sativa Japonica Group] gi|113579554|dbj|BAF17917.1| Os05g0509500 [Oryza sativa Japonica Group] gi|215697189|dbj|BAG91183.1| unnam…
RecName: Full=Lignin-forming anionic peroxidase; Flags: Precursor	Contig2401	9e-96	FULL-LENGTH	68_70	sense partial	>gi|400750|sp|Q02200.1|PERX_NICSY RecName: Full=Lignin-forming anionic peroxidase; Flags: Precursor gi|170203|gb|AAA34050.1| anionic peroxidase [Nicotiana sylvestris] Length 322 Score 355 bits (911), Expect 9e-96 Identities 182/194 (93%), Positives 183/194 (94%), Gaps 3/194 (1%) Frame +2
PREDICTED: uncharacterized protein LOC100259218	Contig2404	2e-32	FULL-LENGTH	148_150	sense partial	>gi|225425194|ref|XP_002264953.1| PREDICTED: uncharacterized protein LOC100259218 [Vitis vinifera] Length 654 Score 116 bits (290), Expect(2) 2e-32 Identities 73/187 (39%), Positives 107/187 (57%), Gaps 33/187 (17%) Frame +1
PREDICTED: homeobox-leucine zipper protein PROTODERMAL FACTOR 2	Contig2405	5e-51	FULL-LENGTH	205_207	sense partial	>gi|225444363|ref|XP_002266688.1| PREDICTED: homeobox-leucine zipper protein PROTODERMAL FACTOR 2 [Vitis vinifera] gi|302144076|emb|CBI23181.3| unnamed protein product [Vitis vinifera] Length 726 Score 205 bits (522), Expect 5e-51 Identities 106/134 (79%), Positives 113/134 (84%) Frame +1
unnamed protein product	Contig2407	1e-64	FULL-LENGTH	158_160	sense complete	>gi|302142388|emb|CBI19591.3| unnamed protein product [Vitis vinifera] Length 604 Score 125 bits (315), Expect(3) 1e-64 Identities 59/86 (68%), Positives 69/86 (80%) Frame +2
PREDICTED: uncharacterized protein At4g29660-like	Contig2409	6e-43	FULL-LENGTH	45_47	sense complete	>gi|356567739|ref|XP_003552074.1| PREDICTED: uncharacterized protein At4g29660-like [Glycine max] Length 96 Score 179 bits (453), Expect 6e-43 Identities 78/94 (82%), Positives 87/94 (92%) Frame +3
predicted protein	Contig2412	3e-87	FULL-LENGTH	194_196	sense complete	>gi|326518726|dbj|BAJ92524.1| predicted protein [Hordeum vulgare subsp. vulgare] Length 283 Score 327 bits (838), Expect 3e-87 Identities 166/249 (66%), Positives 197/249 (79%), Gaps 1/249 (0%) Frame +2
PREDICTED: uncharacterized protein LOC100255301	Contig2414	1e-30	FULL-LENGTH	284_286	sense complete	>gi|359491609|ref|XP_002283556.2| PREDICTED: uncharacterized protein LOC100255301 [Vitis vinifera] gi|297733832|emb|CBI15079.3| unnamed protein product [Vitis vinifera] Length 102 Score 139 bits (350), Expect 1e-30 Identities 72/96 (75%), Positives 81/96 (84%), Gaps 1/96 (1%) Frame +2
PREDICTED: uncharacterized protein LOC100245429	Contig2416	6e-90	FULL-LENGTH	50_52	sense partial	>gi|225458432|ref|XP_002283812.1| PREDICTED: uncharacterized protein LOC100245429 [Vitis vinifera] gi|302142414|emb|CBI19617.3| unnamed protein product [Vitis vinifera] Length 355 Score 328 bits (842), Expect(2) 6e-90 Identities 160/251 (63%), Positives 196/251 (78%) Frame +2
Cellulose synthase A catalytic subunit 1	Contig2418	7e-44	FULL-LENGTH	36_38	sense partial	>gi|255554164|ref|XP_002518122.1| Cellulose synthase A catalytic subunit 1 [UDP-forming], putative [Ricinus communis] gi|223542718|gb|EEF44255.1| Cellulose synthase A catalytic subunit 1 [UDP-forming], putative [Ricinus communis] Length 1059 Score 181 bits (460), Expect 7e-44 Identities 109/215 (50%), Positives 127/215 (59%), Gaps 24/215 (11%) Frame +3
mitochondrial carrier-like protein	Contig2419	0	FULL-LENGTH	115_117	sense complete	>gi|83283981|gb|ABC01898.1| mitochondrial carrier-like protein [Solanum tuberosum] Length 355 Score 671 bits (1731), Expect 0.0 Identities 340/355 (95%), Positives 349/355 (98%) Frame +1
unnamed protein product	Contig2421	5e-14	FULL-LENGTH	90_92	sense complete	>gi|9294294|dbj|BAB02196.1| unnamed protein product [Arabidopsis thaliana] Length 99 Score 50.1 bits (118), Expect(3) 5e-14 Identities 24/33 (72%), Positives 28/33 (84%) Frame +3
PREDICTED: uncharacterized protein LOC100265998	Contig2423	7e-20	FULL-LENGTH	448_450	sense partial	>gi|225427360|ref|XP_002279666.1| PREDICTED: uncharacterized protein LOC100265998 [Vitis vinifera] Length 337 Score 85.1 bits (209), Expect(2) 7e-20 Identities 62/141 (43%), Positives 73/141 (51%), Gaps 1/141 (0%) Frame +1
predicted protein	Contig2424	8e-12	FULL-LENGTH	34_36	sense partial	>gi|224118994|ref|XP_002331299.1| predicted protein [Populus trichocarpa] gi|222873882|gb|EEF11013.1| predicted protein [Populus trichocarpa] Length 662 Score 75.9 bits (185), Expect 8e-12 Identities 47/158 (29%), Positives 82/158 (51%), Gaps 3/158 (1%) Frame +1
PREDICTED: uncharacterized protein LOC100791859	Contig2426	7e-79	FULL-LENGTH	16_18	sense partial	>gi|356516786|ref|XP_003527074.1| PREDICTED: uncharacterized protein LOC100791859 [Glycine max] Length 315 Score 233 bits (595), Expect(3) 7e-79 Identities 118/175 (67%), Positives 139/175 (79%), Gaps 8/175 (4%) Frame +1
PREDICTED: uncharacterized protein LOC100802747	Contig2430	2e-44	FULL-LENGTH	119_121	sense complete	>gi|356538807|ref|XP_003537892.1| PREDICTED: uncharacterized protein LOC100802747 [Glycine max] Length 300 Score 182 bits (461), Expect(2) 2e-44 Identities 87/143 (60%), Positives 105/143 (73%) Frame +2
inositol or phosphatidylinositol kinase, putative	Contig2433	2e-14	FULL-LENGTH	230_232	sense partial	>gi|255565354|ref|XP_002523668.1| inositol or phosphatidylinositol kinase, putative [Ricinus communis] gi|223537068|gb|EEF38703.1| inositol or phosphatidylinositol kinase, putative [Ricinus communis] Length 570 Score 84.7 bits (208), Expect 2e-14 Identities 63/137 (45%), Positives 75/137 (54%), Gaps 7/137 (5%) Frame +2
uncharacterized protein LOC100306603	Contig2434	4e-88	FULL-LENGTH	93_95	sense partial	>gi|351726572|ref|NP_001237387.1| uncharacterized protein LOC100306603 [Glycine max] gi|255629041|gb|ACU14865.1| unknown [Glycine max] Length 237 Score 329 bits (844), Expect 4e-88 Identities 172/232 (74%), Positives 190/232 (81%), Gaps 3/232 (1%) Frame +3
pectin methylesterase	Contig2437	6e-40	FULL-LENGTH	205_207	sense partial	>gi|60101707|gb|AAX13972.1| pectin methylesterase [Nicotiana tabacum] Length 555 Score 168 bits (425), Expect 6e-40 Identities 82/153 (53%), Positives 119/153 (77%) Frame +1
PREDICTED: uncharacterized protein LOC101206911	Contig2438	8e-15	FULL-LENGTH	42_44	sense partial	>gi|449435023|ref|XP_004135295.1| PREDICTED: uncharacterized protein LOC101206911 [Cucumis sativus] gi|449512970|ref|XP_004164192.1| PREDICTED: uncharacterized protein LOC101223721 [Cucumis sativus] Length 253 Score 84.7 bits (208), Expect(2) 8e-15 Identities 42/65 (64%), Positives 47/65 (72%) Frame +3
expansin A3 precursor	Contig2439	6e-35	FULL-LENGTH	216_218	antisense complete	>gi|350538259|ref|NP_001234078.1| expansin A3 precursor [Solanum lycopersicum] gi|4138912|gb|AAD13631.1| expansin precursor [Solanum lycopersicum] Length 267 Score 108 bits (271), Expect(2) 6e-35 Identities 46/47 (97%), Positives 47/47 (100%) Frame -3
RecName: Full=Calcium-binding protein CAST	Contig2441	1e-65	FULL-LENGTH	60_62	sense complete	>gi|1168782|sp|Q09011.1|CAST_SOLTU RecName: Full=Calcium-binding protein CAST gi|169481|gb|AAA33811.1| calcium-binding protein, partial [Solanum tuberosum] Length 199 Score 254 bits (649), Expect 1e-65 Identities 130/200 (65%), Positives 159/200 (79%) Frame +3
PREDICTED: uncharacterized protein LOC100260268	Contig2443	2e-33	FULL-LENGTH	226_228	sense complete	>gi|225454438|ref|XP_002280320.1| PREDICTED: uncharacterized protein LOC100260268 [Vitis vinifera] Length 246 Score 149 bits (375), Expect 2e-33 Identities 81/234 (34%), Positives 127/234 (54%), Gaps 12/234 (5%) Frame +1
PREDICTED: tubulin-specific chaperone B isoform 1	Contig2446	5e-98	FULL-LENGTH	150_152	sense complete	>gi|225441260|ref|XP_002274343.1| PREDICTED: tubulin-specific chaperone B isoform 1 [Vitis vinifera] gi|359482231|ref|XP_003632738.1| PREDICTED: tubulin-specific chaperone B [Vitis vinifera] gi|297739921|emb|CBI30103.3| unnamed protein product [Vitis vinifera] Length 242 Score 363 bits (931), Expect 5e-98 Identities 180/228 (78%), Positives 198/228 (86%) Frame +3
dead box ATP-dependent RNA helicase, putative	Contig2448	0	FULL-LENGTH	78_80	sense complete	>gi|255541534|ref|XP_002511831.1| dead box ATP-dependent RNA helicase, putative [Ricinus communis] gi|223549011|gb|EEF50500.1| dead box ATP-dependent RNA helicase, putative [Ricinus communis] Length 507 Score 825 bits (2132), Expect 0.0 Identities 422/500 (84%), Positives 442/500 (88%), Gaps 15/500 (3%) Frame +3
unknown	Contig2449	4e-28	FULL-LENGTH	237_239	sense partial	>gi|255635754|gb|ACU18226.1| unknown [Glycine max] Length 262 Score 85.1 bits (209), Expect(2) 4e-28 Identities 43/74 (58%), Positives 47/74 (63%) Frame +3
RecName: Full=Glyceraldehyde-3-phosphate dehydrogenase, cytosolic	Contig2450	E-110	FULL-LENGTH	65_67	sense complete	>gi|120672|sp|P26519.1|G3PC_PETCR RecName: Full=Glyceraldehyde-3-phosphate dehydrogenase, cytosolic gi|20549|emb|CAA42902.1| glyceraldehyde 3-phosphate dehydrogenase [Petroselinum crispum] Length 336 Score 402 bits (1033), Expect e-110 Identities 202/222 (90%), Positives 214/222 (96%) Frame +2
unknown	Contig2457	1e-16	FULL-LENGTH	38_40	sense complete	>gi|16933569|gb|AAL30109.1| unknown [Solanum phureja x Solanum stenotomum] Length 126 Score 92.0 bits (227), Expect 1e-16 Identities 50/124 (40%), Positives 71/124 (57%) Frame +2
receptor kinase	Contig2458	5e-90	FULL-LENGTH	183_185	sense partial	>gi|498278|gb|AAA33715.1| receptor kinase [Petunia integrifolia subsp. inflata] Length 720 Score 337 bits (864), Expect 5e-90 Identities 220/442 (49%), Positives 255/442 (57%), Gaps 9/442 (2%) Frame +3
dolichol-phosphate mannosyltransferase-like	Contig2459	1e-33	FULL-LENGTH	177_179	sense complete	>gi|46390197|dbj|BAD15628.1| dolichol-phosphate mannosyltransferase-like [Oryza sativa Japonica Group] gi|46390950|dbj|BAD16464.1| dolichol-phosphate mannosyltransferase-like [Oryza sativa Japonica Group] gi|125583693|gb|EAZ24624.1| hypothetical protein OsJ_08389 [Oryza sativa Japonica Group] Length 116 Score 147 bits (371), Expect 1e-33 Identities 68/109 (62%), Positives 87/109 (79%) Frame +3
unnamed protein product	Contig2460	3e-51	FULL-LENGTH	104_106	sense complete	>gi|297740011|emb|CBI30193.3| unnamed protein product [Vitis vinifera] Length 193 Score 207 bits (527), Expect 3e-51 Identities 108/193 (55%), Positives 126/193 (65%), Gaps 34/193 (17%) Frame +2
PREDICTED: RNA-binding post-transcriptional regulator csx1-like	Contig2461	E-129	FULL-LENGTH	120_122	sense complete	>gi|356521983|ref|XP_003529629.1| PREDICTED: RNA-binding post-transcriptional regulator csx1-like [Glycine max] Length 397 Score 469 bits (1206), Expect e-129 Identities 227/290 (78%), Positives 248/290 (85%), Gaps 1/290 (0%) Frame +3
PREDICTED: uncharacterized protein LOC100263765	Contig2462	0	FULL-LENGTH	230_232	sense complete	>gi|225439570|ref|XP_002264939.1| PREDICTED: uncharacterized protein LOC100263765 [Vitis vinifera] Length 513 Score 710 bits (1832), Expect 0.0 Identities 348/517 (67%), Positives 415/517 (80%), Gaps 2/517 (0%) Frame +2
PREDICTED: uncharacterized LOC101230122, partial	Contig2466	6e-44	FULL-LENGTH	179_181	sense partial	>gi|449522574|ref|XP_004168301.1| PREDICTED: uncharacterized LOC101230122, partial [Cucumis sativus] Length 1591 Score 128 bits (322), Expect(2) 6e-44 Identities 58/84 (69%), Positives 68/84 (80%) Frame +2
geranyl pyrophosphate synthase	Contig2469	E-108	FULL-LENGTH	326_328	sense complete	>gi|350538483|ref|NP_001234089.1| geranyl pyrophosphate synthase [Solanum lycopersicum] gi|82659078|gb|ABB88703.1| geranyl pyrophosphate synthase [Solanum lycopersicum] Length 415 Score 398 bits (1022), Expect e-108 Identities 207/222 (93%), Positives 215/222 (96%) Frame +2
PREDICTED: uncharacterized protein LOC100260652	Contig2472	3e-67	FULL-LENGTH	273_275	sense partial	>gi|359487944|ref|XP_002265918.2| PREDICTED: uncharacterized protein LOC100260652 [Vitis vinifera] Length 671 Score 186 bits (471), Expect(3) 3e-67 Identities 100/149 (67%), Positives 113/149 (75%), Gaps 21/149 (14%) Frame +3
conserved hypothetical protein	Contig2474	5e-52	FULL-LENGTH	38_40	sense complete	>gi|255572337|ref|XP_002527107.1| conserved hypothetical protein [Ricinus communis] gi|223533530|gb|EEF35270.1| conserved hypothetical protein [Ricinus communis] Length 193 Score 209 bits (533), Expect 5e-52 Identities 101/162 (62%), Positives 122/162 (75%), Gaps 4/162 (2%) Frame +2
Diphthamide biosynthesis protein, putative	Contig2475	2e-34	FULL-LENGTH	115_117	sense complete	>gi|255556187|ref|XP_002519128.1| Diphthamide biosynthesis protein, putative [Ricinus communis] gi|223541791|gb|EEF43339.1| Diphthamide biosynthesis protein, putative [Ricinus communis] Length 84 Score 150 bits (378), Expect 2e-34 Identities 70/84 (83%), Positives 77/84 (91%), Gaps 3/84 (3%) Frame +1
PREDICTED: clathrin coat assembly protein AP180	Contig2476	7e-57	FULL-LENGTH	231_233	sense partial	>gi|225447139|ref|XP_002271237.1| PREDICTED: clathrin coat assembly protein AP180 [Vitis vinifera] gi|297739212|emb|CBI28863.3| unnamed protein product [Vitis vinifera] Length 591 Score 226 bits (576), Expect 7e-57 Identities 111/139 (79%), Positives 130/139 (93%) Frame +3
trehalose synthase	Contig2477	0	FULL-LENGTH	126_128	sense complete	>gi|19568935|gb|AAL91978.1|AF483209_1 putative trehalose synthase [Solanum tuberosum] Length 857 Score 1077 bits (2785), Expect 0.0 Identities 534/631 (84%), Positives 566/631 (89%) Frame +3
uncharacterized protein	Contig2479	5e-21	FULL-LENGTH	147_149	sense partial	>gi|18390845|ref|NP_563805.1| uncharacterized protein [Arabidopsis thaliana] gi|79317279|ref|NP_001030994.1| uncharacterized protein [Arabidopsis thaliana] gi|15810567|gb|AAL07171.1| putative storage protein [Arabidopsis thaliana] gi|20259569|gb|AAM14127.1| putative storage protein [Arabidopsis thaliana] gi|332190112|gb|AEE28233.1| uncharacterized protein [Arabidopsis thaliana] gi|332190113|gb|AE…
PREDICTED: protein kinase and PP2C-like domain-containing protein-like isoform 2	Contig2481	7e-50	FULL-LENGTH	132_134	sense partial	>gi|357135137|ref|XP_003569168.1| PREDICTED: protein kinase and PP2C-like domain-containing protein-like isoform 2 [Brachypodium distachyon] Length 656 Score 146 bits (368), Expect(3) 7e-50 Identities 67/101 (66%), Positives 83/101 (82%) Frame +3
PREDICTED: carbonic anhydrase 2, chloroplastic-like isoform 1	Contig2482	2e-48	FULL-LENGTH	3_5	sense partial	>gi|359475658|ref|XP_002263870.2| PREDICTED: carbonic anhydrase 2, chloroplastic-like isoform 1 [Vitis vinifera] Length 300 Score 148 bits (373), Expect(2) 2e-48 Identities 74/90 (82%), Positives 82/90 (91%), Gaps 1/90 (1%) Frame +3
PREDICTED: uncharacterized protein LOC100251145	Contig2483	3e-14	FULL-LENGTH	180_182	sense complete	>gi|225433351|ref|XP_002282738.1| PREDICTED: uncharacterized protein LOC100251145 [Vitis vinifera] gi|297741880|emb|CBI33315.3| unnamed protein product [Vitis vinifera] Length 804 Score 78.2 bits (191), Expect(2) 3e-14 Identities 39/49 (79%), Positives 43/49 (87%) Frame +3
PREDICTED: arogenate dehydrogenase 1, chloroplastic-like	Contig2485	1e-93	FULL-LENGTH	48_50	sense partial	>gi|356553747|ref|XP_003545214.1| PREDICTED: arogenate dehydrogenase 1, chloroplastic-like [Glycine max] Length 266 Score 299 bits (765), Expect(2) 1e-93 Identities 134/201 (66%), Positives 175/201 (87%) Frame +3
predicted protein	Contig2486	1e-21	FULL-LENGTH	126_128	sense complete	>gi|224057054|ref|XP_002299118.1| predicted protein [Populus trichocarpa] gi|222846376|gb|EEE83923.1| predicted protein [Populus trichocarpa] Length 354 Score 73.6 bits (179), Expect(2) 1e-21 Identities 34/46 (73%), Positives 40/46 (86%), Gaps 1/46 (2%) Frame +3
PREDICTED: minor histocompatibility antigen H13	Contig2487	5e-63	FULL-LENGTH	171_173	sense partial	>gi|225436624|ref|XP_002280005.1| PREDICTED: minor histocompatibility antigen H13 [Vitis vinifera] gi|296083844|emb|CBI24232.3| unnamed protein product [Vitis vinifera] Length 341 Score 147 bits (370), Expect(2) 5e-63 Identities 77/110 (70%), Positives 80/110 (72%) Frame +3
sulfate transporter, putative	Contig2491	7e-96	FULL-LENGTH	295_297	sense complete	>gi|255549068|ref|XP_002515590.1| sulfate transporter, putative [Ricinus communis] gi|223545534|gb|EEF47039.1| sulfate transporter, putative [Ricinus communis] Length 682 Score 275 bits (703), Expect(2) 7e-96 Identities 138/237 (58%), Positives 174/237 (73%), Gaps 1/237 (0%) Frame +1
ubiquitin-conjugating enzyme	Contig2492	8e-66	FULL-LENGTH	16_18	sense complete	>gi|115371812|gb|ABI96209.1| ubiquitin-conjugating enzyme [Capsicum annuum] Length 183 Score 256 bits (654), Expect 8e-66 Identities 120/183 (65%), Positives 136/183 (74%) Frame +1
formin	Contig2495	1e-44	FULL-LENGTH	2_4	sense partial	>gi|356892154|gb|AET41696.1| formin [Solanum lycopersicum] Length 944 Score 187 bits (474), Expect 1e-44 Identities 149/407 (36%), Positives 185/407 (45%), Gaps 53/407 (13%) Frame +2
conserved hypothetical protein	Contig2496	1e-27	FULL-LENGTH	854_856	sense complete	>gi|255538972|ref|XP_002510551.1| conserved hypothetical protein [Ricinus communis] gi|223551252|gb|EEF52738.1| conserved hypothetical protein [Ricinus communis] Length 111 Score 89.7 bits (221), Expect(2) 1e-27 Identities 42/66 (63%), Positives 51/66 (77%) Frame +2
PREDICTED: uncharacterized protein LOC100262145	Contig2497	E-138	FULL-LENGTH	223_225	sense complete	>gi|225448631|ref|XP_002274357.1| PREDICTED: uncharacterized protein LOC100262145 [Vitis vinifera] gi|297736518|emb|CBI25389.3| unnamed protein product [Vitis vinifera] Length 360 Score 471 bits (1213), Expect(2) e-138 Identities 243/339 (71%), Positives 283/339 (83%), Gaps 2/339 (0%) Frame +1
PREDICTED: uncharacterized protein LOC100251975	Contig2498	8e-28	FULL-LENGTH	325_327	sense partial	>gi|225445798|ref|XP_002274666.1| PREDICTED: uncharacterized protein LOC100251975 [Vitis vinifera] Length 517 Score 130 bits (328), Expect 8e-28 Identities 82/218 (37%), Positives 124/218 (56%), Gaps 28/218 (12%) Frame +1
conserved hypothetical protein	Contig2499	5e-27	FULL-LENGTH	220_222	sense partial	>gi|255578003|ref|XP_002529873.1| conserved hypothetical protein [Ricinus communis] gi|223530649|gb|EEF32523.1| conserved hypothetical protein [Ricinus communis] Length 154 Score 125 bits (315), Expect 5e-27 Identities 64/130 (49%), Positives 78/130 (60%) Frame +1
hypothetical protein MTR_7g024350	Contig2503	3e-11	FULL-LENGTH	104_106	sense complete	>gi|357503155|ref|XP_003621866.1| hypothetical protein MTR_7g024350 [Medicago truncatula] gi|355496881|gb|AES78084.1| hypothetical protein MTR_7g024350 [Medicago truncatula] Length 82 Score 73.2 bits (178), Expect 3e-11 Identities 30/42 (71%), Positives 37/42 (88%) Frame +2
unnamed protein product	Contig2505	2e-47	FULL-LENGTH	1_3	sense partial	>gi|297746269|emb|CBI16325.3| unnamed protein product [Vitis vinifera] Length 734 Score 194 bits (494), Expect 2e-47 Identities 96/144 (66%), Positives 112/144 (77%), Gaps 4/144 (2%) Frame +1
PREDICTED: uncharacterized protein LOC100244770	Contig2507	0	FULL-LENGTH	204_206	sense complete	>gi|359479437|ref|XP_003632273.1| PREDICTED: uncharacterized protein LOC100244770 [Vitis vinifera] Length 588 Score 794 bits (2051), Expect 0.0 Identities 399/576 (69%), Positives 473/576 (82%) Frame +3
PREDICTED: uncharacterized protein LOC100263216	Contig2508	7e-42	FULL-LENGTH	316_318	sense partial	>gi|359483975|ref|XP_002270298.2| PREDICTED: uncharacterized protein LOC100263216 [Vitis vinifera] Length 380 Score 99.0 bits (245), Expect(2) 7e-42 Identities 53/90 (58%), Positives 69/90 (76%) Frame +1
PREDICTED: phosphatidylinositol-glycan biosynthesis class X protein-like	Contig2509	9e-12	FULL-LENGTH	62_64	sense complete	>gi|356517126|ref|XP_003527241.1| PREDICTED: phosphatidylinositol-glycan biosynthesis class X protein-like [Glycine max] Length 292 Score 75.5 bits (184), Expect 9e-12 Identities 35/85 (41%), Positives 54/85 (63%), Gaps 1/85 (1%) Frame +2
predicted protein	Contig2510	2e-17	FULL-LENGTH	115_117	antisense complete	>gi|224168295|ref|XP_002339136.1| predicted protein [Populus trichocarpa] gi|222874471|gb|EEF11602.1| predicted protein [Populus trichocarpa] Length 79 Score 95.1 bits (235), Expect 2e-17 Identities 48/61 (78%), Positives 53/61 (86%), Gaps 1/61 (1%) Frame -1
PREDICTED: phosphatidylinositol-4-phosphate 5-kinase 4-like	Contig2511	4e-26	FULL-LENGTH	51_53	sense partial	>gi|356500325|ref|XP_003518983.1| PREDICTED: phosphatidylinositol-4-phosphate 5-kinase 4-like [Glycine max] Length 774 Score 77.4 bits (189), Expect(2) 4e-26 Identities 41/98 (41%), Positives 53/98 (54%), Gaps 2/98 (2%) Frame +3
AMP deaminase, putative	Contig2512	E-107	FULL-LENGTH	39_41	sense complete	>gi|255558258|ref|XP_002520156.1| AMP deaminase, putative [Ricinus communis] gi|223540648|gb|EEF42211.1| AMP deaminase, putative [Ricinus communis] Length 918 Score 232 bits (592), Expect(4) e-107 Identities 109/125 (87%), Positives 116/125 (92%) Frame +3
TAF-2	Contig2513	0	FULL-LENGTH	29_31	sense complete	>gi|728626|emb|CAA88492.1| TAF-2 [Nicotiana tabacum] Length 415 Score 660 bits (1702), Expect 0.0 Identities 342/415 (82%), Positives 345/415 (83%) Frame +2
polypeptide with a gag-like domain	Contig2515	1e-16	FULL-LENGTH	115_117	antisense complete	>gi|66841323|dbj|BAD99219.1| polypeptide with a gag-like domain [Petunia x hybrida] Length 463 Score 79.0 bits (193), Expect(2) 1e-16 Identities 46/113 (40%), Positives 59/113 (52%) Frame -1
unknown	Contig2516	E-121	FULL-LENGTH	51_53	sense complete	>gi|77999255|gb|ABB16974.1| unknown [Solanum tuberosum] Length 358 Score 440 bits (1131), Expect e-121 Identities 227/268 (84%), Positives 236/268 (88%) Frame +3
PREDICTED: uncharacterized protein LOC100264644	Contig2517	0	FULL-LENGTH	366_368	sense partial	>gi|225433864|ref|XP_002264735.1| PREDICTED: uncharacterized protein LOC100264644 [Vitis vinifera] gi|297743772|emb|CBI36655.3| unnamed protein product [Vitis vinifera] Length 1000 Score 808 bits (2086), Expect 0.0 Identities 416/666 (62%), Positives 493/666 (74%), Gaps 2/666 (0%) Frame +3
PREDICTED: exportin-T-like	Contig2519	8e-07	FULL-LENGTH	167_169	sense partial	>gi|356573302|ref|XP_003554801.1| PREDICTED: exportin-T-like [Glycine max] Length 983 Score 59.7 bits (143), Expect 8e-07 Identities 28/38 (73%), Positives 33/38 (86%) Frame +2
PREDICTED: receptor protein kinase-like protein At4g34220-like	Contig2520	1e-87	FULL-LENGTH	97_99	sense complete	>gi|225428900|ref|XP_002282529.1| PREDICTED: receptor protein kinase-like protein At4g34220-like [Vitis vinifera] Length 1004 Score 329 bits (843), Expect 1e-87 Identities 161/253 (63%), Positives 195/253 (77%) Frame +1
Retrotransposon gag protein	Contig2523	2e-06	FULL-LENGTH	85_87	antisense complete	>gi|89179421|gb|ABD63156.1| Retrotransposon gag protein [Asparagus officinalis] Length 275 Score 58.5 bits (140), Expect 2e-06 Identities 25/52 (48%), Positives 37/52 (71%) Frame -1
PREDICTED: filament-like plant protein 3-like	Contig2524	6e-09	FULL-LENGTH	147_149	sense partial	>gi|356527538|ref|XP_003532366.1| PREDICTED: filament-like plant protein 3-like [Glycine max] Length 671 Score 66.2 bits (160), Expect 6e-09 Identities 30/43 (69%), Positives 39/43 (90%) Frame +3
PREDICTED: uncharacterized protein LOC100268083	Contig2525	6e-39	FULL-LENGTH	3_5	sense complete	>gi|225445164|ref|XP_002284090.1| PREDICTED: uncharacterized protein LOC100268083 [Vitis vinifera] gi|297738787|emb|CBI28032.3| unnamed protein product [Vitis vinifera] Length 195 Score 166 bits (419), Expect 6e-39 Identities 96/189 (50%), Positives 117/189 (61%), Gaps 12/189 (6%) Frame +3
hypothetical protein SORBIDRAFT_03g027260	Contig2529	3e-50	FULL-LENGTH	43_45	sense complete	>gi|242053547|ref|XP_002455919.1| hypothetical protein SORBIDRAFT_03g027260 [Sorghum bicolor] gi|241927894|gb|EES01039.1| hypothetical protein SORBIDRAFT_03g027260 [Sorghum bicolor] Length 244 Score 204 bits (518), Expect 3e-50 Identities 92/166 (55%), Positives 124/166 (74%) Frame +1
PREDICTED: armadillo repeat-containing kinesin-like protein 1-like	Contig2530	5e-44	FULL-LENGTH	77_79	sense partial	>gi|359486877|ref|XP_002273191.2| PREDICTED: armadillo repeat-containing kinesin-like protein 1-like [Vitis vinifera] Length 1017 Score 182 bits (461), Expect 5e-44 Identities 103/219 (47%), Positives 145/219 (66%), Gaps 17/219 (7%) Frame +2
PREDICTED: LOW QUALITY PROTEIN: uncharacterized LOC101222471	Contig2531	2e-87	FULL-LENGTH	154_156	sense complete	>gi|449520527|ref|XP_004167285.1| PREDICTED: LOW QUALITY PROTEIN: uncharacterized LOC101222471 [Cucumis sativus] Length 1216 Score 257 bits (656), Expect(2) 2e-87 Identities 121/131 (92%), Positives 127/131 (96%) Frame +1
predicted protein	Contig2533	3e-41	FULL-LENGTH	132_134	sense partial	>gi|224121372|ref|XP_002330811.1| predicted protein [Populus trichocarpa] gi|222872613|gb|EEF09744.1| predicted protein [Populus trichocarpa] Length 658 Score 175 bits (443), Expect 3e-41 Identities 89/129 (68%), Positives 104/129 (80%) Frame +3
Vacuolar protein sorting	Contig2537	E-100	FULL-LENGTH	8_10	sense complete	>gi|357462271|ref|XP_003601417.1| Vacuolar protein sorting [Medicago truncatula] gi|355490465|gb|AES71668.1| Vacuolar protein sorting [Medicago truncatula] Length 190 Score 369 bits (948), Expect e-100 Identities 176/188 (93%), Positives 183/188 (97%) Frame +2
Thermosensitive gluconokinase, putative	Contig2538	4e-53	FULL-LENGTH	143_145	sense partial	>gi|255557953|ref|XP_002520005.1| Thermosensitive gluconokinase, putative [Ricinus communis] gi|223540769|gb|EEF42329.1| Thermosensitive gluconokinase, putative [Ricinus communis] Length 186 Score 213 bits (541), Expect 4e-53 Identities 104/170 (61%), Positives 133/170 (78%) Frame +2
PREDICTED: derlin-1-like	Contig2539	7e-09	FULL-LENGTH	71_73	sense partial	>gi|449435794|ref|XP_004135679.1| PREDICTED: derlin-1-like [Cucumis sativus] gi|449489818|ref|XP_004158425.1| PREDICTED: derlin-1-like [Cucumis sativus] Length 242 Score 66.2 bits (160), Expect 7e-09 Identities 31/38 (81%), Positives 34/38 (89%) Frame +2
stress-associated protein 3	Contig2540	3e-66	FULL-LENGTH	85_87	sense complete	>gi|413968556|gb|AFW90615.1| stress-associated protein 3 [Solanum tuberosum] gi|418730075|gb|AFX66985.1| stress-associated protein 3 [Solanum tuberosum] Length 171 Score 258 bits (659), Expect 3e-66 Identities 125/172 (72%), Positives 133/172 (77%) Frame +1
beta-1,3-glucanase, acidic	Contig2544	2e-52	FULL-LENGTH	161_163	sense complete	>gi|37223500|gb|AAQ90287.1| beta-1,3-glucanase, acidic [Coffea arabica] Length 480 Score 113 bits (283), Expect(3) 2e-52 Identities 84/298 (28%), Positives 136/298 (45%), Gaps 9/298 (3%) Frame +2
hypothetical protein OsI_14403	Contig2545	5e-09	FULL-LENGTH	4_6	sense complete	>gi|218194144|gb|EEC76571.1| hypothetical protein OsI_14403 [Oryza sativa Indica Group] Length 103 Score 46.6 bits (109), Expect(2) 5e-09 Identities 21/33 (63%), Positives 27/33 (81%) Frame +1
hypothetical protein ARALYDRAFT_478777	Contig2546	E-124	FULL-LENGTH	22_24	sense complete	>gi|297829924|ref|XP_002882844.1| hypothetical protein ARALYDRAFT_478777 [Arabidopsis lyrata subsp. lyrata] gi|297328684|gb|EFH59103.1| hypothetical protein ARALYDRAFT_478777 [Arabidopsis lyrata subsp. lyrata] Length 601 Score 366 bits (939), Expect(2) e-124 Identities 161/193 (83%), Positives 181/193 (93%) Frame +1
PREDICTED: serine/threonine-protein kinase rio2-like isoform 1	Contig2547	E-119	FULL-LENGTH	145_147	sense partial	>gi|356539798|ref|XP_003538380.1| PREDICTED: serine/threonine-protein kinase rio2-like isoform 1 [Glycine max] Length 474 Score 420 bits (1079), Expect(3) e-119 Identities 212/282 (75%), Positives 233/282 (82%) Frame +1
phosphoribosylanthranilate isomerase	Contig2548	2e-69	FULL-LENGTH	233_235	sense partial	>gi|325516270|gb|ADZ24713.1| phosphoribosylanthranilate isomerase [Solanum pennellii] Length 275 Score 267 bits (683), Expect 2e-69 Identities 135/158 (85%), Positives 145/158 (91%) Frame +2
PREDICTED: uncharacterized protein LOC100781055	Contig2556	3e-67	FULL-LENGTH	7_9	sense complete	>gi|356555439|ref|XP_003546039.1| PREDICTED: uncharacterized protein LOC100781055 [Glycine max] Length 147 Score 260 bits (665), Expect 3e-67 Identities 125/147 (85%), Positives 137/147 (93%) Frame +1
NADH-ubiquinone oxidoreductase subunit-like	Contig2557	2e-39	FULL-LENGTH	76_78	sense partial	>gi|77745495|gb|ABB02646.1| NADH-ubiquinone oxidoreductase subunit-like [Solanum tuberosum] Length 213 Score 166 bits (419), Expect 2e-39 Identities 91/139 (65%), Positives 101/139 (72%), Gaps 2/139 (1%) Frame +1
monovalent cation:proton antiporter, putative	Contig2559	6e-32	FULL-LENGTH	67_69	sense partial	>gi|255564875|ref|XP_002523431.1| monovalent cation:proton antiporter, putative [Ricinus communis] gi|223537321|gb|EEF38951.1| monovalent cation:proton antiporter, putative [Ricinus communis] Length 776 Score 142 bits (358), Expect 6e-32 Identities 85/194 (43%), Positives 119/194 (61%), Gaps 5/194 (2%) Frame +1
[truncated: 39,820 more rows]
