# Supplementary material for: Transcriptome profiling of tobacco (Nicotiana tabacum) pollen and pollen tubes
Source: BMC Genomics. 2017 Aug 7;18:581. doi: 10.1186/s12864-017-3972-3 (PMC5545845; doi:10.1186/s12864-017-3972-3)
Supplement: Supplementary file 4 — Differentially expressed unigenes identified by DEGseq. (XLSX 1211 kb) [file 12864_2017_3972_MOESM4_ESM.xlsx]

## Sheet: DEG_list.txt
Table S3. Differentially expressed unigenes identified by DEGseq.
GeneNames	MPG read couts	PT6 read couts	log2(Fold_change)	log2(Fold_change) normalized	z-score	p-value	q-value(Benjamini et al. 1995)	q-value(Storey et al. 2003)	Signature(q-value(Storey et al. 2003) < 1e-04)	Gene regulation
454assembly1_rep_c76	464073	851391	-0.87547	-0.827309	-323.357	0	0	0	TRUE	up
HM14MJ201A1UZW	3737	83985	-4.49018	-4.44202	-289.849	0	0	0	TRUE	up
Contig9119	20422	124834	-2.61181	-2.56365	-282.493	0	0	0	TRUE	up
AllClip454_rep_c26964	53796	185207	-1.78357	-1.73541	-268.991	0	0	0	TRUE	up
Contig4468	792068	1184004	-0.579978	-0.531817	-258.813	0	0	0	TRUE	up
Contig8959	313437	533366	-0.76695	-0.718789	-226.129	0	0	0	TRUE	up
Contig10094	150370	302971	-1.01066	-0.962502	-218.387	0	0	0	TRUE	up
Contig1036	72334	183551	-1.34344	-1.29527	-215.741	0	0	0	TRUE	up
Contig8904	108041	235071	-1.12152	-1.07336	-210.335	0	0	0	TRUE	up
Contig9083	158632	66729	1.2493	1.29746	204.182	0	0	0	TRUE	down
Contig4173	198111	95093	1.0589	1.10706	201.288	0	0	0	TRUE	down
Contig8165	34553	99887	-1.53149	-1.48332	-176.322	0	0	0	TRUE	up
Contig6198	187495	316416	-0.75497	-0.706809	-171.363	0	0	0	TRUE	up
Contig9148	136787	247239	-0.853975	-0.805814	-169.665	0	0	0	TRUE	up
Contig9115	179597	298639	-0.733639	-0.685478	-162.036	0	0	0	TRUE	up
Contig1690	57611	128425	-1.15651	-1.10835	-159.458	0	0	0	TRUE	up
Contig6446	527721	725039	-0.458283	-0.410122	-159.001	0	0	0	TRUE	up
Contig1279	246619	379096	-0.620279	-0.572118	-155.5	0	0	0	TRUE	up
Contig1968	176984	288423	-0.704567	-0.656406	-153.249	0	0	0	TRUE	up
Contig10149	195495	310177	-0.66596	-0.617799	-150.608	0	0	0	TRUE	up
Contig10111	72033	142942	-0.9887	-0.940539	-146.991	0	0	0	TRUE	up
Contig10137	53237	111551	-1.0672	-1.01904	-138.758	0	0	0	TRUE	up
Contig754	75568	32570	1.21423	1.26239	137.886	0	0	0	TRUE	down
454assembly1_rep_c507	46330	100448	-1.11643	-1.06827	-136.849	0	0	0	TRUE	up
Contig9692	135503	221686	-0.710193	-0.662032	-135.309	0	0	0	TRUE	up
454assembly1_rep_c1125	78000	144807	-0.892585	-0.844424	-135.065	0	0	0	TRUE	up
454assembly2_rep_c371	293744	411591	-0.486652	-0.438491	-127.141	0	0	0	TRUE	up
Contig8925	363501	273619	0.409791	0.457952	126.422	0	0	0	TRUE	down
Contig9145	143299	221042	-0.625292	-0.577131	-119.536	0	0	0	TRUE	up
Contig9010	63333	29037	1.12507	1.17323	119.134	0	0	0	TRUE	down
HM14MJ201D9VSR	32662	72266	-1.1457	-1.09754	-118.631	0	0	0	TRUE	up
Contig10136	65165	117872	-0.855052	-0.806891	-117.181	0	0	0	TRUE	up
454assembly1_rep_c362	67207	32461	1.0499	1.09807	116.372	0	0	0	TRUE	down
Contig4537	181729	265678	-0.54789	-0.499729	-115.051	0	0	0	TRUE	up
Contig9126	289015	216265	0.418344	0.466505	114.594	0	0	0	TRUE	down
HM14MJ201EDBKB	229244	165393	0.470986	0.519147	112.488	0	0	0	TRUE	down
HM14MJ202HU5ID	30967	67363	-1.12122	-1.07306	-112.454	0	0	0	TRUE	up
AllClip454_rep_c16239	161053	237693	-0.561564	-0.513403	-111.511	0	0	0	TRUE	up
Contig10139	24322	56596	-1.21844	-1.17028	-110.528	0	0	0	TRUE	up
Contig9757	51212	22857	1.16385	1.21201	109.92	0	0	0	TRUE	down
Contig9113	233152	323588	-0.472887	-0.424726	-109.382	0	0	0	TRUE	up
AllClip454_rep_c25827	142270	212206	-0.576834	-0.528673	-108.189	0	0	0	TRUE	up
Contig9138	111796	173799	-0.636551	-0.58839	-107.814	0	0	0	TRUE	up
Contig9294	413667	533616	-0.367332	-0.319171	-107.695	0	0	0	TRUE	up
Contig9622	56516	27259	1.05193	1.10009	106.867	0	0	0	TRUE	down
AllClip454_rep_c16422	65932	34297	0.942896	0.991058	105.978	0	0	0	TRUE	down
Contig4532	41572	80005	-0.944478	-0.896317	-105.562	0	0	0	TRUE	up
HM14MJ201AO8G8	54770	98132	-0.841338	-0.793177	-105.339	0	0	0	TRUE	up
Contig9760	63822	33133	0.945785	0.993946	104.518	0	0	0	TRUE	down
HM14MJ201DSN2T	37591	73939	-0.975948	-0.927787	-104.469	0	0	0	TRUE	up
Contig8895	27131	58585	-1.11059	-1.06243	-104.018	0	0	0	TRUE	up
AllClip454_rep_c34180	26637	8285	1.68486	1.73302	103.549	0	0	0	TRUE	down
Contig10077	52780	92763	-0.813558	-0.765397	-99.3035	0	0	0	TRUE	up
Contig2501	529327	655967	-0.309464	-0.261303	-98.8493	0	0	0	TRUE	up
Contig9853	33474	65689	-0.972611	-0.92445	-98.1656	0	0	0	TRUE	up
HM14MJ201AZ8V3	47006	84439	-0.845065	-0.796903	-98.1	0	0	0	TRUE	up
454assembly1_rep_c3028	176306	246501	-0.483512	-0.435351	-97.617	0	0	0	TRUE	up
Contig4944	57035	97649	-0.775758	-0.727597	-97.4941	0	0	0	TRUE	up
Contig4515	20835	5804	1.84389	1.89205	97.2629	0	0	0	TRUE	down
Contig8906	106568	159748	-0.584024	-0.535862	-94.9894	0	0	0	TRUE	up
454assembly1_rep_c436	42436	75889	-0.838602	-0.790441	-92.3448	0	0	0	TRUE	up
Contig10087	176367	242386	-0.458726	-0.410564	-91.6792	0	0	0	TRUE	up
Contig10261	182250	138042	0.400812	0.448973	87.7722	0	0	0	TRUE	down
HM14MJ201AO9L2	115484	165973	-0.523256	-0.475094	-86.7576	0	0	0	TRUE	up
454assembly1_rep_c935	43277	22864	0.920523	0.968684	84.2363	0	0	0	TRUE	down
Contig3964	52079	85175	-0.709728	-0.661567	-83.7377	0	0	0	TRUE	up
AllClip454_rep_c16652	19429	6715	1.53275	1.58091	82.8263	0	0	0	TRUE	down
Contig9968	118989	85098	0.483631	0.531792	82.7631	0	0	0	TRUE	down
Contig4457	152506	207828	-0.446524	-0.398363	-82.5222	0	0	0	TRUE	up
Contig9155	79785	119757	-0.585921	-0.537759	-82.4841	0	0	0	TRUE	up
Contig8963	100250	69713	0.524103	0.572264	81.1646	0	0	0	TRUE	down
454assembly1_rep_c742	223230	178989	0.31866	0.366821	80.5341	0	0	0	TRUE	down
AllClip454_c4259	19440	7208	1.43136	1.47952	78.9106	0	0	0	TRUE	down
454assembly1_rep_c1297	128367	95064	0.433303	0.481465	78.5161	0	0	0	TRUE	down
Contig6181	46025	26339	0.805217	0.853378	78.0761	0	0	0	TRUE	down
Contig6591	46546	26902	0.790944	0.839105	77.3951	0	0	0	TRUE	down
AllClip454_rep_c20637	8144	21685	-1.41289	-1.36473	-77.1238	0	0	0	TRUE	up
AllClip454_rep_c15934	101255	143100	-0.499031	-0.450869	-76.7593	0	0	0	TRUE	up
Contig9992	31246	54961	-0.814737	-0.766576	-76.5194	0	0	0	TRUE	up
Contig9284	41109	67813	-0.722108	-0.673946	-75.9429	0	0	0	TRUE	up
454assembly1_rep_c911	91772	130922	-0.512582	-0.46442	-75.4424	0	0	0	TRUE	up
Contig7265	31507	54740	-0.796923	-0.748762	-74.8215	0	0	0	TRUE	up
454assembly3_c1011	21239	8930	1.24998	1.29814	74.6818	0	0	0	TRUE	down
Contig1660	539179	638808	-0.244618	-0.196457	-74.1672	0	0	0	TRUE	up
Contig6562	18417	7166	1.3618	1.40996	74.0827	0	0	0	TRUE	down
AllClip454_c27479	1182	8010	-2.76057	-2.71241	-73.7515	0	0	0	TRUE	up
Contig10252	11087	2892	1.93873	1.98689	73.2892	0	0	0	TRUE	down
Contig8971	20646	8861	1.22032	1.26848	72.3199	0	0	0	TRUE	down
AllClip454_rep_c16228	30732	15992	0.942391	0.990553	72.3068	0	0	0	TRUE	down
454assembly1_rep_c1053	88304	124816	-0.499252	-0.451091	-71.7104	0	0	0	TRUE	up
Contig9643	77204	53592	0.526658	0.574819	71.5008	0	0	0	TRUE	down
Contig6876	43556	69116	-0.666148	-0.617987	-70.9894	0	0	0	TRUE	up
Contig9007	33019	55371	-0.745834	-0.697673	-70.7413	0	0	0	TRUE	up
Contig9786	20550	9023	1.18746	1.23562	70.6839	0	0	0	TRUE	down
Contig9410	48619	30257	0.684251	0.732413	70.3325	0	0	0	TRUE	down
454assembly1_rep_c2730	452	5468	-3.59662	-3.54846	-68.9649	0	0	0	TRUE	up
HM14MJ202GZXLK	8170	19997	-1.29138	-1.24321	-68.9023	0	0	0	TRUE	up
Contig8947	18198	7708	1.23935	1.28751	68.6879	0	0	0	TRUE	down
HM14MJ201CXEDY	44987	27751	0.696968	0.74513	68.6758	0	0	0	TRUE	down
Contig4068	60642	89616	-0.563439	-0.515278	-68.6219	0	0	0	TRUE	up
Contig9845	38426	61443	-0.677166	-0.629005	-67.9925	0	0	0	TRUE	up
Contig4096	81866	115144	-0.492103	-0.443942	-67.8635	0	0	0	TRUE	up
AllClip454_c4898	95217	130959	-0.459824	-0.411663	-67.4972	0	0	0	TRUE	up
AllClip454_rep_c14972	51824	33638	0.623528	0.67169	67.2999	0	0	0	TRUE	down
HM14MJ202GOT51	59074	39707	0.57313	0.621291	67.0491	0	0	0	TRUE	down
Contig7100	22318	10801	1.04704	1.0952	66.9001	0	0	0	TRUE	down
HM14MJ202FRM7R	27879	14874	0.906386	0.954547	66.7798	0	0	0	TRUE	down
HM14MJ202I1M6Q	24501	42679	-0.800686	-0.752525	-66.3496	0	0	0	TRUE	up
Contig6102	33185	19013	0.803545	0.851706	66.1802	0	0	0	TRUE	down
Contig9651	57610	84821	-0.558102	-0.509941	-66.1282	0	0	0	TRUE	up
Contig6257	110013	84193	0.385902	0.434063	66.0623	0	0	0	TRUE	down
454assembly1_rep_c241	31434	17728	0.826296	0.874457	65.87	0	0	0	TRUE	down
454assembly1_rep_c1867	16020	6615	1.27606	1.32422	65.8628	0	0	0	TRUE	down
Contig9026	38295	23317	0.715774	0.763935	64.7469	0	0	0	TRUE	down
454assembly1_rep_c2661	24439	42045	-0.782749	-0.734588	-64.4852	0	0	0	TRUE	up
Contig8916	13986	5514	1.34281	1.39097	63.8976	0	0	0	TRUE	down
454assembly1_rep_c2665	72013	51695	0.478233	0.526394	63.7687	0	0	0	TRUE	down
Contig9534	17095	7627	1.16439	1.21255	63.5171	0	0	0	TRUE	down
454assembly1_rep_c877	46753	30584	0.612282	0.660443	62.9726	0	0	0	TRUE	down
HM14MJ202I4999	6832	16713	-1.29059	-1.24243	-62.9586	0	0	0	TRUE	up
Contig5783	40172	25257	0.669507	0.717668	62.801	0	0	0	TRUE	down
454assembly1_rep_c5934	70442	50772	0.472403	0.520564	62.4331	0	0	0	TRUE	down
AllClip454_rep_c21849	96804	73953	0.388458	0.436619	62.3003	0	0	0	TRUE	down
454assembly1_rep_c526	53976	36943	0.547017	0.595178	61.6733	0	0	0	TRUE	down
454assembly1_rep_c65	122488	97657	0.326845	0.375006	60.85	0	0	0	TRUE	down
Contig9441	75791	56026	0.43593	0.484091	60.6076	0	0	0	TRUE	down
Contig9975	31278	18646	0.746282	0.794443	60.5278	0	0	0	TRUE	down
Contig486	25893	14478	0.8387	0.886861	60.4986	0	0	0	TRUE	down
Contig9302	176030	147143	0.258602	0.306764	60.4105	0	0	0	TRUE	down
454assembly1_c469	24941	13797	0.854165	0.902326	60.2493	0	0	0	TRUE	down
AllClip454_rep_c20558	25188	14120	0.834996	0.883158	59.458	0	0	0	TRUE	down
Contig337	1845	7546	-2.03209	-1.98393	-59.4032	0	0	0	TRUE	up
HM14MJ201B68UT	14688	6495	1.17724	1.2254	59.3665	0	0	0	TRUE	down
Contig6464	90298	69366	0.380465	0.428627	59.1478	0	0	0	TRUE	down
HM14MJ201E1H3A	5700	14210	-1.31787	-1.26971	-59.0471	0	0	0	TRUE	up
AllClip454_rep_c15261	25074	14238	0.816446	0.864607	58.2642	0	0	0	TRUE	down
HM14MJ201E0W4K	291	3797	-3.70577	-3.65761	-58.1267	0	0	0	TRUE	up
Contig8986	10455	3866	1.43528	1.48344	57.9806	0	0	0	TRUE	down
AllClip454_rep_c16561	15340	7117	1.10796	1.15612	57.9315	0	0	0	TRUE	down
Contig9104	95934	74882	0.357423	0.405584	57.9221	0	0	0	TRUE	down
Contig9066	65776	91258	-0.47239	-0.424229	-57.9203	0	0	0	TRUE	up
Contig6805	38542	58061	-0.591138	-0.542977	-57.9113	0	0	0	TRUE	up
AllClip454_c33449	1150	5856	-2.34828	-2.30012	-57.435	0	0	0	TRUE	up
HM14MJ202F5HMZ	104328	136389	-0.386601	-0.33844	-57.3572	0	0	0	TRUE	up
AllClip454_c4774	1179	5909	-2.32535	-2.27719	-57.3465	0	0	0	TRUE	up
HM14MJ202FYRKL	77797	58911	0.401177	0.449339	57.3418	0	0	0	TRUE	down
454assembly2_rep_c717	36210	23293	0.636492	0.684653	57.2057	0	0	0	TRUE	down
Contig4230	12572	23984	-0.931858	-0.883697	-57.0879	0	0	0	TRUE	up
454assembly1_rep_c1491	51250	73391	-0.518051	-0.46989	-57.0707	0	0	0	TRUE	up
HM14MJ201BSGYZ	79086	106627	-0.431079	-0.382917	-56.9246	0	0	0	TRUE	up
Contig9565	13738	25495	-0.892042	-0.843881	-56.5966	0	0	0	TRUE	up
HM14MJ202GOCRK	16477	8095	1.02535	1.07351	56.5545	0	0	0	TRUE	down
Contig9375	65604	48491	0.436067	0.484228	56.3977	0	0	0	TRUE	down
454assembly1_rep_c118	36319	54740	-0.591871	-0.54371	-56.2981	0	0	0	TRUE	up
Contig4501	26624	42371	-0.67035	-0.622189	-55.9089	0	0	0	TRUE	up
Contig10117	86498	114813	-0.408547	-0.360386	-55.8151	0	0	0	TRUE	up
Contig6546	170095	144176	0.23851	0.286671	55.6851	0	0	0	TRUE	down
454assembly1_rep_c5500	26386	15785	0.741218	0.78938	55.2856	0	0	0	TRUE	down
Contig8898	43940	30229	0.539602	0.587763	55.0184	0	0	0	TRUE	down
Contig9323	10782	4365	1.30457	1.35273	54.9225	0	0	0	TRUE	down
AllClip454_rep_c15449	11936	5142	1.21492	1.26308	54.8024	0	0	0	TRUE	down
AllClip454_c3992	25961	41168	-0.665177	-0.617016	-54.6999	0	0	0	TRUE	up
Contig9082	112566	144488	-0.360179	-0.312017	-54.6806	0	0	0	TRUE	up
454assembly1_c4311	24513	14523	0.755208	0.803369	54.0995	0	0	0	TRUE	down
Contig617	49748	35417	0.490197	0.538358	54.0847	0	0	0	TRUE	down
Contig1455	34757	22791	0.608839	0.657001	54.0404	0	0	0	TRUE	down
Contig4544	9197	3453	1.41331	1.46147	53.7793	0	0	0	TRUE	down
Contig413	89640	117488	-0.390299	-0.342138	-53.7738	0	0	0	TRUE	up
454assembly2_rep_c1185	17108	8928	0.938262	0.986423	53.7578	0	0	0	TRUE	down
AllClip454_rep_c17016	23825	14058	0.761085	0.809246	53.6701	0	0	0	TRUE	down
Contig684	22842	13328	0.777229	0.82539	53.4495	0	0	0	TRUE	down
Contig9860	18345	9893	0.890907	0.939068	53.4321	0	0	0	TRUE	down
AllClip454_c10062	23886	14180	0.752308	0.800469	53.2369	0	0	0	TRUE	down
Contig2294	40828	28053	0.541404	0.589565	53.179	0	0	0	TRUE	down
Contig2628	4080	10642	-1.38313	-1.33497	-53.12	0	0	0	TRUE	up
Contig9882	166833	142714	0.225278	0.273439	52.7228	0	0	0	TRUE	down
Contig8903	280112	331051	-0.24105	-0.192888	-52.3189	0	0	0	TRUE	up
Contig3163	35985	24191	0.572925	0.621086	52.3062	0	0	0	TRUE	down
454assembly1_rep_c557	44182	63023	-0.51242	-0.464258	-52.2992	0	0	0	TRUE	up
Contig7021	20077	32920	-0.713421	-0.665259	-52.2965	0	0	0	TRUE	up
Contig10118	474255	439859	0.108622	0.156783	52.1532	0	0	0	TRUE	down
HM14MJ202IUMXM	57643	42848	0.427918	0.476079	52.0457	0	0	0	TRUE	down
HM14MJ202GLS8C	27043	16950	0.67397	0.722131	51.8021	0	0	0	TRUE	down
HM14MJ202H4Q2Z	41510	29108	0.512043	0.560204	51.2113	0	0	0	TRUE	down
Contig8973	8219	3056	1.42732	1.47548	51.202	0	0	0	TRUE	down
Contig2491	122757	154011	-0.327228	-0.279067	-50.7857	0	0	0	TRUE	up
Contig6347	16490	8925	0.885667	0.933829	50.4212	0	0	0	TRUE	down
454assembly1_rep_c941	9421	3900	1.27241	1.32057	50.3983	0	0	0	TRUE	down
Contig6301	32095	21581	0.572587	0.620748	49.3727	0	0	0	TRUE	down
454assembly2_rep_c1194	18522	10688	0.793248	0.841409	48.9271	0	0	0	TRUE	down
AllClip454_rep_c16356	81630	105848	-0.374823	-0.326661	-48.8583	0	0	0	TRUE	up
454assembly1_rep_c857	21996	13441	0.710601	0.758762	48.7762	0	0	0	TRUE	down
AllClip454_c3035	19829	11739	0.756302	0.804464	48.7125	0	0	0	TRUE	down
Contig9419	140586	120118	0.227001	0.275162	48.6777	0	0	0	TRUE	down
Contig9080	129814	110056	0.238208	0.286369	48.5818	0	0	0	TRUE	down
AllClip454_rep_c17012	9320	4012	1.21601	1.26417	48.4579	0	0	0	TRUE	down
Contig8975	15391	8375	0.877926	0.926087	48.3727	0	0	0	TRUE	down
Contig6225	53529	40300	0.409541	0.457702	48.3705	0	0	0	TRUE	down
Contig6260	11471	5531	1.05238	1.10054	48.1481	0	0	0	TRUE	down
HM14MJ201BW2O8	32083	46856	-0.546425	-0.498264	-48.1075	0	0	0	TRUE	up
Contig9727	32519	22219	0.549489	0.59765	48.0407	0	0	0	TRUE	down
Contig9429	9561	4222	1.17923	1.2274	47.9574	0	0	0	TRUE	down
AllClip454_rep_c14980	6164	2052	1.58684	1.635	47.7949	0	0	0	TRUE	down
HM14MJ202IRN75	955	4389	-2.20032	-2.15216	-47.7326	0	0	0	TRUE	up
454assembly1_rep_c624	62929	83546	-0.408846	-0.360685	-47.6375	0	0	0	TRUE	up
Contig1294	6451	2242	1.52474	1.5729	47.5469	0	0	0	TRUE	down
Contig2358	6220	2107	1.56172	1.60989	47.4803	0	0	0	TRUE	down
454assembly1_c3144	28588	19059	0.584937	0.633099	47.4215	0	0	0	TRUE	down
AllClip454_c8288	985	4395	-2.15767	-2.10951	-47.1659	0	0	0	TRUE	up
Contig8926	29136	19573	0.573938	0.622099	47.1321	0	0	0	TRUE	down
454assembly1_rep_c1042	24674	15891	0.634782	0.682943	47.1141	0	0	0	TRUE	down
454assembly1_rep_c2419	9938	4587	1.1154	1.16357	46.8668	0	0	0	TRUE	down
Contig9100	53193	40450	0.395097	0.443258	46.8138	0	0	0	TRUE	down
AllClip454_rep_c26278	6748	2482	1.44296	1.49112	46.7588	0	0	0	TRUE	down
454assembly1_rep_c70	292198	266667	0.131907	0.180068	46.7513	0	0	0	TRUE	down
Contig1132	52581	39927	0.397177	0.445338	46.745	0	0	0	TRUE	down
Contig4422	12571	6492	0.953365	1.00153	46.6633	0	0	0	TRUE	down
454assembly1_rep_c439	11660	20467	-0.811732	-0.763571	-46.5253	0	0	0	TRUE	up
AllClip454_rep_c15655	14367	7857	0.870708	0.91887	46.4293	0	0	0	TRUE	down
454assembly1_rep_c1870	12341	6373	0.953415	1.00158	46.2363	0	0	0	TRUE	down
HM14MJ202GV2F3	71738	93172	-0.377159	-0.328998	-46.144	0	0	0	TRUE	up
AllClip454_rep_c22019	8623	3775	1.19171	1.23987	45.9076	0	0	0	TRUE	down
Contig9320	85563	70076	0.288067	0.336228	45.8927	0	0	0	TRUE	down
Contig9945	14767	24438	-0.726749	-0.678588	-45.8523	0	0	0	TRUE	up
Contig9356	47623	35805	0.411497	0.459659	45.8015	0	0	0	TRUE	down
Contig6444	8624	3786	1.18768	1.23584	45.793	0	0	0	TRUE	down
AllClip454_rep_c15834	35705	50530	-0.501014	-0.452853	-45.7652	0	0	0	TRUE	up
AllClip454_rep_c16790	6561	2456	1.41761	1.46577	45.522	0	0	0	TRUE	down
454assembly1_rep_c1110	41943	30965	0.437792	0.485953	45.2335	0	0	0	TRUE	down
Contig10073	18142	10955	0.727744	0.775905	45.1627	0	0	0	TRUE	down
HM14MJ202F3AE7	49914	38077	0.390525	0.438686	44.9146	0	0	0	TRUE	down
454assembly1_c3978	29158	42293	-0.536527	-0.488366	-44.8726	0	0	0	TRUE	up
Contig6534	24065	15803	0.606738	0.654899	44.8357	0	0	0	TRUE	down
AllClip454_rep_c20104	7046	2831	1.31549	1.36365	44.6718	0	0	0	TRUE	down
Contig173	23278	34965	-0.586944	-0.538783	-44.6182	0	0	0	TRUE	up
Contig8952	32145	22652	0.504956	0.553117	44.5471	0	0	0	TRUE	down
Contig9333	116376	99353	0.228158	0.276319	44.4568	0	0	0	TRUE	down
Contig5400	28333	41161	-0.538795	-0.490633	-44.4557	0	0	0	TRUE	up
HM14MJ202GO678	22668	14734	0.621508	0.669669	44.382	0	0	0	TRUE	down
Contig8905	75845	97108	-0.356536	-0.308375	-44.3153	0	0	0	TRUE	up
Contig9374	22869	14964	0.611897	0.660059	44.0119	0	0	0	TRUE	down
HM14MJ202HN1HA	63926	50945	0.327462	0.375623	44.0062	0	0	0	TRUE	down
Contig9225	49894	66801	-0.421003	-0.372842	-43.9341	0	0	0	TRUE	up
454assembly2_rep_c682	9033	4242	1.09046	1.13862	43.9132	0	0	0	TRUE	down
Contig9941	29505	20607	0.517825	0.565986	43.5734	0	0	0	TRUE	down
HM14MJ202IHE1W	8062	3618	1.15595	1.20411	43.3765	0	0	0	TRUE	down
Contig6233	9180	4405	1.05935	1.10751	43.2924	0	0	0	TRUE	down
AllClip454_c46659	449	2857	-2.66971	-2.62155	-43.2457	0	0	0	TRUE	up
AllClip454_rep_c17597	4145	1170	1.82486	1.87302	43.0844	0	0	0	TRUE	down
Contig9935	82382	68196	0.272642	0.320803	43.0798	0	0	0	TRUE	down
454assembly2_rep_c170	12413	6798	0.86867	0.916831	43.0755	0	0	0	TRUE	down
AllClip454_c4914	13880	7938	0.80616	0.854321	42.907	0	0	0	TRUE	down
Contig6159	26514	18209	0.542103	0.590264	42.8957	0	0	0	TRUE	down
Contig4049	16178	9736	0.732632	0.780793	42.8798	0	0	0	TRUE	down
Contig4291	52912	41340	0.356057	0.404218	42.8669	0	0	0	TRUE	down
Contig6750	16645	26175	-0.653101	-0.604939	-42.8477	0	0	0	TRUE	up
Contig9079	38272	28345	0.433195	0.481356	42.8328	0	0	0	TRUE	down
HM14MJ202H2FXH	28406	19833	0.518293	0.566454	42.7857	0	0	0	TRUE	down
Contig4499	20344	13111	0.633826	0.681987	42.7267	0	0	0	TRUE	down
454assembly1_rep_c4160	4656	1489	1.64475	1.69291	42.5806	0	0	0	TRUE	down
HM14MJ201B9WLA	17791	27566	-0.631742	-0.583581	-42.5768	0	0	0	TRUE	up
Contig2535	6538	12692	-0.956998	-0.908837	-42.5213	0	0	0	TRUE	up
Contig9750	11828	6444	0.876178	0.924339	42.3373	0	0	0	TRUE	down
HM14MJ202FN6ZN	18533	11703	0.663218	0.711379	42.3215	0	0	0	TRUE	down
Contig9693	63663	82210	-0.368859	-0.320698	-42.3082	0	0	0	TRUE	up
454assembly1_c1129	93321	78680	0.246205	0.294366	42.2696	0	0	0	TRUE	down
Contig8962	22299	33117	-0.570593	-0.522432	-42.2242	0	0	0	TRUE	up
Contig9523	9056	4422	1.03417	1.08234	42.2053	0	0	0	TRUE	down
HM14MJ202GY6JR	7576	3390	1.16015	1.20831	42.1648	0	0	0	TRUE	down
Contig9466	101399	86294	0.232711	0.280873	42.1428	0	0	0	TRUE	down
Contig10122	11747	6415	0.872771	0.920932	42.0614	0	0	0	TRUE	down
454assembly1_rep_c32	43620	33267	0.390898	0.439059	42.0184	0	0	0	TRUE	down
AllClip454_c982	31	1653	-5.73667	-5.68851	-41.9516	0	0	0	TRUE	up
Contig8911	121603	105436	0.205811	0.253973	41.9332	0	0	0	TRUE	down
Contig9237	33612	46782	-0.476977	-0.428816	-41.8708	0	0	0	TRUE	up
Contig7040	6105	2435	1.32607	1.37423	41.8275	0	0	0	TRUE	down
Contig7090	20420	13336	0.614657	0.662818	41.7417	0	0	0	TRUE	down
HM14MJ201CYA66	6263	2549	1.29692	1.34508	41.6768	0	0	0	TRUE	down
Contig958	23829	16222	0.554767	0.602928	41.4463	0	0	0	TRUE	down
HM14MJ201AUIMP	4478	1453	1.62382	1.67198	41.3923	0	0	0	TRUE	down
AllClip454_rep_c20604	8370	4020	1.05803	1.10619	41.2983	0	0	0	TRUE	down
Contig7201	29436	41584	-0.498447	-0.450286	-41.297	0	0	0	TRUE	up
Contig10063	29079	41135	-0.500389	-0.452228	-41.2365	0	0	0	TRUE	up
AllClip454_rep_c22769	7511	13825	-0.880203	-0.832041	-41.1734	0	0	0	TRUE	up
AllClip454_rep_c20415	13702	8028	0.771274	0.819435	41.1381	0	0	0	TRUE	down
Contig4375	7156	3192	1.16469	1.21285	41.1009	0	0	0	TRUE	down
Contig7004	29873	42053	-0.493367	-0.445205	-41.097	0	0	0	TRUE	up
Contig6511	9781	5061	0.950559	0.998721	41.0646	0	0	0	TRUE	down
Contig10259	39759	30088	0.402093	0.450254	41.0575	0	0	0	TRUE	down
AllClip454_c5378	4232	1331	1.66883	1.71699	41.0014	0	0	0	TRUE	down
AllClip454_c8154	7095	3159	1.16733	1.2155	40.9957	0	0	0	TRUE	down
Contig6134	21163	31321	-0.565586	-0.517425	-40.7045	0	0	0	TRUE	up
Contig2845	36288	27173	0.417319	0.46548	40.4428	0	0	0	TRUE	down
AllClip454_c4768	11750	6610	0.829939	0.8781	40.4091	0	0	0	TRUE	down
Contig3781	5668	2265	1.32333	1.37149	40.2413	0	0	0	TRUE	down
Contig3831	35325	26381	0.42119	0.469352	40.2071	0	0	0	TRUE	down
Contig5520	99284	121765	-0.294466	-0.246305	-40.0727	0	0	0	TRUE	up
454assembly1_rep_c5572	9426	16222	-0.783234	-0.735073	-40.0708	0	0	0	TRUE	up
Contig9033	16871	10714	0.655048	0.70321	39.9716	0	0	0	TRUE	down
AllClip454_rep_c16294	8719	4403	0.985676	1.03384	39.8906	0	0	0	TRUE	down
Contig4526	40934	54833	-0.421745	-0.373584	-39.8747	0	0	0	TRUE	up
Contig4206	11417	6431	0.828069	0.87623	39.7603	0	0	0	TRUE	down
Contig5404	48202	63229	-0.391493	-0.343332	-39.5611	0	0	0	TRUE	up
AllClip454_rep_c20111	155819	184514	-0.243859	-0.195698	-39.5603	0	0	0	TRUE	up
Contig3730	6233	11765	-0.916503	-0.868341	-39.3901	0	0	0	TRUE	up
Contig4565	4605	1649	1.48161	1.52977	39.3632	0	0	0	TRUE	down
454assembly1_rep_c3948	15460	9675	0.676207	0.724368	39.2702	0	0	0	TRUE	down
AllClip454_rep_c16484	12351	7214	0.775757	0.823918	39.2402	0	0	0	TRUE	down
Contig6983	9294	4890	0.926465	0.974626	39.2268	0	0	0	TRUE	down
HM14MJ202I38KC	805	3281	-2.02707	-1.97891	-39.1043	0	0	0	TRUE	up
Contig9169	36137	48912	-0.436712	-0.38855	-39.0657	0	0	0	TRUE	up
Contig3678	12364	7260	0.768104	0.816265	38.9478	0	0	0	TRUE	down
Contig8979	17299	11233	0.622945	0.671107	38.8433	0	0	0	TRUE	down
Contig10196	8679	4477	0.954997	1.00316	38.8239	0	0	0	TRUE	down
Contig4453	16204	10342	0.647835	0.695996	38.82	0	0	0	TRUE	down
Contig2593	34629	47032	-0.441662	-0.393501	-38.7618	0	0	0	TRUE	up
AllClip454_rep_c15334	11691	6766	0.789023	0.837184	38.7028	0	0	0	TRUE	down
AllClip454_c2902	1834	212	3.11286	3.16102	38.6905	0	0	0	TRUE	down
HM14MJ201D9AWW	24608	17401	0.499957	0.548118	38.6553	0	0	0	TRUE	down
Contig9681	680895	658905	0.0473619	0.0955231	38.5553	0	0	0	TRUE	down
HM14MJ201DBFUI	237	1970	-3.05524	-3.00708	-38.5293	0	0	0	TRUE	up
Contig4609	7558	3696	1.03204	1.0802	38.4947	0	0	0	TRUE	down
AllClip454_rep_c15918	19125	12802	0.579091	0.627252	38.4649	0	0	0	TRUE	down
Contig9513	4899	1905	1.3627	1.41086	38.224	0	0	0	TRUE	down
454assembly2_c631	17022	11113	0.615152	0.663313	38.135	0	0	0	TRUE	down
454assembly1_rep_c443	7050	3368	1.06573	1.11389	38.1148	0	0	0	TRUE	down
Contig9279	3499	1063	1.7188	1.76696	38.036	0	0	0	TRUE	down
Contig3680	4561	1703	1.42127	1.46943	38.0251	0	0	0	TRUE	down
Contig9408	18877	27837	-0.560374	-0.512213	-38.0207	0	0	0	TRUE	up
454assembly1_rep_c5648	10832	6182	0.809154	0.857315	38.0166	0	0	0	TRUE	down
Contig9043	14392	22224	-0.626851	-0.57869	-37.9396	0	0	0	TRUE	up
454assembly1_rep_c667	5630	2420	1.21813	1.26629	37.7111	0	0	0	TRUE	down
Contig6694	29191	21573	0.436297	0.484458	37.6258	0	0	0	TRUE	down
Contig10210	13635	8437	0.692513	0.740674	37.6029	0	0	0	TRUE	down
Contig2260	29613	40722	-0.459578	-0.411417	-37.5913	0	0	0	TRUE	up
454assembly1_rep_c108	38888	51574	-0.407319	-0.359158	-37.2704	4.9492e-304	5.89838e-302	3.55322e-302	TRUE	up
Contig125	12404	19561	-0.657175	-0.609013	-37.2621	6.74976e-304	8.02039e-302	4.83153e-302	TRUE	up
454assembly1_rep_c1223	4151	8496	-1.03332	-0.985164	-37.2147	3.95033e-303	4.68009e-301	2.81931e-301	TRUE	up
Contig261	7672	3897	0.977239	1.0254	37.1677	2.27237e-302	2.68422e-300	1.61699e-300	TRUE	down
Contig10023	20326	14032	0.534606	0.582767	37.1274	1.01357e-301	1.19375e-299	7.19123e-300	TRUE	down
Contig6783	17976	12072	0.574407	0.622569	37.0428	2.34318e-300	2.75162e-298	1.6576e-298	TRUE	down
AllClip454_c2667	472	2420	-2.35815	-2.30999	-37.0164	6.24554e-300	7.31276e-298	4.40525e-298	TRUE	up
454assembly2_rep_c389	46574	60422	-0.375549	-0.327388	-36.9783	2.55297e-299	2.9805e-297	1.79547e-297	TRUE	up
AllClip454_c6717	3474	1102	1.65647	1.70463	36.9601	5.02136e-299	5.84521e-297	3.52119e-297	TRUE	down
454assembly1_rep_c5322	4981	2047	1.28292	1.33109	36.8696	1.42175e-297	1.65022e-295	9.94103e-296	TRUE	down
HM14MJ202HSTNK	5437	2351	1.20954	1.2577	36.8624	1.84876e-297	2.13964e-295	1.28893e-295	TRUE	down
454assembly1_rep_c4163	70333	59298	0.246218	0.29438	36.6905	1.03689e-294	1.19658e-292	7.20826e-293	TRUE	down
Contig7221	11536	6889	0.743777	0.791938	36.6539	3.97047e-294	4.56878e-292	2.75226e-292	TRUE	down
AllClip454_rep_c15620	74489	63203	0.237034	0.285196	36.6405	6.47351e-294	7.42766e-292	4.47447e-292	TRUE	down
Contig4398	4706	1891	1.31535	1.36351	36.5046	9.37144e-292	1.0722e-289	6.459e-290	TRUE	down
Contig4431	16170	10656	0.601654	0.649815	36.4971	1.23326e-291	1.40697e-289	8.47569e-290	TRUE	down
Contig3903	17868	12069	0.566072	0.614233	36.4896	1.62287e-291	1.8462e-289	1.11216e-289	TRUE	down
Contig4002	3652	1237	1.56184	1.61	36.3832	7.85222e-290	8.90749e-288	5.36593e-288	TRUE	down
AllClip454_rep_c23556	27664	20496	0.432667	0.480829	36.3765	1.0014e-289	1.13277e-287	6.8239e-288	TRUE	down
AllClip454_c9135	87282	106482	-0.286854	-0.238692	-36.3588	1.90508e-289	2.14893e-287	1.29453e-287	TRUE	up
AllClip454_rep_c21561	3433	1116	1.62113	1.66929	36.2006	5.95678e-287	6.70037e-285	4.03635e-285	TRUE	down
AllClip454_rep_c21824	15282	9970	0.616168	0.664329	36.1819	1.17187e-286	1.31447e-284	7.91843e-285	TRUE	down
Contig9959	20819	14615	0.510451	0.558612	36.1688	1.88132e-286	2.10435e-284	1.26767e-284	TRUE	down
Contig7025	6239	2963	1.07426	1.12242	36.0764	5.31014e-285	5.9231e-283	3.56811e-283	TRUE	down
AllClip454_c5272	3367	1084	1.6351	1.68326	36.0635	8.47995e-285	9.43253e-283	5.68221e-283	TRUE	down
Contig4214	13323	8391	0.667004	0.715166	36.049	1.43092e-284	1.58725e-282	9.5617e-283	TRUE	down
Contig4008	12971	8118	0.676093	0.724255	35.9648	2.96704e-283	3.2821e-281	1.97716e-281	TRUE	down
Contig9748	16948	11396	0.572588	0.620749	35.8739	7.78729e-282	8.59048e-280	5.17496e-280	TRUE	down
Contig554	15808	10454	0.5966	0.644761	35.8369	2.94539e-281	3.24026e-279	1.95195e-279	TRUE	down
Contig9003	30942	41773	-0.433004	-0.384843	-35.7789	2.34936e-280	2.57748e-278	1.55269e-278	TRUE	up
Contig4503	7411	3836	0.950066	0.998227	35.7297	1.36572e-279	1.49423e-277	9.00137e-278	TRUE	down
Contig6776	4330	1697	1.35138	1.39954	35.7174	2.12368e-279	2.31719e-277	1.39589e-277	TRUE	down
454assembly1_rep_c706	26979	20047	0.428451	0.476612	35.6341	4.15159e-278	4.51756e-276	2.72141e-276	TRUE	down
Contig549	46875	37925	0.30567	0.353831	35.6262	5.50784e-278	5.97713e-276	3.60066e-276	TRUE	down
Contig6416	119677	142202	-0.248796	-0.200635	-35.5624	5.34563e-277	5.78541e-275	3.48517e-275	TRUE	up
454assembly1_rep_c491	6904	3481	0.987931	1.03609	35.5598	5.85882e-277	6.32374e-275	3.80946e-275	TRUE	down
AllClip454_rep_c16574	4327	1708	1.34106	1.38922	35.5051	4.09437e-276	4.40739e-274	2.65504e-274	TRUE	down
Contig9268	7805	4150	0.911287	0.959449	35.4805	9.81494e-276	1.0537e-273	6.34755e-274	TRUE	down
AllClip454_rep_c19822	12504	7805	0.679919	0.72808	35.4744	1.22217e-275	1.30857e-273	7.8829e-274	TRUE	down
AllClip454_c775	5038	2184	1.20588	1.25404	35.4032	1.5236e-274	1.62696e-272	9.80089e-273	TRUE	down
AllClip454_c8895	3151	996	1.66159	1.70975	35.2743	1.45667e-272	1.55136e-270	9.34548e-271	TRUE	down
Contig6096	17159	11678	0.555172	0.603333	35.19	2.84502e-271	3.02191e-269	1.82042e-269	TRUE	down
454assembly1_rep_c565	9077	5145	0.819044	0.867206	35.1416	1.56108e-270	1.65376e-268	9.96234e-269	TRUE	down
Contig7772	14637	9590	0.610017	0.658178	35.1195	3.39307e-270	3.58502e-268	2.15964e-268	TRUE	down
Contig3159	5619	2608	1.10737	1.15553	35.0452	4.60839e-269	4.85627e-267	2.92545e-267	TRUE	down
HM14MJ201A6GOT	1558	4272	-1.45522	-1.40706	-35.0317	7.39772e-269	7.77517e-267	4.68381e-267	TRUE	up
Contig4683	32323	43163	-0.417234	-0.369073	-34.9749	5.42552e-268	5.68742e-266	3.42614e-266	TRUE	up
HM14MJ202HU0YM	8109	4426	0.873521	0.921682	34.9695	6.53403e-268	6.83155e-266	4.11537e-266	TRUE	down
Contig2698	4391	1787	1.29701	1.34517	34.8981	7.9553e-267	8.29588e-265	4.99749e-265	TRUE	down
AllClip454_rep_c22321	12054	7516	0.681475	0.729636	34.8951	8.82941e-267	9.18351e-265	5.5322e-265	TRUE	down
Contig4213	23300	16993	0.455389	0.503551	34.8232	1.08329e-265	1.12382e-263	6.76993e-264	TRUE	down
HM14MJ202I3PQD	5649	10257	-0.860541	-0.81238	-34.7439	1.71597e-264	1.77556e-262	1.06961e-262	TRUE	up
Contig6089	6056	10808	-0.835662	-0.787501	-34.7222	3.6489e-264	3.76589e-262	2.26859e-262	TRUE	up
Contig9473	3788	1423	1.4125	1.46066	34.4987	8.3768e-261	8.62315e-259	5.19464e-259	TRUE	down
AllClip454_c8145	4435	1844	1.2661	1.31426	34.4505	4.42242e-260	4.5408e-258	2.73541e-258	TRUE	down
454assembly1_c2889	2603	728	1.83816	1.88633	34.3055	6.48697e-258	6.64359e-256	4.00214e-256	TRUE	down
Contig9077	67313	57297	0.232426	0.280587	34.2934	9.83549e-258	1.00472e-255	6.05253e-256	TRUE	down
Contig9414	65553	55648	0.236332	0.284493	34.2895	1.12393e-257	1.14521e-255	6.8988e-256	TRUE	down
Contig1710	1734	4488	-1.37197	-1.32381	-34.273	1.98236e-257	2.01476e-255	1.2137e-255	TRUE	up
Contig8931	188276	173737	0.115944	0.164105	34.2649	2.61328e-257	2.64927e-255	1.59594e-255	TRUE	down
AllClip454_rep_c45608	3553	1295	1.45609	1.50425	34.1495	1.35956e-255	1.37481e-253	8.28193e-254	TRUE	down
Contig6753	9421	5519	0.771473	0.819635	34.1176	4.04152e-255	4.07654e-253	2.45573e-253	TRUE	down
Contig9150	27661	20983	0.398632	0.446794	33.9998	2.24167e-253	2.25541e-251	1.35867e-251	TRUE	down
AllClip454_rep_c16020	59148	73631	-0.315984	-0.267823	-33.7442	1.30164e-249	1.30633e-247	7.86943e-248	TRUE	up
Contig9174	7476	4070	0.877238	0.925399	33.6905	7.9643e-249	7.97306e-247	4.80302e-247	TRUE	down
Contig3102	16858	11687	0.528529	0.57669	33.4939	5.91249e-246	5.90423e-244	3.55675e-244	TRUE	down
Contig9451	10368	6337	0.710266	0.758427	33.472	1.23364e-245	1.22885e-243	7.40268e-244	TRUE	down
AllClip454_c5958	3415	1246	1.45458	1.50274	33.455	2.17901e-245	2.16517e-243	1.30431e-243	TRUE	down
AllClip454_rep_c15220	7733	4289	0.850387	0.898548	33.4257	5.80022e-245	5.74911e-243	3.4633e-243	TRUE	down
454assembly1_rep_c435	27227	36718	-0.431449	-0.383288	-33.4165	7.90209e-245	7.81311e-243	4.70667e-243	TRUE	up
Contig9995	11283	7080	0.672329	0.720491	33.3902	1.90338e-244	1.87731e-242	1.1309e-242	TRUE	down
Contig3929	13133	8589	0.612634	0.660796	33.3831	2.41307e-244	2.37418e-242	1.43022e-242	TRUE	down
Contig3223	3774	1477	1.35342	1.40159	33.3822	2.483e-244	2.43699e-242	1.46806e-242	TRUE	down
Contig9857	109909	130200	-0.24442	-0.196259	-33.3084	2.92258e-243	2.86142e-241	1.72374e-241	TRUE	up
AllClip454_c5494	2284	5225	-1.19387	-1.14571	-33.0083	6.16826e-239	6.02443e-237	3.62916e-237	TRUE	up
Contig4153	5432	2629	1.04697	1.09513	32.9996	8.22139e-239	8.01015e-237	4.82537e-237	TRUE	down
454assembly1_rep_c5673	18168	25787	-0.505244	-0.457083	-32.9684	2.30315e-238	2.23853e-236	1.3485e-236	TRUE	up
454assembly1_rep_c1284	22879	31421	-0.457705	-0.409544	-32.8784	4.46919e-237	4.33327e-235	2.61039e-235	TRUE	up
HM14MJ202G5WV3	12776	8371	0.609964	0.658126	32.8083	4.48777e-236	4.34078e-234	2.61491e-234	TRUE	down
Contig2944	9898	15511	-0.648083	-0.599922	-32.7364	4.74219e-235	4.57581e-233	2.7565e-233	TRUE	up
HM14MJ201CR6U8	13605	20139	-0.565855	-0.517694	-32.6523	7.44434e-234	7.1659e-232	4.31678e-232	TRUE	up
Contig9958	9160	5475	0.742489	0.79065	32.6154	2.48069e-233	2.38218e-231	1.43504e-231	TRUE	down
AllClip454_c1198	3510	1352	1.37638	1.42454	32.5907	5.55044e-233	5.31727e-231	3.20316e-231	TRUE	down
Contig1776	9606	5832	0.719945	0.768106	32.5748	9.33359e-233	8.92015e-231	5.37355e-231	TRUE	down
Contig9576	3945	1639	1.26721	1.31537	32.5129	7.01329e-232	6.68667e-230	4.0281e-230	TRUE	down
Contig734	8436	4940	0.772048	0.820209	32.304	6.13966e-229	5.83982e-227	3.51795e-227	TRUE	down
AllClip454_rep_c27709	36311	29151	0.316861	0.365023	32.2821	1.24775e-228	1.184e-226	7.13251e-227	TRUE	down
454assembly1_rep_c3727	2022	4745	-1.23063	-1.18246	-32.2586	2.66741e-228	2.52515e-226	1.52117e-226	TRUE	up
AllClip454_rep_c15950	5127	2470	1.0536	1.10177	32.2169	1.02333e-227	9.66467e-226	5.82206e-226	TRUE	down
AllClip454_c5486	3379	1290	1.38923	1.43739	32.1934	2.18245e-227	2.05633e-225	1.23875e-225	TRUE	down
454assembly1_rep_c3800	43227	54926	-0.345557	-0.297395	-32.1922	2.27073e-227	2.13448e-225	1.28583e-225	TRUE	up
Contig6297	22715	31011	-0.449135	-0.400974	-32.0271	4.56857e-225	4.28439e-223	2.58095e-223	TRUE	up
Contig9197	78465	68652	0.192748	0.240909	32.0122	7.37906e-225	6.9039e-223	4.15895e-223	TRUE	down
Contig7281	8321	4882	0.769285	0.817446	31.9903	1.48813e-224	1.38906e-222	8.3678e-223	TRUE	down
Contig6097	14292	9752	0.551438	0.599599	31.9371	8.17214e-224	7.61035e-222	4.58452e-222	TRUE	down
AllClip454_c10319	21624	29679	-0.456809	-0.408648	-31.8887	3.83539e-223	3.56345e-221	2.14664e-221	TRUE	up
AllClip454_rep_c17031	12042	7901	0.607968	0.656129	31.7661	1.9043e-221	1.76518e-219	1.06335e-219	TRUE	down
Contig9839	1584	293	2.4346	2.48276	31.7639	2.04025e-221	1.88684e-219	1.13664e-219	TRUE	down
AllClip454_c11507	228	1504	-2.7217	-2.67354	-31.7121	1.05826e-220	9.76429e-219	5.88207e-219	TRUE	up
Contig6414	6036	3168	0.93002	0.978182	31.7074	1.22714e-220	1.12965e-218	6.80507e-219	TRUE	down
454assembly1_rep_c5235	12322	8141	0.597959	0.64612	31.6981	1.65114e-220	1.51647e-218	9.13533e-219	TRUE	down
Contig9365	8540	13597	-0.67098	-0.622819	-31.6935	1.90846e-220	1.7488e-218	1.05349e-218	TRUE	up
Contig2897	3446	1363	1.33814	1.3863	31.6343	1.24535e-219	1.13856e-217	6.85873e-218	TRUE	down
454assembly1_rep_c1232	7416	4218	0.814082	0.862243	31.6091	2.77107e-219	2.52767e-217	1.52269e-217	TRUE	down
Contig8122	27784	36869	-0.408154	-0.359993	-31.5773	7.57166e-219	6.8909e-217	4.15112e-217	TRUE	up
AllClip454_rep_c17542	9165	5596	0.711739	0.7599	31.523	4.20015e-218	3.81385e-216	2.29749e-216	TRUE	down
HM14MJ201DDAK6	7040	3941	0.837014	0.885175	31.4909	1.15651e-217	1.04777e-215	6.31182e-216	TRUE	down
AllClip454_c3132	4135	1829	1.17683	1.22499	31.4889	1.23215e-217	1.11377e-215	6.70945e-216	TRUE	down
AllClip454_rep_c22937	11560	7540	0.616505	0.664666	31.4821	1.52808e-217	1.37816e-215	8.30214e-216	TRUE	down
Contig3708	14368	9884	0.539692	0.587854	31.4586	3.20354e-217	2.88275e-215	1.73659e-215	TRUE	down
Contig3292	41098	33748	0.284266	0.332427	31.4559	3.48914e-217	3.13272e-215	1.88717e-215	TRUE	down
AllClip454_rep_c15477	17544	24657	-0.49102	-0.442858	-31.3116	3.24739e-215	2.90914e-213	1.75248e-213	TRUE	up
Contig6209	21925	16447	0.414752	0.462914	31.2732	1.0805e-214	9.65796e-213	5.81802e-213	TRUE	down
HM14MJ202H1ZRK	3380	1342	1.33264	1.3808	31.2354	3.52398e-214	3.14286e-212	1.89328e-212	TRUE	down
Contig4221	2212	636	1.79825	1.84641	31.1699	2.72886e-213	2.42832e-211	1.46284e-211	TRUE	down
454assembly1_rep_c5209	37586	30608	0.296287	0.344448	31.1038	2.14041e-212	1.90046e-210	1.14485e-210	TRUE	down
Contig4395	4111	1838	1.16135	1.20951	31.0839	3.97407e-212	3.52074e-210	2.12092e-210	TRUE	down
Contig2274	3223	1250	1.36648	1.41464	31.0661	6.92217e-212	6.11901e-210	3.68613e-210	TRUE	down
454assembly1_rep_c3426	3991	1764	1.1779	1.22606	30.957	2.04772e-210	1.80614e-208	1.08803e-208	TRUE	down
454assembly1_rep_c4199	2926	1070	1.45132	1.49948	30.9174	6.97216e-210	6.13612e-208	3.69644e-208	TRUE	down
454assembly1_rep_c30	137996	126553	0.124885	0.173046	30.8716	2.87506e-209	2.52476e-207	1.52093e-207	TRUE	down
AllClip454_rep_c16571	14945	10468	0.513677	0.561838	30.8029	2.3978e-208	2.10104e-206	1.26568e-206	TRUE	down
454assembly1_rep_c5135	5303	2710	0.968516	1.01668	30.684	9.31591e-207	8.14511e-205	4.90667e-205	TRUE	down
Contig9755	144218	166329	-0.205788	-0.157627	-30.4495	1.21455e-203	1.05959e-201	6.38306e-202	TRUE	up
454assembly1_rep_c5272	33466	43150	-0.366664	-0.318503	-30.4439	1.44155e-203	1.2549e-201	7.5596e-202	TRUE	up
AllClip454_rep_c16391	5177	9004	-0.79845	-0.750289	-30.3896	7.54772e-203	6.5562e-201	3.9495e-201	TRUE	up
454assembly2_rep_c726	7232	4191	0.7871	0.835261	30.3794	1.02869e-202	8.91619e-201	5.37117e-201	TRUE	down
Contig4211	11588	7709	0.588016	0.636177	30.3185	6.539e-202	5.65545e-200	3.40688e-200	TRUE	down
HM14MJ201CB45K	7397	11898	-0.685707	-0.637546	-30.2706	2.79296e-201	2.41037e-199	1.45202e-199	TRUE	up
Contig9615	9160	5730	0.676812	0.724974	30.2485	5.45711e-201	4.69946e-199	2.83098e-199	TRUE	down
HM14MJ201BKUZ8	350	1691	-2.27245	-2.22429	-30.2404	6.97332e-201	5.99227e-199	3.60978e-199	TRUE	up
HM14MJ201CINNH	817	2588	-1.66343	-1.61527	-30.1917	3.04304e-200	2.60933e-198	1.57187e-198	TRUE	up
AllClip454_rep_c16354	12184	8224	0.567076	0.615237	30.1746	5.11059e-200	4.37283e-198	2.63422e-198	TRUE	down
454assembly1_rep_c4136	3397	6538	-0.944588	-0.896427	-30.1654	6.73478e-200	5.75027e-198	3.464e-198	TRUE	up
Contig3676	17327	12615	0.457882	0.506043	30.164	7.02703e-200	5.98703e-198	3.60663e-198	TRUE	down
Contig9422	4970	2510	0.985558	1.03372	30.1138	3.2005e-199	2.72103e-197	1.63917e-197	TRUE	down
AllClip454_c3298	870	2675	-1.62045	-1.57229	-30.1016	4.61092e-199	3.91186e-197	2.35653e-197	TRUE	up
Contig776	174604	199176	-0.189957	-0.141796	-30.0652	1.38086e-198	1.16903e-196	7.04231e-197	TRUE	up
454assembly3_rep_c495	4678	2303	1.02238	1.07054	30.0638	1.43929e-198	1.21593e-196	7.32484e-197	TRUE	down
AllClip454_c10141	25811	20141	0.357851	0.406012	30.0567	1.78589e-198	1.50556e-196	9.0696e-197	TRUE	down
AllClip454_c6524	732	2425	-1.72807	-1.67991	-30.0564	1.80015e-198	1.5144e-196	9.12283e-197	TRUE	up
AllClip454_rep_c32310	6066	3327	0.866524	0.914685	30.0517	2.0758e-198	1.74263e-196	1.04977e-196	TRUE	down
Contig3606	6626	3757	0.818557	0.866718	30.0097	7.33483e-198	6.14468e-196	3.7016e-196	TRUE	down
AllClip454_rep_c23788	2943	1127	1.3848	1.43296	29.9751	2.07128e-197	1.73157e-195	1.04311e-195	TRUE	down
Contig9310	5952	3256	0.870274	0.918435	29.8706	4.74796e-196	3.96099e-194	2.38613e-194	TRUE	down
Contig9360	19376	26517	-0.452647	-0.404486	-29.8559	7.35735e-196	6.12511e-194	3.6898e-194	TRUE	up
454assembly1_rep_c3501	40542	33691	0.267054	0.315215	29.7131	5.19461e-194	4.31562e-192	2.59976e-192	TRUE	down
Contig4894	4329	2079	1.05814	1.10631	29.7022	7.20068e-194	5.96986e-192	3.59628e-192	TRUE	down
454assembly1_rep_c3017	132565	121854	0.121546	0.169708	29.6901	1.03181e-193	8.53676e-192	5.1426e-192	TRUE	down
AllClip454_c5685	3235	1331	1.28126	1.32942	29.684	1.23402e-193	1.01887e-191	6.13772e-192	TRUE	down
AllClip454_rep_c15250	8061	4914	0.714061	0.762222	29.6417	4.33848e-193	3.5747e-191	2.15342e-191	TRUE	down
Contig3127	4461	2177	1.03503	1.08319	29.6401	4.5551e-193	3.74547e-191	2.2563e-191	TRUE	down
AllClip454_c14143	2706	994	1.44484	1.49301	29.6372	4.95966e-193	4.06977e-191	2.45165e-191	TRUE	down
AllClip454_rep_c15796	38607	31923	0.274266	0.322427	29.6213	7.95335e-193	6.51296e-191	3.92345e-191	TRUE	down
Contig4267	5509	2944	0.904013	0.952174	29.6194	8.41918e-193	6.88036e-191	4.14477e-191	TRUE	down
454assembly1_rep_c1937	2585	921	1.48889	1.53705	29.5948	1.74276e-192	1.42132e-190	8.56214e-191	TRUE	down
HM14MJ202I5TRQ	14204	10015	0.504135	0.552296	29.5682	3.83041e-192	3.11758e-190	1.87805e-190	TRUE	down
Contig9019	292730	326216	-0.156257	-0.108096	-29.5369	9.67363e-192	7.85742e-190	4.73336e-190	TRUE	up
Contig6120	5972	3299	0.856185	0.904347	29.5338	1.06176e-191	8.60671e-190	5.18474e-190	TRUE	down
AllClip454_rep_c16715	8181	5022	0.704015	0.752176	29.5193	1.6264e-191	1.31571e-189	7.92593e-190	TRUE	down
Contig6221	39346	49610	-0.334414	-0.286253	-29.5041	2.55139e-191	2.05983e-189	1.24086e-189	TRUE	up
Contig8572	133155	153678	-0.206804	-0.158643	-29.4489	1.30182e-190	1.04889e-188	6.31861e-189	TRUE	up
Contig9226	9870	6400	0.624978	0.673139	29.4172	3.30929e-190	2.66099e-188	1.603e-188	TRUE	down
Contig4645	13341	9303	0.520099	0.56826	29.4025	5.09758e-190	4.09073e-188	2.46428e-188	TRUE	down
454assembly1_rep_c2613	18687	13929	0.423943	0.472105	29.3973	5.94612e-190	4.76213e-188	2.86874e-188	TRUE	down
AllClip454_c11713	7618	4592	0.73029	0.778451	29.3465	2.6501e-189	2.11818e-187	1.276e-187	TRUE	down
Contig7428	4391	2150	1.03021	1.07837	29.3003	1.02663e-188	8.18933e-187	4.9333e-187	TRUE	down
Contig2646	4572	2283	1.00189	1.05006	29.2563	3.73768e-188	2.97558e-186	1.79251e-186	TRUE	down
Contig9103	90814	107099	-0.237958	-0.189797	-29.2418	5.70527e-188	4.53297e-186	2.73069e-186	TRUE	up
Contig4240	6918	4054	0.771009	0.81917	29.2215	1.03551e-187	8.21107e-186	4.9464e-186	TRUE	down
HM14MJ202HCRQZ	7420	4448	0.738262	0.786424	29.2188	1.11967e-187	8.86087e-186	5.33785e-186	TRUE	down
Contig946	50315	61873	-0.298321	-0.25016	-28.9787	1.22107e-184	9.64427e-183	5.80977e-183	TRUE	up
Contig3171	6590	3822	0.785951	0.834112	28.9654	1.79797e-184	1.41728e-182	8.53781e-183	TRUE	down
AllClip454_rep_c21841	6515	3764	0.791499	0.83966	28.9637	1.88432e-184	1.48243e-182	8.93026e-183	TRUE	down
HM14MJ202I6YWD	193	1260	-2.70675	-2.65859	-28.9385	3.91669e-184	3.0753e-182	1.85258e-182	TRUE	up
Contig5365	11315	7655	0.563762	0.611924	28.9384	3.9274e-184	3.07766e-182	1.854e-182	TRUE	down
Contig8946	48827	60165	-0.301245	-0.253084	-28.8949	1.38558e-183	1.08368e-181	6.52814e-182	TRUE	up
Contig9842	7357	4432	0.73116	0.779321	28.8672	3.08222e-183	2.40594e-181	1.44935e-181	TRUE	down
Contig6484	3898	1830	1.09089	1.13905	28.8548	4.4122e-183	3.43739e-181	2.07071e-181	TRUE	down
HM14MJ201EQ8MR	3416	1500	1.18735	1.23551	28.8136	1.45037e-182	1.12774e-180	6.79356e-181	TRUE	down
454assembly1_rep_c5945	961	2731	-1.50682	-1.45866	-28.7781	4.03042e-182	3.1278e-180	1.8842e-180	TRUE	up
Contig9756	7420	4496	0.722777	0.770938	28.7204	2.12156e-181	1.64324e-179	9.89899e-180	TRUE	down
454assembly1_rep_c5660	6273	3599	0.801559	0.849721	28.7111	2.77259e-181	2.14335e-179	1.29117e-179	TRUE	down
Contig9120	19201	14504	0.404731	0.452892	28.6816	6.46495e-181	4.9881e-179	3.00486e-179	TRUE	down
Contig220	2086	662	1.65584	1.704	28.6324	2.65762e-180	2.04657e-178	1.23287e-178	TRUE	down
Contig10243	115042	105300	0.127655	0.175816	28.6191	3.88631e-180	2.98701e-178	1.79939e-178	TRUE	down
HM14MJ202IPZ6E	4487	2266	0.985603	1.03376	28.614	4.49627e-180	3.44921e-178	2.07783e-178	TRUE	down
454assembly1_rep_c1017	11960	8241	0.537326	0.585487	28.5973	7.25721e-180	5.55656e-178	3.3473e-178	TRUE	down
454assembly1_rep_c254	11205	7608	0.558553	0.606715	28.578	1.26012e-179	9.62979e-178	5.80105e-178	TRUE	down
AllClip454_rep_c20230	3752	1746	1.10361	1.15177	28.5622	1.97902e-179	1.50949e-177	9.09324e-178	TRUE	down
454assembly2_rep_c634	11558	16819	-0.5412	-0.493039	-28.5396	3.78285e-179	2.87986e-177	1.73484e-177	TRUE	up
Contig6148	4560	2325	0.971803	1.01996	28.5289	5.12867e-179	3.89701e-177	2.34758e-177	TRUE	down
AllClip454_c3680	90830	81883	0.149605	0.197766	28.4898	1.56832e-178	1.18943e-176	7.16517e-177	TRUE	down
Contig9280	3639	1673	1.1211	1.16927	28.4697	2.77814e-178	2.10299e-176	1.26685e-176	TRUE	down
Contig8966	63082	55273	0.190653	0.238815	28.4603	3.6334e-178	2.7452e-176	1.65373e-176	TRUE	down
HM14MJ202GCWUQ	3587	6602	-0.880125	-0.831964	-28.449	5.02092e-178	3.7864e-176	2.28095e-176	TRUE	up
Contig9940	8253	5193	0.66835	0.716512	28.4183	1.20324e-177	9.05687e-176	5.45592e-176	TRUE	down
Contig9928	10870	7352	0.564143	0.612305	28.3793	3.63849e-177	2.73358e-175	1.64673e-175	TRUE	down
Contig2755	8342	5272	0.662043	0.710204	28.3506	8.24019e-177	6.17922e-175	3.7224e-175	TRUE	down
AllClip454_rep_c15179	12091	17434	-0.52797	-0.479809	-28.342	1.04929e-176	7.85376e-175	4.73115e-175	TRUE	up
454assembly1_rep_c361	3916	7038	-0.845785	-0.797624	-28.3291	1.51569e-176	1.13236e-174	6.82139e-175	TRUE	up
Contig9132	16043	11791	0.444258	0.492419	28.3099	2.60754e-176	1.94443e-174	1.17134e-174	TRUE	down
AllClip454_c32275	3302	1451	1.18629	1.23445	28.3097	2.625e-176	1.95382e-174	1.17699e-174	TRUE	down
Contig8751	6097	3499	0.801157	0.849318	28.294	4.09618e-176	3.04318e-174	1.83323e-174	TRUE	down
454assembly1_c4608	8090	5076	0.672448	0.720609	28.277	6.6319e-176	4.91792e-174	2.96259e-174	TRUE	down
Contig4478	24196	19049	0.345053	0.393215	28.2461	1.58802e-175	1.17543e-173	7.08086e-174	TRUE	down
Contig6775	13902	19599	-0.495488	-0.447326	-28.1746	1.19674e-174	8.84173e-173	5.32631e-173	TRUE	up
AllClip454_c7796	290	1438	-2.30994	-2.26178	-28.173	1.25449e-174	9.25135e-173	5.57307e-173	TRUE	up
Contig6438	3386	1517	1.15836	1.20652	28.1548	2.09072e-174	1.53898e-172	9.27093e-173	TRUE	down
Contig9178	54694	66492	-0.281798	-0.233637	-28.1383	3.33383e-174	2.44954e-172	1.47562e-172	TRUE	up
AllClip454_rep_c17837	604	2056	-1.76722	-1.71906	-28.1288	4.35801e-174	3.19619e-172	1.92541e-172	TRUE	up
AllClip454_rep_c21007	9135	5946	0.619485	0.667647	28.0963	1.08589e-173	7.9494e-172	4.78877e-172	TRUE	down
HM14MJ202IKHK5	11115	7593	0.549766	0.597927	28.0935	1.17575e-173	8.59159e-172	5.17563e-172	TRUE	down
Contig1393	22220	29443	-0.406066	-0.357905	-28.0634	2.74042e-173	1.99886e-171	1.20412e-171	TRUE	up
Contig9399	4225	2114	0.998976	1.04714	28.0601	3.00889e-173	2.19069e-171	1.31968e-171	TRUE	down
AllClip454_c821	2664	1043	1.35285	1.40102	28.0379	5.61501e-173	4.08072e-171	2.45825e-171	TRUE	down
454assembly3_rep_c236	263	1371	-2.38209	-2.33393	-28.0337	6.32114e-173	4.58557e-171	2.76238e-171	TRUE	up
HM14MJ202F9JVU	3135	1354	1.21124	1.2594	28.0205	9.13768e-173	6.61681e-171	3.98601e-171	TRUE	down
Contig9385	7976	12280	-0.622573	-0.574412	-28.0123	1.15e-172	8.31236e-171	5.00742e-171	TRUE	up
Contig9088	52345	63809	-0.285708	-0.237547	-28.0064	1.35708e-172	9.79153e-171	5.89848e-171	TRUE	up
HM14MJ202G4MP1	6146	3567	0.784937	0.833098	27.9434	7.93182e-172	5.71262e-170	3.44132e-170	TRUE	down
Contig3413	3429	6323	-0.882821	-0.83466	-27.9185	1.59298e-171	1.14523e-169	6.89893e-170	TRUE	up
Contig4540	26505	21221	0.320772	0.368933	27.8551	9.3323e-171	6.69718e-169	4.03442e-169	TRUE	down
Contig6411	9806	6528	0.587024	0.635185	27.851	1.0481e-170	7.50805e-169	4.52289e-169	TRUE	down
454assembly1_rep_c1582	3651	1720	1.08588	1.13404	27.827	2.04754e-170	1.46414e-168	8.82005e-169	TRUE	down
Contig9195	7512	4664	0.687629	0.735791	27.749	1.79335e-169	1.28009e-167	7.71132e-168	TRUE	down
Contig9795	6858	4145	0.726416	0.774577	27.7241	3.58109e-169	2.55162e-167	1.53712e-167	TRUE	down
Contig6929	10023	6729	0.57485	0.623012	27.6762	1.35103e-168	9.60936e-167	5.78874e-167	TRUE	down
AllClip454_c12494	2694	1080	1.31872	1.36688	27.6715	1.53749e-168	1.09162e-166	6.57596e-167	TRUE	down
AllClip454_c4766	2132	728	1.5502	1.59836	27.6535	2.53611e-168	1.79745e-166	1.0828e-166	TRUE	down
454assembly1_rep_c4117	6533	3898	0.745012	0.793173	27.6196	6.47603e-168	4.58174e-166	2.76007e-166	TRUE	down
AllClip454_rep_c21021	3079	1338	1.20238	1.25054	27.6162	7.10317e-168	5.01656e-166	3.02201e-166	TRUE	down
Contig9275	10019	6734	0.573203	0.621364	27.6054	9.5906e-168	6.76138e-166	4.0731e-166	TRUE	down
Contig6480	5816	9456	-0.701203	-0.653042	-27.5673	2.74787e-167	1.93384e-165	1.16496e-165	TRUE	up
Contig2795	5698	3253	0.808685	0.856846	27.5589	3.46039e-167	2.43101e-165	1.46446e-165	TRUE	down
454assembly1_rep_c311	7502	4679	0.681075	0.729236	27.5147	1.1709e-166	8.2115e-165	4.94666e-165	TRUE	down
HM14MJ201DA7NW	26609	21399	0.314371	0.362532	27.456	5.89478e-166	4.12676e-164	2.48598e-164	TRUE	down
Contig9179	6411	3818	0.747732	0.795894	27.4414	8.80948e-166	6.15649e-164	3.70871e-164	TRUE	down
AllClip454_rep_c16007	8825	5768	0.613525	0.661686	27.3972	2.96227e-165	2.06657e-163	1.24492e-163	TRUE	down
Contig9836	1923	614	1.64705	1.69521	27.3908	3.52644e-165	2.45587e-163	1.47943e-163	TRUE	down
454assembly1_rep_c1759	1799	543	1.72817	1.77633	27.3733	5.70919e-165	3.96908e-163	2.391e-163	TRUE	down
AllClip454_c4938	531	1866	-1.81317	-1.765	-27.2956	4.79007e-164	3.32433e-162	2.00259e-162	TRUE	up
AllClip454_rep_c20263	23597	18697	0.335797	0.383958	27.2813	7.07901e-164	4.90436e-162	2.95442e-162	TRUE	down
454assembly1_c3339	3889	1924	1.01529	1.06345	27.2634	1.15281e-163	7.97292e-162	4.80294e-162	TRUE	down
Contig8894	12225	17393	-0.508672	-0.460511	-27.2612	1.2258e-163	8.46309e-162	5.09822e-162	TRUE	up
Contig3653	4077	2063	0.982764	1.03093	27.2138	4.45822e-163	3.07272e-161	1.85103e-161	TRUE	down
Contig6161	11379	7929	0.521163	0.569324	27.2	6.4999e-163	4.4722e-161	2.69408e-161	TRUE	down
Contig4016	4091	2075	0.979342	1.0275	27.1861	9.4754e-163	6.50828e-161	3.92063e-161	TRUE	down
AllClip454_rep_c17173	23753	31012	-0.384717	-0.336556	-27.1842	9.98394e-163	6.84584e-161	4.12398e-161	TRUE	up
454assembly2_rep_c657	999	2669	-1.41774	-1.36958	-27.1277	4.63696e-162	3.17406e-160	1.91207e-160	TRUE	up
AllClip454_c2537	2309	859	1.42654	1.4747	27.1271	4.71238e-162	3.22018e-160	1.93986e-160	TRUE	down
Contig6427	4159	2129	0.966061	1.01422	27.1192	5.84939e-162	3.99034e-160	2.40381e-160	TRUE	down
HM14MJ202FZC0W	3245	1479	1.1336	1.18176	27.1127	6.96673e-162	4.74448e-160	2.85811e-160	TRUE	down
Contig9994	19018	14616	0.379817	0.427978	27.0911	1.25381e-161	8.52418e-160	5.13502e-160	TRUE	down
Contig9497	2184	783	1.47989	1.52805	27.0855	1.45886e-161	9.90144e-160	5.96469e-160	TRUE	down
AllClip454_c7943	5853	3414	0.777713	0.825874	27.0665	2.43928e-161	1.65276e-159	9.95636e-160	TRUE	down
Contig4676	4004	2021	0.986373	1.03453	27.0465	4.19445e-161	2.8372e-159	1.70915e-159	TRUE	down
Contig9761	7908	5056	0.645316	0.693478	27.0313	6.34135e-161	4.28218e-159	2.57961e-159	TRUE	down
AllClip454_rep_c26220	1587	436	1.8639	1.91206	27.031	6.38895e-161	4.30706e-159	2.5946e-159	TRUE	down
Contig10031	9717	6553	0.568355	0.616517	26.9967	1.61734e-160	1.08848e-158	6.5571e-159	TRUE	down
HM14MJ201BWS9J	2432	944	1.36528	1.41345	26.9687	3.4449e-160	2.31456e-158	1.3943e-158	TRUE	down
Contig9023	19608	15166	0.370602	0.418763	26.959	4.47878e-160	3.00416e-158	1.80972e-158	TRUE	down
AllClip454_rep_c19071	53578	64806	-0.274487	-0.226325	-26.9437	6.76274e-160	4.52855e-158	2.72803e-158	TRUE	up
Contig10092	21614	28462	-0.397071	-0.34891	-26.9403	7.41863e-160	4.95946e-158	2.98761e-158	TRUE	up
Contig9366	9757	14317	-0.55322	-0.505058	-26.9167	1.40211e-159	9.35771e-158	5.63714e-158	TRUE	up
AllClip454_c9209	5910	3474	0.76656	0.814722	26.8827	3.50371e-159	2.33448e-157	1.40631e-157	TRUE	down
454assembly1_c266	30602	25192	0.28066	0.328822	26.8636	5.85646e-159	3.89562e-157	2.34674e-157	TRUE	down
Contig9017	10153	14787	-0.542423	-0.494262	-26.8204	1.86947e-158	1.24147e-156	7.47872e-157	TRUE	up
Contig3997	16341	12299	0.409955	0.458116	26.7399	1.61857e-157	1.07308e-155	6.46431e-156	TRUE	down
Contig10058	80403	94478	-0.232729	-0.184568	-26.7296	2.13493e-157	1.41307e-155	8.51245e-156	TRUE	up
HM14MJ201BPBH6	11693	8262	0.501082	0.549243	26.693	5.6779e-157	3.75191e-155	2.26017e-155	TRUE	down
454assembly1_rep_c119	15730	21478	-0.449341	-0.40118	-26.6645	1.21637e-156	8.02446e-155	4.83399e-155	TRUE	up
Contig8992	215	1189	-2.46734	-2.41918	-26.6634	1.25099e-156	8.23928e-155	4.96339e-155	TRUE	up
AllClip454_c2150	3645	1789	1.02677	1.07493	26.626	3.39115e-156	2.2298e-154	1.34325e-154	TRUE	down
AllClip454_c6794	9798	6665	0.555882	0.604044	26.618	4.20255e-156	2.7588e-154	1.66192e-154	TRUE	down
Contig9277	6228	3750	0.731878	0.78004	26.581	1.12568e-155	7.37755e-154	4.44428e-154	TRUE	down
Contig3859	7314	4619	0.66308	0.711241	26.5801	1.1536e-155	7.54817e-154	4.54707e-154	TRUE	down
Contig1272	3000	5580	-0.895303	-0.847141	-26.5614	1.89454e-155	1.2376e-153	7.45539e-154	TRUE	up
454assembly1_rep_c3440	4108	7083	-0.785924	-0.737763	-26.5608	1.92799e-155	1.2574e-153	7.57466e-154	TRUE	up
AllClip454_rep_c22642	10914	7615	0.519264	0.567425	26.5582	2.0645e-155	1.34424e-153	8.09779e-154	TRUE	down
Contig4795	7146	4489	0.670742	0.718903	26.5208	5.58042e-155	3.62763e-153	2.18531e-153	TRUE	down
AllClip454_c13292	2482	997	1.31584	1.364	26.5177	6.06507e-155	3.9363e-153	2.37125e-153	TRUE	down
HM14MJ201BLLH9	4976	2788	0.835756	0.883917	26.443	4.39525e-154	2.84795e-152	1.71563e-152	TRUE	down
454assembly1_rep_c203	4949	8177	-0.724435	-0.676273	-26.4403	4.72065e-154	3.05386e-152	1.83966e-152	TRUE	up
Contig6523	4898	2730	0.843292	0.891453	26.424	7.25766e-154	4.68751e-152	2.82379e-152	TRUE	down
454assembly1_rep_c1308	10565	7341	0.525244	0.573405	26.3781	2.44418e-153	1.57608e-151	9.49441e-152	TRUE	down
HM14MJ202IL6M7	6962	4357	0.676167	0.724328	26.3498	5.15337e-153	3.31771e-151	1.99861e-151	TRUE	down
Contig8954	31481	26123	0.269161	0.317322	26.3464	5.63745e-153	3.62353e-151	2.18284e-151	TRUE	down
AllClip454_rep_c15986	73841	87073	-0.237803	-0.189642	-26.3413	6.4551e-153	4.14244e-151	2.49543e-151	TRUE	up
AllClip454_c790	3025	1370	1.14276	1.19092	26.3386	6.92985e-153	4.43998e-151	2.67467e-151	TRUE	down
454assembly1_rep_c412	4349	7372	-0.761372	-0.713211	-26.3072	1.58585e-152	1.01444e-150	6.11105e-151	TRUE	up
Contig6284	52282	45689	0.194467	0.242629	26.3037	1.73984e-152	1.11117e-150	6.69373e-151	TRUE	down
Contig4315	4095	2138	0.937602	0.985763	26.2839	2.92816e-152	1.86712e-150	1.12476e-150	TRUE	down
AllClip454_rep_c20357	20891	16441	0.345584	0.393745	26.2785	3.37814e-152	2.15062e-150	1.29555e-150	TRUE	down
Contig1052	42215	36172	0.222882	0.271044	26.272	4.00275e-152	2.54422e-150	1.53266e-150	TRUE	down
Contig4519	3682	1840	1.00078	1.04895	26.2319	1.15121e-151	7.30569e-150	4.40099e-150	TRUE	down
Contig4696	9805	6734	0.542054	0.590215	26.0803	6.09322e-150	3.86071e-148	2.32572e-148	TRUE	down
AllClip454_rep_c44848	4696	2603	0.851257	0.899418	26.0685	8.29155e-150	5.24529e-148	3.1598e-148	TRUE	down
HM14MJ202HQE6Y	6930	4361	0.668196	0.716358	26.0359	1.94481e-149	1.22836e-147	7.39971e-148	TRUE	down
HM14MJ201BGSNO	54350	65320	-0.265245	-0.217084	-25.9875	6.85969e-149	4.32582e-147	2.6059e-147	TRUE	up
Contig4098	4905	2771	0.823846	0.872008	25.9534	1.66405e-148	1.04772e-146	6.31154e-147	TRUE	down
Contig3911	10045	6955	0.530355	0.578516	25.9269	3.31066e-148	2.0812e-146	1.25373e-146	TRUE	down
AllClip454_rep_c18112	6618	4122	0.683051	0.731212	25.9038	6.03593e-148	3.78844e-146	2.28218e-146	TRUE	down
AllClip454_c8278	1770	580	1.60962	1.65779	25.8657	1.62227e-147	1.01662e-145	6.1242e-146	TRUE	down
Contig6231	3373	1642	1.03858	1.08674	25.8418	3.00828e-147	1.88224e-145	1.13387e-145	TRUE	down
Contig6087	18317	14204	0.366886	0.415047	25.8415	3.03006e-147	1.89291e-145	1.1403e-145	TRUE	down
Contig6229	4163	2219	0.907714	0.955875	25.8312	3.95654e-147	2.46785e-145	1.48665e-145	TRUE	down
Contig1866	2357	4605	-0.966249	-0.918088	-25.8307	4.01412e-147	2.49987e-145	1.50594e-145	TRUE	up
AllClip454_c11636	278	1281	-2.20411	-2.15595	-25.8155	5.93842e-147	3.69252e-145	2.2244e-145	TRUE	up
Contig6343	4075	6948	-0.769798	-0.721636	-25.8034	8.12011e-147	5.04127e-145	3.03689e-145	TRUE	up
Contig9024	6140	3750	0.711348	0.759509	25.7895	1.1635e-146	7.21226e-145	4.34471e-145	TRUE	down
Contig8972	133811	152338	-0.187079	-0.138918	-25.7625	2.33492e-146	1.44513e-144	8.70553e-145	TRUE	up
Contig9471	4252	2291	0.892164	0.940325	25.7505	3.18164e-146	1.96613e-144	1.18441e-144	TRUE	down
Contig9865	13619	10064	0.436417	0.484578	25.7028	1.08878e-145	6.71788e-144	4.04689e-144	TRUE	down
Contig3331	3616	1826	0.985708	1.03387	25.6891	1.54774e-145	9.535e-144	5.74395e-144	TRUE	down
454assembly3_rep_c999	3984	6810	-0.773437	-0.725276	-25.6585	3.39924e-145	2.09092e-143	1.25959e-143	TRUE	up
454assembly1_rep_c3953	7007	4460	0.651753	0.699914	25.6522	3.99669e-145	2.45466e-143	1.4787e-143	TRUE	down
HM14MJ201DDGQZ	21383	17002	0.33076	0.378921	25.6512	4.10494e-145	2.51728e-143	1.51642e-143	TRUE	down
Contig1778	1348	349	1.94952	1.99768	25.6448	4.8362e-145	2.96117e-143	1.78383e-143	TRUE	down
AllClip454_c3828	2512	1059	1.24613	1.2943	25.6218	8.72502e-145	5.33412e-143	3.2133e-143	TRUE	down
Contig4208	4575	2545	0.846106	0.894267	25.606	1.30896e-144	7.99021e-143	4.81336e-143	TRUE	down
AllClip454_rep_c23797	4246	7150	-0.751839	-0.703678	-25.604	1.37706e-144	8.39317e-143	5.0561e-143	TRUE	up
Contig9218	12157	8812	0.464246	0.512407	25.5548	4.86018e-144	2.95777e-142	1.78178e-142	TRUE	down
454assembly1_rep_c2829	6686	4212	0.666638	0.714799	25.5246	1.05072e-143	6.38466e-142	3.84616e-142	TRUE	down
Contig3702	5836	3534	0.723678	0.771839	25.4965	2.15464e-143	1.30728e-141	7.87512e-142	TRUE	down
Contig9485	6585	4137	0.670598	0.71876	25.454	6.38163e-143	3.86605e-141	2.32893e-141	TRUE	down
Contig6839	1935	3959	-1.0328	-0.984641	-25.392	3.09384e-142	1.87145e-140	1.12737e-140	TRUE	up
Contig8981	26234	21499	0.287168	0.335329	25.3353	1.30349e-141	7.87285e-140	4.74265e-140	TRUE	down
Contig9401	38165	46953	-0.298967	-0.250806	-25.3033	2.93555e-141	1.77035e-139	1.06647e-139	TRUE	up
Contig4090	7792	5140	0.600225	0.648387	25.2844	4.74197e-141	2.85545e-139	1.72014e-139	TRUE	down
AllClip454_rep_c42079	11861	16581	-0.483305	-0.435144	-25.2617	8.42898e-141	5.06802e-139	3.05301e-139	TRUE	up
454assembly1_c3048	4303	2365	0.863503	0.911664	25.24	1.45983e-140	8.76424e-139	5.27963e-139	TRUE	down
Contig9311	6050	3727	0.69892	0.747082	25.2352	1.64795e-140	9.87882e-139	5.95107e-139	TRUE	down
Contig9433	3974	6746	-0.76344	-0.715279	-25.2293	1.911e-140	1.14386e-138	6.89067e-139	TRUE	up
Contig9735	36625	45181	-0.302887	-0.254726	-25.1917	4.93326e-140	2.94847e-138	1.77618e-138	TRUE	up
HM14MJ201EL4BN	15821	12086	0.388504	0.436665	25.1723	8.05553e-140	4.80738e-138	2.896e-138	TRUE	down
Contig4690	3857	2036	0.921742	0.969903	25.1673	9.13572e-140	5.44391e-138	3.27945e-138	TRUE	down
Contig6341	6304	3937	0.679171	0.727332	25.1645	9.80406e-140	5.83349e-138	3.51413e-138	TRUE	down
Contig9881	4685	2662	0.815538	0.8637	25.1592	1.12082e-139	6.65907e-138	4.01147e-138	TRUE	down
Contig10235	3277	1614	1.02174	1.0699	25.1499	1.41632e-139	8.40224e-138	5.06156e-138	TRUE	down
454assembly1_rep_c5842	4092	2213	0.886803	0.934964	25.1407	1.7879e-139	1.0591e-137	6.38006e-138	TRUE	down
AllClip454_rep_c16169	5019	2922	0.780444	0.828605	25.1349	2.06532e-139	1.22162e-137	7.3591e-138	TRUE	down
Contig3152	9244	6377	0.535639	0.583801	25.0758	9.13763e-139	5.39686e-137	3.2511e-137	TRUE	down
Contig6906	15740	21150	-0.426222	-0.378061	-25.0353	2.52268e-138	1.48775e-136	8.96229e-137	TRUE	up
AllClip454_c3723	36478	31103	0.229973	0.278134	25.0286	2.98728e-138	1.75916e-136	1.05973e-136	TRUE	down
454assembly1_rep_c5476	2796	1282	1.12497	1.17313	25.0208	3.63503e-138	2.13746e-136	1.28762e-136	TRUE	down
454assembly1_rep_c5858	8792	12805	-0.542444	-0.494283	-24.9589	1.71099e-137	1.00462e-135	6.05188e-136	TRUE	up
Contig10116	5336	3185	0.744465	0.792627	24.9463	2.33968e-137	1.37175e-135	8.26348e-136	TRUE	down
Contig9158	7273	4751	0.614319	0.662481	24.8978	7.8513e-137	4.59646e-135	2.76893e-135	TRUE	down
Contig9058	10939	7852	0.478349	0.52651	24.847	2.78857e-136	1.63015e-134	9.82014e-135	TRUE	down
AllClip454_c1664	6063	3776	0.683173	0.731334	24.7974	9.57289e-136	5.588e-134	3.36625e-134	TRUE	down
454assembly1_rep_c4173	6768	4348	0.638378	0.686539	24.7865	1.25443e-135	7.31186e-134	4.40471e-134	TRUE	down
HM14MJ201CIVKO	11992	16648	-0.473277	-0.425115	-24.7723	1.78236e-135	1.0374e-133	6.24935e-134	TRUE	up
Contig8919	18820	14846	0.342192	0.390354	24.7413	3.84853e-135	2.23673e-133	1.34742e-133	TRUE	down
Contig1913	15828	12164	0.379861	0.428022	24.7165	7.10242e-135	4.12188e-133	2.48304e-133	TRUE	down
Contig7519	2174	879	1.30642	1.35458	24.6867	1.48757e-134	8.62059e-133	5.1931e-133	TRUE	down
HM14MJ202GOY8T	1792	637	1.49221	1.54037	24.6796	1.77057e-134	1.02458e-132	6.17213e-133	TRUE	down
HM14MJ202F199I	2524	1113	1.18126	1.22942	24.6714	2.16985e-134	1.25382e-132	7.55307e-133	TRUE	down
Contig6237	6807	4392	0.632141	0.680302	24.6586	2.97462e-134	1.71636e-132	1.03395e-132	TRUE	down
Contig9423	328	1320	-2.00877	-1.96061	-24.6517	3.53199e-134	2.03504e-132	1.22592e-132	TRUE	up
Contig6240	29650	37112	-0.323854	-0.275692	-24.6196	7.78944e-134	4.48162e-132	2.69975e-132	TRUE	up
Contig9476	8982	6211	0.532211	0.580372	24.5873	1.72782e-133	9.92668e-132	5.9799e-132	TRUE	down
AllClip454_rep_c46714	1737	3597	-1.0502	-1.00204	-24.5566	3.67511e-133	2.1084e-131	1.27011e-131	TRUE	up
Contig9259	6196	3906	0.665645	0.713806	24.5415	5.32738e-133	3.05192e-131	1.8385e-131	TRUE	down
454assembly1_rep_c316	9730	6854	0.505494	0.553655	24.526	7.8062e-133	4.46559e-131	2.6901e-131	TRUE	down
AllClip454_rep_c15980	3277	1651	0.989036	1.0372	24.5198	9.08462e-133	5.18951e-131	3.12619e-131	TRUE	down
AllClip454_c39644	183	1006	-2.45871	-2.41055	-24.4749	2.73202e-132	1.55842e-130	9.38803e-131	TRUE	up
Contig3926	3254	1638	0.990279	1.03844	24.4576	4.17583e-132	2.37862e-130	1.4329e-130	TRUE	down
HM14MJ202H8W3N	4300	2421	0.828734	0.876895	24.4156	1.16893e-131	6.64896e-130	4.00537e-130	TRUE	down
AllClip454_rep_c20387	4014	2204	0.864916	0.913078	24.4094	1.35855e-131	7.71659e-130	4.64852e-130	TRUE	down
AllClip454_c1846	2404	1046	1.20055	1.24872	24.374	3.22701e-131	1.83034e-129	1.10261e-129	TRUE	down
Contig3107	2744	1280	1.10014	1.1483	24.367	3.83354e-131	2.17129e-129	1.308e-129	TRUE	down
Contig4475	7202	10749	-0.577733	-0.529572	-24.3504	5.74573e-131	3.24975e-129	1.95767e-129	TRUE	up
Contig901	39973	48676	-0.284185	-0.236024	-24.3075	1.63264e-130	9.22107e-129	5.55483e-129	TRUE	up
454assembly1_rep_c2417	2229	934	1.2549	1.30306	24.262	4.94267e-130	2.78767e-128	1.67931e-128	TRUE	down
Contig3602	3516	1845	0.930314	0.978475	24.2054	1.95237e-129	1.09959e-127	6.62399e-128	TRUE	down
454assembly1_rep_c1489	13951	10574	0.399847	0.448009	24.2039	2.02199e-129	1.1372e-127	6.85054e-128	TRUE	down
AllClip454_c4266	3280	1672	0.972121	1.02028	24.2018	2.12938e-129	1.19592e-127	7.20427e-128	TRUE	down
AllClip454_c35407	305	1249	-2.03389	-1.98573	-24.1813	3.50235e-129	1.96426e-127	1.18328e-127	TRUE	up
Contig6147	3780	2044	0.886991	0.935152	24.1672	4.91879e-129	2.7548e-127	1.65951e-127	TRUE	down
AllClip454_rep_c16311	15594	20787	-0.414691	-0.366529	-24.1106	1.93584e-128	1.08266e-126	6.52203e-127	TRUE	up
Contig6222	5381	3291	0.709348	0.75751	24.0876	3.37364e-128	1.88415e-126	1.13503e-126	TRUE	down
Contig9766	2014	801	1.33019	1.37835	24.0784	4.20495e-128	2.34517e-126	1.41274e-126	TRUE	down
454assembly2_rep_c1190	8937	6232	0.520095	0.568257	24.0641	5.94418e-128	3.31056e-126	1.9943e-126	TRUE	down
Contig9074	6603	4284	0.624163	0.672324	24.0347	1.20742e-127	6.71526e-126	4.04531e-126	TRUE	down
Contig9586	10395	7486	0.473623	0.521784	24.0234	1.58302e-127	8.792e-126	5.29636e-126	TRUE	down
454assembly1_rep_c4055	5700	3552	0.68233	0.730492	24.0193	1.74747e-127	9.69193e-126	5.83848e-126	TRUE	down
HM14MJ202FSEU3	7952	5406	0.556756	0.604917	24.0105	2.16139e-127	1.19711e-125	7.21145e-126	TRUE	down
HM14MJ201EFPZR	3444	5902	-0.777119	-0.728958	-23.9925	3.32653e-127	1.83988e-125	1.10836e-125	TRUE	up
HM14MJ202II7P8	2248	959	1.22904	1.2772	23.9888	3.63593e-127	2.00824e-125	1.20978e-125	TRUE	down
454assembly1_rep_c593	48683	58292	-0.25988	-0.211719	-23.9638	6.62739e-127	3.65547e-125	2.20208e-125	TRUE	up
Contig4427	13780	18621	-0.434355	-0.386193	-23.9619	6.93921e-127	3.8222e-125	2.30252e-125	TRUE	up
Contig10188	16899	13251	0.350837	0.398998	23.9275	1.58401e-126	8.71294e-125	5.24873e-125	TRUE	down
HM14MJ201EMCDJ	3934	2177	0.853656	0.901817	23.9135	2.21484e-126	1.21661e-124	7.32896e-125	TRUE	down
Contig4400	20930	26943	-0.364338	-0.316177	-23.8874	4.14329e-126	2.27279e-124	1.36914e-124	TRUE	up
AllClip454_rep_c23162	8221	5649	0.541318	0.58948	23.854	9.21253e-126	5.0466e-124	3.0401e-124	TRUE	down
HM14MJ201E0AMF	3823	6385	-0.739981	-0.69182	-23.8366	1.39384e-125	7.625e-124	4.59335e-124	TRUE	up
Contig3296	103426	118320	-0.194095	-0.145934	-23.8153	2.32028e-125	1.26757e-123	7.63594e-124	TRUE	up
AllClip454_rep_c16873	5216	3182	0.71301	0.761171	23.8149	2.34139e-125	1.27736e-123	7.69492e-124	TRUE	down
AllClip454_c1259	2483	1131	1.13449	1.18265	23.7308	1.73517e-124	9.45352e-123	5.69486e-123	TRUE	down
454assembly1_rep_c5446	11282	8297	0.443361	0.491522	23.7	3.60269e-124	1.96014e-122	1.1808e-122	TRUE	down
HM14MJ202FPKQG	2487	1136	1.13044	1.1786	23.6853	5.10959e-124	2.77623e-122	1.67242e-122	TRUE	down
Contig9269	39507	47956	-0.279603	-0.231442	-23.6774	6.16822e-124	3.34689e-122	2.01619e-122	TRUE	up
Contig9121	3527	1887	0.902347	0.950508	23.6647	8.32907e-124	4.51325e-122	2.71881e-122	TRUE	down
454assembly1_c2436	3872	2150	0.848742	0.896904	23.6152	2.69153e-123	1.45648e-121	8.77395e-122	TRUE	down
Contig750	2440	1107	1.14023	1.18839	23.6151	2.69768e-123	1.45784e-121	8.7821e-122	TRUE	down
AllClip454_c4839	2713	1298	1.0636	1.11176	23.607	3.26852e-123	1.76395e-121	1.06261e-121	TRUE	down
AllClip454_c2551	2388	1074	1.15281	1.20097	23.558	1.03881e-122	5.59865e-121	3.37266e-121	TRUE	down
HM14MJ202J2EME	5996	3832	0.645903	0.694064	23.5549	1.11873e-122	6.02129e-121	3.62727e-121	TRUE	down
Contig6901	1806	689	1.39022	1.43838	23.548	1.31611e-122	7.07411e-121	4.26149e-121	TRUE	down
Contig4146	2571	1202	1.09689	1.14505	23.5329	1.87945e-122	1.00886e-120	6.07741e-121	TRUE	down
Contig10056	9258	6567	0.495466	0.543627	23.5312	1.9564e-122	1.04876e-120	6.31777e-121	TRUE	down
Contig9406	5457	3400	0.682573	0.730735	23.5085	3.33619e-122	1.78602e-120	1.07591e-120	TRUE	down
AllClip454_rep_c27692	1913	761	1.32987	1.37803	23.4628	9.796e-122	5.23726e-120	3.15496e-120	TRUE	down
AllClip454_rep_c16387	7145	10543	-0.56128	-0.513118	-23.4333	1.95518e-121	1.04391e-119	6.28859e-120	TRUE	up
HM14MJ202HK2RP	28083	23622	0.249566	0.297727	23.4261	2.31436e-121	1.23404e-119	7.43393e-120	TRUE	down
AllClip454_c200	2025	837	1.27462	1.32278	23.395	4.80967e-121	2.56115e-119	1.54285e-119	TRUE	down
HM14MJ202F89IX	1828	710	1.36438	1.41254	23.3697	8.68736e-121	4.61988e-119	2.78304e-119	TRUE	down
AllClip454_c26263	909	183	2.31244	2.3606	23.3678	9.0836e-121	4.82419e-119	2.90612e-119	TRUE	down
Contig9069	3630	6077	-0.74339	-0.695229	-23.3553	1.21694e-120	6.45443e-119	3.88819e-119	TRUE	up
Contig5489	1243	358	1.79579	1.84396	23.3444	1.57156e-120	8.3243e-119	5.01461e-119	TRUE	down
Contig4086	5335	3317	0.685609	0.73377	23.3285	2.27633e-120	1.20414e-118	7.25381e-119	TRUE	down
HM14MJ202IGHI5	2557	1204	1.08662	1.13478	23.2996	4.4783e-120	2.36582e-118	1.42519e-118	TRUE	down
AllClip454_c7368	4072	2325	0.808507	0.856668	23.2929	5.23516e-120	2.76201e-118	1.66385e-118	TRUE	down
Contig2170	7399	5017	0.560505	0.608667	23.2889	5.74753e-120	3.02834e-118	1.82429e-118	TRUE	down
Contig4183	10149	14173	-0.481808	-0.433646	-23.2806	6.9641e-120	3.66452e-118	2.20753e-118	TRUE	up
HM14MJ201B5TL3	8080	5595	0.530217	0.578378	23.2478	1.49675e-119	7.86561e-118	4.73829e-118	TRUE	down
Contig253	2408	1104	1.1251	1.17326	23.2218	2.74052e-119	1.43829e-117	8.66433e-118	TRUE	down
454assembly1_rep_c2932	24588	30976	-0.333196	-0.285035	-23.2159	3.14688e-119	1.6494e-117	9.93606e-118	TRUE	up
Contig6986	4225	2450	0.78617	0.834331	23.1974	4.83333e-119	2.53001e-117	1.5241e-117	TRUE	down
AllClip454_c9377	1227	355	1.78924	1.83741	23.1375	1.94218e-118	1.01531e-116	6.1163e-117	TRUE	down
Contig9662	10684	7850	0.444687	0.492849	23.1202	2.90173e-118	1.51495e-116	9.12617e-117	TRUE	down
Contig4381	2889	1451	0.993523	1.04168	23.1041	4.21376e-118	2.19708e-116	1.32354e-116	TRUE	down
Contig10144	74972	86955	-0.213917	-0.165756	-23.1034	4.27468e-118	2.22595e-116	1.34092e-116	TRUE	up
AllClip454_rep_c16787	5314	3320	0.678615	0.726776	23.0886	6.02517e-118	3.1334e-116	1.88758e-116	TRUE	down
454assembly1_rep_c2324	10571	7757	0.446541	0.494702	23.0767	7.94453e-118	4.12621e-116	2.48566e-116	TRUE	down
Contig9416	3457	1872	0.88494	0.933101	23.0691	9.45833e-118	4.90608e-116	2.95545e-116	TRUE	down
Contig9417	6529	4315	0.597501	0.645663	23.0581	1.21886e-117	6.31409e-116	3.80365e-116	TRUE	down
HM14MJ202J2RXB	15259	11917	0.356639	0.404801	23.044	1.68862e-117	8.73632e-116	5.26281e-116	TRUE	down
HM14MJ202FIXCX	1394	455	1.61529	1.66345	23.0103	3.67292e-117	1.89778e-115	1.14324e-115	TRUE	down
HM14MJ202GXZE2	3564	1959	0.86338	0.911541	22.9679	9.77153e-117	5.04241e-115	3.03758e-115	TRUE	down
Contig6287	5928	3829	0.630578	0.678739	22.9647	1.05083e-116	5.41563e-115	3.26241e-115	TRUE	down
Contig3235	2275	1025	1.15024	1.1984	22.9549	1.31509e-116	6.76885e-115	4.0776e-115	TRUE	down
Contig3210	2135	930	1.19893	1.24709	22.9465	1.59801e-116	8.21445e-115	4.94844e-115	TRUE	down
Contig8942	4740	2873	0.722329	0.77049	22.943	1.7292e-116	8.87744e-115	5.34783e-115	TRUE	down
Contig6387	3333	1791	0.896056	0.944217	22.8773	7.81727e-116	4.00813e-114	2.41452e-114	TRUE	down
Contig965	4300	2532	0.764059	0.81222	22.8697	9.30434e-116	4.76449e-114	2.87016e-114	TRUE	down
Contig8949	3675	6081	-0.726564	-0.678403	-22.8642	1.05663e-115	5.40378e-114	3.25527e-114	TRUE	up
Contig9006	1802	3542	-0.974965	-0.926804	-22.8344	2.08893e-115	1.06695e-113	6.4274e-114	TRUE	up
Contig9985	16036	12652	0.341949	0.39011	22.8243	2.62973e-115	1.34146e-113	8.08106e-114	TRUE	down
Contig7167	3640	2026	0.845304	0.893466	22.8226	2.73773e-115	1.39478e-113	8.40225e-114	TRUE	down
HM14MJ201BKY6Z	2687	1322	1.02327	1.07144	22.8002	4.56284e-115	2.32166e-113	1.39858e-113	TRUE	down
AllClip454_c2251	2779	1390	0.999481	1.04764	22.766	9.95695e-115	5.05985e-113	3.04809e-113	TRUE	down
Contig966	4896	7637	-0.641402	-0.593241	-22.7398	1.80928e-114	9.18262e-113	5.53167e-113	TRUE	up
AllClip454_c4096	2200	984	1.16077	1.20893	22.7302	2.25175e-114	1.14138e-112	6.87576e-113	TRUE	down
Contig2733	11229	8380	0.422207	0.470369	22.7098	3.58376e-114	1.81426e-112	1.09292e-112	TRUE	down
Contig9252	56474	50835	0.151765	0.199926	22.6947	5.0555e-114	2.55609e-112	1.5398e-112	TRUE	down
HM14MJ202GFS7G	2195	983	1.15896	1.20712	22.6774	7.48594e-114	3.78016e-112	2.27719e-112	TRUE	down
AllClip454_c10212	2490	4483	-0.848319	-0.800158	-22.671	8.65295e-114	4.36396e-112	2.62888e-112	TRUE	up
454assembly1_c2246	6023	3934	0.614485	0.662647	22.6623	1.05565e-113	5.31727e-112	3.20316e-112	TRUE	down
AllClip454_c9142	2953	1523	0.955265	1.00343	22.6504	1.38304e-113	6.95761e-112	4.19131e-112	TRUE	down
Contig9112	6569	4387	0.582439	0.6306	22.6482	1.45484e-113	7.30959e-112	4.40334e-112	TRUE	down
Contig9846	3268	1757	0.895294	0.943455	22.6378	1.83869e-113	9.22664e-112	5.55819e-112	TRUE	down
Contig8287	23721	29842	-0.331179	-0.283018	-22.6334	2.03201e-113	1.01839e-111	6.13487e-112	TRUE	up
Contig8998	4021	2332	0.785987	0.834148	22.6262	2.39411e-113	1.19837e-111	7.21908e-112	TRUE	down
Contig4492	3510	1942	0.853928	0.902089	22.5938	4.98544e-113	2.49235e-111	1.50141e-111	TRUE	down
Contig6900	15531	20400	-0.393418	-0.345257	-22.5819	6.52348e-113	3.25718e-111	1.96215e-111	TRUE	up
HM14MJ201A4VTM	2764	1390	0.991673	1.03983	22.5658	9.39674e-113	4.68597e-111	2.82286e-111	TRUE	down
Contig8523	2560	1246	1.03884	1.087	22.5173	2.80685e-112	1.39798e-110	8.42152e-111	TRUE	down
AllClip454_rep_c19538	12018	9102	0.400941	0.449103	22.5149	2.96691e-112	1.47586e-110	8.89069e-111	TRUE	down
454assembly1_rep_c2789	6752	4555	0.567864	0.616025	22.4875	5.50118e-112	2.73312e-110	1.64645e-110	TRUE	down
HM14MJ201BMXFF	1676	647	1.37318	1.42135	22.4822	6.19664e-112	3.07482e-110	1.85229e-110	TRUE	down
454assembly1_rep_c1140	11631	8765	0.408149	0.45631	22.4767	7.01166e-112	3.47493e-110	2.09332e-110	TRUE	down
AllClip454_c5756	5406	3446	0.649639	0.6978	22.4717	7.84692e-112	3.88408e-110	2.33979e-110	TRUE	down
Contig10008	26565	33029	-0.314207	-0.266045	-22.4499	1.28233e-111	6.33948e-110	3.81894e-110	TRUE	up
Contig9920	20192	16518	0.289745	0.337906	22.3868	5.28693e-111	2.61048e-109	1.57257e-109	TRUE	down
AllClip454_rep_c16689	5803	3778	0.619176	0.667337	22.3838	5.66411e-111	2.79327e-109	1.68268e-109	TRUE	down
454assembly1_rep_c5939	3355	1838	0.868176	0.916337	22.3828	5.78301e-111	2.8484e-109	1.71589e-109	TRUE	down
Contig9111	27702	23500	0.237329	0.285491	22.3577	1.01515e-110	4.99392e-109	3.00837e-109	TRUE	down
AllClip454_rep_c15486	5352	3414	0.648615	0.696776	22.3304	1.87385e-110	9.20692e-109	5.54631e-109	TRUE	down
HM14MJ202FLIRF	1030	270	1.93161	1.97977	22.2848	5.18898e-110	2.54642e-108	1.53398e-108	TRUE	down
Contig9325	1726	687	1.32905	1.37721	22.2764	6.2585e-110	3.06751e-108	1.84789e-108	TRUE	down
454assembly1_rep_c5570	2460	4404	-0.840156	-0.791995	-22.2726	6.80704e-110	3.33229e-108	2.00739e-108	TRUE	up
454assembly1_rep_c5563	11184	8399	0.413147	0.461308	22.2626	8.51361e-110	4.16262e-108	2.50759e-108	TRUE	down
Contig8300	6937	4733	0.551557	0.599718	22.253	1.05612e-109	5.15747e-108	3.10689e-108	TRUE	down
454assembly1_rep_c1727	4204	2505	0.746952	0.795113	22.2024	3.25513e-109	1.58768e-107	9.56426e-108	TRUE	down
AllClip454_rep_c15323	282	1101	-1.96505	-1.91689	-22.1793	5.43878e-109	2.64952e-107	1.59609e-107	TRUE	up
AllClip454_c4709	13056	10073	0.37422	0.422381	22.1734	6.2038e-109	3.01853e-107	1.81838e-107	TRUE	down
Contig1665	9323	6784	0.458658	0.506819	22.1557	9.1903e-109	4.46622e-107	2.69048e-107	TRUE	down
Contig8990	24736	20775	0.251764	0.299925	22.1391	1.32791e-108	6.44543e-107	3.88277e-107	TRUE	down
Contig2240	6169	4104	0.588006	0.636167	22.1201	2.02422e-108	9.81331e-107	5.9116e-107	TRUE	down
Contig6987	4656	2870	0.69804	0.746202	22.1149	2.27206e-108	1.10015e-106	6.62737e-107	TRUE	down
AllClip454_rep_c15598	16044	12774	0.328824	0.376985	22.1121	2.41513e-108	1.16801e-106	7.03618e-107	TRUE	down
Contig4497	23676	19796	0.258216	0.306378	22.1006	3.11681e-108	1.50555e-106	9.0695e-107	TRUE	down
Contig1056	12177	9305	0.388081	0.436242	22.0635	7.08903e-108	3.42016e-106	2.06032e-106	TRUE	down
Contig6781	103	709	-2.78314	-2.73498	-22.0377	1.25269e-107	6.03645e-106	3.63639e-106	TRUE	up
454assembly1_rep_c5707	19160	15642	0.292673	0.340834	21.9849	4.02062e-107	1.93512e-105	1.16573e-105	TRUE	down
Contig2826	1867	792	1.23715	1.28531	21.9695	5.63308e-107	2.70793e-105	1.63128e-105	TRUE	down
454assembly1_rep_c2964	7746	5448	0.507725	0.555886	21.9624	6.58535e-107	3.16191e-105	1.90476e-105	TRUE	down
454assembly1_c4212	4913	3089	0.669464	0.717626	21.9556	7.65754e-107	3.67232e-105	2.21223e-105	TRUE	down
HM14MJ202GHSJL	11424	8653	0.400796	0.448957	21.9448	9.71904e-107	4.65537e-105	2.80443e-105	TRUE	down
HM14MJ201BYWHO	3808	2214	0.782378	0.830539	21.9372	1.14765e-106	5.49062e-105	3.30759e-105	TRUE	down
AllClip454_rep_c20538	2902	1527	0.926347	0.974509	21.9164	1.8131e-106	8.66396e-105	5.21922e-105	TRUE	down
AllClip454_rep_c15453	2249	1057	1.08931	1.13747	21.8929	3.03782e-106	1.4499e-104	8.73429e-105	TRUE	down
AllClip454_c8920	1732	706	1.2947	1.34286	21.8884	3.35082e-106	1.59738e-104	9.62274e-105	TRUE	down
Contig9600	9464	6941	0.447307	0.495468	21.8656	5.51793e-106	2.62735e-104	1.58273e-104	TRUE	down
Contig5162	2068	936	1.14366	1.19182	21.7903	2.87031e-105	1.36507e-103	8.22325e-104	TRUE	down
HM14MJ201BZXYP	7708	5435	0.504077	0.552238	21.7785	3.71141e-105	1.76299e-103	1.06203e-103	TRUE	down
454assembly1_rep_c744	2421	1185	1.03072	1.07888	21.7645	5.04099e-105	2.39172e-103	1.44079e-103	TRUE	down
Contig2656	3115	1695	0.877947	0.926108	21.7605	5.49736e-105	2.60516e-103	1.56937e-103	TRUE	down
AllClip454_c6517	1709	696	1.29599	1.34415	21.7587	5.72042e-105	2.70767e-103	1.63112e-103	TRUE	down
AllClip454_c46790	14	454	-5.01919	-4.97103	-21.7562	6.03111e-105	2.85136e-103	1.71767e-103	TRUE	up
HM14MJ201CINQK	2630	1337	0.976063	1.02422	21.7403	8.53806e-105	4.03182e-103	2.42879e-103	TRUE	down
HM14MJ201D924I	6784	4657	0.542735	0.590897	21.7156	1.46042e-104	6.88821e-103	4.1495e-103	TRUE	down
Contig4127	2698	1389	0.957844	1.006	21.6962	2.22628e-104	1.04882e-102	6.31813e-103	TRUE	down
Contig6313	20697	17113	0.274329	0.32249	21.689	2.60485e-104	1.22572e-102	7.38381e-103	TRUE	down
AllClip454_rep_c22854	9755	7217	0.434743	0.482904	21.6836	2.93325e-104	1.37863e-102	8.30493e-103	TRUE	down
Contig596	1643	658	1.32017	1.36833	21.6273	9.93749e-104	4.66515e-102	2.81031e-102	TRUE	down
Contig9999	7729	5470	0.498741	0.546902	21.6174	1.23198e-103	5.77676e-102	3.47996e-102	TRUE	down
454assembly1_rep_c95	89844	102515	-0.190341	-0.14218	-21.6086	1.49125e-103	6.98427e-102	4.20737e-102	TRUE	up
Contig964	2344	1138	1.04247	1.09063	21.6048	1.61783e-103	7.56825e-102	4.55916e-102	TRUE	down
AllClip454_c1242	2922	1560	0.90541	0.953571	21.5975	1.89589e-103	8.85871e-102	5.33654e-102	TRUE	down
AllClip454_c45215	1235	405	1.60852	1.65668	21.5954	1.98212e-103	9.2508e-102	5.57274e-102	TRUE	down
HM14MJ201DUY8C	1230	2615	-1.08815	-1.03999	-21.5885	2.30551e-103	1.07476e-101	6.47441e-102	TRUE	up
Contig9368	5482	3586	0.612327	0.660488	21.5581	4.44468e-103	2.06957e-101	1.24672e-101	TRUE	down
AllClip454_c2108	860	199	2.11157	2.15973	21.5318	7.84913e-103	3.65053e-101	2.1991e-101	TRUE	down
AllClip454_c33229	106	694	-2.71087	-2.66271	-21.4947	1.74403e-102	8.10187e-101	4.88062e-101	TRUE	up
Contig3112	1004	278	1.8526	1.90076	21.4149	9.71028e-102	4.50566e-100	2.71424e-100	TRUE	down
HM14MJ201DTGG7	5542	8275	-0.578353	-0.530191	-21.3874	1.74914e-101	8.10679e-100	4.88358e-100	TRUE	up
Contig6415	4319	2656	0.701442	0.749603	21.384	1.88379e-101	8.72075e-100	5.25344e-100	TRUE	down
AllClip454_c5303	2612	1343	0.959696	1.00786	21.3801	2.04797e-101	9.46985e-100	5.70469e-100	TRUE	down
454assembly1_rep_c3488	2936	1583	0.891191	0.939352	21.379	2.09702e-101	9.68548e-100	5.83459e-100	TRUE	down
454assembly1_rep_c677	1470	2948	-1.00392	-0.955759	-21.3751	2.27731e-101	1.05061e-99	6.32892e-100	TRUE	up
Contig6634	2339	1146	1.02928	1.07745	21.3696	2.56313e-101	1.18111e-99	7.11506e-100	TRUE	down
Contig6779	17469	22390	-0.358058	-0.309896	-21.3656	2.79082e-101	1.28455e-99	7.7382e-100	TRUE	up
Contig3814	5520	8241	-0.578151	-0.52999	-21.3361	5.25153e-101	2.41438e-99	1.45444e-99	TRUE	up
Contig8602	978	2219	-1.182	-1.13384	-21.3316	5.78153e-101	2.655e-99	1.59939e-99	TRUE	up
AllClip454_c26573	72	602	-3.06369	-3.01553	-21.3274	6.3225e-101	2.90009e-99	1.74703e-99	TRUE	up
Contig9210	4910	3138	0.645878	0.694039	21.3144	8.34256e-101	3.8223e-99	2.30258e-99	TRUE	down
454assembly1_rep_c4596	1776	758	1.22836	1.27652	21.3134	8.53387e-101	3.90549e-99	2.35269e-99	TRUE	down
AllClip454_rep_c20694	2871	1539	0.89956	0.947721	21.2984	1.17387e-100	5.36604e-99	3.23253e-99	TRUE	down
AllClip454_rep_c20286	2926	1581	0.888092	0.936254	21.2836	1.61225e-100	7.36159e-99	4.43467e-99	TRUE	down
AllClip454_c94	1396	513	1.44427	1.49243	21.2808	1.70892e-100	7.79407e-99	4.6952e-99	TRUE	down
Contig7116	1441	543	1.40805	1.45621	21.2292	5.13406e-100	2.33889e-98	1.40896e-98	TRUE	down
Contig1572	21767	18193	0.258759	0.30692	21.2261	5.4802e-100	2.49374e-98	1.50225e-98	TRUE	down
HM14MJ201CV6U1	233	957	-2.03819	-1.99003	-21.1967	1.02388e-99	4.65383e-98	2.8035e-98	TRUE	up
HM14MJ201BQPOI	17401	14167	0.296636	0.344797	21.1802	1.45515e-99	6.60659e-98	3.97985e-98	TRUE	down
Contig6481	7285	5136	0.504284	0.552445	21.1796	1.4731e-99	6.6805e-98	4.02438e-98	TRUE	down
Contig8456	4483	2804	0.676978	0.725139	21.1647	2.01884e-99	9.14508e-98	5.50906e-98	TRUE	down
Contig9028	9431	6998	0.430468	0.478629	21.1473	2.92175e-99	1.32202e-97	7.96391e-98	TRUE	down
Contig6821	11774	15730	-0.417914	-0.369753	-21.1456	3.0317e-99	1.37022e-97	8.25427e-98	TRUE	up
Contig1425	9095	12557	-0.465346	-0.417185	-21.1414	3.311e-99	1.49477e-97	9.00457e-98	TRUE	up
454assembly2_rep_c177	3255	1839	0.823736	0.871897	21.1397	3.43232e-99	1.54779e-97	9.324e-98	TRUE	down
AllClip454_c1798	2508	1281	0.969267	1.01743	21.114	5.91387e-99	2.66384e-97	1.60471e-97	TRUE	down
Contig1729	11102	8478	0.389024	0.437185	21.109	6.57351e-99	2.95764e-97	1.7817e-97	TRUE	down
AllClip454_c10551	1220	411	1.56967	1.61783	21.1022	7.59495e-99	3.41338e-97	2.05624e-97	TRUE	down
Contig6114	5722	3825	0.58106	0.629221	21.0963	8.59293e-99	3.85757e-97	2.32383e-97	TRUE	down
AllClip454_c309	1142	366	1.64165	1.68981	21.0604	1.83451e-98	8.22631e-97	4.95558e-97	TRUE	down
Contig9221	11775	9087	0.373851	0.422012	21.0403	2.80574e-98	1.25674e-96	7.5707e-97	TRUE	down
HM14MJ201E0HI6	4848	7359	-0.60212	-0.553959	-20.9864	8.7389e-98	3.90995e-96	2.35538e-96	TRUE	up
HM14MJ202FQVCL	919	2104	-1.195	-1.14684	-20.9623	1.45036e-97	6.48196e-96	3.90478e-96	TRUE	up
454assembly1_rep_c605	5395	3567	0.596912	0.645073	20.9431	2.16979e-97	9.68639e-96	5.83515e-96	TRUE	down
Contig4281	7707	5523	0.480717	0.528878	20.9405	2.28946e-97	1.02093e-95	6.15012e-96	TRUE	down
Contig9961	4701	2998	0.648967	0.697129	20.9375	2.44167e-97	1.08759e-95	6.55171e-96	TRUE	down
Contig6874	4582	2903	0.658433	0.706594	20.9171	3.74498e-97	1.66626e-95	1.00377e-95	TRUE	down
AllClip454_c9714	1376	513	1.42345	1.47161	20.9084	4.48952e-97	1.99532e-95	1.20199e-95	TRUE	down
Contig9318	1904	862	1.14327	1.19143	20.903	5.02312e-97	2.23e-95	1.34337e-95	TRUE	down
Contig4321	336	1139	-1.76123	-1.71307	-20.885	7.32761e-97	3.24947e-95	1.9575e-95	TRUE	up
Contig4396	4037	2468	0.709941	0.758102	20.8777	8.54587e-97	3.78552e-95	2.28042e-95	TRUE	down
AllClip454_rep_c19094	6208	4253	0.545648	0.593809	20.8651	1.11272e-96	4.92349e-95	2.96594e-95	TRUE	down
HM14MJ202HJI9P	28323	34596	-0.288631	-0.24047	-20.8601	1.23424e-96	5.45516e-95	3.28622e-95	TRUE	up
Contig2615	16641	13526	0.299007	0.347168	20.8462	1.65013e-96	7.2853e-95	4.38871e-95	TRUE	down
AllClip454_rep_c23959	2364	1190	0.990268	1.03843	20.846	1.6566e-96	7.30581e-95	4.40107e-95	TRUE	down
Contig6223	24983	30829	-0.303341	-0.25518	-20.8424	1.78587e-96	7.86727e-95	4.73929e-95	TRUE	up
Contig7260	141323	134998	0.0660582	0.114219	20.8335	2.15284e-96	9.47343e-95	5.70686e-95	TRUE	down
AllClip454_rep_c16828	4118	2536	0.699389	0.74755	20.8306	2.28348e-96	1.00373e-94	6.04653e-95	TRUE	down
Contig5350	3107	1745	0.832295	0.880456	20.8253	2.55149e-96	1.12031e-94	6.7488e-95	TRUE	down
HM14MJ202HVZC2	13037	10254	0.346425	0.394586	20.7992	4.40302e-96	1.93116e-94	1.16334e-94	TRUE	down
HM14MJ202IWOGC	107850	101839	0.082736	0.130897	20.7907	5.25595e-96	2.30273e-94	1.38718e-94	TRUE	down
454assembly1_rep_c1318	1775	3331	-0.908136	-0.859975	-20.7864	5.74551e-96	2.51446e-94	1.51473e-94	TRUE	up
Contig9039	6204	4257	0.543362	0.591523	20.7863	5.7631e-96	2.51941e-94	1.51771e-94	TRUE	down
Contig2916	2666	1415	0.913875	0.962036	20.7823	6.25737e-96	2.7325e-94	1.64607e-94	TRUE	down
Contig3170	3930	2390	0.717519	0.76568	20.7777	6.8866e-96	3.004e-94	1.80963e-94	TRUE	down
454assembly1_rep_c4849	1036	313	1.72679	1.77495	20.7613	9.68394e-96	4.21963e-94	2.54193e-94	TRUE	down
AllClip454_c42586	1255	443	1.50231	1.55047	20.7524	1.16558e-95	5.07332e-94	3.0562e-94	TRUE	down
454assembly1_rep_c614	25105	21408	0.229825	0.277986	20.751	1.20058e-95	5.22e-94	3.14456e-94	TRUE	down
Contig6101	8940	6619	0.433662	0.481823	20.7153	2.52216e-95	1.09542e-93	6.59886e-94	TRUE	down
Contig9516	3294	1897	0.796121	0.844282	20.6912	4.15649e-95	1.80328e-93	1.08631e-93	TRUE	down
454assembly1_rep_c4521	1640	692	1.24485	1.29301	20.6864	4.59063e-95	1.98947e-93	1.19847e-93	TRUE	down
AllClip454_c4824	2164	1056	1.03509	1.08325	20.6446	1.09167e-94	4.72593e-93	2.84693e-93	TRUE	down
454assembly1_rep_c2050	1924	887	1.1171	1.16526	20.6444	1.09603e-94	4.73969e-93	2.85522e-93	TRUE	down
AllClip454_c7077	3043	1707	0.834031	0.882193	20.6441	1.10191e-94	4.75996e-93	2.86743e-93	TRUE	down
Contig7198	445339	440820	0.0147143	0.0628755	20.5975	2.88688e-94	1.24571e-92	7.50425e-93	TRUE	down
Contig9009	19029	15771	0.270926	0.319087	20.5891	3.43893e-94	1.48233e-92	8.92966e-93	TRUE	down
Contig6840	6360	4408	0.528903	0.577064	20.5831	3.89255e-94	1.67606e-92	1.00967e-92	TRUE	down
HM14MJ201BEL42	2737	1479	0.887973	0.936135	20.5825	3.94001e-94	1.69467e-92	1.02088e-92	TRUE	down
AllClip454_rep_c16506	11656	15487	-0.409985	-0.361824	-20.5598	6.28274e-94	2.69942e-92	1.62615e-92	TRUE	up
Contig10093	13208	17299	-0.389277	-0.341115	-20.5597	6.30581e-94	2.70643e-92	1.63037e-92	TRUE	up
Contig9296	5239	3471	0.59394	0.642101	20.5536	7.15345e-94	3.06695e-92	1.84755e-92	TRUE	down
Contig10054	15922	12916	0.301862	0.350023	20.5483	7.97085e-94	3.41374e-92	2.05646e-92	TRUE	down
454assembly1_rep_c3537	3055	1722	0.827087	0.875248	20.5467	8.23656e-94	3.52377e-92	2.12274e-92	TRUE	down
Contig10247	5274	3501	0.591131	0.639292	20.5419	9.10047e-94	3.88921e-92	2.34289e-92	TRUE	down
AllClip454_c10568	684	1709	-1.32108	-1.27292	-20.5162	1.54358e-93	6.58966e-92	3.96965e-92	TRUE	up
HM14MJ201A16K3	391	1219	-1.64046	-1.5923	-20.5075	1.84586e-93	7.87173e-92	4.74198e-92	TRUE	up
HM14MJ201BS3N4	1288	2619	-1.02388	-0.975722	-20.4968	2.29717e-93	9.78592e-92	5.8951e-92	TRUE	up
Contig6339	7642	5515	0.470589	0.518751	20.4886	2.71895e-93	1.15704e-91	6.9701e-92	TRUE	down
Contig6462	19205	15953	0.267654	0.315815	20.4836	3.01226e-93	1.2805e-91	7.7138e-92	TRUE	down
Contig6618	728	1776	-1.28662	-1.23846	-20.4701	3.97496e-93	1.68795e-91	1.01683e-91	TRUE	up
Contig3425	4895	3194	0.615945	0.664106	20.4699	3.99534e-93	1.6948e-91	1.02096e-91	TRUE	down
Contig4288	527	65	3.01929	3.06745	20.455	5.418e-93	2.29586e-91	1.38304e-91	TRUE	down
Contig2958	2555	1352	0.918228	0.966389	20.4217	1.07245e-92	4.53968e-91	2.73473e-91	TRUE	down
Contig4533	4563	2926	0.641053	0.689214	20.4216	1.0741e-92	4.54186e-91	2.73605e-91	TRUE	down
AllClip454_c1097	4493	6844	-0.607161	-0.558999	-20.405	1.51109e-92	6.38291e-91	3.84511e-91	TRUE	up
Contig9229	9443	7099	0.411629	0.459791	20.3944	1.87671e-92	7.91897e-91	4.77044e-91	TRUE	down
AllClip454_rep_c32801	5351	3579	0.580252	0.628413	20.3776	2.64447e-92	1.11469e-90	6.71494e-91	TRUE	down
454assembly1_rep_c4177	2435	1267	0.942505	0.990666	20.3514	4.51325e-92	1.90041e-90	1.14482e-90	TRUE	down
Contig9129	26285	22604	0.217662	0.265823	20.3471	4.92538e-92	2.07176e-90	1.24804e-90	TRUE	down
Contig9815	26645	22950	0.215371	0.263532	20.3175	8.99733e-92	3.78058e-90	2.27745e-90	TRUE	down
AllClip454_rep_c34155	8902	12195	-0.454088	-0.405927	-20.3117	1.01243e-91	4.24964e-90	2.56001e-90	TRUE	up
Contig2692	832	212	1.97252	2.02068	20.2981	1.33726e-91	5.60726e-90	3.37785e-90	TRUE	down
Contig5469	10007	13501	-0.432057	-0.383896	-20.2893	1.59856e-91	6.69588e-90	4.03364e-90	TRUE	up
Contig4205	3855	2365	0.704891	0.753052	20.2834	1.80118e-91	7.53673e-90	4.54017e-90	TRUE	down
Contig6857	16299	13307	0.292598	0.340759	20.2725	2.2503e-91	9.40618e-90	5.66634e-90	TRUE	down
454assembly1_rep_c2755	25781	22148	0.219132	0.267293	20.2573	3.06404e-91	1.27942e-89	7.7073e-90	TRUE	down
Contig9278	5648	3838	0.557385	0.605547	20.2538	3.28848e-91	1.37171e-89	8.26324e-90	TRUE	down
Contig10257	1820	832	1.12928	1.17744	20.2458	3.86977e-91	1.6125e-89	9.7138e-90	TRUE	down
AllClip454_rep_c17750	2636	1422	0.890429	0.93859	20.2435	4.05341e-91	1.68727e-89	1.01642e-89	TRUE	down
454assembly1_c3291	1750	784	1.15843	1.20659	20.2416	4.21684e-91	1.75347e-89	1.0563e-89	TRUE	down
Contig7211	10677	8213	0.378525	0.426686	20.2406	4.29572e-91	1.78442e-89	1.07494e-89	TRUE	down
AllClip454_rep_c20058	9269	6966	0.412083	0.460244	20.2239	6.03112e-91	2.50269e-89	1.50764e-89	TRUE	down
Contig3758	944	275	1.77936	1.82752	20.22	6.53421e-91	2.70865e-89	1.63171e-89	TRUE	down
454assembly1_rep_c3795	2954	4856	-0.717099	-0.668937	-20.1796	1.47821e-90	6.12134e-89	3.68754e-89	TRUE	up
454assembly1_rep_c1884	44	483	-3.45645	-3.40829	-20.171	1.76058e-90	7.28315e-89	4.38741e-89	TRUE	up
HM14MJ201B8A7J	502	1392	-1.4714	-1.42324	-20.1701	1.7937e-90	7.41247e-89	4.46532e-89	TRUE	up
Contig3268	1103	369	1.57974	1.6279	20.1545	2.45788e-90	1.01468e-88	6.11247e-89	TRUE	down
454assembly1_rep_c374	17431	14372	0.278394	0.326556	20.1405	3.25994e-90	1.3444e-88	8.09874e-89	TRUE	down
AllClip454_c4661	2195	1103	0.992788	1.04095	20.127	4.28173e-90	1.76397e-88	1.06262e-88	TRUE	down
AllClip454_rep_c23337	1740	782	1.15385	1.20201	20.123	4.64579e-90	1.91198e-88	1.15179e-88	TRUE	down
AllClip454_c5024	1154	401	1.52497	1.57313	20.1116	5.84626e-90	2.40357e-88	1.44793e-88	TRUE	down
Contig6813	1033	329	1.65068	1.69884	20.1057	6.57332e-90	2.69971e-88	1.62632e-88	TRUE	down
Contig9163	7578	5502	0.461861	0.510022	20.0897	9.07545e-90	3.72354e-88	2.24308e-88	TRUE	down
HM14MJ201BYNNH	11637	15378	-0.402149	-0.353987	-20.0709	1.32611e-89	5.4353e-88	3.27426e-88	TRUE	up
454assembly1_rep_c37	137001	152602	-0.155587	-0.107426	-20.049	2.05848e-89	8.4284e-88	5.07732e-88	TRUE	up
Contig1009	992	307	1.6921	1.74026	20.0387	2.5314e-89	1.03542e-87	6.23742e-88	TRUE	down
Contig6082	11850	9293	0.350671	0.398832	20.0281	3.13122e-89	1.27946e-87	7.70753e-88	TRUE	down
AllClip454_rep_c20621	4927	3257	0.597166	0.645327	20.021	3.61174e-89	1.4743e-87	8.88126e-88	TRUE	down
AllClip454_c4513	4231	6469	-0.612544	-0.564383	-20.0104	4.47299e-89	1.82399e-87	1.09879e-87	TRUE	up
Contig9932	4704	3074	0.613771	0.661932	20.0084	4.65514e-89	1.89634e-87	1.14237e-87	TRUE	down
Contig9117	9231	6960	0.4074	0.455561	19.9932	6.30605e-89	2.56626e-87	1.54593e-87	TRUE	down
AllClip454_c3615	692	147	2.23496	2.28312	19.986	7.29027e-89	2.96377e-87	1.7854e-87	TRUE	down
Contig10258	15595	19946	-0.355016	-0.306855	-19.9781	8.54794e-89	3.47154e-87	2.09128e-87	TRUE	up
AllClip454_c9698	1275	481	1.40639	1.45455	19.952	1.44045e-88	5.84413e-87	3.52054e-87	TRUE	down
AllClip454_rep_c15484	5319	3589	0.567573	0.615734	19.9504	1.48614e-88	6.02337e-87	3.62852e-87	TRUE	down
AllClip454_c8869	3004	4898	-0.705308	-0.657147	-19.9502	1.49205e-88	6.04123e-87	3.63928e-87	TRUE	up
Contig6149	1839	858	1.09987	1.14803	19.9442	1.68208e-88	6.80375e-87	4.09862e-87	TRUE	down
Contig1606	2813	1573	0.838591	0.886752	19.9354	2.00528e-88	8.10286e-87	4.88122e-87	TRUE	down
AllClip454_c1177	2030	3608	-0.82972	-0.781558	-19.9298	2.24352e-88	9.0564e-87	5.45563e-87	TRUE	up
Contig772	5742	3949	0.540066	0.588227	19.8972	4.3022e-88	1.73492e-86	1.04512e-86	TRUE	down
Contig6124	12835	10203	0.33109	0.379251	19.8881	5.1575e-88	2.07773e-86	1.25164e-86	TRUE	down
Contig2829	1715	3170	-0.886274	-0.838113	-19.8373	1.41775e-87	5.70577e-86	3.43719e-86	TRUE	up
Contig2223	2724	1511	0.850223	0.898384	19.8348	1.48983e-87	5.98984e-86	3.60831e-86	TRUE	down
HM14MJ201AZUOB	1160	413	1.48991	1.53807	19.8345	1.4987e-87	6.01943e-86	3.62615e-86	TRUE	down
AllClip454_c9055	120	660	-2.45943	-2.41127	-19.8275	1.72231e-87	6.91063e-86	4.16301e-86	TRUE	up
Contig10012	2496	1340	0.897385	0.945546	19.8207	1.9752e-87	7.91739e-86	4.76949e-86	TRUE	down
454assembly1_rep_c300	3875	2414	0.682771	0.730932	19.8144	2.23457e-87	8.9481e-86	5.39039e-86	TRUE	down
HM14MJ202GZ5SG	14018	11291	0.312107	0.360268	19.8094	2.47023e-87	9.88192e-86	5.95293e-86	TRUE	down
Contig6179	6528	4627	0.496564	0.544725	19.7952	3.27487e-87	1.30877e-85	7.88411e-86	TRUE	down
Contig10266	1858	878	1.08146	1.12962	19.7885	3.74049e-87	1.49336e-85	8.99611e-86	TRUE	down
HM14MJ202IJ5YX	19818	16651	0.251203	0.299364	19.7805	4.38547e-87	1.74912e-85	1.05368e-85	TRUE	down
Contig10165	3946	2474	0.673545	0.721707	19.7744	4.94833e-87	1.97165e-85	1.18774e-85	TRUE	down
Contig2543	2382	1258	0.921041	0.969203	19.766	5.84829e-87	2.32792e-85	1.40236e-85	TRUE	down
Contig3335	4036	6194	-0.617945	-0.569784	-19.7493	8.13703e-87	3.23574e-85	1.94923e-85	TRUE	up
AllClip454_rep_c20512	6309	8997	-0.512033	-0.463871	-19.7371	1.03619e-86	4.11641e-85	2.47975e-85	TRUE	up
Contig6245	4144	2637	0.652126	0.700288	19.7362	1.05493e-86	4.18669e-85	2.52209e-85	TRUE	down
Contig3915	4538	2959	0.616947	0.665108	19.7356	1.06724e-86	4.23134e-85	2.54899e-85	TRUE	down
Contig6227	7199	5211	0.466236	0.514397	19.7339	1.1041e-86	4.37314e-85	2.63441e-85	TRUE	down
Contig10107	15201	19443	-0.355085	-0.306923	-19.7287	1.22395e-86	4.84308e-85	2.9175e-85	TRUE	up
AllClip454_c1021	2120	1068	0.989153	1.03731	19.7235	1.35564e-86	5.35888e-85	3.22822e-85	TRUE	down
Contig6302	4114	2614	0.654283	0.702444	19.7178	1.5178e-86	5.99395e-85	3.61079e-85	TRUE	down
AllClip454_rep_c20491	779	197	1.98343	2.03159	19.7097	1.78179e-86	7.02954e-85	4.23464e-85	TRUE	down
AllClip454_c77	1860	3358	-0.8523	-0.804138	-19.7052	1.9476e-86	7.67616e-85	4.62417e-85	TRUE	up
Contig10010	2934	1680	0.804408	0.852569	19.6912	2.56745e-86	1.01092e-84	6.08986e-85	TRUE	down
454assembly2_rep_c646	60473	69734	-0.205571	-0.15741	-19.6734	3.64144e-86	1.4324e-84	8.62884e-85	TRUE	up
Contig2676	1649	738	1.1599	1.20806	19.6677	4.08152e-86	1.60393e-84	9.66216e-85	TRUE	down
Contig9519	2206	1134	0.960012	1.00817	19.6534	5.4109e-86	2.12426e-84	1.27967e-84	TRUE	down
Contig9754	6909	4969	0.475521	0.523683	19.6496	5.83059e-86	2.28678e-84	1.37757e-84	TRUE	down
Contig10078	40328	36177	0.156709	0.20487	19.6327	8.12575e-86	3.18383e-84	1.91796e-84	TRUE	down
454assembly1_rep_c131	25000	21545	0.214575	0.262736	19.6234	9.7633e-86	3.82172e-84	2.30223e-84	TRUE	down
AllClip454_rep_c16303	23218	19868	0.224797	0.272958	19.6118	1.22719e-85	4.799e-84	2.89095e-84	TRUE	down
AllClip454_c979	1369	553	1.30777	1.35593	19.6049	1.4047e-85	5.48779e-84	3.30588e-84	TRUE	down
Contig3255	2936	1688	0.798537	0.846698	19.5821	2.19568e-85	8.56958e-84	5.16237e-84	TRUE	down
Contig9770	1453	610	1.25215	1.30031	19.5565	3.62955e-85	1.41521e-83	8.5253e-84	TRUE	down
454assembly1_c1482	1064	363	1.55146	1.59962	19.5466	4.40844e-85	1.71723e-83	1.03447e-83	TRUE	down
Contig2536	3617	2226	0.70034	0.748501	19.544	4.64243e-85	1.80662e-83	1.08832e-83	TRUE	down
AllClip454_rep_c18757	5763	8305	-0.52716	-0.478999	-19.5299	6.11816e-85	2.3786e-83	1.43288e-83	TRUE	up
Contig9012	7342	5357	0.454748	0.502909	19.5227	7.04766e-85	2.73731e-83	1.64897e-83	TRUE	down
Contig6281	14790	12042	0.296547	0.344708	19.5214	7.21803e-85	2.80076e-83	1.6872e-83	TRUE	down
AllClip454_c2015	1563	686	1.18804	1.2362	19.4986	1.12793e-84	4.37238e-83	2.63395e-83	TRUE	down
AllClip454_c13764	1231	2462	-1	-0.951839	-19.4669	2.0945e-84	8.11141e-83	4.88637e-83	TRUE	up
HM14MJ201ANFA2	6810	4902	0.474284	0.522446	19.4664	2.11817e-84	8.19516e-83	4.93682e-83	TRUE	down
454assembly1_rep_c5938	19162	23910	-0.319366	-0.271205	-19.4526	2.77042e-84	1.07084e-82	6.4508e-83	TRUE	up
454assembly1_rep_c438	5107	3455	0.56379	0.611952	19.4414	3.44545e-84	1.33047e-82	8.01482e-83	TRUE	down
Contig8944	5789	8325	-0.524136	-0.475975	-19.4401	3.53294e-84	1.36294e-82	8.21043e-83	TRUE	up
Contig3164	1761	825	1.09393	1.14209	19.4357	3.85468e-84	1.48563e-82	8.94951e-83	TRUE	down
Contig6669	5455	3748	0.541458	0.589619	19.4348	3.92321e-84	1.51058e-82	9.09986e-83	TRUE	down
Contig8088	9074	6888	0.397654	0.445815	19.4312	4.20528e-84	1.61764e-82	9.74477e-83	TRUE	down
Contig9371	23574	28882	-0.292974	-0.244813	-19.3884	9.66107e-84	3.71274e-82	2.23658e-82	TRUE	up
HM14MJ202HNRS5	21348	26369	-0.304742	-0.256581	-19.3763	1.22311e-83	4.69588e-82	2.82883e-82	TRUE	up
Contig3862	6346	4512	0.49208	0.540242	19.3717	1.33828e-83	5.13315e-82	3.09224e-82	TRUE	down
AllClip454_c1353	1852	892	1.05397	1.10213	19.3678	1.44335e-83	5.53085e-82	3.33182e-82	TRUE	down
Contig5067	1062	367	1.53293	1.58109	19.3641	1.54916e-83	5.93065e-82	3.57266e-82	TRUE	down
Contig7174	13055	10483	0.316551	0.364712	19.3376	2.59257e-83	9.91567e-82	5.97326e-82	TRUE	down
Contig3556	1940	957	1.01947	1.06763	19.3172	3.85007e-83	1.47111e-81	8.86206e-82	TRUE	down
454assembly1_rep_c5416	17223	14333	0.264996	0.313157	19.2432	1.61076e-82	6.14884e-81	3.7041e-81	TRUE	down
Contig9307	85833	80775	0.0876236	0.135785	19.22	2.51743e-82	9.60075e-81	5.78355e-81	TRUE	down
AllClip454_rep_c17767	2980	1744	0.772912	0.821074	19.2164	2.69761e-82	1.02781e-80	6.19161e-81	TRUE	down
Contig6621	23445	20162	0.217642	0.265803	19.2146	2.79234e-82	1.06289e-80	6.40294e-81	TRUE	down
AllClip454_c4327	2243	1184	0.921761	0.969922	19.1924	4.28461e-82	1.62937e-80	9.81545e-81	TRUE	down
AllClip454_rep_c17200	2569	1429	0.846201	0.894362	19.1894	4.54081e-82	1.72516e-80	1.03925e-80	TRUE	down
Contig4547	4807	3226	0.57539	0.623552	19.1806	5.37072e-82	2.03853e-80	1.22802e-80	TRUE	down
Contig10024	52981	48567	0.125499	0.17366	19.1803	5.40423e-82	2.04931e-80	1.23452e-80	TRUE	down
HM14MJ202IZ20O	649	142	2.19233	2.24049	19.1345	1.30233e-81	4.93381e-80	2.97216e-80	TRUE	down
HM14MJ201DKGQ3	66	505	-2.93575	-2.88758	-19.1243	1.58571e-81	6.00171e-80	3.61547e-80	TRUE	up
AllClip454_rep_c17181	2541	1413	0.846635	0.894796	19.0923	2.92414e-81	1.10571e-79	6.66085e-80	TRUE	down
Contig3777	3403	2088	0.704685	0.752847	19.0527	6.24334e-81	2.35857e-79	1.42082e-79	TRUE	down
AllClip454_rep_c15978	5635	3935	0.518052	0.566213	19.0458	7.12059e-81	2.68744e-79	1.61893e-79	TRUE	down
HM14MJ202HDF5Z	1855	3296	-0.829297	-0.781136	-19.0397	8.00046e-81	3.01667e-79	1.81726e-79	TRUE	up
454assembly1_rep_c5378	3099	1848	0.745838	0.793999	19.0393	8.05878e-81	3.0358e-79	1.82879e-79	TRUE	down
AllClip454_rep_c16851	2090	1079	0.953808	1.00197	19.0324	9.19874e-81	3.46198e-79	2.08552e-79	TRUE	down
Contig10097	5459	3787	0.527581	0.575743	19.03	9.62317e-81	3.61831e-79	2.17969e-79	TRUE	down
HM14MJ201C1P4D	3412	2097	0.702291	0.750452	19.0251	1.05764e-80	3.973e-79	2.39336e-79	TRUE	down
Contig3807	2820	1631	0.789938	0.8381	19.0248	1.06249e-80	3.98749e-79	2.40209e-79	TRUE	down
Contig4405	6335	4537	0.481606	0.529767	19.0141	1.30354e-80	4.88756e-79	2.94429e-79	TRUE	down
HM14MJ202GXQLC	66	501	-2.92427	-2.87611	-19.0105	1.3973e-80	5.2342e-79	3.15312e-79	TRUE	up
Contig8155	5881	4148	0.503646	0.551807	19.0095	1.42414e-80	5.32974e-79	3.21067e-79	TRUE	down
Contig5626	8758	6660	0.395079	0.443241	18.988	2.14184e-80	8.00821e-79	4.8242e-79	TRUE	down
Contig5351	1278	2494	-0.964574	-0.916412	-18.98	2.49736e-80	9.32875e-79	5.6197e-79	TRUE	up
Contig3591	3247	1969	0.721644	0.769806	18.9742	2.78669e-80	1.03998e-78	6.26492e-79	TRUE	down
Contig6925	7639	5675	0.428763	0.476925	18.97	3.01979e-80	1.12593e-78	6.78266e-79	TRUE	down
HM14MJ202HXKKC	910	288	1.6598	1.70796	18.9421	5.12876e-80	1.91047e-78	1.15088e-78	TRUE	down
Contig4157	7211	5305	0.442847	0.491008	18.9288	6.60133e-80	2.45673e-78	1.47995e-78	TRUE	down
HM14MJ202HOVSA	3189	1926	0.727496	0.775658	18.9277	6.74203e-80	2.50676e-78	1.51009e-78	TRUE	down
Contig2960	5424	3769	0.525175	0.573337	18.8975	1.19553e-79	4.441e-78	2.67529e-78	TRUE	down
AllClip454_c7564	3647	2295	0.668216	0.716377	18.8875	1.44641e-79	5.36795e-78	3.23369e-78	TRUE	down
Contig3212	1742	835	1.0609	1.10906	18.8792	1.6917e-79	6.27244e-78	3.77856e-78	TRUE	down
454assembly1_rep_c1132	7944	5954	0.416006	0.464168	18.8693	2.04162e-79	7.56286e-78	4.55592e-78	TRUE	down
454assembly1_rep_c3898	2043	1053	0.956184	1.00435	18.854	2.72419e-79	1.0082e-77	6.06854e-78	TRUE	down
Contig5009	1025	359	1.51357	1.56173	18.854	2.72449e-79	1.00738e-77	6.06854e-78	TRUE	down
454assembly1_rep_c511	3056	1826	0.742958	0.791119	18.8476	3.07649e-79	1.13648e-77	6.84625e-78	TRUE	down
Contig9127	275438	299261	-0.119677	-0.0715154	-18.8319	4.13448e-79	1.52591e-77	9.19217e-78	TRUE	up
454assembly1_c2742	5754	4057	0.504152	0.552313	18.8187	5.31029e-79	1.95806e-77	1.17955e-77	TRUE	down
HM14MJ201DO7C6	709	179	1.98583	2.03399	18.8176	5.41426e-79	1.99456e-77	1.20154e-77	TRUE	down
AllClip454_rep_c20386	6206	4445	0.48148	0.529642	18.8154	5.64399e-79	2.07728e-77	1.25137e-77	TRUE	down
AllClip454_c4574	4463	2969	0.588037	0.636198	18.8151	5.67975e-79	2.08852e-77	1.25814e-77	TRUE	down
Contig3972	3269	1997	0.711015	0.759176	18.8101	6.23911e-79	2.2921e-77	1.38078e-77	TRUE	down
Contig923	955	318	1.58647	1.63464	18.8092	6.34352e-79	2.32832e-77	1.4026e-77	TRUE	down
Contig9301	3927	2528	0.635431	0.683592	18.8087	6.40346e-79	2.34817e-77	1.41455e-77	TRUE	down
AllClip454_c1931	4880	3319	0.556133	0.604294	18.7915	8.86371e-79	3.24738e-77	1.95624e-77	TRUE	down
454assembly1_rep_c5654	7127	5247	0.441802	0.489963	18.7816	1.06784e-78	3.90866e-77	2.3546e-77	TRUE	down
Contig903	986	2060	-1.06298	-1.01482	-18.779	1.12132e-78	4.10066e-77	2.47027e-77	TRUE	up
HM14MJ201EM59D	282	939	-1.73543	-1.68727	-18.761	1.57449e-78	5.75262e-77	3.46542e-77	TRUE	up
454assembly1_c1178	27375	23983	0.190847	0.239008	18.7572	1.68966e-78	6.16781e-77	3.71553e-77	TRUE	down
Contig4603	1726	829	1.05799	1.10615	18.7525	1.84852e-78	6.74155e-77	4.06115e-77	TRUE	down
Contig8405	7859	5893	0.415343	0.463505	18.7434	2.19292e-78	7.99031e-77	4.81341e-77	TRUE	down
Contig6410	4844	3293	0.556796	0.604958	18.7405	2.31594e-78	8.43088e-77	5.07881e-77	TRUE	down
Contig6088	25686	31091	-0.275515	-0.227354	-18.7386	2.3993e-78	8.72638e-77	5.25683e-77	TRUE	up
AllClip454_c3935	1871	934	1.00232	1.05048	18.7214	3.31584e-78	1.20489e-76	7.25836e-77	TRUE	down
AllClip454_c25946	912	295	1.62832	1.67648	18.7152	3.7195e-78	1.35035e-76	8.1346e-77	TRUE	down
Contig8964	11349	14804	-0.383422	-0.335261	-18.7115	3.98995e-78	1.44722e-76	8.71817e-77	TRUE	up
Contig7275	19545	24178	-0.306895	-0.258734	-18.7023	4.74474e-78	1.71944e-76	1.0358e-76	TRUE	up
Contig3959	1629	763	1.09423	1.14239	18.697	5.23663e-78	1.89598e-76	1.14215e-76	TRUE	down
454assembly1_c4761	1427	624	1.19337	1.24153	18.694	5.53513e-78	2.00225e-76	1.20617e-76	TRUE	down
Contig9598	2701	1558	0.793798	0.84196	18.6923	5.71774e-78	2.06644e-76	1.24483e-76	TRUE	down
454assembly3_rep_c323	42730	38757	0.140792	0.188954	18.6908	5.88483e-78	2.12491e-76	1.28006e-76	TRUE	down
HM14MJ201ETMNL	36677	32914	0.156174	0.204336	18.6752	7.87917e-78	2.84246e-76	1.71119e-76	TRUE	down
AllClip454_rep_c20441	7408	5504	0.428604	0.476765	18.6752	7.8811e-78	2.8406e-76	1.71119e-76	TRUE	down
AllClip454_rep_c28107	4079	2663	0.615163	0.663324	18.6664	9.28871e-78	3.34494e-76	2.01501e-76	TRUE	down
AllClip454_rep_c20412	5063	3484	0.539248	0.587409	18.6603	1.04074e-77	3.74442e-76	2.25566e-76	TRUE	down
454assembly1_rep_c5855	54948	63328	-0.204777	-0.156615	-18.655	1.15052e-77	4.13566e-76	2.49135e-76	TRUE	up
HM14MJ202HFLUV	524	1346	-1.36104	-1.31288	-18.6493	1.27931e-77	4.59451e-76	2.76776e-76	TRUE	up
Contig8140	32676	38848	-0.249609	-0.201448	-18.6442	1.40824e-77	5.05302e-76	3.04397e-76	TRUE	up
HM14MJ201CY7TF	9323	7205	0.371796	0.419957	18.637	1.61104e-77	5.77552e-76	3.47921e-76	TRUE	down
Contig3761	2714	1572	0.78782	0.835981	18.6235	2.07313e-77	7.42543e-76	4.47313e-76	TRUE	down
Contig1953	10352	13628	-0.396664	-0.348503	-18.6191	2.25029e-77	8.0528e-76	4.85106e-76	TRUE	up
Contig8600	1168	2312	-0.985101	-0.93694	-18.6173	2.32672e-77	8.31886e-76	5.01133e-76	TRUE	up
Contig9363	4597	3100	0.568424	0.616586	18.5698	5.63737e-77	2.01376e-75	1.2131e-75	TRUE	down
454assembly1_c1626	1404	613	1.19558	1.24375	18.5688	5.75261e-77	2.0531e-75	1.2368e-75	TRUE	down
454assembly1_c5578	3007	1805	0.736326	0.784487	18.5604	6.71421e-77	2.39416e-75	1.44226e-75	TRUE	down
454assembly1_rep_c1649	1166	457	1.3513	1.39946	18.5336	1.10728e-76	3.94484e-75	2.3764e-75	TRUE	down
Contig9234	2467	1387	0.83079	0.878951	18.5299	1.18405e-76	4.2146e-75	2.5389e-75	TRUE	down
Contig4069	1117	426	1.3907	1.43887	18.5238	1.32822e-76	4.72357e-75	2.84551e-75	TRUE	down
AllClip454_c4254	456	1228	-1.4292	-1.38104	-18.5179	1.48088e-76	5.2618e-75	3.16974e-75	TRUE	up
Contig2154	3770	2421	0.638961	0.687123	18.5128	1.62963e-76	5.78518e-75	3.48503e-75	TRUE	down
Contig3818	1700	3043	-0.83996	-0.791798	-18.5098	1.72102e-76	6.1042e-75	3.67721e-75	TRUE	up
HM14MJ201CWJOF	3104	1885	0.719564	0.767725	18.5082	1.77303e-76	6.28313e-75	3.785e-75	TRUE	down
HM14MJ202FTB1Y	1906	969	0.97598	1.02414	18.5062	1.84012e-76	6.51511e-75	3.92474e-75	TRUE	down
Contig2957	1613	760	1.08568	1.13384	18.493	2.35089e-76	8.31619e-75	5.00972e-75	TRUE	down
Contig614	1400	614	1.18912	1.23728	18.4665	3.83899e-76	1.35683e-74	8.17362e-75	TRUE	down
Contig6241	11049	14410	-0.383155	-0.334993	-18.4469	5.52249e-76	1.95011e-74	1.17476e-74	TRUE	up
AllClip454_rep_c15877	6113	4400	0.474377	0.522538	18.4462	5.5981e-76	1.97507e-74	1.1898e-74	TRUE	down
454assembly1_rep_c5728	5976	4282	0.480895	0.529057	18.4449	5.72687e-76	2.01872e-74	1.21609e-74	TRUE	down
HM14MJ202JO9V3	1344	577	1.21989	1.26805	18.4448	5.7376e-76	2.02072e-74	1.2173e-74	TRUE	down
AllClip454_c6203	3678	2353	0.64442	0.692581	18.4133	1.02772e-75	3.61634e-74	2.17851e-74	TRUE	down
AllClip454_c4732	1428	635	1.16917	1.21733	18.4131	1.03073e-75	3.62374e-74	2.18297e-74	TRUE	down
HM14MJ202F9ZXE	2744	1608	0.771013	0.819174	18.4032	1.23878e-75	4.35139e-74	2.6213e-74	TRUE	down
AllClip454_rep_c21279	2795	1648	0.762132	0.810293	18.4004	1.3051e-75	4.58033e-74	2.75922e-74	TRUE	down
Contig9445	4861	3336	0.543134	0.591295	18.3928	1.49919e-75	5.25686e-74	3.16677e-74	TRUE	down
454assembly1_rep_c1755	142862	157935	-0.144709	-0.0965475	-18.3664	2.44112e-75	8.55224e-74	5.15193e-74	TRUE	up
Contig10135	54002	49828	0.116056	0.164217	18.3415	3.85805e-75	1.35045e-73	8.13521e-74	TRUE	down
454assembly1_rep_c657	62686	71631	-0.192441	-0.14428	-18.318	5.94602e-75	2.0795e-73	1.2527e-73	TRUE	up
454assembly1_c3564	1283	541	1.24582	1.29398	18.3075	7.21532e-75	2.52121e-73	1.51879e-73	TRUE	down
AllClip454_rep_c17138	2766	1631	0.762044	0.810206	18.3029	7.84007e-75	2.73712e-73	1.64886e-73	TRUE	down
454assembly1_rep_c5700	422	1160	-1.45881	-1.41065	-18.2896	1.0009e-74	3.4913e-73	2.10318e-73	TRUE	up
AllClip454_rep_c15632	1836	928	0.984369	1.03253	18.2854	1.0821e-74	3.77125e-73	2.27183e-73	TRUE	down
AllClip454_rep_c36050	1166	465	1.32627	1.37443	18.2811	1.16982e-74	4.07342e-73	2.45386e-73	TRUE	down
Contig8956	15972	20032	-0.326761	-0.2786	-18.2669	1.51968e-74	5.28707e-73	3.18496e-73	TRUE	up
454assembly1_rep_c5825	7827	5920	0.402862	0.451024	18.2409	2.44449e-74	8.49715e-73	5.11874e-73	TRUE	down
Contig2196	4031	2655	0.602426	0.650587	18.2402	2.47772e-74	8.60518e-73	5.18381e-73	TRUE	down
Contig9054	12818	10427	0.297847	0.346008	18.2376	2.59601e-74	9.00821e-73	5.4266e-73	TRUE	down
Contig3495	3554	2266	0.649296	0.697457	18.2123	4.12601e-74	1.43049e-72	8.61307e-73	TRUE	down
454assembly1_rep_c3925	3375	2121	0.670143	0.718304	18.2122	4.12752e-74	1.42978e-72	8.61307e-73	TRUE	down
AllClip454_c516	1601	764	1.06733	1.11549	18.1837	6.9501e-74	2.40544e-72	1.44906e-72	TRUE	down
HM14MJ202F2ZUV	79	504	-2.6735	-2.62534	-18.1778	7.73881e-74	2.6761e-72	1.6121e-72	TRUE	up
Contig4401	1818	920	0.982646	1.03081	18.1706	8.82543e-74	3.04923e-72	1.83687e-72	TRUE	down
Contig6080	101776	113787	-0.160938	-0.112777	-18.1519	1.2412e-73	4.2847e-72	2.58113e-72	TRUE	up
HM14MJ201D4XXZ	1918	3307	-0.78592	-0.737759	-18.1483	1.3244e-73	4.56798e-72	2.75178e-72	TRUE	up
Contig9936	34281	30741	0.157245	0.205406	18.1458	1.38664e-73	4.77854e-72	2.87862e-72	TRUE	down
454assembly1_rep_c1473	4413	2980	0.566447	0.614609	18.1423	1.47842e-73	5.09045e-72	3.06652e-72	TRUE	down
454assembly1_rep_c3432	15888	13279	0.258791	0.306952	18.1354	1.67429e-73	5.75989e-72	3.4698e-72	TRUE	down
Contig667	15570	12984	0.262034	0.310195	18.1324	1.76736e-73	6.07487e-72	3.65954e-72	TRUE	down
HM14MJ201CWI71	5909	4254	0.474094	0.522255	18.1268	1.9583e-73	6.72538e-72	4.05141e-72	TRUE	down
HM14MJ202HHPVX	2963	1797	0.721468	0.769629	18.1218	2.14447e-73	7.35846e-72	4.43278e-72	TRUE	down
HM14MJ201D69ZW	13035	16642	-0.352438	-0.304277	-18.1029	3.02563e-73	1.03731e-71	6.24885e-72	TRUE	up
Contig9442	1098	427	1.36257	1.41073	18.0944	3.52475e-73	1.2074e-71	7.27346e-72	TRUE	down
HM14MJ201COPCF	7894	5996	0.396756	0.444917	18.0899	3.82567e-73	1.30936e-71	7.88766e-72	TRUE	down
AllClip454_c2839	2418	1374	0.815432	0.863593	18.0725	5.24895e-73	1.79495e-71	1.08129e-71	TRUE	down
Contig6217	2339	1314	0.831927	0.880088	18.0626	6.28049e-73	2.14587e-71	1.29269e-71	TRUE	down
Contig6081	5765	4138	0.478387	0.526548	18.0383	9.75004e-73	3.32848e-71	2.0051e-71	TRUE	down
Contig6220	4155	2774	0.582881	0.631042	18.0232	1.28134e-72	4.37054e-71	2.63284e-71	TRUE	down
454assembly1_rep_c4778	2394	3921	-0.711798	-0.663637	-18.0059	1.75265e-72	5.97303e-71	3.59819e-71	TRUE	up
Contig3791	6990	5208	0.424563	0.472724	17.9995	1.96734e-72	6.69901e-71	4.03552e-71	TRUE	down
Contig3277	8293	6362	0.382414	0.430575	17.9885	2.39846e-72	8.16007e-71	4.91568e-71	TRUE	down
Contig4193	1156	468	1.30456	1.35272	17.9826	2.66555e-72	9.06107e-71	5.45845e-71	TRUE	down
AllClip454_c33997	2210	1221	0.855983	0.904144	17.9623	3.8453e-72	1.30603e-70	7.86762e-71	TRUE	down
AllClip454_c38033	787	241	1.70733	1.75549	17.9572	4.21373e-72	1.42996e-70	8.61414e-71	TRUE	down
Contig4521	1562	746	1.06615	1.11431	17.9455	5.20525e-72	1.76494e-70	1.06321e-70	TRUE	down
Contig2799	3061	1886	0.698673	0.746835	17.9443	5.32018e-72	1.80238e-70	1.08577e-70	TRUE	down
454assembly1_rep_c546	9406	7364	0.353092	0.401253	17.9441	5.33766e-72	1.80677e-70	1.08841e-70	TRUE	down
AllClip454_c437	1228	517	1.24807	1.29624	17.9349	6.29268e-72	2.12824e-70	1.28207e-70	TRUE	down
454assembly1_rep_c57	36755	43150	-0.23142	-0.183259	-17.9323	6.59407e-72	2.2283e-70	1.34234e-70	TRUE	up
AllClip454_rep_c33622	619	150	2.04498	2.09314	17.9096	9.92906e-72	3.35244e-70	2.01953e-70	TRUE	down
454assembly1_rep_c568	5167	3638	0.506181	0.554343	17.8921	1.35887e-71	4.5842e-70	2.76155e-70	TRUE	down
AllClip454_c26569	846	277	1.61077	1.65893	17.891	1.38664e-71	4.67395e-70	2.81562e-70	TRUE	down
Contig3382	2946	1798	0.712364	0.760526	17.8842	1.56614e-71	5.27456e-70	3.17743e-70	TRUE	down
AllClip454_c4858	6934	5172	0.422966	0.471127	17.8716	1.96384e-71	6.60842e-70	3.98095e-70	TRUE	down
Contig8446	7163	5376	0.414031	0.462192	17.8475	3.0253e-71	1.01717e-69	6.12751e-70	TRUE	down
454assembly1_rep_c3489	3693	2405	0.618756	0.666918	17.8463	3.08818e-71	1.03744e-69	6.24962e-70	TRUE	down
AllClip454_c5870	1797	919	0.967454	1.01561	17.846	3.10531e-71	1.04232e-69	6.279e-70	TRUE	down
Contig2629	3301	2086	0.662164	0.710325	17.836	3.7113e-71	1.24469e-69	7.49807e-70	TRUE	down
AllClip454_rep_c40151	1110	443	1.32518	1.37334	17.826	4.44062e-71	1.48804e-69	8.96402e-70	TRUE	down
AllClip454_c2669	4779	3316	0.527265	0.575426	17.7965	7.52706e-71	2.52018e-69	1.51817e-69	TRUE	down
AllClip454_c3491	2621	1547	0.760644	0.808805	17.7902	8.41053e-71	2.81363e-69	1.69495e-69	TRUE	down
Contig4847	2535	1480	0.776389	0.82455	17.7879	8.76745e-71	2.93058e-69	1.7654e-69	TRUE	down
Contig6825	1690	844	1.00171	1.04987	17.7844	9.34362e-71	3.12057e-69	1.87985e-69	TRUE	down
HM14MJ202HJ92Y	1745	3046	-0.803689	-0.755528	-17.782	9.73765e-71	3.24945e-69	1.95749e-69	TRUE	up
AllClip454_rep_c16744	3590	2325	0.626753	0.674914	17.782	9.74749e-71	3.25003e-69	1.95784e-69	TRUE	down
AllClip454_rep_c15304	3635	2362	0.621946	0.670108	17.7805	1.00161e-70	3.33679e-69	2.01011e-69	TRUE	down
Contig9283	7727	5882	0.393602	0.441763	17.7804	1.00338e-70	3.33994e-69	2.012e-69	TRUE	down
AllClip454_rep_c42590	3594	2329	0.62588	0.674041	17.7716	1.17399e-70	3.9046e-69	2.35216e-69	TRUE	down
Contig1543	922	326	1.49989	1.54806	17.7671	1.27081e-70	4.22311e-69	2.54403e-69	TRUE	down
Contig10146	2453	1418	0.79069	0.838851	17.7573	1.5141e-70	5.02743e-69	3.02856e-69	TRUE	down
AllClip454_c8158	2335	1328	0.814167	0.862329	17.7375	2.15413e-70	7.14664e-69	4.30518e-69	TRUE	down
454assembly1_rep_c1173	18063	15384	0.231607	0.279768	17.708	3.63784e-70	1.20591e-68	7.26447e-69	TRUE	down
Contig4353	23178	20218	0.197116	0.245277	17.6924	4.79941e-70	1.58964e-68	9.57609e-69	TRUE	down
AllClip454_c4360	1702	857	0.989864	1.03803	17.6823	5.74184e-70	1.90022e-68	1.1447e-68	TRUE	down
454assembly1_rep_c4922	5688	4105	0.470539	0.5187	17.6744	6.60424e-70	2.18382e-68	1.31555e-68	TRUE	down
Contig9328	28081	24899	0.173507	0.221668	17.6724	6.83904e-70	2.25959e-68	1.36119e-68	TRUE	down
HM14MJ202GPGLL	423	1131	-1.41887	-1.37071	-17.6701	7.12621e-70	2.35253e-68	1.41718e-68	TRUE	up
AllClip454_c3059	4245	2878	0.560698	0.608859	17.6447	1.11829e-69	3.68871e-68	2.2221e-68	TRUE	down
Contig4275	3378	2163	0.643136	0.691297	17.6175	1.80724e-69	5.95632e-68	3.58813e-68	TRUE	down
454assembly2_rep_c630	7877	6034	0.384532	0.432693	17.6112	2.02087e-69	6.65492e-68	4.00897e-68	TRUE	down
454assembly1_rep_c4307	3113	1949	0.675571	0.723733	17.6066	2.19086e-69	7.20877e-68	4.34261e-68	TRUE	down
AllClip454_c1629	1436	671	1.09767	1.14583	17.5968	2.60419e-69	8.56176e-68	5.15766e-68	TRUE	down
Contig6362	6441	4769	0.433598	0.481759	17.5808	3.45894e-69	1.13626e-67	6.8449e-68	TRUE	down
AllClip454_c6065	1381	634	1.12316	1.17132	17.5627	4.75806e-69	1.56174e-67	9.40799e-68	TRUE	down
Contig4056	410	1103	-1.42774	-1.37958	-17.5359	7.61954e-69	2.49891e-67	1.50536e-67	TRUE	up
AllClip454_rep_c17882	1213	521	1.21922	1.26739	17.5157	1.08762e-68	3.56404e-67	2.147e-67	TRUE	down
Contig2952	1072	428	1.32462	1.37278	17.5128	1.14468e-68	3.74796e-67	2.2578e-67	TRUE	down
Contig4017	1450	684	1.08398	1.13215	17.5127	1.14629e-68	3.75018e-67	2.25913e-67	TRUE	down
HM14MJ202FN2FN	742	226	1.7151	1.76326	17.4899	1.71195e-68	5.59618e-67	3.37117e-67	TRUE	down
454assembly1_rep_c4889	1451	686	1.08077	1.12893	17.4787	2.08228e-68	6.80121e-67	4.09709e-67	TRUE	down
AllClip454_c4206	1770	916	0.95033	0.998491	17.4645	2.6685e-68	8.70884e-67	5.24626e-67	TRUE	down
Contig4450	18245	22434	-0.298186	-0.250024	-17.4348	4.49514e-68	1.46582e-66	8.83022e-67	TRUE	up
Contig4349	5317	3807	0.481958	0.530119	17.4299	4.8951e-68	1.59495e-66	9.60809e-67	TRUE	down
Contig4486	2854	1753	0.703159	0.751321	17.4174	6.08617e-68	1.98142e-66	1.19362e-66	TRUE	down
AllClip454_rep_c16696	2580	1536	0.748193	0.796354	17.4164	6.1993e-68	2.01661e-66	1.21482e-66	TRUE	down
Contig9239	1733	891	0.959774	1.00794	17.416	6.24317e-68	2.02923e-66	1.22242e-66	TRUE	down
Contig4076	2606	1557	0.743068	0.791229	17.4067	7.33753e-68	2.383e-66	1.43554e-66	TRUE	down
AllClip454_rep_c21819	1377	637	1.11216	1.16032	17.4057	7.46496e-68	2.42242e-66	1.45928e-66	TRUE	down
454assembly1_rep_c1436	3451	2238	0.624804	0.672966	17.3899	9.84908e-68	3.19349e-66	1.92378e-66	TRUE	down
AllClip454_c917	4546	3152	0.52833	0.576491	17.3861	1.05135e-67	3.40618e-66	2.0519e-66	TRUE	down
Contig3027	3059	1920	0.671954	0.720115	17.3769	1.23447e-67	3.9962e-66	2.40734e-66	TRUE	down
AllClip454_c498	2129	1190	0.839214	0.887376	17.3534	1.85836e-67	6.011e-66	3.62106e-66	TRUE	down
Contig2662	3322	2135	0.637816	0.685977	17.3524	1.89074e-67	6.11081e-66	3.68119e-66	TRUE	down
454assembly1_rep_c2930	2855	4452	-0.640963	-0.592802	-17.3502	1.96561e-67	6.34764e-66	3.82386e-66	TRUE	up
Contig4987	971	369	1.39585	1.44401	17.3171	3.49529e-67	1.12784e-65	6.7942e-66	TRUE	down
Contig3330	5791	4228	0.453837	0.501998	17.3095	3.98824e-67	1.28587e-65	7.74617e-66	TRUE	down
454assembly1_rep_c1639	18195	15579	0.223939	0.272101	17.3085	4.0579e-67	1.30728e-65	7.87513e-66	TRUE	down
Contig9141	338512	364700	-0.107503	-0.059342	-17.297	4.95442e-67	1.59481e-65	9.60725e-66	TRUE	up
Contig5055	2791	1710	0.706786	0.754947	17.2964	5.01035e-67	1.61152e-65	9.7079e-66	TRUE	down
HM14MJ201CRM1T	15704	13247	0.245466	0.293628	17.2873	5.86616e-67	1.88527e-65	1.1357e-65	TRUE	down
Contig9289	1635	827	0.983331	1.03149	17.2412	1.30325e-66	4.18504e-65	2.5211e-65	TRUE	down
Contig2634	1351	625	1.1121	1.16026	17.2399	1.33353e-66	4.27884e-65	2.5776e-65	TRUE	down
Contig3345	1153	490	1.23454	1.2827	17.2375	1.38833e-66	4.45109e-65	2.68137e-65	TRUE	down
Contig1388	12499	10282	0.281692	0.329853	17.2165	1.99812e-66	6.40101e-65	3.85601e-65	TRUE	down
AllClip454_rep_c31465	1957	1067	0.875084	0.923245	17.2029	2.52493e-66	8.0822e-65	4.86877e-65	TRUE	down
HM14MJ202GVOOU	6581	4933	0.415842	0.464003	17.1686	4.56406e-66	1.45977e-64	8.79376e-65	TRUE	down
Contig1855	4912	3483	0.49598	0.544141	17.1542	5.84208e-66	1.86704e-64	1.12472e-64	TRUE	down
AllClip454_c1373	828	285	1.53867	1.58683	17.1432	7.06549e-66	2.25623e-64	1.35916e-64	TRUE	down
AllClip454_rep_c15428	3704	2464	0.588082	0.636243	17.1417	7.25128e-66	2.31371e-64	1.39379e-64	TRUE	down
Contig3980	1072	440	1.28473	1.33289	17.1218	1.02042e-65	3.25331e-64	1.95981e-64	TRUE	down
454assembly1_rep_c4261	2231	1280	0.801547	0.849708	17.1216	1.02415e-65	3.26261e-64	1.96541e-64	TRUE	down
HM14MJ201BU38F	16580	14096	0.234158	0.282319	17.1124	1.19875e-65	3.81581e-64	2.29867e-64	TRUE	down
Contig10172	16167	20019	-0.308318	-0.260157	-17.1066	1.32428e-65	4.21202e-64	2.53735e-64	TRUE	up
Contig10027	12463	10265	0.279918	0.328079	17.1045	1.3749e-65	4.36956e-64	2.63225e-64	TRUE	down
Contig10005	288	876	-1.60486	-1.5567	-17.101	1.45831e-65	4.63099e-64	2.78974e-64	TRUE	up
Contig9708	1548	770	1.00748	1.05564	17.0972	1.5573e-65	4.9414e-64	2.97673e-64	TRUE	down
Contig6727	950	362	1.39194	1.4401	17.094	1.64523e-65	5.21628e-64	3.14232e-64	TRUE	down
454assembly1_rep_c2928	4247	2923	0.538994	0.587156	17.0838	1.95794e-65	6.20283e-64	3.73663e-64	TRUE	down
Contig2912	1184	516	1.19823	1.24639	17.0804	2.07811e-65	6.57831e-64	3.96282e-64	TRUE	down
Contig9176	5066	3622	0.484061	0.532222	17.0747	2.28912e-65	7.24055e-64	4.36176e-64	TRUE	down
AllClip454_rep_c39886	2280	3690	-0.694587	-0.646426	-17.0652	2.69514e-65	8.51809e-64	5.13135e-64	TRUE	up
Contig7286	20997	18272	0.200549	0.24871	17.0646	2.72103e-65	8.59313e-64	5.17655e-64	TRUE	down
Contig1006	5132	7227	-0.493876	-0.445714	-17.0503	3.47594e-65	1.09685e-63	6.6075e-64	TRUE	up
Contig4337	2492	3961	-0.668561	-0.620399	-17.0456	3.76755e-65	1.18794e-63	7.1562e-64	TRUE	up
454assembly1_rep_c67	31996	28811	0.151272	0.199433	17.0381	4.28417e-65	1.34977e-63	8.13108e-64	TRUE	down
Contig5069	1346	629	1.09755	1.14571	17.035	4.51751e-65	1.42216e-63	8.5672e-64	TRUE	down
AllClip454_c28829	1645	843	0.964483	1.01264	17.0334	4.64485e-65	1.4611e-63	8.80178e-64	TRUE	down
AllClip454_c3525	1294	593	1.12573	1.17389	17.0302	4.90082e-65	1.54041e-63	9.27954e-64	TRUE	down
AllClip454_c539	604	1384	-1.19622	-1.14806	-17.0158	6.26839e-65	1.96872e-63	1.18597e-63	TRUE	up
Contig9172	8737	11487	-0.394792	-0.346631	-17.0075	7.22888e-65	2.2686e-63	1.36662e-63	TRUE	up
Contig3441	726	228	1.67094	1.7191	16.9965	8.71102e-65	2.73159e-63	1.64553e-63	TRUE	down
454assembly1_rep_c3457	5673	4159	0.447875	0.496036	16.9463	2.05093e-64	6.42624e-63	3.87121e-63	TRUE	down
Contig4700	4457	3112	0.518231	0.566392	16.9431	2.1637e-64	6.7743e-63	4.08088e-63	TRUE	down
Contig8955	9217	12035	-0.384867	-0.336706	-16.9392	2.31428e-64	7.24007e-63	4.36146e-63	TRUE	up
HM14MJ201C0GPY	161	635	-1.9797	-1.93153	-16.9295	2.72642e-64	8.52277e-63	5.13417e-63	TRUE	up
Contig1924	6447	4840	0.413621	0.461782	16.9181	3.31136e-64	1.03432e-62	6.23082e-63	TRUE	down
Contig9948	26268	23331	0.171058	0.219219	16.9105	3.76217e-64	1.17422e-62	7.07357e-63	TRUE	down
HM14MJ202HDR4Z	7277	9761	-0.423685	-0.375524	-16.8995	4.53924e-64	1.41565e-62	8.52795e-63	TRUE	up
HM14MJ202I2KQL	9398	7486	0.328159	0.37632	16.8948	4.91599e-64	1.53195e-62	9.22857e-63	TRUE	down
AllClip454_c4389	2291	1339	0.774821	0.822983	16.8826	6.04069e-64	1.88097e-62	1.13311e-62	TRUE	down
Contig479	5982	8223	-0.459037	-0.410876	-16.8674	7.81693e-64	2.43218e-62	1.46516e-62	TRUE	up
HM14MJ202FLQAA	5596	7761	-0.471847	-0.423685	-16.8601	8.85049e-64	2.75162e-62	1.6576e-62	TRUE	up
454assembly1_rep_c3490	4969	3557	0.482295	0.530456	16.8595	8.93399e-64	2.77543e-62	1.67194e-62	TRUE	down
Contig9244	11637	9539	0.286809	0.33497	16.8548	9.66594e-64	3.00049e-62	1.80751e-62	TRUE	down
Contig4489	1937	1069	0.857562	0.905723	16.841	1.22082e-63	3.78673e-62	2.28115e-62	TRUE	down
Contig6083	5473	3995	0.454136	0.502298	16.8367	1.31461e-63	4.07447e-62	2.45449e-62	TRUE	down
AllClip454_c6111	4629	6592	-0.510016	-0.461854	-16.8265	1.56065e-63	4.8333e-62	2.91161e-62	TRUE	up
Contig9122	14846	12524	0.245379	0.29354	16.8035	2.3001e-63	7.11785e-62	4.28784e-62	TRUE	down
HM14MJ201EINFW	706	1526	-1.11201	-1.06385	-16.8003	2.42898e-63	7.5109e-62	4.52461e-62	TRUE	up
Contig1886	556	138	2.01042	2.05858	16.7937	2.71177e-63	8.37888e-62	5.04749e-62	TRUE	down
AllClip454_c750	1777	951	0.901926	0.950088	16.791	2.84029e-63	8.76919e-62	5.28262e-62	TRUE	down
AllClip454_c1458	887	331	1.4221	1.47026	16.7755	3.68589e-63	1.13712e-61	6.85007e-62	TRUE	down
Contig788	6638	5023	0.402199	0.450361	16.7754	3.691e-63	1.13782e-61	6.85428e-62	TRUE	down
HM14MJ202HWTFE	2025	3333	-0.718899	-0.670738	-16.7579	4.95999e-63	1.52783e-61	9.20374e-62	TRUE	up
Contig7232	5462	3993	0.451956	0.500117	16.7531	5.37948e-63	1.65577e-61	9.97447e-62	TRUE	down
Contig8989	32888	38547	-0.229057	-0.180896	-16.7366	7.09184e-63	2.18115e-61	1.31394e-61	TRUE	up
AllClip454_c5363	2254	1318	0.774137	0.822298	16.7338	7.43546e-63	2.28508e-61	1.37654e-61	TRUE	down
Contig9604	4745	3376	0.491093	0.539254	16.7228	8.93665e-63	2.74432e-61	1.6532e-61	TRUE	down
AllClip454_rep_c24191	1359	650	1.06403	1.1122	16.7132	1.05113e-62	3.22541e-61	1.94256e-61	TRUE	down
Contig9181	6897	5259	0.39118	0.439342	16.7131	1.0517e-62	3.22467e-61	1.94256e-61	TRUE	down
454assembly1_rep_c4457	975	389	1.32563	1.37379	16.711	1.08947e-62	3.33792e-61	2.01078e-61	TRUE	down
Contig3240	1853	1012	0.872654	0.920815	16.7025	1.25612e-62	3.84557e-61	2.31659e-61	TRUE	down
Contig3577	906	345	1.39291	1.44108	16.7019	1.26898e-62	3.88196e-61	2.33852e-61	TRUE	down
454assembly1_rep_c3807	8539	6732	0.343032	0.391193	16.6974	1.36828e-62	4.18255e-61	2.51959e-61	TRUE	down
AllClip454_rep_c19980	4065	2799	0.538344	0.586505	16.6971	1.37536e-62	4.20099e-61	2.5307e-61	TRUE	down
AllClip454_rep_c23259	17604	15133	0.218205	0.266366	16.6828	1.74844e-62	5.33646e-61	3.21472e-61	TRUE	down
Contig9271	1450	2565	-0.822906	-0.774745	-16.6771	1.92302e-62	5.86486e-61	3.53303e-61	TRUE	up
AllClip454_rep_c15180	8411	6621	0.345228	0.393389	16.6585	2.62565e-62	8.00165e-61	4.82025e-61	TRUE	down
AllClip454_rep_c36915	2120	1218	0.79955	0.847711	16.6568	2.7022e-62	8.22866e-61	4.957e-61	TRUE	down
Contig6922	1272	591	1.10587	1.15403	16.6563	2.72135e-62	8.28068e-61	4.98833e-61	TRUE	down
Contig4718	1504	756	0.992346	1.04051	16.6545	2.80498e-62	8.52869e-61	5.13773e-61	TRUE	down
Contig9743	4744	3381	0.488654	0.536815	16.6525	2.90339e-62	8.82121e-61	5.31395e-61	TRUE	down
454assembly1_rep_c1958	1277	595	1.1018	1.14996	16.6419	3.46392e-62	1.05162e-60	6.33504e-61	TRUE	down
Contig9612	1007	412	1.28935	1.33751	16.6388	3.64966e-62	1.10718e-60	6.66969e-61	TRUE	down
HM14MJ202FWWTF	1400	682	1.03758	1.08574	16.6361	3.81986e-62	1.15793e-60	6.97545e-61	TRUE	down
Contig2444	2255	1324	0.768224	0.816386	16.6342	3.94096e-62	1.19374e-60	7.19114e-61	TRUE	down
Contig9428	5222	7284	-0.480128	-0.431967	-16.6291	4.29318e-62	1.29944e-60	7.82791e-61	TRUE	up
Contig10171	18471	22515	-0.285625	-0.237463	-16.6249	4.60376e-62	1.39239e-60	8.38786e-61	TRUE	up
AllClip454_c7892	663	200	1.72901	1.77717	16.6229	4.75675e-62	1.43758e-60	8.66006e-61	TRUE	down
AllClip454_c5994	5011	3614	0.471502	0.519663	16.6172	5.2326e-62	1.5802e-60	9.51922e-61	TRUE	down
Contig1099	17191	14757	0.220254	0.268415	16.6068	6.22415e-62	1.87822e-60	1.13145e-60	TRUE	down
454assembly2_rep_c1158	3728	2523	0.563262	0.611423	16.5975	7.26492e-62	2.19064e-60	1.31965e-60	TRUE	down
Contig5897	1081	463	1.22328	1.27144	16.5765	1.03095e-61	3.10633e-60	1.87127e-60	TRUE	down
AllClip454_rep_c15545	5154	3742	0.461883	0.510044	16.5683	1.18121e-61	3.55641e-60	2.14241e-60	TRUE	down
Contig10253	1671	882	0.921861	0.970022	16.5668	1.21109e-61	3.64365e-60	2.19496e-60	TRUE	down
454assembly1_c4356	897	343	1.3869	1.43506	16.5667	1.21396e-61	3.64954e-60	2.19851e-60	TRUE	down
Contig1774	7165	5515	0.377606	0.425767	16.5473	1.67355e-61	5.02743e-60	3.02856e-60	TRUE	down
AllClip454_rep_c36890	61417	57704	0.0899667	0.138128	16.5284	2.2913e-61	6.87802e-60	4.14336e-60	TRUE	down
AllClip454_c5359	4269	2985	0.516167	0.564328	16.5274	2.33002e-61	6.98902e-60	4.21023e-60	TRUE	down
AllClip454_rep_c15560	12756	10621	0.264256	0.312418	16.5231	2.50102e-61	7.49632e-60	4.51583e-60	TRUE	down
Contig8594	7426	5751	0.368772	0.416934	16.5218	2.55536e-61	7.65345e-60	4.61049e-60	TRUE	down
454assembly1_rep_c1290	2994	1922	0.639466	0.687627	16.5084	3.19339e-61	9.55726e-60	5.75735e-60	TRUE	down
Contig9379	8447	6672	0.34032	0.388481	16.4998	3.67863e-61	1.10013e-59	6.62723e-60	TRUE	down
HM14MJ201A711O	2274	1346	0.756554	0.804715	16.4987	3.75134e-61	1.12104e-59	6.75319e-60	TRUE	down
Contig9395	2828	4337	-0.616915	-0.568754	-16.4986	3.75693e-61	1.12187e-59	6.7582e-60	TRUE	up
454assembly1_rep_c5819	15237	18843	-0.30645	-0.258289	-16.4826	4.89526e-61	1.4607e-59	8.79934e-60	TRUE	up
Contig6348	15587	13279	0.231197	0.279358	16.4263	1.23933e-60	3.69528e-59	2.22606e-59	TRUE	down
AllClip454_rep_c15035	25529	22729	0.167603	0.215764	16.4179	1.42341e-60	4.24099e-59	2.5548e-59	TRUE	down
Contig1890	2287	1361	0.748789	0.796951	16.4082	1.67172e-60	4.97714e-59	2.99826e-59	TRUE	down
Contig9293	14006	11802	0.247014	0.295175	16.4073	1.69462e-60	5.04155e-59	3.03706e-59	TRUE	down
HM14MJ201DC1KZ	7335	5682	0.368398	0.416559	16.4066	1.71564e-60	5.10031e-59	3.07246e-59	TRUE	down
Contig6215	3996	2763	0.532321	0.580482	16.4019	1.85326e-60	5.50534e-59	3.31645e-59	TRUE	down
AllClip454_c2581	996	412	1.2735	1.32166	16.3966	2.02347e-60	6.00651e-59	3.61836e-59	TRUE	down
HM14MJ202FW6XV	1689	904	0.901775	0.949936	16.3678	3.24925e-60	9.638e-59	5.80599e-59	TRUE	down
454assembly1_rep_c841	6293	4759	0.403089	0.451251	16.3634	3.49076e-60	1.03467e-58	6.23292e-59	TRUE	down
Contig9025	7106	5485	0.373546	0.421707	16.3334	5.70994e-60	1.69119e-58	1.01878e-58	TRUE	down
HM14MJ202H1QW4	2325	3684	-0.664042	-0.615881	-16.3318	5.86022e-60	1.73442e-58	1.04482e-58	TRUE	up
Contig3310	3066	4619	-0.591223	-0.543062	-16.3299	6.04399e-60	1.78748e-58	1.07679e-58	TRUE	up
Contig1908	30562	35872	-0.231119	-0.182958	-16.3233	6.74272e-60	1.99266e-58	1.20039e-58	TRUE	up
HM14MJ202GPTFN	1432	717	0.997986	1.04615	16.3231	6.75875e-60	1.99592e-58	1.20236e-58	TRUE	down
AllClip454_c3768	2286	1365	0.743924	0.792086	16.3182	7.32725e-60	2.16222e-58	1.30253e-58	TRUE	down
AllClip454_c4088	2962	1908	0.63451	0.682672	16.3156	7.64607e-60	2.25463e-58	1.35821e-58	TRUE	down
Contig6095	2065	3346	-0.696296	-0.648134	-16.2884	1.19365e-59	3.51719e-58	2.11878e-58	TRUE	up
Contig9874	2489	1528	0.703922	0.752083	16.2799	1.37138e-59	4.0379e-58	2.43246e-58	TRUE	down
AllClip454_c3772	718	240	1.58095	1.62911	16.2696	1.62216e-59	4.77278e-58	2.87516e-58	TRUE	down
Contig9818	3135	2053	0.610732	0.658893	16.2676	1.67724e-59	4.93122e-58	2.9706e-58	TRUE	down
Contig2474	2821	1798	0.649814	0.697975	16.2363	2.7918e-59	8.20213e-58	4.94101e-58	TRUE	down
Contig8899	130190	143214	-0.137554	-0.0893927	-16.2115	4.18345e-59	1.22817e-57	7.39855e-58	TRUE	up
AllClip454_rep_c16459	3486	2348	0.57014	0.618301	16.211	4.21962e-59	1.23788e-57	7.45705e-58	TRUE	down
HM14MJ201EZSZI	38	338	-3.15295	-3.10479	-16.2013	4.94113e-59	1.44848e-57	8.72575e-58	TRUE	up
AllClip454_c390	5361	3955	0.438824	0.486986	16.1984	5.17242e-59	1.51517e-57	9.12751e-58	TRUE	down
AllClip454_rep_c22086	1622	862	0.912014	0.960175	16.184	6.54214e-59	1.91501e-57	1.15361e-57	TRUE	down
AllClip454_rep_c22470	148	582	-1.97542	-1.92726	-16.1837	6.56955e-59	1.92163e-57	1.1576e-57	TRUE	up
AllClip454_c2044	1568	822	0.931715	0.979876	16.1834	6.59952e-59	1.92899e-57	1.16203e-57	TRUE	down
AllClip454_c17171	1515	783	0.952234	1.00039	16.183	6.64345e-59	1.94041e-57	1.16892e-57	TRUE	down
AllClip454_rep_c16687	2250	1344	0.743392	0.791553	16.1798	7.00248e-59	2.04378e-57	1.23119e-57	TRUE	down
Contig6525	1435	725	0.984998	1.03316	16.1737	7.73114e-59	2.25481e-57	1.35831e-57	TRUE	down
Contig3083	1843	1029	0.840813	0.888974	16.1704	8.15781e-59	2.37752e-57	1.43223e-57	TRUE	down
Contig153	2283	1371	0.735702	0.783864	16.1612	9.46782e-59	2.7573e-57	1.66102e-57	TRUE	down
Contig6292	5397	3990	0.435769	0.48393	16.1593	9.76343e-59	2.84133e-57	1.71163e-57	TRUE	down
AllClip454_c44811	101	485	-2.26363	-2.21547	-16.1556	1.03717e-58	3.01617e-57	1.81696e-57	TRUE	up
HM14MJ201BBGM4	654	205	1.67367	1.72183	16.1497	1.14091e-58	3.31543e-57	1.99723e-57	TRUE	down
Contig4195	1864	1046	0.833519	0.88168	16.1492	1.14994e-58	3.33926e-57	2.01159e-57	TRUE	down
454assembly1_rep_c1603	3991	2778	0.522704	0.570865	16.147	1.19303e-58	3.46187e-57	2.08546e-57	TRUE	down
Contig9059	13226	11117	0.250609	0.298771	16.128	1.62205e-58	4.70337e-57	2.83334e-57	TRUE	down
Contig7060	4511	3224	0.484596	0.532757	16.1269	1.65021e-58	4.78156e-57	2.88044e-57	TRUE	down
HM14MJ201CBHXG	60074	67971	-0.178179	-0.130017	-16.1193	1.86624e-58	5.4036e-57	3.25516e-57	TRUE	up
HM14MJ202JMP5S	750	263	1.51183	1.55999	16.1146	2.01617e-58	5.83349e-57	3.51413e-57	TRUE	down
Contig9207	32258	37680	-0.224142	-0.175981	-16.1113	2.12516e-58	6.14441e-57	3.69904e-57	TRUE	up
Contig2657	2723	1726	0.657765	0.705926	16.1113	2.12532e-58	6.14044e-57	3.69904e-57	TRUE	down
454assembly1_c5571	3053	1996	0.613116	0.661277	16.1048	2.35998e-58	6.81349e-57	4.10449e-57	TRUE	down
Contig2441	1536	802	0.937504	0.985665	16.0959	2.72466e-58	7.86068e-57	4.73532e-57	TRUE	down
Contig7690	1064	467	1.188	1.23616	16.0874	3.12943e-58	9.02196e-57	5.43489e-57	TRUE	down
454assembly1_c3797	2998	1952	0.619047	0.667209	16.0857	3.21444e-58	9.26037e-57	5.5785e-57	TRUE	down
HM14MJ202H07S0	9613	7783	0.30466	0.352822	16.0854	3.23027e-58	9.29928e-57	5.60195e-57	TRUE	down
AllClip454_rep_c22774	2671	1686	0.663775	0.711937	16.0758	3.76931e-58	1.08433e-56	6.53206e-57	TRUE	down
HM14MJ201ERQR2	48	360	-2.90689	-2.85873	-16.0657	4.43679e-58	1.27543e-56	7.68325e-57	TRUE	up
Contig9260	66989	75402	-0.170679	-0.122517	-16.0201	9.24884e-58	2.65682e-56	1.60048e-56	TRUE	up
HM14MJ202GLPKU	823	311	1.40398	1.45214	16.01	1.08833e-57	3.12408e-56	1.88197e-56	TRUE	down
Contig6725	1297	632	1.03718	1.08534	16.0076	1.13127e-57	3.24501e-56	1.95482e-56	TRUE	down
AllClip454_rep_c22520	1591	847	0.9095	0.957661	15.9936	1.4166e-57	4.06059e-56	2.44613e-56	TRUE	down
454assembly1_rep_c796	57	380	-2.73697	-2.6888	-15.9888	1.53018e-57	4.38301e-56	2.64035e-56	TRUE	up
Contig7070	993	1891	-0.929284	-0.881123	-15.9879	1.55066e-57	4.4385e-56	2.67378e-56	TRUE	up
AllClip454_c25394	1126	513	1.13418	1.18234	15.9771	1.84414e-57	5.27477e-56	3.17755e-56	TRUE	down
Contig8984	3123	2063	0.598189	0.64635	15.962	2.35219e-57	6.72315e-56	4.05007e-56	TRUE	down
454assembly1_rep_c5933	16712	14417	0.213113	0.261275	15.9579	2.51137e-57	7.17299e-56	4.32106e-56	TRUE	down
Contig8928	12487	10454	0.256372	0.304533	15.9572	2.54057e-57	7.2512e-56	4.36817e-56	TRUE	down
AllClip454_rep_c22660	3494	2373	0.558168	0.606329	15.9483	2.92587e-57	8.34499e-56	5.02708e-56	TRUE	down
Contig9337	1133	519	1.12634	1.1745	15.9422	3.23014e-57	9.20625e-56	5.5459e-56	TRUE	down
Contig1763	1189	558	1.09141	1.13957	15.9419	3.24344e-57	9.23759e-56	5.56478e-56	TRUE	down
HM14MJ202IPLPE	1213	575	1.07695	1.12511	15.9375	3.48047e-57	9.90562e-56	5.96721e-56	TRUE	down
HM14MJ202IIXAL	25	294	-3.55582	-3.50765	-15.9195	4.63983e-57	1.31958e-55	7.94926e-56	TRUE	up
Contig3372	2421	1494	0.696423	0.744584	15.9165	4.86637e-57	1.38303e-55	8.33146e-56	TRUE	down
454assembly1_rep_c2017	5602	4194	0.417615	0.465776	15.8957	6.78462e-57	1.92683e-55	1.16074e-55	TRUE	down
Contig6780	5018	3683	0.446231	0.494392	15.8896	7.48248e-57	2.12352e-55	1.27922e-55	TRUE	down
Contig3467	5672	4257	0.41402	0.462182	15.8812	8.55524e-57	2.42625e-55	1.46159e-55	TRUE	down
Contig10180	1509	791	0.931843	0.980004	15.8778	9.03338e-57	2.56003e-55	1.54218e-55	TRUE	down
AllClip454_c2123	924	380	1.28189	1.33005	15.87	1.0227e-56	2.89626e-55	1.74473e-55	TRUE	down
Contig6482	2744	1758	0.642345	0.690507	15.8624	1.1546e-56	3.26747e-55	1.96834e-55	TRUE	down
AllClip454_rep_c15303	4212	2989	0.494843	0.543004	15.8548	1.30214e-56	3.68241e-55	2.21831e-55	TRUE	down
Contig6870	2847	1843	0.627386	0.675548	15.8483	1.4433e-56	4.07872e-55	2.45705e-55	TRUE	down
AllClip454_c10248	1373	693	0.986404	1.03457	15.8381	1.69832e-56	4.79601e-55	2.88914e-55	TRUE	down
454assembly1_rep_c2026	5083	3745	0.440715	0.488876	15.8289	1.96781e-56	5.55312e-55	3.34524e-55	TRUE	down
AllClip454_c2301	1271	620	1.03562	1.08379	15.8278	1.99961e-56	5.63891e-55	3.39691e-55	TRUE	down
Contig2492	1682	923	0.865775	0.913936	15.8132	2.525e-56	7.11549e-55	4.28642e-55	TRUE	down
Contig815	4083	2882	0.502559	0.55072	15.8108	2.62124e-56	7.38149e-55	4.44666e-55	TRUE	down
454assembly1_rep_c4088	7467	9829	-0.396516	-0.348355	-15.8056	2.84824e-56	8.0151e-55	4.82834e-55	TRUE	up
454assembly2_rep_c59	8277	6599	0.326861	0.375022	15.8039	2.92475e-56	8.22462e-55	4.95456e-55	TRUE	down
AllClip454_c5073	1386	704	0.97728	1.02544	15.7975	3.23522e-56	9.09131e-55	5.47666e-55	TRUE	down
Contig10226	3793	2637	0.524442	0.572603	15.7845	3.97961e-56	1.11753e-54	6.73206e-55	TRUE	down
Contig9641	3373	2283	0.563101	0.611263	15.7837	4.02563e-56	1.12966e-54	6.80514e-55	TRUE	down
HM14MJ201DPXP6	3991	2806	0.508235	0.556397	15.7772	4.46376e-56	1.25173e-54	7.5405e-55	TRUE	down
Contig2334	1168	549	1.08916	1.13732	15.7754	4.59139e-56	1.28662e-54	7.75066e-55	TRUE	down
HM14MJ201BWFP8	1454	755	0.945479	0.99364	15.7653	5.39315e-56	1.51023e-54	9.09773e-55	TRUE	down
Contig9931	1252	609	1.03972	1.08788	15.7573	6.12125e-56	1.71292e-54	1.03188e-54	TRUE	down
454assembly1_rep_c24	970	1844	-0.926782	-0.878621	-15.75	6.86791e-56	1.92052e-54	1.15693e-54	TRUE	up
AllClip454_c41173	689	235	1.55184	1.6	15.732	9.12124e-56	2.54886e-54	1.53545e-54	TRUE	down
454assembly1_rep_c2797	2433	1514	0.684371	0.732532	15.7305	9.34935e-56	2.61078e-54	1.57275e-54	TRUE	down
Contig6112	2879	1877	0.617139	0.6653	15.7233	1.04698e-55	2.92162e-54	1.76e-54	TRUE	down
AllClip454_c5554	638	205	1.63793	1.68609	15.7169	1.15815e-55	3.22961e-54	1.94554e-54	TRUE	down
Contig2684	1806	1022	0.821403	0.869564	15.7105	1.28183e-55	3.572e-54	2.1518e-54	TRUE	down
Contig9631	4498	3247	0.470176	0.518338	15.707	1.3539e-55	3.77021e-54	2.2712e-54	TRUE	down
Contig9131	17217	20913	-0.280566	-0.232405	-15.6948	1.64275e-55	4.57139e-54	2.75383e-54	TRUE	up
Contig8965	5626	4234	0.410088	0.45825	15.6928	1.69493e-55	4.71331e-54	2.83933e-54	TRUE	down
HM14MJ202GLAXB	2758	1780	0.631745	0.679906	15.6874	1.8433e-55	5.12236e-54	3.08574e-54	TRUE	down
AllClip454_rep_c15372	7192	5631	0.353002	0.401163	15.6872	1.85021e-55	5.13799e-54	3.09516e-54	TRUE	down
AllClip454_rep_c20401	3931	5617	-0.514903	-0.466742	-15.6833	1.96678e-55	5.45791e-54	3.28788e-54	TRUE	up
AllClip454_rep_c19988	3953	2782	0.506826	0.554987	15.666	2.58438e-55	7.16683e-54	4.31735e-54	TRUE	down
AllClip454_rep_c20476	6647	8850	-0.412974	-0.364813	-15.6615	2.77279e-55	7.68398e-54	4.62888e-54	TRUE	up
HM14MJ201BGOFD	1122	521	1.10672	1.15488	15.6526	3.18697e-55	8.82565e-54	5.31663e-54	TRUE	down
AllClip454_c31231	159	584	-1.87694	-1.82878	-15.6479	3.43385e-55	9.50276e-54	5.72452e-54	TRUE	up
454assembly1_rep_c5793	4520	3271	0.466591	0.514752	15.6462	3.52658e-55	9.75264e-54	5.87505e-54	TRUE	down
Contig7790	2376	1473	0.689777	0.737939	15.6452	3.58339e-55	9.90292e-54	5.96558e-54	TRUE	down
AllClip454_c6281	911	378	1.26906	1.31723	15.6407	3.84544e-55	1.06198e-53	6.39743e-54	TRUE	down
Contig3942	5486	4117	0.414161	0.462322	15.623	5.07846e-55	1.40153e-53	8.4429e-54	TRUE	down
Contig2436	892	366	1.2852	1.33336	15.6226	5.11089e-55	1.40951e-53	8.49096e-54	TRUE	down
454assembly1_rep_c5299	2492	1568	0.668379	0.71654	15.6157	5.68894e-55	1.56784e-53	9.44479e-54	TRUE	down
AllClip454_rep_c15302	4057	2875	0.496851	0.545013	15.6125	5.98798e-55	1.64912e-53	9.93442e-54	TRUE	down
AllClip454_rep_c21864	76400	72870	0.0682476	0.116409	15.5967	7.66879e-55	2.11058e-53	1.27142e-53	TRUE	down
AllClip454_c1000	564	165	1.77323	1.82139	15.5932	8.09526e-55	2.22642e-53	1.34121e-53	TRUE	down
Contig3776	9467	7712	0.295802	0.343964	15.5859	9.07881e-55	2.49521e-53	1.50313e-53	TRUE	down
454assembly1_rep_c1606	3688	2563	0.525005	0.573166	15.5782	1.0233e-54	2.8105e-53	1.69306e-53	TRUE	down
454assembly1_c1121	2745	1776	0.628175	0.676336	15.5779	1.02925e-54	2.82489e-53	1.70173e-53	TRUE	down
Contig9076	10825	8965	0.271992	0.320153	15.5769	1.0448e-54	2.8656e-53	1.72626e-53	TRUE	down
Contig3265	1254	617	1.02319	1.07136	15.5748	1.07914e-54	2.95777e-53	1.78178e-53	TRUE	down
454assembly2_rep_c647	5487	4123	0.412323	0.460484	15.5672	1.21553e-54	3.32932e-53	2.0056e-53	TRUE	down
HM14MJ201CML9X	6423	8574	-0.416721	-0.36856	-15.5635	1.28774e-54	3.52468e-53	2.12329e-53	TRUE	up
Contig104	286	807	-1.49655	-1.44839	-15.561	1.33899e-54	3.66247e-53	2.20629e-53	TRUE	up
Contig2789	2388	1488	0.682428	0.73059	15.5482	1.63568e-54	4.47093e-53	2.69331e-53	TRUE	down
Contig6111	2904	1909	0.605224	0.653386	15.5407	1.84003e-54	5.02607e-53	3.02774e-53	TRUE	down
Contig2275	617	197	1.64707	1.69524	15.5153	2.73362e-54	7.46184e-53	4.49506e-53	TRUE	down
AllClip454_c5081	4677	3419	0.452009	0.50017	15.5039	3.2646e-54	8.90516e-53	5.36452e-53	TRUE	down
AllClip454_rep_c44216	4270	3067	0.477408	0.525569	15.4978	3.58934e-54	9.7843e-53	5.89413e-53	TRUE	down
Contig4688	1775	1008	0.816323	0.864485	15.4977	3.59388e-54	9.79001e-53	5.89756e-53	TRUE	down
HM14MJ202HLK40	813	1607	-0.983043	-0.934881	-15.4927	3.88351e-54	1.05718e-52	6.36853e-53	TRUE	up
HM14MJ201BXMXW	906	379	1.25731	1.30547	15.4901	4.04879e-54	1.10143e-52	6.63506e-53	TRUE	down
Contig1445	18333	22117	-0.270713	-0.222552	-15.4825	4.55496e-54	1.23828e-52	7.45948e-53	TRUE	up
454assembly1_c3415	2110	1270	0.732415	0.780576	15.4805	4.70125e-54	1.27718e-52	7.69384e-53	TRUE	down
Contig6588	17423	15176	0.199201	0.247363	15.4635	6.11355e-54	1.65973e-52	9.99835e-53	TRUE	down
HM14MJ202JN8S3	2341	1455	0.686106	0.734267	15.4621	6.25389e-54	1.69669e-52	1.02209e-52	TRUE	down
AllClip454_rep_c15607	4618	6421	-0.47553	-0.427369	-15.4589	6.5698e-54	1.78119e-52	1.073e-52	TRUE	up
HM14MJ202GYG5J	2476	1564	0.662771	0.710932	15.4587	6.58994e-54	1.78544e-52	1.07556e-52	TRUE	down
AllClip454_c139	1117	524	1.09199	1.14015	15.458	6.66656e-54	1.80498e-52	1.08733e-52	TRUE	down
AllClip454_c4942	625	203	1.62238	1.67054	15.4541	7.08446e-54	1.91683e-52	1.15471e-52	TRUE	down
Contig9341	22602	20122	0.167677	0.215838	15.4528	7.22347e-54	1.95312e-52	1.17657e-52	TRUE	down
AllClip454_rep_c26585	3545	2452	0.531827	0.579988	15.4367	9.26747e-54	2.50409e-52	1.50848e-52	TRUE	down
Contig6153	3858	2719	0.504777	0.552938	15.4249	1.1129e-53	3.00506e-52	1.81027e-52	TRUE	down
Contig2288	1105	517	1.09581	1.14397	15.416	1.27751e-53	3.44722e-52	2.07663e-52	TRUE	down
HM14MJ202IJA9Y	752	1515	-1.01051	-0.962352	-15.4112	1.3763e-53	3.71127e-52	2.23569e-52	TRUE	up
Contig3194	759	286	1.40808	1.45625	15.4074	1.45977e-53	3.93372e-52	2.3697e-52	TRUE	down
AllClip454_c26600	2703	1752	0.625559	0.67372	15.4054	1.5049e-53	4.05262e-52	2.44132e-52	TRUE	down
Contig6430	4768	3507	0.443147	0.491308	15.4003	1.62953e-53	4.38527e-52	2.64172e-52	TRUE	down
Contig2778	1484	792	0.905919	0.95408	15.3982	1.68327e-53	4.52685e-52	2.727e-52	TRUE	down
Contig2855	4047	2883	0.489282	0.537443	15.3968	1.71897e-53	4.61976e-52	2.78297e-52	TRUE	down
Contig2996	1010	452	1.15996	1.20812	15.3929	1.82797e-53	4.90941e-52	2.95746e-52	TRUE	down
Contig6622	3356	2296	0.54762	0.595781	15.3864	2.01963e-53	5.42051e-52	3.26535e-52	TRUE	down
HM14MJ201BF6O2	567	171	1.72935	1.77751	15.3745	2.42886e-53	6.51448e-52	3.92436e-52	TRUE	down
Contig4420	896	376	1.25277	1.30093	15.3628	2.90802e-53	7.79444e-52	4.69542e-52	TRUE	down
Contig10006	86255	82769	0.0595176	0.107679	15.3539	3.33731e-53	8.93907e-52	5.38495e-52	TRUE	down
Contig9478	12672	10716	0.241878	0.290039	15.3484	3.63141e-53	9.72035e-52	5.8556e-52	TRUE	down
AllClip454_c33935	495	132	1.90689	1.95505	15.3213	5.51294e-53	1.47468e-51	8.88358e-52	TRUE	down
Contig4232	24858	22319	0.155438	0.203599	15.3195	5.66485e-53	1.51431e-51	9.12228e-52	TRUE	down
HM14MJ201EM1NP	779	301	1.37186	1.42002	15.3166	5.9203e-53	1.58154e-51	9.52728e-52	TRUE	down
Contig3089	3208	2177	0.559333	0.607494	15.3079	6.76899e-53	1.80705e-51	1.08858e-51	TRUE	down
Contig9185	2844	1874	0.601801	0.649962	15.3078	6.78329e-53	1.80966e-51	1.09015e-51	TRUE	down
Contig9634	913	389	1.23084	1.27901	15.3046	7.12874e-53	1.90056e-51	1.14491e-51	TRUE	down
Contig7222	1727	980	0.817414	0.865576	15.3031	7.28578e-53	1.94113e-51	1.16935e-51	TRUE	down
Contig10185	2435	1540	0.660991	0.709153	15.2965	8.06394e-53	2.14702e-51	1.29338e-51	TRUE	down
HM14MJ201A49FI	518	145	1.8369	1.88506	15.2965	8.07048e-53	2.14734e-51	1.29357e-51	TRUE	down
HM14MJ202HN1V2	979	434	1.17361	1.22178	15.2898	8.93839e-53	2.37669e-51	1.43173e-51	TRUE	down
Contig7002	5112	3818	0.421071	0.469232	15.2881	9.18431e-53	2.44045e-51	1.47015e-51	TRUE	down
454assembly1_rep_c5054	2463	1564	0.655176	0.703337	15.2735	1.14911e-52	3.05139e-51	1.83818e-51	TRUE	down
HM14MJ202GKM3P	1229	610	1.0106	1.05877	15.2709	1.19544e-52	3.17232e-51	1.91103e-51	TRUE	down
Contig6565	947	413	1.19722	1.24538	15.2659	1.29104e-52	3.42373e-51	2.06248e-51	TRUE	down
Contig9618	1371	714	0.941233	0.989394	15.2545	1.53688e-52	4.07299e-51	2.4536e-51	TRUE	down
AllClip454_rep_c15078	53116	49944	0.0888351	0.136996	15.2469	1.72757e-52	4.57532e-51	2.7562e-51	TRUE	down
AllClip454_rep_c15292	3234	2203	0.55385	0.602011	15.2456	1.761e-52	4.66078e-51	2.80768e-51	TRUE	down
AllClip454_c3609	2641	1711	0.626245	0.674406	15.2414	1.8779e-52	4.96689e-51	2.99209e-51	TRUE	down
HM14MJ201D8INS	11117	13941	-0.326567	-0.278405	-15.2278	2.31175e-52	6.11034e-51	3.68091e-51	TRUE	up
Contig7271	1338	691	0.953321	1.00148	15.222	2.52773e-52	6.67681e-51	4.02215e-51	TRUE	down
AllClip454_c5390	535	156	1.77799	1.82615	15.2142	2.84717e-52	7.51562e-51	4.52746e-51	TRUE	down
Contig9826	5253	3950	0.411289	0.45945	15.2002	3.52747e-52	9.30526e-51	5.60555e-51	TRUE	down
454assembly1_rep_c2000	1142	2046	-0.841243	-0.793082	-15.1988	3.60426e-52	9.50157e-51	5.72381e-51	TRUE	up
AllClip454_rep_c15496	3420	2364	0.532766	0.580928	15.1842	4.49933e-52	1.18534e-50	7.14054e-51	TRUE	down
AllClip454_c7783	1054	489	1.10797	1.15613	15.184	4.51085e-52	1.18759e-50	7.15412e-51	TRUE	down
Contig9308	2172	3391	-0.642687	-0.594525	-15.1816	4.67914e-52	1.23109e-50	7.41615e-51	TRUE	up
Contig8012	1872	1098	0.769702	0.817864	15.1794	4.84269e-52	1.27328e-50	7.67032e-51	TRUE	down
Contig6476	1089	514	1.08316	1.13132	15.168	5.75918e-52	1.51326e-50	9.11596e-51	TRUE	down
Contig10128	1351	703	0.942431	0.990592	15.158	6.70712e-52	1.76118e-50	1.06095e-50	TRUE	down
AllClip454_rep_c22319	1180	579	1.02715	1.07531	15.1537	7.16086e-52	1.87909e-50	1.13198e-50	TRUE	down
AllClip454_rep_c16552	4567	3353	0.445794	0.493956	15.1464	8.00009e-52	2.09794e-50	1.26381e-50	TRUE	down
Contig2900	2116	1292	0.711734	0.759895	15.1459	8.06361e-52	2.11321e-50	1.27301e-50	TRUE	down
AllClip454_rep_c15561	1157	563	1.03918	1.08734	15.1416	8.61282e-52	2.25567e-50	1.35883e-50	TRUE	down
Contig6902	3441	2385	0.528839	0.577	15.1381	9.08177e-52	2.37693e-50	1.43188e-50	TRUE	down
Contig4241	1175	576	1.02852	1.07668	15.1372	9.20182e-52	2.40678e-50	1.44986e-50	TRUE	down
HM14MJ201E2081	1791	1037	0.788349	0.836511	15.1369	9.25091e-52	2.41804e-50	1.45664e-50	TRUE	down
HM14MJ202IXCWC	2716	1780	0.609606	0.657767	15.1185	1.22263e-51	3.19368e-50	1.92389e-50	TRUE	down
AllClip454_c1921	1643	924	0.830368	0.878529	15.1157	1.27556e-51	3.32975e-50	2.00586e-50	TRUE	down
Contig9993	2854	1895	0.590787	0.638949	15.1036	1.5323e-51	3.99737e-50	2.40804e-50	TRUE	down
AllClip454_c12488	748	287	1.38199	1.43015	15.0893	1.90398e-51	4.96374e-50	2.99019e-50	TRUE	down
454assembly1_rep_c1915	3847	2735	0.492193	0.540354	15.0852	2.02566e-51	5.27754e-50	3.17922e-50	TRUE	down
HM14MJ201B5QR9	3450	2397	0.525366	0.573528	15.0757	2.33931e-51	6.09072e-50	3.66909e-50	TRUE	down
454assembly1_rep_c4134	2761	1820	0.601252	0.649414	15.0715	2.49523e-51	6.49246e-50	3.9111e-50	TRUE	down
Contig9741	3482	2425	0.521931	0.570093	15.0637	2.80467e-51	7.29286e-50	4.39327e-50	TRUE	down
HM14MJ201E40PY	404	89	2.18248	2.23064	15.0561	3.14628e-51	8.17583e-50	4.92517e-50	TRUE	down
Contig4945	1505	823	0.870799	0.91896	15.0271	4.87699e-51	1.2665e-49	7.62947e-50	TRUE	down
454assembly1_c3351	1422	761	0.901953	0.950114	15.0208	5.36929e-51	1.39344e-49	8.39418e-50	TRUE	down
Contig506	1568	871	0.848181	0.896342	15.0197	5.4584e-51	1.41565e-49	8.52797e-50	TRUE	down
AllClip454_c3577	1052	493	1.09348	1.14164	15.0171	5.67081e-51	1.46979e-49	8.85409e-50	TRUE	down
Contig3052	4928	3680	0.421296	0.469458	15.017	5.68084e-51	1.47143e-49	8.864e-50	TRUE	down
Contig3328	2494	1604	0.636787	0.684949	15.0152	5.8366e-51	1.5108e-49	9.10116e-50	TRUE	down
AllClip454_c1149	747	1485	-0.991283	-0.943122	-15.0029	7.03138e-51	1.81889e-49	1.09571e-49	TRUE	up
Contig9951	1594	892	0.837536	0.885697	14.9915	8.34942e-51	2.15845e-49	1.30026e-49	TRUE	down
Contig9787	528	1164	-1.14048	-1.09232	-14.9913	8.36503e-51	2.16109e-49	1.30186e-49	TRUE	up
454assembly1_rep_c4712	3351	2320	0.530467	0.578628	14.9767	1.04228e-50	2.69099e-49	1.62107e-49	TRUE	down
HM14MJ202G9CY8	606	202	1.58496	1.63312	14.9733	1.09758e-50	2.83192e-49	1.70597e-49	TRUE	down
454assembly1_rep_c509	1543	854	0.85343	0.901591	14.9731	1.10115e-50	2.83931e-49	1.71042e-49	TRUE	down
Contig5321	639	222	1.52526	1.57342	14.9675	1.19716e-50	3.08488e-49	1.85835e-49	TRUE	down
HM14MJ202GQL1P	4319	6007	-0.475947	-0.427786	-14.9657	1.2298e-50	3.16696e-49	1.9078e-49	TRUE	up
AllClip454_rep_c15891	6991	5527	0.339002	0.387163	14.9629	1.28243e-50	3.30036e-49	1.98816e-49	TRUE	down
AllClip454_rep_c16522	5095	3832	0.410985	0.459146	14.9607	1.32672e-50	3.41216e-49	2.05551e-49	TRUE	down
454assembly1_rep_c5398	5341	4050	0.399188	0.447349	14.9546	1.45327e-50	3.73522e-49	2.25012e-49	TRUE	down
Contig7127	3875	2769	0.484831	0.532992	14.9528	1.49269e-50	3.83407e-49	2.30967e-49	TRUE	down
AllClip454_rep_c19097	519	152	1.77166	1.81982	14.9494	1.57135e-50	4.03354e-49	2.42983e-49	TRUE	down
Contig6108	12807	10904	0.232075	0.280236	14.9338	1.98641e-50	5.09569e-49	3.06968e-49	TRUE	down
AllClip454_c2628	5073	3815	0.411156	0.459317	14.9335	1.996e-50	5.11702e-49	3.08253e-49	TRUE	down
Contig9056	1789	1045	0.77565	0.823812	14.9316	2.05348e-50	5.26102e-49	3.16927e-49	TRUE	down
HM14MJ201D24TA	33	289	-3.13053	-3.08237	-14.9307	2.08211e-50	5.33095e-49	3.2114e-49	TRUE	up
AllClip454_c2582	944	421	1.16497	1.21313	14.9301	2.09888e-50	5.36874e-49	3.23313e-49	TRUE	down
AllClip454_c10059	944	421	1.16497	1.21313	14.9301	2.09888e-50	5.36874e-49	3.23313e-49	TRUE	down
Contig9299	8536	10940	-0.357981	-0.309819	-14.9298	2.10743e-50	5.38544e-49	3.24423e-49	TRUE	up
Contig2720	1715	988	0.795626	0.843787	14.9222	2.36227e-50	6.03282e-49	3.63421e-49	TRUE	down
Contig6834	2585	1685	0.617416	0.665577	14.9043	3.08918e-50	7.88421e-49	4.7495e-49	TRUE	down
454assembly1_rep_c474	2368	1508	0.651033	0.699194	14.8985	3.37234e-50	8.6014e-49	5.18154e-49	TRUE	down
454assembly1_rep_c3817	938	418	1.16608	1.21425	14.8934	3.63628e-50	9.26869e-49	5.58352e-49	TRUE	down
Contig5136	3724	2644	0.494131	0.542292	14.8903	3.80914e-50	9.70312e-49	5.84522e-49	TRUE	down
AllClip454_c4423	729	280	1.38049	1.42865	14.8847	4.14209e-50	1.05445e-48	6.3521e-49	TRUE	down
Contig9262	5373	4085	0.395392	0.443553	14.8819	4.32373e-50	1.1e-48	6.62644e-49	TRUE	down
AllClip454_c9219	432	106	2.02697	2.07513	14.8793	4.48851e-50	1.14119e-48	6.87462e-49	TRUE	down
Contig8968	9640	7961	0.276083	0.324245	14.8768	4.66314e-50	1.18484e-48	7.13755e-49	TRUE	down
Contig2631	1119	545	1.03788	1.08604	14.8764	4.69149e-50	1.19129e-48	7.17639e-49	TRUE	down
AllClip454_c9983	1720	994	0.791091	0.839252	14.8753	4.76537e-50	1.20928e-48	7.28479e-49	TRUE	down
AllClip454_c5541	1414	761	0.893814	0.941975	14.8711	5.07826e-50	1.28786e-48	7.75817e-49	TRUE	down
Contig6084	4506	3323	0.439361	0.487522	14.8655	5.51649e-50	1.39812e-48	8.42234e-49	TRUE	down
HM14MJ202FS1U3	3630	2568	0.499324	0.547486	14.8286	9.5674e-50	2.42326e-48	1.45978e-48	TRUE	down
Contig4258	8128	10455	-0.363221	-0.31506	-14.8285	9.588e-50	2.42694e-48	1.462e-48	TRUE	up
AllClip454_c3234	1341	709	0.919452	0.967613	14.8103	1.25607e-49	3.17738e-48	1.91407e-48	TRUE	down
AllClip454_rep_c16432	3503	2461	0.509346	0.557508	14.8078	1.3041e-49	3.2968e-48	1.98601e-48	TRUE	down
AllClip454_rep_c20107	1025	481	1.09152	1.13968	14.8027	1.40625e-49	3.5528e-48	2.14023e-48	TRUE	down
AllClip454_c367	2446	1577	0.633242	0.681403	14.8021	1.41894e-49	3.5826e-48	2.15818e-48	TRUE	down
Contig6836	2529	1645	0.620479	0.668641	14.802	1.42202e-49	3.58812e-48	2.16151e-48	TRUE	down
AllClip454_c614	1491	822	0.85907	0.907231	14.7962	1.54977e-49	3.90801e-48	2.35421e-48	TRUE	down
Contig4250	6374	4988	0.353738	0.401899	14.7933	1.61885e-49	4.07963e-48	2.4576e-48	TRUE	down
Contig7580	4554	3371	0.433958	0.482119	14.7927	1.63203e-49	4.11024e-48	2.47604e-48	TRUE	down
AllClip454_c2912	1861	1108	0.74812	0.796281	14.7906	1.68557e-49	4.24242e-48	2.55566e-48	TRUE	down
Contig10232	1023	480	1.0917	1.13986	14.7902	1.69401e-49	4.26099e-48	2.56684e-48	TRUE	down
Contig1902	1729	1005	0.782742	0.830904	14.7872	1.77094e-49	4.4517e-48	2.68173e-48	TRUE	down
HM14MJ201EZEPH	3340	2324	0.523238	0.571399	14.7838	1.86259e-49	4.67915e-48	2.81875e-48	TRUE	down
AllClip454_c11597	79	394	-2.31827	-2.27011	-14.7798	1.97698e-49	4.96339e-48	2.98998e-48	TRUE	up
AllClip454_c34787	522	157	1.73329	1.78145	14.7743	2.14548e-49	5.38306e-48	3.24279e-48	TRUE	down
AllClip454_c28878	627	219	1.51753	1.5657	14.7733	2.17788e-49	5.46092e-48	3.28969e-48	TRUE	down
454assembly1_rep_c5567	2257	3464	-0.618033	-0.569871	-14.7709	2.25803e-49	5.65835e-48	3.40863e-48	TRUE	up
HM14MJ202G22FD	1423	772	0.882263	0.930424	14.7649	2.46581e-49	6.17517e-48	3.71996e-48	TRUE	down
HM14MJ202FM572	986	455	1.11572	1.16388	14.7647	2.47436e-49	6.19269e-48	3.73052e-48	TRUE	down
AllClip454_rep_c17317	1245	640	0.960002	1.00816	14.7643	2.48952e-49	6.22675e-48	3.75104e-48	TRUE	down
Contig3267	1033	488	1.08189	1.13005	14.7595	2.67395e-49	6.68386e-48	4.0264e-48	TRUE	down
AllClip454_rep_c15161	4317	3167	0.446912	0.495073	14.7565	2.79534e-49	6.98295e-48	4.20657e-48	TRUE	down
HM14MJ202JEINB	843	358	1.23557	1.28373	14.7484	3.14925e-49	7.86213e-48	4.7362e-48	TRUE	down
Contig6317	1748	1022	0.77431	0.822471	14.7389	3.62697e-49	9.04912e-48	5.45125e-48	TRUE	down
AllClip454_c8133	1042	495	1.07385	1.12202	14.7388	3.63413e-49	9.06133e-48	5.4586e-48	TRUE	down
AllClip454_rep_c38629	164	561	-1.7743	-1.72614	-14.7357	3.80282e-49	9.47604e-48	5.70843e-48	TRUE	up
Contig3357	3519	2480	0.504825	0.552987	14.7328	3.97025e-49	9.88711e-48	5.95606e-48	TRUE	down
HM14MJ202IGD5Q	207	638	-1.62393	-1.57576	-14.7242	4.50889e-49	1.12215e-47	6.75991e-48	TRUE	up
Contig10062	84	403	-2.26232	-2.21416	-14.7213	4.70565e-49	1.17039e-47	7.05051e-48	TRUE	up
Contig2926	1878	1125	0.739272	0.787433	14.7154	5.13372e-49	1.27607e-47	7.68712e-48	TRUE	down
HM14MJ201C9MYH	730	285	1.35693	1.4051	14.7092	5.62316e-49	1.39686e-47	8.41477e-48	TRUE	down
AllClip454_rep_c32013	1039	494	1.07261	1.12077	14.7044	6.04076e-49	1.49967e-47	9.03408e-48	TRUE	down
AllClip454_c4093	2117	1316	0.685862	0.734023	14.6995	6.49829e-49	1.61225e-47	9.71231e-48	TRUE	down
Contig10082	2305	1468	0.650915	0.699076	14.6968	6.76179e-49	1.67659e-47	1.00999e-47	TRUE	down
AllClip454_c3254	3274	2274	0.525822	0.573983	14.6966	6.77396e-49	1.67857e-47	1.01118e-47	TRUE	down
454assembly1_rep_c790	3660	2604	0.491114	0.539275	14.6874	7.76699e-49	1.92345e-47	1.1587e-47	TRUE	down
Contig3644	3824	2746	0.477751	0.525912	14.6748	9.35327e-49	2.31485e-47	1.39448e-47	TRUE	down
Contig5986	667	246	1.43903	1.48719	14.6715	9.81809e-49	2.42838e-47	1.46287e-47	TRUE	down
Contig3175	2097	1302	0.687597	0.735759	14.66	1.16216e-48	2.87268e-47	1.73052e-47	TRUE	down
Contig6309	1416	771	0.877019	0.92518	14.6589	1.18232e-48	2.92073e-47	1.75946e-47	TRUE	down
454assembly1_rep_c220	2478	1612	0.620324	0.668486	14.649	1.3676e-48	3.37633e-47	2.03392e-47	TRUE	down
Contig9096	8802	7217	0.286432	0.334593	14.6428	1.49782e-48	3.69554e-47	2.22539e-47	TRUE	down
Contig6819	1191	605	0.977166	1.02533	14.6428	1.49818e-48	3.69417e-47	2.22539e-47	TRUE	down
AllClip454_rep_c16310	42150	48045	-0.188854	-0.140692	-14.6353	1.67328e-48	4.12338e-47	2.48395e-47	TRUE	up
Contig9246	2070	1282	0.691235	0.739396	14.6281	1.85837e-48	4.57667e-47	2.75667e-47	TRUE	down
Contig9665	2970	2022	0.55468	0.602841	14.6281	1.85928e-48	4.5761e-47	2.75667e-47	TRUE	down
AllClip454_c3909	2616	1727	0.599094	0.647256	14.6271	1.88727e-48	4.64213e-47	2.79645e-47	TRUE	down
AllClip454_c5842	916	411	1.15621	1.20437	14.623	2.00268e-48	4.92297e-47	2.96563e-47	TRUE	down
Contig8943	6397	5026	0.347985	0.396146	14.6224	2.02201e-48	4.96744e-47	2.99242e-47	TRUE	down
AllClip454_rep_c14938	5564	4279	0.378849	0.42701	14.6211	2.06015e-48	5.05803e-47	3.04699e-47	TRUE	down
Contig3890	1571	891	0.818186	0.866347	14.6067	2.54721e-48	6.25004e-47	3.76506e-47	TRUE	down
AllClip454_rep_c38368	1290	679	0.925888	0.974049	14.6063	2.56078e-48	6.27949e-47	3.7828e-47	TRUE	down
AllClip454_rep_c16492	915	411	1.15463	1.20279	14.5999	2.81196e-48	6.8912e-47	4.1513e-47	TRUE	down
Contig9774	16415	19793	-0.269976	-0.221814	-14.5996	2.82696e-48	6.92373e-47	4.1709e-47	TRUE	up
HM14MJ202HGFOR	1243	645	0.946455	0.994616	14.5884	3.32924e-48	8.14892e-47	4.90896e-47	TRUE	down
454assembly1_rep_c3937	1364	735	0.892027	0.940189	14.5826	3.62416e-48	8.86536e-47	5.34055e-47	TRUE	down
HM14MJ201B4V5P	646	235	1.45887	1.50703	14.5811	3.70445e-48	9.05624e-47	5.45553e-47	TRUE	down
Contig468	1525	857	0.831442	0.879603	14.5779	3.88315e-48	9.4873e-47	5.71521e-47	TRUE	down
AllClip454_c2339	1245	647	0.944308	0.992469	14.574	4.10896e-48	1.00329e-46	6.04387e-47	TRUE	down
454assembly1_rep_c4109	1463	810	0.852936	0.901097	14.573	4.17159e-48	1.01796e-46	6.13225e-47	TRUE	down
454assembly1_rep_c216	2454	1597	0.619771	0.667932	14.5672	4.542e-48	1.10767e-46	6.67268e-47	TRUE	down
Contig4818	2903	1970	0.559349	0.60751	14.5624	4.87393e-48	1.1879e-46	7.15598e-47	TRUE	down
HM14MJ202H6K7A	71	370	-2.38163	-2.33347	-14.5616	4.92888e-48	1.20056e-46	7.23225e-47	TRUE	up
AllClip454_rep_c15837	5233	7046	-0.429166	-0.381005	-14.5535	5.54567e-48	1.34997e-46	8.13233e-47	TRUE	up
Contig6790	3535	2507	0.495748	0.543909	14.5467	6.12735e-48	1.49067e-46	8.97987e-47	TRUE	down
Contig4260	10291	8608	0.257633	0.305794	14.5428	6.49041e-48	1.57803e-46	9.50617e-47	TRUE	down
AllClip454_c25963	1352	728	0.893085	0.941246	14.532	7.59914e-48	1.84648e-46	1.11233e-46	TRUE	down
AllClip454_c5551	676	255	1.40653	1.45469	14.5289	7.94493e-48	1.92933e-46	1.16224e-46	TRUE	down
AllClip454_c287	1310	697	0.910336	0.958497	14.5232	8.64171e-48	2.09726e-46	1.26341e-46	TRUE	down
AllClip454_c6186	1145	576	0.991207	1.03937	14.5185	9.2578e-48	2.24542e-46	1.35266e-46	TRUE	down
Contig10219	3508	2486	0.496822	0.544984	14.517	9.45974e-48	2.29301e-46	1.38133e-46	TRUE	down
Contig6234	5087	3866	0.395973	0.444135	14.4979	1.24992e-47	3.02794e-46	1.82405e-46	TRUE	down
Contig4228	39565	45193	-0.191875	-0.143713	-14.4911	1.37989e-47	3.34076e-46	2.01249e-46	TRUE	up
HM14MJ201B4LMO	79	385	-2.28493	-2.23677	-14.4789	1.64742e-47	3.98605e-46	2.40122e-46	TRUE	up
Contig4610	1740	1028	0.759247	0.807408	14.4735	1.78066e-47	4.30584e-46	2.59386e-46	TRUE	down
454assembly1_c4860	621	222	1.48403	1.53219	14.4716	1.83094e-47	4.42475e-46	2.6655e-46	TRUE	down
454assembly1_rep_c3259	4008	2921	0.45642	0.504581	14.4677	1.93775e-47	4.68006e-46	2.8193e-46	TRUE	down
Contig7036	6082	4758	0.354191	0.402352	14.4656	1.99939e-47	4.82602e-46	2.90722e-46	TRUE	down
454assembly1_rep_c3902	1211	626	0.951964	1.00013	14.4653	2.00647e-47	4.84017e-46	2.91575e-46	TRUE	down
454assembly1_rep_c425	834	360	1.21205	1.26021	14.4595	2.18352e-47	5.26412e-46	3.17114e-46	TRUE	down
Contig4121	866	382	1.18079	1.22896	14.4469	2.62247e-47	6.31854e-46	3.80633e-46	TRUE	down
Contig4187	13222	16185	-0.291717	-0.243556	-14.4411	2.85398e-47	6.87222e-46	4.13987e-46	TRUE	up
AllClip454_c31743	3	196	-6.02975	-5.98159	-14.4378	2.99173e-47	7.19958e-46	4.33707e-46	TRUE	up
HM14MJ202GZUOF	610	216	1.49778	1.54594	14.4371	3.02227e-47	7.26869e-46	4.37871e-46	TRUE	down
HM14MJ202F1WP1	2435	1589	0.615803	0.663964	14.4344	3.14383e-47	7.55652e-46	4.5521e-46	TRUE	down
454assembly2_rep_c366	5998	4686	0.356125	0.404286	14.4295	3.37352e-47	8.10374e-46	4.88175e-46	TRUE	down
AllClip454_c21261	1460	814	0.842868	0.891029	14.4205	3.84398e-47	9.22833e-46	5.5592e-46	TRUE	down
AllClip454_c41619	904	409	1.14422	1.19238	14.4123	4.3334e-47	1.0397e-45	6.26324e-46	TRUE	down
Contig6806	798	1524	-0.933402	-0.885241	-14.4097	4.49959e-47	1.07893e-45	6.49955e-46	TRUE	up
Contig2998	735	296	1.31215	1.36031	14.4004	5.14422e-47	1.23277e-45	7.42626e-46	TRUE	down
Contig6474	1999	1237	0.692433	0.740594	14.3954	5.53275e-47	1.32508e-45	7.98237e-46	TRUE	down
454assembly1_rep_c4618	14584	12664	0.203653	0.251815	14.3909	5.90489e-47	1.41336e-45	8.51418e-46	TRUE	down
AllClip454_c27520	535	172	1.63713	1.68529	14.3876	6.19322e-47	1.48149e-45	8.92458e-46	TRUE	down
AllClip454_rep_c15586	2502	1647	0.603241	0.651402	14.3861	6.32559e-47	1.51225e-45	9.10989e-46	TRUE	down
AllClip454_c28452	2495	1642	0.603586	0.651747	14.3727	7.67694e-47	1.83422e-45	1.10495e-45	TRUE	down
454assembly1_rep_c1891	1396	768	0.862121	0.910282	14.3576	9.54519e-47	2.27923e-45	1.37303e-45	TRUE	down
Contig8569	5467	4217	0.374532	0.422694	14.3573	9.58582e-47	2.28757e-45	1.37805e-45	TRUE	down
Contig4661	877	1631	-0.895108	-0.846947	-14.357	9.62493e-47	2.29554e-45	1.38285e-45	TRUE	up
HM14MJ202H96G6	326	61	2.41799	2.46615	14.3548	9.93726e-47	2.36862e-45	1.42687e-45	TRUE	down
Contig6139	2432	1592	0.611303	0.659464	14.3389	1.24993e-46	2.97753e-45	1.79368e-45	TRUE	down
Contig3391	1757	1048	0.745475	0.793637	14.3302	1.41791e-46	3.37568e-45	2.03353e-45	TRUE	down
454assembly1_c4663	880	395	1.15565	1.20381	14.3275	1.47241e-46	3.50333e-45	2.11043e-45	TRUE	down
HM14MJ202G00ZX	1123	567	0.985937	1.0341	14.3185	1.67787e-46	3.98982e-45	2.40349e-45	TRUE	down
Contig6496	875	392	1.15843	1.20659	14.3129	1.81871e-46	4.32217e-45	2.6037e-45	TRUE	down
HM14MJ202G9MWE	1847	1120	0.721685	0.769846	14.3111	1.86657e-46	4.43328e-45	2.67063e-45	TRUE	down
Contig7082	2580	1716	0.588322	0.636483	14.311	1.86815e-46	4.4344e-45	2.67131e-45	TRUE	down
AllClip454_rep_c17340	8149	6657	0.291751	0.339912	14.2999	2.19216e-46	5.20041e-45	3.13276e-45	TRUE	down
AllClip454_c9689	1559	895	0.800661	0.848823	14.2998	2.19479e-46	5.20356e-45	3.13466e-45	TRUE	down
Contig1344	5047	3849	0.390942	0.439104	14.2896	2.54019e-46	6.01889e-45	3.62582e-45	TRUE	down
HM14MJ201BD38D	3159	2204	0.519344	0.567505	14.2893	2.55146e-46	6.04203e-45	3.63976e-45	TRUE	down
Contig9133	8268	10536	-0.349717	-0.301556	-14.2812	2.86695e-46	6.78511e-45	4.0874e-45	TRUE	up
AllClip454_c13152	493	150	1.71663	1.76479	14.2649	3.62155e-46	8.56594e-45	5.16017e-45	TRUE	down
Contig9194	21495	19296	0.155699	0.203861	14.2628	3.73065e-46	8.81878e-45	5.31249e-45	TRUE	down
454assembly1_rep_c5264	4238	3138	0.433538	0.481699	14.2589	3.94864e-46	9.32857e-45	5.61959e-45	TRUE	down
Contig3905	1349	737	0.872154	0.920315	14.2446	4.84137e-46	1.14309e-44	6.88604e-45	TRUE	down
Contig2549	19399	17284	0.166545	0.214706	14.2434	4.92667e-46	1.16254e-44	7.00323e-45	TRUE	down
Contig2663	3067	2130	0.525975	0.574136	14.2278	6.15559e-46	1.45168e-44	8.74499e-45	TRUE	down
Contig9545	4606	3464	0.411075	0.459237	14.2272	6.2146e-46	1.46473e-44	8.82362e-45	TRUE	down
HM14MJ201CESH7	2373	1550	0.614444	0.662605	14.2236	6.53727e-46	1.53987e-44	9.2763e-45	TRUE	down
Contig4590	766	321	1.25477	1.30293	14.2216	6.73116e-46	1.58461e-44	9.54581e-45	TRUE	down
Contig6420	2854	1951	0.548772	0.596933	14.2136	7.54741e-46	1.77573e-44	1.06971e-44	TRUE	down
Contig8268	3443	2452	0.489707	0.537868	14.2116	7.76446e-46	1.82572e-44	1.09983e-44	TRUE	down
AllClip454_c902	1528	875	0.80429	0.852451	14.2085	8.11737e-46	1.90758e-44	1.14914e-44	TRUE	down
454assembly1_rep_c4485	401	934	-1.21982	-1.17166	-14.2075	8.23298e-46	1.93362e-44	1.16482e-44	TRUE	up
Contig10236	1439	807	0.834426	0.882587	14.2016	8.95896e-46	2.10289e-44	1.26679e-44	TRUE	down
AllClip454_rep_c17176	2036	1277	0.672979	0.72114	14.1941	9.96052e-46	2.33661e-44	1.40759e-44	TRUE	down
Contig2716	2321	1509	0.621154	0.669315	14.1929	1.01445e-45	2.37839e-44	1.43275e-44	TRUE	down
Contig5363	1378	761	0.856608	0.904769	14.1919	1.02821e-45	2.40923e-44	1.45133e-44	TRUE	down
Contig2450	7763	6315	0.297832	0.345993	14.1918	1.03046e-45	2.41309e-44	1.45366e-44	TRUE	down
AllClip454_rep_c17008	820	358	1.19566	1.24383	14.1914	1.03507e-45	2.42247e-44	1.45931e-44	TRUE	down
AllClip454_c1258	525	170	1.62678	1.67494	14.1904	1.05078e-45	2.45781e-44	1.4806e-44	TRUE	down
Contig2812	1121	570	0.975752	1.02391	14.1898	1.05908e-45	2.47577e-44	1.49142e-44	TRUE	down
AllClip454_rep_c20013	3382	2402	0.493641	0.541802	14.1785	1.24553e-45	2.90992e-44	1.75295e-44	TRUE	down
454assembly1_rep_c3996	2077	1311	0.663834	0.711995	14.177	1.27199e-45	2.96999e-44	1.78914e-44	TRUE	down
Contig10208	2200	1411	0.640786	0.688947	14.1749	1.30984e-45	3.0566e-44	1.84131e-44	TRUE	down
Contig6443	3599	2589	0.475201	0.523362	14.1737	1.33258e-45	3.10786e-44	1.87219e-44	TRUE	down
Contig4030	1974	3058	-0.631466	-0.583305	-14.1724	1.35843e-45	3.1663e-44	1.9074e-44	TRUE	up
Contig6276	3505	4944	-0.496264	-0.448103	-14.1719	1.36839e-45	3.18767e-44	1.92027e-44	TRUE	up
Contig4394	4410	3296	0.420062	0.468224	14.1715	1.37549e-45	3.20232e-44	1.9291e-44	TRUE	down
AllClip454_c177	961	456	1.0755	1.12366	14.171	1.38431e-45	3.22099e-44	1.94035e-44	TRUE	down
Contig1017	1195	625	0.935083	0.983244	14.1683	1.43973e-45	3.34799e-44	2.01685e-44	TRUE	down
Contig7202	2822	1927	0.550361	0.598523	14.1674	1.45797e-45	3.38846e-44	2.04123e-44	TRUE	down
Contig3289	967	461	1.06875	1.11691	14.1463	1.96785e-45	4.57081e-44	2.75348e-44	TRUE	down
HM14MJ201E0AEV	421	112	1.91032	1.95848	14.1461	1.9744e-45	4.58336e-44	2.76104e-44	TRUE	down
Contig10167	4281	3186	0.426202	0.474363	14.1307	2.45692e-45	5.70016e-44	3.43381e-44	TRUE	down
AllClip454_rep_c32256	647	246	1.39511	1.44327	14.1302	2.47327e-45	5.73477e-44	3.45466e-44	TRUE	down
Contig2850	144	503	-1.80449	-1.75633	-14.1231	2.73673e-45	6.342e-44	3.82046e-44	TRUE	up
AllClip454_c441	1201	2055	-0.774902	-0.726741	-14.1194	2.88564e-45	6.6832e-44	4.026e-44	TRUE	up
AllClip454_c1657	469	139	1.7545	1.80266	14.119	2.9014e-45	6.71581e-44	4.04565e-44	TRUE	down
AllClip454_c12565	1019	499	1.03004	1.0782	14.1128	3.16779e-45	7.32819e-44	4.41455e-44	TRUE	down
Contig5740	1685	2685	-0.672173	-0.624012	-14.1068	3.44913e-45	7.97442e-44	4.80384e-44	TRUE	up
AllClip454_c1420	1373	761	0.851363	0.899525	14.0968	3.97202e-45	9.17804e-44	5.52891e-44	TRUE	down
454assembly1_rep_c4190	9305	11693	-0.329567	-0.281406	-14.0888	4.44745e-45	1.02707e-43	6.18713e-44	TRUE	up
Contig2965	832	1553	-0.900402	-0.852241	-14.0842	4.75179e-45	1.09672e-43	6.6067e-44	TRUE	up
Contig9929	18027	15998	0.172268	0.220429	14.0823	4.87917e-45	1.12547e-43	6.77991e-44	TRUE	down
Contig10038	8341	10590	-0.34441	-0.296249	-14.0787	5.13271e-45	1.18327e-43	7.1281e-44	TRUE	up
454assembly1_rep_c1655	4541	3420	0.409014	0.457175	14.068	5.97151e-45	1.37585e-43	8.28822e-44	TRUE	down
HM14MJ201A6LVR	909	423	1.10362	1.15178	14.0585	6.82807e-45	1.5723e-43	9.47164e-44	TRUE	down
AllClip454_c14370	660	256	1.36632	1.41448	14.0568	6.99889e-45	1.61071e-43	9.70302e-44	TRUE	down
AllClip454_c6648	883	405	1.12449	1.17265	14.0562	7.06236e-45	1.62438e-43	9.78539e-44	TRUE	down
Contig4236	641	244	1.39344	1.4416	14.0524	7.44722e-45	1.71192e-43	1.03127e-43	TRUE	down
Contig8991	8694	7189	0.274229	0.32239	14.0516	7.53121e-45	1.73023e-43	1.0423e-43	TRUE	down
AllClip454_rep_c42017	669	262	1.35244	1.4006	14.0472	8.01856e-45	1.84114e-43	1.10912e-43	TRUE	down
Contig9656	37122	42404	-0.191926	-0.143765	-14.0414	8.70301e-45	1.99715e-43	1.2031e-43	TRUE	up
454assembly1_rep_c4275	1913	1186	0.689733	0.737894	14.0375	9.18626e-45	2.10684e-43	1.26917e-43	TRUE	down
Contig3880	4084	3022	0.434479	0.48264	14.0224	1.13653e-44	2.6051e-43	1.56933e-43	TRUE	down
AllClip454_rep_c23361	1342	741	0.856839	0.905	14.0083	1.38642e-44	3.17606e-43	1.91328e-43	TRUE	down
Contig8902	9725	8152	0.254544	0.302705	14.0018	1.51928e-44	3.47846e-43	2.09544e-43	TRUE	down
AllClip454_rep_c23755	647	249	1.37762	1.42578	14.0014	1.52856e-44	3.4977e-43	2.10704e-43	TRUE	down
Contig4682	2042	1292	0.660377	0.708538	13.9972	1.62231e-44	3.71009e-43	2.23498e-43	TRUE	down
Contig9971	1330	733	0.859541	0.907702	13.9806	2.04646e-44	4.67742e-43	2.81771e-43	TRUE	down
AllClip454_rep_c20023	1526	2471	-0.69534	-0.647179	-13.9791	2.0909e-44	4.77627e-43	2.87725e-43	TRUE	up
Contig10042	5988	7860	-0.392455	-0.344294	-13.9789	2.09691e-44	4.78726e-43	2.88388e-43	TRUE	up
AllClip454_c1416	1100	562	0.968861	1.01702	13.9784	2.11254e-44	4.82019e-43	2.90371e-43	TRUE	down
Contig9248	5055	3884	0.380168	0.428329	13.9761	2.18127e-44	4.9742e-43	2.99649e-43	TRUE	down
AllClip454_c26149	717	295	1.28126	1.32942	13.9746	2.22717e-44	5.07597e-43	3.05779e-43	TRUE	down
Contig6607	3305	4682	-0.502475	-0.454313	-13.9673	2.468e-44	5.62166e-43	3.38652e-43	TRUE	up
AllClip454_rep_c21272	7914	6480	0.288413	0.336574	13.9618	2.66432e-44	6.06539e-43	3.65383e-43	TRUE	down
HM14MJ201EORJ0	1454	829	0.810583	0.858744	13.9473	3.26948e-44	7.43881e-43	4.48119e-43	TRUE	down
AllClip454_rep_c20884	1283	699	0.876157	0.924318	13.9425	3.49295e-44	7.94273e-43	4.78475e-43	TRUE	down
AllClip454_c3651	5712	4476	0.351786	0.399947	13.9406	3.58684e-44	8.15161e-43	4.91058e-43	TRUE	down
Contig9647	3261	2315	0.494302	0.542463	13.9379	3.72719e-44	8.46578e-43	5.09984e-43	TRUE	down
HM14MJ201DAE97	237	660	-1.47758	-1.42942	-13.934	3.93906e-44	8.94193e-43	5.38667e-43	TRUE	up
454assembly1_rep_c5395	2434	1617	0.590009	0.638171	13.9329	3.9951e-44	9.06401e-43	5.46021e-43	TRUE	down
AllClip454_c14742	293	51	2.52233	2.57049	13.9305	4.13391e-44	9.37364e-43	5.64674e-43	TRUE	down
Contig4858	1708	1028	0.732468	0.780629	13.9287	4.23955e-44	9.60773e-43	5.78776e-43	TRUE	down
AllClip454_c3192	3115	2191	0.507643	0.555804	13.9251	4.46036e-44	1.01024e-42	6.08576e-43	TRUE	down
AllClip454_c10269	7566	6165	0.29543	0.343591	13.919	4.85345e-44	1.09865e-42	6.61835e-43	TRUE	down
Contig4142	1783	1088	0.712628	0.760789	13.9173	4.97179e-44	1.1248e-42	6.77589e-43	TRUE	down
AllClip454_rep_c20522	1259	682	0.884435	0.932596	13.9152	5.11951e-44	1.15757e-42	6.97328e-43	TRUE	down
Contig2750	2007	1268	0.662486	0.710647	13.9129	5.28909e-44	1.19524e-42	7.2002e-43	TRUE	down
AllClip454_rep_c15476	1192	2029	-0.767385	-0.719223	-13.9027	6.09669e-44	1.37696e-42	8.29492e-43	TRUE	up
Contig9562	6093	4824	0.336923	0.385084	13.8988	6.44131e-44	1.45398e-42	8.75886e-43	TRUE	down
AllClip454_rep_c17236	2682	1827	0.553833	0.601994	13.8832	8.00427e-44	1.80576e-42	1.0878e-42	TRUE	down
AllClip454_c4639	3144	2219	0.502692	0.550853	13.877	8.72819e-44	1.96797e-42	1.18552e-42	TRUE	down
Contig3085	2230	1452	0.619002	0.667163	13.8723	9.32599e-44	2.10158e-42	1.266e-42	TRUE	down
HM14MJ201CES00	531	180	1.56071	1.60888	13.8662	1.01566e-43	2.28746e-42	1.37798e-42	TRUE	down
Contig4951	1164	613	0.925132	0.973293	13.8657	1.02254e-43	2.30165e-42	1.38653e-42	TRUE	down
454assembly1_c1056	1637	975	0.74758	0.795741	13.8638	1.05027e-43	2.36276e-42	1.42334e-42	TRUE	down
AllClip454_rep_c17495	549	191	1.52323	1.57139	13.8605	1.09915e-43	2.47133e-42	1.48874e-42	TRUE	down
Contig4644	1321	731	0.853687	0.901848	13.8574	1.14684e-43	2.5771e-42	1.55246e-42	TRUE	down
Contig925	2373	1571	0.595029	0.64319	13.8534	1.2134e-43	2.72514e-42	1.64164e-42	TRUE	down
AllClip454_rep_c19882	1943	1220	0.671405	0.719566	13.8397	1.4689e-43	3.29712e-42	1.98621e-42	TRUE	down
Contig8191	4011	5516	-0.45966	-0.411499	-13.834	1.58947e-43	3.56575e-42	2.14803e-42	TRUE	up
Contig6602	1598	946	0.756355	0.804517	13.8276	1.73665e-43	3.89376e-42	2.34562e-42	TRUE	down
HM14MJ201BWEKM	1293	711	0.862801	0.910962	13.8265	1.76432e-43	3.95357e-42	2.38166e-42	TRUE	down
454assembly1_rep_c5432	1780	1090	0.707549	0.75571	13.8249	1.80267e-43	4.03726e-42	2.43207e-42	TRUE	down
Contig9989	1852	1148	0.689961	0.738123	13.8156	2.05147e-43	4.59191e-42	2.7662e-42	TRUE	down
AllClip454_c4061	825	372	1.14909	1.19725	13.8127	2.13729e-43	4.78132e-42	2.8803e-42	TRUE	down
454assembly1_rep_c2912	1227	662	0.890232	0.938393	13.8088	2.25668e-43	5.04559e-42	3.03949e-42	TRUE	down
Contig3285	2692	1840	0.548973	0.597134	13.8084	2.26707e-43	5.06599e-42	3.05178e-42	TRUE	down
454assembly1_rep_c2088	6731	5413	0.314392	0.362554	13.8075	2.2954e-43	5.12644e-42	3.08677e-42	TRUE	down
Contig3333	1001	496	1.01303	1.06119	13.8075	2.29562e-43	5.12407e-42	3.08677e-42	TRUE	down
AllClip454_c1712	2935	2046	0.520554	0.568716	13.7998	2.5543e-43	5.6983e-42	3.43269e-42	TRUE	down
Contig2762	1816	1120	0.697265	0.745427	13.7986	2.59881e-43	5.79437e-42	3.49057e-42	TRUE	down
AllClip454_rep_c35901	1893	1182	0.679444	0.727606	13.7938	2.77644e-43	6.18697e-42	3.72707e-42	TRUE	down
Contig7087	545	190	1.52026	1.56842	13.7909	2.89292e-43	6.44294e-42	3.88127e-42	TRUE	down
HM14MJ202GB3JC	1333	743	0.843243	0.891404	13.784	3.18334e-43	7.08581e-42	4.26854e-42	TRUE	down
AllClip454_c1402	1350	756	0.836501	0.884663	13.7828	3.23656e-43	7.20026e-42	4.33748e-42	TRUE	down
AllClip454_rep_c16464	1103	571	0.94987	0.998031	13.7813	3.30161e-43	7.34091e-42	4.42221e-42	TRUE	down
AllClip454_c3826	1363	766	0.831369	0.879531	13.7809	3.32219e-43	7.38257e-42	4.44731e-42	TRUE	down
Contig9125	70909	68095	0.0584199	0.106581	13.78	3.36235e-43	7.46766e-42	4.49857e-42	TRUE	down
AllClip454_rep_c20673	12765	15552	-0.284907	-0.236745	-13.7762	3.54429e-43	7.86738e-42	4.73936e-42	TRUE	up
Contig9027	2860	1984	0.527603	0.575764	13.7744	3.6353e-43	8.06493e-42	4.85836e-42	TRUE	down
AllClip454_c4353	2261	1483	0.608442	0.656604	13.7725	3.73262e-43	8.27625e-42	4.98567e-42	TRUE	down
Contig2851	1210	2044	-0.756388	-0.708227	-13.7669	4.03188e-43	8.93485e-42	5.38241e-42	TRUE	up
AllClip454_c4837	1013	506	1.00142	1.04959	13.7658	4.09301e-43	9.06529e-42	5.46099e-42	TRUE	down
AllClip454_rep_c17051	2043	1305	0.646639	0.694801	13.7619	4.32272e-43	9.56876e-42	5.76428e-42	TRUE	down
Contig9436	2580	1749	0.560841	0.609002	13.7585	4.53001e-43	1.00221e-41	6.03737e-42	TRUE	down
Contig2753	7057	5717	0.303797	0.351958	13.75	5.09086e-43	1.12567e-41	6.78109e-42	TRUE	down
Contig4862	1409	2303	-0.708843	-0.660682	-13.7449	5.46568e-43	1.20788e-41	7.27633e-42	TRUE	up
AllClip454_c19600	242	31	2.96467	3.01283	13.7439	5.54162e-43	1.22399e-41	7.37337e-42	TRUE	down
Contig3138	4344	3273	0.408411	0.456572	13.7427	5.62981e-43	1.24278e-41	7.48658e-42	TRUE	down
HM14MJ201ARTB6	2599	1766	0.557471	0.605633	13.7407	5.7945e-43	1.27843e-41	7.70134e-42	TRUE	down
454assembly1_rep_c1289	3177	4505	-0.503862	-0.455701	-13.7393	5.90747e-43	1.30264e-41	7.84716e-42	TRUE	up
Contig7217	6351	8251	-0.377585	-0.329424	-13.7392	5.91201e-43	1.30292e-41	7.84887e-42	TRUE	up
Contig10011	72919	80865	-0.149221	-0.101059	-13.7363	6.151e-43	1.35484e-41	8.16167e-42	TRUE	up
Contig6697	1472	2384	-0.695607	-0.647445	-13.7358	6.19472e-43	1.36372e-41	8.21516e-42	TRUE	up
AllClip454_c4663	2708	1858	0.543477	0.591638	13.735	6.26315e-43	1.37803e-41	8.30135e-42	TRUE	down
AllClip454_c2047	13318	16164	-0.279407	-0.231246	-13.7315	6.57285e-43	1.44538e-41	8.70704e-42	TRUE	up
AllClip454_c2895	757	328	1.2066	1.25476	13.7292	6.78759e-43	1.49178e-41	8.98658e-42	TRUE	down
HM14MJ202GYM85	1420	812	0.806339	0.854501	13.7252	7.17404e-43	1.57585e-41	9.49301e-42	TRUE	down
AllClip454_c5281	934	1672	-0.84008	-0.791919	-13.7222	7.48098e-43	1.64237e-41	9.89374e-42	TRUE	up
Contig3456	13458	11702	0.201709	0.24987	13.7219	7.50559e-43	1.64687e-41	9.92085e-42	TRUE	down
AllClip454_c769	1261	691	0.867811	0.915972	13.7175	7.97737e-43	1.74943e-41	1.05387e-41	TRUE	down
Contig6507	1282	707	0.858614	0.906775	13.7142	8.34615e-43	1.8293e-41	1.10198e-41	TRUE	down
Contig9188	3454	2497	0.468072	0.516233	13.713	8.48295e-43	1.85827e-41	1.11943e-41	TRUE	down
AllClip454_c14609	470	147	1.67684	1.72501	13.7084	9.04557e-43	1.98043e-41	1.19302e-41	TRUE	down
HM14MJ202H30JM	1222	662	0.884341	0.932502	13.7081	9.08342e-43	1.98763e-41	1.19736e-41	TRUE	down
AllClip454_rep_c33645	1740	1064	0.709589	0.75775	13.7008	1.00454e-42	2.19692e-41	1.32344e-41	TRUE	down
AllClip454_c346	845	389	1.11918	1.16734	13.7007	1.00548e-42	2.19778e-41	1.32395e-41	TRUE	down
AllClip454_c37	1422	815	0.80305	0.851211	13.6898	1.16868e-42	2.55313e-41	1.53802e-41	TRUE	down
HM14MJ202GSSY5	1242	678	0.873308	0.921469	13.6824	1.29312e-42	2.82343e-41	1.70085e-41	TRUE	down
454assembly1_rep_c1942	8133	6715	0.2764	0.324561	13.677	1.39314e-42	3.04015e-41	1.83141e-41	TRUE	down
AllClip454_c8676	2561	1738	0.559279	0.60744	13.6763	1.40736e-42	3.06951e-41	1.84909e-41	TRUE	down
Contig10234	4128	3088	0.41877	0.466931	13.6761	1.41064e-42	3.07499e-41	1.85239e-41	TRUE	down
Contig9201	2141	1390	0.6232	0.671361	13.6682	1.57219e-42	3.42528e-41	2.06341e-41	TRUE	down
HM14MJ202HXIVV	1843	1148	0.682933	0.731095	13.6674	1.58908e-42	3.46021e-41	2.08445e-41	TRUE	down
Contig7885	702	293	1.26057	1.30873	13.6614	1.72702e-42	3.75853e-41	2.26416e-41	TRUE	down
AllClip454_c5635	336	75	2.1635	2.21166	13.6587	1.79118e-42	3.89603e-41	2.34699e-41	TRUE	down
AllClip454_c3682	3126	2219	0.494408	0.542569	13.6488	2.05367e-42	4.46456e-41	2.68948e-41	TRUE	down
AllClip454_c165	2074	3142	-0.599267	-0.551106	-13.6486	2.05653e-42	4.46835e-41	2.69177e-41	TRUE	up
HM14MJ202HOEY0	73	348	-2.25312	-2.20496	-13.6448	2.16812e-42	4.70825e-41	2.83628e-41	TRUE	up
454assembly1_rep_c4135	877	413	1.08644	1.1346	13.6434	2.21083e-42	4.7984e-41	2.89059e-41	TRUE	down
AllClip454_rep_c16476	432	956	-1.14598	-1.09782	-13.6414	2.27149e-42	4.92738e-41	2.96829e-41	TRUE	up
Contig6853	13830	16720	-0.273774	-0.225612	-13.6389	2.35175e-42	5.09873e-41	3.07151e-41	TRUE	up
Contig9002	2588	1763	0.553805	0.601966	13.6372	2.40591e-42	5.21333e-41	3.14054e-41	TRUE	down
Contig4166	1610	964	0.739956	0.788117	13.6352	2.47262e-42	5.35499e-41	3.22588e-41	TRUE	down
AllClip454_rep_c21037	725	309	1.23037	1.27854	13.6342	2.50747e-42	5.42753e-41	3.26958e-41	TRUE	down
Contig3450	3414	4780	-0.485548	-0.437386	-13.6268	2.77385e-42	6.00087e-41	3.61496e-41	TRUE	up
Contig7245	1151	612	0.911284	0.959446	13.6245	2.86309e-42	6.19059e-41	3.72925e-41	TRUE	down
AllClip454_rep_c15324	2444	1644	0.572034	0.620195	13.6106	3.46311e-42	7.48391e-41	4.50836e-41	TRUE	down
HM14MJ201BHEX6	2319	1540	0.590572	0.638734	13.6105	3.46969e-42	7.49407e-41	4.51448e-41	TRUE	down
HM14MJ202H28HN	178	547	-1.61966	-1.5715	-13.6069	3.64434e-42	7.86706e-41	4.73917e-41	TRUE	up
AllClip454_rep_c46668	1982	1264	0.64896	0.697122	13.5947	4.30774e-42	9.29414e-41	5.59885e-41	TRUE	down
AllClip454_c2803	373	95	1.97318	2.02134	13.5937	4.36315e-42	9.40862e-41	5.66781e-41	TRUE	down
AllClip454_rep_c17637	2525	1713	0.559758	0.607919	13.5894	4.62983e-42	9.9783e-41	6.01099e-41	TRUE	down
HM14MJ202IP6XR	2290	3406	-0.572731	-0.52457	-13.5886	4.67912e-42	1.00791e-40	6.07173e-41	TRUE	up
Contig6098	6230	4980	0.323086	0.371248	13.5818	5.13833e-42	1.10623e-40	6.66402e-41	TRUE	down
HM14MJ202J1TF5	708	299	1.2436	1.29177	13.5816	5.14617e-42	1.10733e-40	6.6706e-41	TRUE	down
AllClip454_c5088	1006	507	0.988573	1.03673	13.5804	5.23455e-42	1.12574e-40	6.78151e-41	TRUE	down
AllClip454_rep_c15155	3942	2933	0.426551	0.474712	13.5688	6.13173e-42	1.31798e-40	7.93958e-41	TRUE	down
Contig9018	4329	3274	0.402979	0.451141	13.5686	6.15084e-42	1.32138e-40	7.96005e-41	TRUE	down
AllClip454_c30619	355	86	2.04541	2.09357	13.5647	6.48238e-42	1.39185e-40	8.38461e-41	TRUE	down
Contig9916	6193	4949	0.323501	0.371663	13.5555	7.34922e-42	1.57713e-40	9.50072e-41	TRUE	down
AllClip454_rep_c24695	857	402	1.0921	1.14026	13.5409	8.96277e-42	1.92236e-40	1.15804e-40	TRUE	down
Contig2992	2767	1920	0.527216	0.575378	13.5404	9.03406e-42	1.93662e-40	1.16663e-40	TRUE	down
HM14MJ201AYG7S	770	342	1.17086	1.21902	13.5358	9.61285e-42	2.05959e-40	1.24071e-40	TRUE	down
AllClip454_c3037	1993	1276	0.643313	0.691475	13.5351	9.69981e-42	2.07711e-40	1.25126e-40	TRUE	down
Contig6054	2148	1403	0.614479	0.66264	13.5331	9.96834e-42	2.13347e-40	1.28522e-40	TRUE	down
Contig5097	639	255	1.32532	1.37348	13.5262	1.09584e-41	2.34412e-40	1.41212e-40	TRUE	down
Contig9281	4006	2993	0.42057	0.468731	13.5202	1.18867e-41	2.54134e-40	1.53092e-40	TRUE	down
454assembly2_rep_c53	2323	3441	-0.566839	-0.518678	-13.5186	1.21412e-41	2.59437e-40	1.56286e-40	TRUE	up
Contig6492	3860	2865	0.430066	0.478227	13.5181	1.22283e-41	2.61158e-40	1.57323e-40	TRUE	down
Contig9759	3538	2584	0.453328	0.501489	13.5169	1.24319e-41	2.65364e-40	1.59857e-40	TRUE	down
Contig4459	3809	5241	-0.46043	-0.412269	-13.5081	1.40055e-41	2.98794e-40	1.79995e-40	TRUE	up
AllClip454_rep_c23324	2685	1853	0.535059	0.58322	13.5017	1.52891e-41	3.26005e-40	1.96388e-40	TRUE	down
AllClip454_c6062	818	376	1.12137	1.16953	13.5002	1.56009e-41	3.32477e-40	2.00286e-40	TRUE	down
HM14MJ201CL4IX	4739	3644	0.37906	0.427221	13.4998	1.56896e-41	3.34188e-40	2.01317e-40	TRUE	down
Contig9863	3289	4617	-0.489307	-0.441145	-13.4988	1.59031e-41	3.38556e-40	2.03948e-40	TRUE	up
Contig2844	9033	7572	0.254531	0.302692	13.4938	1.70051e-41	3.61823e-40	2.17964e-40	TRUE	down
Contig1087	3122	4415	-0.499943	-0.451782	-13.4935	1.70778e-41	3.63178e-40	2.1878e-40	TRUE	up
Contig1264	5346	4190	0.35151	0.399671	13.4779	2.10997e-41	4.48469e-40	2.70161e-40	TRUE	down
Contig983	6429	5172	0.313872	0.362033	13.476	2.16397e-41	4.59703e-40	2.76928e-40	TRUE	down
Contig3187	1713	1053	0.70202	0.750181	13.4759	2.16762e-41	4.60234e-40	2.77248e-40	TRUE	down
AllClip454_rep_c20290	834	388	1.10399	1.15215	13.4695	2.36393e-41	5.0165e-40	3.02197e-40	TRUE	down
Contig6601	4107	3086	0.412347	0.460508	13.4686	2.39386e-41	5.07733e-40	3.05861e-40	TRUE	down
Contig6577	8593	7167	0.261793	0.309954	13.4598	2.69582e-41	5.71474e-40	3.4426e-40	TRUE	down
Contig3043	4125	3103	0.41073	0.458892	13.4545	2.89831e-41	6.14073e-40	3.69922e-40	TRUE	down
AllClip454_rep_c16847	1011	515	0.973139	1.0213	13.4473	3.1914e-41	6.75815e-40	4.07115e-40	TRUE	down
454assembly1_rep_c2855	4197	3168	0.405786	0.453947	13.4367	3.6866e-41	7.80264e-40	4.70036e-40	TRUE	down
AllClip454_rep_c27063	1989	1278	0.638155	0.686317	13.4327	3.89024e-41	8.22931e-40	4.95739e-40	TRUE	down
454assembly1_rep_c5579	7481	9511	-0.346366	-0.298205	-13.4256	4.2789e-41	9.04669e-40	5.44979e-40	TRUE	up
AllClip454_c25476	442	136	1.70044	1.7486	13.4206	4.57847e-41	9.67494e-40	5.82825e-40	TRUE	down
Contig1611	1428	831	0.781076	0.829237	13.4155	4.9081e-41	1.0366e-39	6.24456e-40	TRUE	down
AllClip454_c24066	6197	4967	0.319195	0.367356	13.4128	5.08863e-41	1.07417e-39	6.47084e-40	TRUE	down
Contig4191	6344	5101	0.314613	0.362774	13.4123	5.12131e-41	1.08049e-39	6.50897e-40	TRUE	down
Contig6329	532	190	1.48543	1.53359	13.4035	5.77071e-41	1.21686e-39	7.33046e-40	TRUE	down
AllClip454_c11424	750	332	1.17571	1.22387	13.4007	5.99e-41	1.26244e-39	7.60502e-40	TRUE	down
Contig8970	46397	52242	-0.171179	-0.123017	-13.3853	7.36747e-41	1.55194e-39	9.34896e-40	TRUE	up
AllClip454_c3128	3028	2153	0.492017	0.540178	13.3794	7.97521e-41	1.67907e-39	1.01148e-39	TRUE	down
HM14MJ201A75EV	3245	2340	0.47171	0.519871	13.3769	8.25353e-41	1.73675e-39	1.04623e-39	TRUE	down
HM14MJ201B7SFS	444	138	1.68589	1.73405	13.3727	8.72993e-41	1.83604e-39	1.10604e-39	TRUE	down
HM14MJ201BL2QQ	1384	799	0.792577	0.840738	13.3637	9.85653e-41	2.07189e-39	1.24812e-39	TRUE	down
AllClip454_c1498	2605	1794	0.538103	0.586265	13.3614	1.01694e-40	2.13654e-39	1.28707e-39	TRUE	down
Contig226	34134	31806	0.101911	0.150072	13.3565	1.08497e-40	2.27826e-39	1.37244e-39	TRUE	down
454assembly1_c4037	1030	532	0.953146	1.00131	13.3536	1.12864e-40	2.36872e-39	1.42693e-39	TRUE	down
AllClip454_c2358	1144	617	0.890745	0.938906	13.3396	1.36128e-40	2.85547e-39	1.72015e-39	TRUE	down
454assembly1_rep_c482	2873	2023	0.506062	0.554223	13.3388	1.37611e-40	2.88509e-39	1.73799e-39	TRUE	down
AllClip454_c3364	9736	12065	-0.309427	-0.261266	-13.3335	1.47887e-40	3.0989e-39	1.8668e-39	TRUE	up
AllClip454_rep_c16210	1533	917	0.741364	0.789525	13.3257	1.64135e-40	3.43757e-39	2.07081e-39	TRUE	down
Contig3258	3432	2506	0.453663	0.501824	13.321	1.74802e-40	3.65905e-39	2.20424e-39	TRUE	down
Contig10204	3395	4727	-0.477513	-0.429352	-13.3207	1.75501e-40	3.67176e-39	2.21189e-39	TRUE	up
AllClip454_rep_c17055	2503	1711	0.548819	0.59698	13.3118	1.97709e-40	4.13423e-39	2.49049e-39	TRUE	down
Contig8935	6465	5223	0.307772	0.355933	13.3001	2.31253e-40	4.83314e-39	2.91151e-39	TRUE	down
Contig6305	938	467	1.00617	1.05433	13.2953	2.46455e-40	5.14816e-39	3.10129e-39	TRUE	down
454assembly1_rep_c2777	1564	2471	-0.659854	-0.611693	-13.2941	2.50408e-40	5.22801e-39	3.14939e-39	TRUE	up
Contig2868	562	211	1.41333	1.46149	13.2936	2.52198e-40	5.26265e-39	3.17025e-39	TRUE	down
AllClip454_c9236	697	299	1.22101	1.26917	13.292	2.57655e-40	5.37371e-39	3.23716e-39	TRUE	down
AllClip454_rep_c16808	4715	3641	0.372923	0.421084	13.2862	2.7826e-40	5.80043e-39	3.49422e-39	TRUE	down
Contig3813	2031	1320	0.621652	0.669814	13.2853	2.81647e-40	5.86799e-39	3.53491e-39	TRUE	down
454assembly1_rep_c2159	611	1200	-0.97379	-0.925629	-13.2766	3.16474e-40	6.59016e-39	3.96995e-39	TRUE	up
AllClip454_rep_c27363	981	499	0.975213	1.02337	13.2685	3.52762e-40	7.342e-39	4.42287e-39	TRUE	down
AllClip454_rep_c18523	967	489	0.983681	1.03184	13.263	3.79568e-40	7.89581e-39	4.75649e-39	TRUE	down
Contig9671	935	466	1.00464	1.0528	13.2583	4.03989e-40	8.39944e-39	5.05988e-39	TRUE	down
AllClip454_rep_c17013	1120	602	0.895663	0.943825	13.2568	4.12083e-40	8.56328e-39	5.15857e-39	TRUE	down
HM14MJ202JWIPV	1864	2848	-0.611547	-0.563386	-13.2557	4.18248e-40	8.68689e-39	5.23303e-39	TRUE	up
AllClip454_rep_c35393	5593	4434	0.335014	0.383175	13.2546	4.24236e-40	8.80669e-39	5.30521e-39	TRUE	down
Contig4725	1391	809	0.781911	0.830072	13.2519	4.39664e-40	9.12223e-39	5.49529e-39	TRUE	down
Contig2994	2382	1613	0.562427	0.610588	13.2508	4.46638e-40	9.26214e-39	5.57957e-39	TRUE	down
Contig9685	4632	3570	0.375711	0.423872	13.2495	4.53922e-40	9.4083e-39	5.66762e-39	TRUE	down
AllClip454_rep_c15646	1330	762	0.803563	0.851725	13.2463	4.73823e-40	9.81572e-39	5.91305e-39	TRUE	down
Contig3949	2825	1988	0.506933	0.555094	13.2457	4.77678e-40	9.89046e-39	5.95807e-39	TRUE	down
Contig9309	1158	631	0.875923	0.924085	13.2431	4.94516e-40	1.02338e-38	6.1649e-39	TRUE	down
Contig2276	1983	1283	0.628164	0.676325	13.24	5.15146e-40	1.06552e-38	6.41877e-39	TRUE	down
Contig7056	9215	7774	0.245327	0.293488	13.2358	5.45206e-40	1.12712e-38	6.78981e-39	TRUE	down
HM14MJ202I1YH0	16136	14335	0.170741	0.218902	13.2343	5.5646e-40	1.14979e-38	6.92639e-39	TRUE	down
Contig9398	2886	2041	0.499795	0.547956	13.2322	5.72111e-40	1.18152e-38	7.11753e-39	TRUE	down
AllClip454_c11484	1073	568	0.917687	0.965848	13.2279	6.05827e-40	1.2505e-38	7.5331e-39	TRUE	down
454assembly1_rep_c817	7226	9191	-0.347025	-0.298863	-13.2255	6.25554e-40	1.29056e-38	7.77439e-39	TRUE	up
AllClip454_rep_c22205	1429	840	0.766545	0.814706	13.2182	6.88521e-40	1.41973e-38	8.55254e-39	TRUE	down
AllClip454_c5707	901	443	1.02422	1.07238	13.2122	7.46246e-40	1.53796e-38	9.2648e-39	TRUE	down
Contig2715	4276	3257	0.392718	0.440879	13.202	8.54587e-40	1.76034e-38	1.06044e-38	TRUE	down
AllClip454_c3545	525	190	1.46632	1.51448	13.1927	9.66672e-40	1.9902e-38	1.19891e-38	TRUE	down
AllClip454_rep_c14860	7368	9349	-0.343539	-0.295378	-13.1911	9.87763e-40	2.03258e-38	1.22444e-38	TRUE	up
AllClip454_c8716	818	385	1.08724	1.1354	13.184	1.08504e-39	2.2316e-38	1.34433e-38	TRUE	down
AllClip454_rep_c15673	637	262	1.28173	1.32989	13.1755	1.21401e-39	2.49557e-38	1.50335e-38	TRUE	down
AllClip454_c811	9139	11364	-0.314363	-0.266201	-13.1734	1.24813e-39	2.56439e-38	1.54434e-38	TRUE	up
Contig4712	1148	626	0.874888	0.923049	13.1734	1.24839e-39	2.56362e-38	1.54434e-38	TRUE	down
HM14MJ202H9VGQ	77281	85295	-0.142347	-0.0941862	-13.1643	1.40851e-39	2.89094e-38	1.74152e-38	TRUE	up
Contig2214	548	205	1.41855	1.46671	13.162	1.45252e-39	2.97974e-38	1.79502e-38	TRUE	down
Contig2577	1466	872	0.749485	0.797646	13.1467	1.77666e-39	3.64284e-38	2.19447e-38	TRUE	down
Contig6468	996	514	0.954377	1.00254	13.1447	1.82559e-39	3.74124e-38	2.25375e-38	TRUE	down
Contig4189	10639	9122	0.22194	0.270102	13.1418	1.89677e-39	3.88513e-38	2.34042e-38	TRUE	down
Contig3271	1085	580	0.90357	0.951731	13.1393	1.95994e-39	4.01248e-38	2.41714e-38	TRUE	down
454assembly1_rep_c874	3140	2266	0.470617	0.518778	13.1335	2.11674e-39	4.33126e-38	2.60918e-38	TRUE	down
Contig3985	2570	1779	0.530702	0.578863	13.1206	2.51083e-39	5.13502e-38	3.09337e-38	TRUE	down
AllClip454_c943	1803	1143	0.657574	0.705735	13.1069	3.00796e-39	6.14859e-38	3.70395e-38	TRUE	down
Contig9339	30866	35339	-0.195243	-0.147081	-13.1058	3.05141e-39	6.23422e-38	3.75553e-38	TRUE	up
454assembly1_rep_c413	14463	12756	0.181191	0.229352	13.1036	3.14057e-39	6.4131e-38	3.86329e-38	TRUE	down
AllClip454_rep_c31424	669	285	1.23104	1.27921	13.1024	3.19052e-39	6.51179e-38	3.92274e-38	TRUE	down
AllClip454_c1591	936	472	0.987722	1.03588	13.0906	3.72814e-39	7.60517e-38	4.5814e-38	TRUE	down
Contig9438	8080	6735	0.262677	0.310839	13.0871	3.90447e-39	7.96083e-38	4.79566e-38	TRUE	down
Contig6676	1782	1127	0.66101	0.709171	13.0859	3.96183e-39	8.07367e-38	4.86363e-38	TRUE	down
Contig2724	2417	1652	0.549004	0.597165	13.0847	4.0261e-39	8.20046e-38	4.94001e-38	TRUE	down
AllClip454_c1934	597	238	1.32677	1.37493	13.0846	4.03222e-39	8.20876e-38	4.94501e-38	TRUE	down
Contig6232	6759	5515	0.293449	0.34161	13.0844	4.04539e-39	8.23137e-38	4.95863e-38	TRUE	down
HM14MJ201EZHEU	597	1170	-0.970706	-0.922544	-13.0729	4.70483e-39	9.56832e-38	5.76402e-38	TRUE	up
HM14MJ201DF2ZT	1244	703	0.82339	0.871551	13.0642	5.277e-39	1.07265e-37	6.46171e-38	TRUE	down
Contig3604	1545	938	0.719947	0.768108	13.0632	5.34095e-39	1.0851e-37	6.5367e-38	TRUE	down
AllClip454_c307	1901	1225	0.633977	0.682138	13.0617	5.45222e-39	1.10714e-37	6.6695e-38	TRUE	down
AllClip454_c451	697	305	1.19235	1.24051	13.0565	5.8363e-39	1.18453e-37	7.13571e-38	TRUE	down
HM14MJ202FYKA1	1011	528	0.937173	0.985334	13.0549	5.95892e-39	1.20881e-37	7.28195e-38	TRUE	down
AllClip454_c31561	18	201	-3.48113	-3.43297	-13.0505	6.31225e-39	1.27984e-37	7.70981e-38	TRUE	up
AllClip454_rep_c15919	3153	2283	0.465794	0.513956	13.0492	6.42071e-39	1.30117e-37	7.83832e-38	TRUE	down
Contig10193	9063	7656	0.243398	0.291559	13.0442	6.85407e-39	1.38829e-37	8.36314e-38	TRUE	down
Contig4714	1087	585	0.893843	0.942005	13.039	7.34434e-39	1.48684e-37	8.95681e-38	TRUE	down
Contig8929	3582	4922	-0.458479	-0.410318	-13.033	7.94118e-39	1.60685e-37	9.67979e-38	TRUE	up
Contig10205	8467	7102	0.253626	0.301787	13.0271	8.57633e-39	1.7345e-37	1.04487e-37	TRUE	down
AllClip454_c5019	810	384	1.07682	1.12498	13.0224	9.12741e-39	1.84502e-37	1.11145e-37	TRUE	down
Contig8967	23936	27754	-0.213514	-0.165352	-13.0151	1.00422e-38	2.02892e-37	1.22223e-37	TRUE	up
454assembly1_rep_c880	1176	653	0.848733	0.896894	13.0141	1.01675e-38	2.0532e-37	1.23686e-37	TRUE	down
Contig9933	4283	3279	0.385366	0.433527	13.009	1.08751e-38	2.19497e-37	1.32226e-37	TRUE	down
AllClip454_c81	1944	1263	0.622174	0.670335	13.0066	1.12235e-38	2.26414e-37	1.36393e-37	TRUE	down
454assembly1_rep_c4677	586	233	1.33057	1.37873	12.9908	1.38004e-38	2.7826e-37	1.67626e-37	TRUE	down
Contig5250	1027	542	0.922071	0.970233	12.9901	1.39273e-38	2.80677e-37	1.69082e-37	TRUE	down
Contig2464	461	155	1.5725	1.62066	12.988	1.43147e-38	2.88338e-37	1.73697e-37	TRUE	down
Contig6335	3147	2282	0.463678	0.51184	12.9879	1.43342e-38	2.88587e-37	1.73846e-37	TRUE	down
AllClip454_c4119	2193	1470	0.57709	0.625251	12.9865	1.46008e-38	2.93807e-37	1.76991e-37	TRUE	down
AllClip454_rep_c17622	1249	710	0.814883	0.863044	12.9817	1.55339e-38	3.12426e-37	1.88207e-37	TRUE	down
Contig4680	4045	3070	0.397901	0.446062	12.9797	1.59523e-38	3.20681e-37	1.9318e-37	TRUE	down
Contig9664	1302	751	0.793845	0.842006	12.9784	1.62152e-38	3.258e-37	1.96264e-37	TRUE	down
AllClip454_c6078	333	83	2.00434	2.0525	12.9719	1.76491e-38	3.54433e-37	2.13513e-37	TRUE	down
Contig10230	1159	642	0.852235	0.900397	12.9623	2.00115e-38	4.01675e-37	2.41972e-37	TRUE	down
Contig4572	2949	2113	0.480933	0.529094	12.9577	2.12584e-38	4.26489e-37	2.56919e-37	TRUE	down
Contig9580	5251	4153	0.338438	0.3866	12.9501	2.34798e-38	4.70819e-37	2.83624e-37	TRUE	down
454assembly1_rep_c1844	660	283	1.22166	1.26983	12.9395	2.69225e-38	5.39581e-37	3.25047e-37	TRUE	down
[truncated: 6,981 more rows]
